# Supplementary material for: Assessing kinesthetic proprioceptive function of the upper limb: a novel dynamic movement reproduction task using a robotic arm
Source: PeerJ. 2021 May 3;9:e11301. doi: 10.7717/peerj.11301 (PMC8101453; doi:10.7717/peerj.11301)
Supplement: Supplemental Information 3 [file peerj-09-11301-s003.zip › DMR raw data_Study 2_part 2/HMData_PP056_2019-11-25-11-31-01.txt]

Trial1	1	1	blindfold	clockwise	practice	Guided	1	-0.5	-0.5	0	-0.54997	-1.45	-1.3	0.801559060632884	-0.024538	0.017915	-0.0041657
Trial1	1	1	blindfold	clockwise	practice	Guided	1	-0.5	-0.5	0.01293945	-0.54997	-1.45	-1.3	0.801559060632884	-0.030247	-0.011707	0.038386
Trial1	1	1	blindfold	clockwise	practice	Guided	1	-0.5	-0.5	0.03292847	-0.54997	-1.45	-1.3	0.801559060632884	-0.028661	-0.007471	0.00035994
Trial1	1	1	blindfold	clockwise	practice	Guided	1	-0.5	-0.5	0.05293274	-0.54997	-1.45	-1.3	0.801559060632884	0.016345	0.02215	0.0053823
Trial1	1	1	blindfold	clockwise	practice	Guided	1	-0.5	-0.5	0.07293701	-0.54996	-1.45	-1.3	0.801558436438111	-0.010916	0.0052198	-0.00097969
Trial1	1	1	blindfold	clockwise	practice	Guided	1	-0.5	-0.5	0.09294128	-0.54996	-1.45	-1.3	0.801558436438111	-0.006481	-0.0074771	-0.0013139
Trial1	1	1	blindfold	clockwise	practice	Guided	1	-0.5	-0.5	0.1129303	-0.54996	-1.45	-1.3	0.801558436438111	0.012854	0.0052166	0.018284
Trial1	1	1	blindfold	clockwise	practice	Guided	1	-0.5	-0.5	0.1329346	-0.54996	-1.45	-1.3	0.801558436438111	-0.012184	0.013682	-0.01773
Trial1	1	1	blindfold	clockwise	practice	Guided	1	-0.5	-0.5	0.1529388	-0.54996	-1.45	-1.3	0.801558436438111	-0.028035	0.0094468	0.0087422
Trial1	1	1	blindfold	clockwise	practice	Guided	1	-0.5	-0.5	0.1729279	-0.54996	-1.45	-1.3	0.801558436438111	-0.0023607	0.00098353	-0.005834
Trial1	1	1	blindfold	clockwise	practice	Guided	1	-0.5	-0.5	0.1929321	-0.54996	-1.45	-1.3	0.801558436438111	-0.02106	0.039068	-0.017058
Trial1	1	1	blindfold	clockwise	practice	Guided	1	-0.5	-0.5	0.2129364	-0.54996	-1.45	-1.3	0.801558436438111	0.019507	-0.015948	-0.0117
Trial1	1	1	blindfold	clockwise	practice	Guided	1	-0.5	-0.5	0.2329407	-0.54996	-1.45	-1.3	0.801558436438111	0.020455	-0.01171	-0.0019802
Trial1	1	1	blindfold	clockwise	practice	Guided	1	-0.5	-0.5	0.2529297	-0.54996	-1.45	-1.3	0.801558436438111	0.0084081	-0.01171	0.018624
Trial1	1	1	blindfold	clockwise	practice	Guided	1	-0.5	-0.5	0.272934	-0.54996	-1.45	-1.3	0.801558436438111	0.030276	0.0094442	-0.0029892
Trial1	1	1	blindfold	clockwise	practice	Guided	1	-0.5	-0.5	0.2929382	-0.54996	-1.45	-1.3	0.801558436438111	0.020765	0.0094455	0.0050507
Trial1	1	1	blindfold	clockwise	practice	Guided	1	-0.5	-0.5	0.3129272	-0.54995	-1.45	-1.3	0.801557812367948	-0.030263	-0.003252	-0.020576
Trial1	1	1	blindfold	clockwise	practice	Guided	1	-0.5	-0.5	0.3329315	-0.54996	-1.45	-1.3	0.801558436438111	-0.0099802	0.00521	0.011587
Trial1	1	1	blindfold	clockwise	practice	Guided	1	-0.5	-0.5	0.3529358	-0.54995	-1.45	-1.3	0.801557812367948	0.0020625	0.0052093	-0.0061686
Trial1	1	1	blindfold	clockwise	practice	Guided	1	-0.5	-0.5	0.3729401	-0.54995	-1.45	-1.3	0.801557812367948	-0.0096704	-0.0032568	0.015779
Trial1	1	1	blindfold	clockwise	practice	Guided	1	-0.5	-0.5	0.3929291	-0.54995	-1.45	-1.3	0.801557812367948	0.055623	0.022135	-0.0060036
Trial1	1	1	blindfold	clockwise	practice	Guided	1	-0.5	-0.5	0.4129333	-0.54995	-1.45	-1.3	0.801557812367948	0.0020567	0.00097409	-0.006167
Trial1	1	1	blindfold	clockwise	practice	Guided	1	-0.5	-0.5	0.4329376	-0.54995	-1.45	-1.3	0.801557812367948	-0.0058699	-0.0074907	0.0070695
Trial1	1	1	blindfold	clockwise	practice	Guided	1	-0.5	-0.5	0.4529419	-0.54995	-1.45	-1.3	0.801557812367948	-0.014114	0.026366	0.016118
Trial1	1	1	blindfold	clockwise	practice	Guided	1	-0.5	-0.5	0.4729309	-0.54995	-1.45	-1.3	0.801557812367948	0.025189	-0.02442	0.004724
Trial1	1	1	blindfold	clockwise	practice	Guided	1	-0.5	-0.5	0.4929352	-0.54995	-1.45	-1.3	0.801557812367948	-0.0074579	0.00097207	-0.013868
Trial1	1	1	blindfold	clockwise	practice	Guided	1	-0.5	-0.5	0.5129395	-0.54995	-1.45	-1.3	0.801557812367948	-0.010946	0.04752	0.031194
Trial1	1	1	blindfold	clockwise	practice	Guided	1	-0.5	-0.5	0.5329285	-0.54995	-1.45	-1.3	0.801557812367948	-0.0058745	0.0052005	0.007072
Trial1	1	1	blindfold	clockwise	practice	Guided	1	-0.5	-0.5	0.5529327	-0.54995	-1.45	-1.3	0.801557812367948	-0.020136	0.00097034	0.0080783
Trial1	1	1	blindfold	clockwise	practice	Guided	1	-0.5	-0.5	0.572937	-0.54995	-1.45	-1.3	0.801557812367948	-0.00080486	0.013665	0.01511
Trial1	1	1	blindfold	clockwise	practice	Guided	1	-0.5	-0.5	0.5929413	-0.54995	-1.45	-1.3	0.801557812367948	0.0017345	0.0052028	-0.010352
Trial1	1	1	blindfold	clockwise	practice	Guided	1	-0.5	-0.5	0.6129303	-0.54995	-1.45	-1.3	0.801557812367948	0.025819	0.047521	0.0131
Trial1	1	1	blindfold	clockwise	practice	Guided	1	-0.5	-0.5	0.6329346	-0.54995	-1.45	-1.3	0.801557812367948	-0.0052429	-0.011726	0.01545
Trial1	1	1	blindfold	clockwise	practice	Guided	1	-0.5	-0.5	0.6529388	-0.54995	-1.45	-1.3	0.801557812367948	0.021379	0.0052027	-0.024926
Trial1	1	1	blindfold	clockwise	practice	Guided	1	-0.5	-0.5	0.6729279	-0.54995	-1.45	-1.3	0.801557812367948	-0.0074607	-0.0074943	-0.013864
Trial1	1	1	blindfold	clockwise	practice	Guided	1	-0.5	-0.5	0.6929321	-0.54994	-1.45	-1.3	0.801557188422396	-0.0058778	-0.028652	0.0070758
Trial1	1	1	blindfold	clockwise	practice	Guided	1	-0.5	-0.5	0.7129364	-0.54994	-1.45	-1.3	0.801557188422396	0.0067966	0.013666	-0.0023058
Trial1	1	1	blindfold	clockwise	practice	Guided	1	-0.5	-0.5	0.7329407	-0.54994	-1.45	-1.3	0.801557188422396	0.02391	0.013665	-0.012023
Trial1	1	1	blindfold	clockwise	practice	Guided	1	-0.5	-0.5	0.7529297	-0.54994	-1.45	-1.3	0.801557188422396	-0.042017	-0.0074923	0.0013856
Trial1	1	1	blindfold	clockwise	practice	Guided	1	-0.5	-0.5	0.772934	-0.54994	-1.45	-1.3	0.801557188422396	-0.0020825	-0.0032614	-0.0016324
Trial1	1	1	blindfold	clockwise	practice	Guided	1	-0.5	-0.5	0.7929382	-0.54994	-1.45	-1.3	0.801557188422396	-0.00049546	0.0052016	-0.03966
Trial1	1	1	blindfold	clockwise	practice	Guided	1	-0.5	-0.5	0.8129272	-0.54994	-1.45	-1.3	0.801557188422396	0.015983	0.0052044	0.0012158
Trial1	1	1	blindfold	clockwise	practice	Guided	1	-0.5	-0.5	0.8329315	-0.54994	-1.45	-1.3	0.801557188422396	0.002986	-0.011724	0.0064107
Trial1	1	1	blindfold	clockwise	practice	Guided	1	-0.5	-0.5	0.8529358	-0.54994	-1.45	-1.3	0.801557188422396	-0.0068383	-0.0074919	-0.0054828
Trial1	1	1	blindfold	clockwise	practice	Guided	1	-0.5	-0.5	0.8729401	-0.54994	-1.45	-1.3	0.801557188422396	0.024852	-0.011725	0.00054662
Trial1	1	1	blindfold	clockwise	practice	Guided	1	-0.5	-0.5	0.8929291	-0.54993	-1.45	-1.3	0.801556564601454	-0.021109	-0.00326	-0.017039
Trial1	1	1	blindfold	clockwise	practice	Guided	1	-0.5	-0.5	0.9129333	-0.54993	-1.45	-1.3	0.801556564601454	0.0039262	-0.011721	0.0018872
Trial1	1	1	blindfold	clockwise	practice	Guided	1	-0.5	-0.5	0.9329376	-0.54993	-1.45	-1.3	0.801556564601454	-0.0065319	0.017899	-0.0012979
Trial1	1	1	blindfold	clockwise	practice	Guided	1	-0.5	-0.5	0.9529419	-0.54993	-1.45	-1.3	0.801556564601454	-0.027769	0.017898	0.012943
Trial1	1	1	blindfold	clockwise	practice	Guided	1	-0.5	-0.5	0.9729309	-0.54993	-1.45	-1.3	0.801556564601454	0.0074142	0.030598	0.019976
Trial1	1	1	blindfold	clockwise	practice	Guided	1	-0.5	-0.5	0.9929352	-0.54993	-1.45	-1.3	0.801556564601454	-0.021744	0.0094362	-0.025422
Trial1	1	1	blindfold	clockwise	practice	Guided	1	-0.5	-0.5	1.012939	-0.54993	-1.45	-1.3	0.801556564601454	0.0093174	-0.015955	-0.027769
Trial1	1	1	blindfold	clockwise	practice	Guided	1	-0.5	-0.5	1.032928	-0.54993	-1.45	-1.3	0.801556564601454	-0.014459	0.00097176	0.01194
Trial1	1	1	blindfold	clockwise	practice	Guided	1	-0.5	-0.5	1.052933	-0.54993	-1.45	-1.3	0.801556564601454	-0.025235	-0.041348	-0.012518
Trial1	1	1	blindfold	clockwise	practice	Guided	1	-0.5	-0.5	1.072937	-0.54993	-1.45	-1.3	0.801556564601454	0.0032864	0.013664	0.010598
Trial1	1	1	blindfold	clockwise	practice	Guided	1	-0.5	-0.5	1.092941	-0.54993	-1.45	-1.3	0.801556564601454	0.0083569	0.017894	0.018639
Trial1	1	1	blindfold	clockwise	practice	Guided	1	-0.5	-0.5	1.11293	-0.54993	-1.45	-1.3	0.801556564601454	-0.0065393	-0.011727	-0.0012938
Trial1	1	1	blindfold	clockwise	practice	Guided	1	-0.5	-0.5	1.132935	-0.54993	-1.45	-1.3	0.801556564601454	0.0067709	0.017896	0.0084247
Trial1	1	1	blindfold	clockwise	practice	Guided	1	-0.5	-0.5	1.152939	-0.54993	-1.45	-1.3	0.801556564601454	0.0048705	0.013664	-0.027429
Trial1	1	1	blindfold	clockwise	practice	Guided	1	-0.5	-0.5	1.172928	-0.54993	-1.45	-1.3	0.801556564601454	0.02452	-0.028653	0.010935
Trial1	1	1	blindfold	clockwise	practice	Guided	1	-0.5	-0.5	1.192932	-0.54993	-1.45	-1.3	0.801556564601454	0.046388	-0.02019	-0.0095096
Trial1	1	1	blindfold	clockwise	practice	Guided	1	-0.5	-0.5	1.212936	-0.54993	-1.45	-1.3	0.801556564601454	0.0064504	0.0052012	-0.006491
Trial1	1	1	blindfold	clockwise	practice	Guided	1	-0.5	-0.5	1.232941	-0.54992	-1.45	-1.3	0.801555944617232	0.016274	-0.015959	0.0054021
Trial1	1	1	blindfold	clockwise	practice	Guided	1	-0.5	-0.5	1.25293	-0.54992	-1.45	-1.3	0.801555944617232	0.024197	-0.003264	-0.0078339
Trial1	1	1	blindfold	clockwise	practice	Guided	1	-0.5	-0.5	1.272934	-0.54992	-1.45	-1.3	0.801555944617232	-0.014154	0.0094302	0.016124
Trial1	1	1	blindfold	clockwise	practice	Guided	1	-0.5	-0.5	1.292938	-0.54992	-1.45	-1.3	0.801555944617232	0.008349	0.00096642	0.016461
Trial1	1	1	blindfold	clockwise	practice	Guided	1	-0.5	-0.5	1.312927	-0.54992	-1.45	-1.3	0.801555944617232	-0.0055971	0.0094303	0.011265
Trial1	1	1	blindfold	clockwise	practice	Guided	1	-0.5	-0.5	1.332932	-0.54992	-1.45	-1.3	0.801555944617232	-0.01574	-0.020191	-0.0048153
Trial1	1	1	blindfold	clockwise	practice	Guided	1	-0.5	-0.5	1.352936	-0.54992	-1.45	-1.3	0.801555944617232	0.0064458	0.0094302	-0.0064925
Trial1	1	1	blindfold	clockwise	practice	Guided	1	-0.5	-0.5	1.37294	-0.54992	-1.45	-1.3	0.801555944617232	0.026726	-0.0074977	0.025672
Trial1	1	1	blindfold	clockwise	practice	Guided	1	-0.5	-0.5	1.392929	-0.54992	-1.45	-1.3	0.801555944617232	0.0032707	-0.011728	0.010596
Trial1	1	1	blindfold	clockwise	practice	Guided	1	-0.5	-0.5	1.412933	-0.54992	-1.45	-1.3	0.801555944617232	0.0067567	-0.028657	-0.0023043
Trial1	1	1	blindfold	clockwise	practice	Guided	1	-0.5	-0.5	1.432938	-0.54992	-1.45	-1.3	0.801555944617232	-0.023989	-0.015961	0.0042308
Trial1	1	1	blindfold	clockwise	practice	Guided	1	-0.5	-0.5	1.452942	-0.54992	-1.45	-1.3	0.801555944617232	-0.037935	0.005198	-0.0031378
Trial1	1	1	blindfold	clockwise	practice	Guided	1	-0.5	-0.5	1.472931	-0.54992	-1.45	-1.3	0.801555944617232	0.0013631	-0.011732	-0.014533
Trial1	1	1	blindfold	clockwise	practice	Guided	1	-0.5	-0.5	1.492935	-0.54992	-1.45	-1.3	0.801555944617232	0.020378	0.013659	0.00087925
Trial1	1	1	blindfold	clockwise	practice	Guided	1	-0.5	-0.5	1.512939	-0.54992	-1.45	-1.3	0.801555944617232	0.031154	-0.011733	0.025337
Trial1	1	1	blindfold	clockwise	practice	Guided	1	-0.5	-0.5	1.532928	-0.54992	-1.45	-1.3	0.801555944617232	0.042248	-0.0032688	-0.0049858
Trial1	1	1	blindfold	clockwise	practice	Guided	1	-0.5	-0.5	1.552933	-0.54991	-1.45	-1.3	0.801555321044771	0.020692	-0.0075005	0.0050672
Trial1	1	1	blindfold	clockwise	practice	Guided	1	-0.5	-0.5	1.572937	-0.54991	-1.45	-1.3	0.801555321044771	-0.002128	-0.0075019	-0.0016304
Trial1	1	1	blindfold	clockwise	practice	Guided	1	-0.5	-0.5	1.592941	-0.54991	-1.45	-1.3	0.801555321044771	-0.0021318	0.0051904	-0.0016282
Trial1	1	1	blindfold	clockwise	practice	Guided	1	-0.5	-0.5	1.61293	-0.54991	-1.45	-1.3	0.801555321044771	-0.0053026	0.022116	0.01546
Trial1	1	1	blindfold	clockwise	practice	Guided	1	-0.5	-0.5	1.632935	-0.54991	-1.45	-1.3	0.801555321044771	0.0070575	-0.011738	-0.01905
Trial1	1	1	blindfold	clockwise	practice	Guided	1	-0.5	-0.5	1.652939	-0.54991	-1.45	-1.3	0.801555321044771	-0.0024499	-0.0032742	-0.0058149
Trial1	1	1	blindfold	clockwise	practice	Guided	1	-0.5	-0.5	1.672928	-0.54991	-1.45	-1.3	0.801555321044771	0.011807	-0.003278	0.0057422
Trial1	1	1	blindfold	clockwise	practice	Guided	1	-0.5	-0.5	1.692932	-0.54991	-1.45	-1.3	0.801555321044771	0.0045194	0.017882	-0.031616
Trial1	1	1	blindfold	clockwise	practice	Guided	1	-0.5	-0.5	1.712936	-0.54991	-1.45	-1.3	0.801555321044771	0.019095	-0.0032764	-0.015867
Trial1	1	1	blindfold	clockwise	practice	Guided	1	-0.5	-0.5	1.732941	-0.5499	-1.45	-1.3	0.801554697596921	0.010849	0.0051876	-0.0068195
Trial1	1	1	blindfold	clockwise	practice	Guided	1	-0.5	-0.5	1.75293	-0.5499	-1.45	-1.3	0.801554697596921	0.014336	-0.0032761	-0.019718
Trial1	1	1	blindfold	clockwise	practice	Guided	1	-0.5	-0.5	1.772934	-0.5499	-1.45	-1.3	0.801554697596921	-0.01134	-0.0032759	-0.0051401
Trial1	1	1	blindfold	clockwise	practice	Guided	1	-0.5	-0.5	1.792938	-0.5499	-1.45	-1.3	0.801554697596921	-0.01578	0.039042	-0.0048045
Trial1	1	1	blindfold	clockwise	practice	Guided	1	-0.5	-0.5	1.812927	-0.5499	-1.45	-1.3	0.801554697596921	0.01433	0.017882	-0.019717
Trial1	1	1	blindfold	clockwise	practice	Guided	1	-0.5	-0.5	1.832932	-0.5499	-1.45	-1.3	0.801554697596921	0.0073521	-0.011741	0.0060846
Trial1	1	1	blindfold	clockwise	practice	Guided	1	-0.5	-0.5	1.852936	-0.5499	-1.45	-1.3	0.801554697596921	-0.012614	-0.028666	-0.02189
Trial1	1	1	blindfold	clockwise	practice	Guided	1	-0.5	-0.5	1.87294	-0.5499	-1.45	-1.3	0.801554697596921	0.01084	0.022116	-0.0068158
Trial1	1	1	blindfold	clockwise	practice	Guided	1	-0.5	-0.5	1.892929	-0.5499	-1.45	-1.3	0.801554697596921	-0.025297	-0.0032762	-0.012507
Trial1	1	1	blindfold	clockwise	practice	Guided	1	-0.5	-0.5	1.912933	-0.5499	-1.45	-1.3	0.801554697596921	0.034921	-0.0075063	0.016636
Trial1	1	1	blindfold	clockwise	practice	Guided	1	-0.5	-0.5	1.932938	-0.54989	-1.45	-1.3	0.801554074273683	0.033653	-0.020203	-0.00011661
Trial1	1	1	blindfold	clockwise	practice	Guided	1	-0.5	-0.5	1.952942	-0.54989	-1.45	-1.3	0.801554074273683	0.025093	-0.0032775	0.0047423
Trial1	1	1	blindfold	clockwise	practice	Guided	1	-0.5	-0.5	1.972931	-0.54989	-1.45	-1.3	0.801554074273683	-0.00058247	-0.020206	0.019321
Trial1	1	1	blindfold	clockwise	practice	Guided	1	-0.5	-0.5	1.992935	-0.54989	-1.45	-1.3	0.801554074273683	-0.0078702	0.01788	-0.017698
Trial1	1	1	blindfold	clockwise	practice	Guided	1	-0.5	-0.5	2.012939	-0.54989	-1.45	-1.3	0.801554074273683	-0.00058782	-0.0075091	0.019326
Trial1	1	1	blindfold	clockwise	practice	Guided	1	-0.5	-0.5	2.032928	-0.54989	-1.45	-1.3	0.801554074273683	0.01526	0.0094169	-0.0071454
Trial1	1	1	blindfold	clockwise	practice	Guided	1	-0.5	-0.5	2.052933	-0.54989	-1.45	-1.3	0.801554074273683	0.020965	0.022112	0.0092694
Trial1	1	1	blindfold	clockwise	practice	Guided	1	-0.5	-0.5	2.072937	-0.54989	-1.45	-1.3	0.801554074273683	0.023822	-0.037132	-0.012004
Trial1	1	1	blindfold	clockwise	practice	Guided	1	-0.5	-0.5	2.092941	-0.54989	-1.45	-1.3	0.801554074273683	0.026039	0.0051863	0.017311
Trial1	1	1	blindfold	clockwise	practice	Guided	1	-0.5	-0.5	2.11293	-0.54989	-1.45	-1.3	0.801554074273683	0.018434	0.00095493	-0.028085
Trial1	1	1	blindfold	clockwise	practice	Guided	1	-0.5	-0.5	2.132935	-0.54989	-1.45	-1.3	0.801554074273683	0.024453	0.0094181	-0.0036265
Trial1	1	1	blindfold	clockwise	practice	Guided	1	-0.5	-0.5	2.152939	-0.54989	-1.45	-1.3	0.801554074273683	0.047271	0.022114	0.0030732
Trial1	1	1	blindfold	clockwise	practice	Guided	1	-0.5	-0.5	2.172928	-0.54989	-1.45	-1.3	0.801554074273683	-0.016752	-0.011742	-0.017359
Trial1	1	1	blindfold	clockwise	practice	Guided	1	-0.5	-0.5	2.192932	-0.54989	-1.45	-1.3	0.801554074273683	-0.01263	0.0094152	-0.021883
Trial1	1	1	blindfold	clockwise	practice	Guided	1	-0.5	-0.5	2.212936	-0.54989	-1.45	-1.3	0.801554074273683	0.013993	-0.028671	-0.023892
Trial1	1	1	blindfold	clockwise	practice	Guided	1	-0.5	-0.5	2.232941	-0.54989	-1.45	-1.3	0.801554074273683	-0.010732	0.013647	0.0032493
Trial1	1	1	blindfold	clockwise	practice	Guided	1	-0.5	-0.5	2.25293	-0.54989	-1.45	-1.3	0.801554074273683	0.0085996	-0.0032824	0.010282
Trial1	1	1	blindfold	clockwise	practice	Guided	1	-0.5	-0.5	2.272934	-0.54989	-1.45	-1.3	0.801554074273683	0.015572	-0.0032824	-0.0029531
Trial1	1	1	blindfold	clockwise	practice	Guided	1	-0.5	-0.5	2.292938	-0.54989	-1.45	-1.3	0.801554074273683	0.024764	-0.011749	0.00056259
Trial1	1	1	blindfold	clockwise	practice	Guided	1	-0.5	-0.5	2.312927	-0.54989	-1.45	-1.3	0.801554074273683	0.014307	-0.0032841	-0.019709
Trial1	1	1	blindfold	clockwise	practice	Guided	1	-0.5	-0.5	2.332932	-0.54989	-1.45	-1.3	0.801554074273683	-0.025947	-0.0032828	-0.020879
Trial1	1	1	blindfold	clockwise	practice	Guided	1	-0.5	-0.5	2.352936	-0.54989	-1.45	-1.3	0.801554074273683	0.0082827	0.013643	0.032895
Trial1	1	1	blindfold	clockwise	practice	Guided	1	-0.5	-0.5	2.37294	-0.54988	-1.45	-1.3	0.801553454784204	0.0013088	-0.01598	-0.014516
Trial1	1	1	blindfold	clockwise	practice	Guided	1	-0.5	-0.5	2.392929	-0.54988	-1.45	-1.3	0.801553454784204	-0.0024959	-0.0075171	-0.0058053
Trial1	1	1	blindfold	clockwise	practice	Guided	1	-0.5	-0.5	2.412933	-0.54988	-1.45	-1.3	0.801553454784204	-0.01327	0.00094584	-0.030262
Trial1	1	1	blindfold	clockwise	practice	Guided	1	-0.5	-0.5	2.432938	-0.54988	-1.45	-1.3	0.801553454784204	0.012398	-0.0032867	0.014132
Trial1	1	1	blindfold	clockwise	practice	Guided	1	-0.5	-0.5	2.452942	-0.54988	-1.45	-1.3	0.801553454784204	0.016203	-0.0032856	0.0054208
Trial1	1	1	blindfold	clockwise	practice	Guided	1	-0.5	-0.5	2.472931	-0.54988	-1.45	-1.3	0.801553454784204	0.007007	0.0009461	0.030883
Trial1	1	1	blindfold	clockwise	practice	Guided	1	-0.5	-0.5	2.492935	-0.54988	-1.45	-1.3	0.801553454784204	0.016513	-0.0075184	0.0096048
Trial1	1	1	blindfold	clockwise	practice	Guided	1	-0.5	-0.5	2.512939	-0.54988	-1.45	-1.3	0.801553454784204	0.019049	0.0051771	-0.01586
Trial1	1	1	blindfold	clockwise	practice	Guided	1	-0.5	-0.5	2.532928	-0.54988	-1.45	-1.3	0.801553454784204	0.0076336	0.0051772	0.010276
Trial1	1	1	blindfold	clockwise	practice	Guided	1	-0.5	-0.5	2.552933	-0.54988	-1.45	-1.3	0.801553454784204	0.032041	0.0051773	-0.021053
Trial1	1	1	blindfold	clockwise	practice	Guided	1	-0.5	-0.5	2.572937	-0.54988	-1.45	-1.3	0.801553454784204	-0.018993	-0.003285	0.012292
Trial1	1	1	blindfold	clockwise	practice	Guided	1	-0.5	-0.5	2.592941	-0.54988	-1.45	-1.3	0.801553454784204	0.034889	0.017874	0.016643
Trial1	1	1	blindfold	clockwise	practice	Guided	1	-0.5	-0.5	2.61293	-0.54988	-1.45	-1.3	0.801553454784204	0.00033757	-0.020214	0.031891
Trial1	1	1	blindfold	clockwise	practice	Guided	1	-0.5	-0.5	2.632935	-0.54988	-1.45	-1.3	0.801553454784204	0.06468	0.01364	-0.002459
Trial1	1	1	blindfold	clockwise	practice	Guided	1	-0.5	-0.5	2.652939	-0.54987	-1.45	-1.3	0.801552831709448	-0.0034634	-0.0075198	0.0022355
Trial1	1	1	blindfold	clockwise	practice	Guided	1	-0.5	-0.5	2.672928	-0.54987	-1.45	-1.3	0.801552831709448	-0.003152	0.022101	-0.014182
Trial1	1	1	blindfold	clockwise	practice	Guided	1	-0.5	-0.5	2.692932	-0.54987	-1.45	-1.3	0.801552831709448	-0.0098114	-0.015986	0.015806
Trial1	1	1	blindfold	clockwise	practice	Guided	1	-0.5	-0.5	2.712936	-0.54987	-1.45	-1.3	0.801552831709448	0.024736	0.0094042	0.00055881
Trial1	1	1	blindfold	clockwise	practice	Guided	1	-0.5	-0.5	2.732941	-0.54987	-1.45	-1.3	0.801552831709448	0.0082516	0.0051716	0.0019011
Trial1	1	1	blindfold	clockwise	practice	Guided	1	-0.5	-0.5	2.75293	-0.54987	-1.45	-1.3	0.801552831709448	-0.016468	-0.011756	-0.013175
Trial1	1	1	blindfold	clockwise	practice	Guided	1	-0.5	-0.5	2.772934	-0.54987	-1.45	-1.3	0.801552831709448	0.016492	0.013634	-0.0078128
Trial1	1	1	blindfold	clockwise	practice	Guided	1	-0.5	-0.5	2.792938	-0.54987	-1.45	-1.3	0.801552831709448	0.0054017	-0.020221	-0.019036
Trial1	1	1	blindfold	clockwise	practice	Guided	1	-0.5	-0.5	2.812927	-0.54987	-1.45	-1.3	0.801552831709448	0.0015961	0.0093994	-0.010325
Trial1	1	1	blindfold	clockwise	practice	Guided	1	-0.5	-0.5	2.832932	-0.54987	-1.45	-1.3	0.801552831709448	-0.047851	-0.01176	-0.015011
Trial1	1	1	blindfold	clockwise	practice	Guided	1	-0.5	-0.5	2.852936	-0.54987	-1.45	-1.3	0.801552831709448	0.015536	-0.011759	-0.0029527
Trial1	1	1	blindfold	clockwise	practice	Guided	1	-0.5	-0.5	2.87294	-0.54987	-1.45	-1.3	0.801552831709448	-0.0076	-0.0032974	-0.013839
Trial1	1	1	blindfold	clockwise	practice	Guided	1	-0.5	-0.5	2.892929	-0.54986	-1.45	-1.3	0.801552208759305	0.0015879	0.034787	-0.010323
Trial1	1	1	blindfold	clockwise	practice	Guided	1	-0.5	-0.5	2.912933	-0.54986	-1.45	-1.3	0.801552208759305	0.020284	-0.007531	0.00089872
Trial1	1	1	blindfold	clockwise	practice	Guided	1	-0.5	-0.5	2.932938	-0.54986	-1.45	-1.3	0.801552208759305	-0.016483	0.00093358	-0.01317
Trial1	1	1	blindfold	clockwise	practice	Guided	1	-0.5	-0.5	2.952942	-0.54986	-1.45	-1.3	0.801552208759305	0.0076026	-0.011763	0.010284
Trial1	1	1	blindfold	clockwise	practice	Guided	1	-0.5	-0.5	2.972931	-0.54986	-1.45	-1.3	0.801552208759305	-0.014901	-0.020227	0.0077724
Trial1	1	1	blindfold	clockwise	practice	Guided	1	-0.5	-0.5	2.992935	-0.54986	-1.45	-1.3	0.801552208759305	0.0082376	-0.011762	0.018663
Trial1	1	1	blindfold	clockwise	practice	Guided	1	-0.5	-0.5	3.012939	-0.54986	-1.45	-1.3	0.801552208759305	0.018384	-0.024456	-0.024224
Trial1	1	1	blindfold	clockwise	practice	Guided	1	-0.5	-0.5	3.032928	-0.54986	-1.45	-1.3	0.801552208759305	-0.016169	-0.0075289	-0.0089766
Trial1	1	1	blindfold	clockwise	practice	Guided	1	-0.5	-0.5	3.052933	-0.54986	-1.45	-1.3	0.801552208759305	0.022177	-0.0075273	0.026033
Trial1	1	1	blindfold	clockwise	practice	Guided	1	-0.5	-0.5	3.072937	-0.54986	-1.45	-1.3	0.801552208759305	0.0060148	0.00093587	-0.017688
Trial1	1	1	blindfold	clockwise	practice	Guided	1	-0.5	-0.5	3.092941	-0.54986	-1.45	-1.3	0.801552208759305	0.024078	-0.028688	-0.0078067
Trial1	1	1	blindfold	clockwise	practice	Guided	1	-0.5	-0.5	3.11293	-0.54985	-1.45	-1.3	0.801551585933776	-0.018399	0.01363	0.020676
Trial1	1	1	blindfold	clockwise	practice	Guided	1	-0.5	-0.5	3.132935	-0.54985	-1.45	-1.3	0.801551585933776	-0.018399	0.01363	0.020676
Trial1	1	1	blindfold	clockwise	practice	Guided	1	-0.5	-0.5	3.152939	-0.54985	-1.45	-1.3	0.801551585933776	0.027559	-0.0075298	-0.0086375
Trial1	1	1	blindfold	clockwise	practice	Guided	1	-0.5	-0.5	3.172928	-0.54985	-1.45	-1.3	0.801551585933776	0.0018841	-0.020225	-0.0061259
Trial1	1	1	blindfold	clockwise	practice	Guided	1	-0.5	-0.5	3.192932	-0.54985	-1.45	-1.3	0.801551585933776	-0.028862	0.026323	0.00041305
Trial1	1	1	blindfold	clockwise	practice	Guided	1	-0.5	-0.5	3.212936	-0.54985	-1.45	-1.3	0.801551585933776	0.019314	-0.0075301	-0.01165
Trial1	1	1	blindfold	clockwise	practice	Guided	1	-0.5	-0.5	3.232941	-0.54985	-1.45	-1.3	0.801551585933776	-0.011114	-0.015994	-0.00092614
Trial1	1	1	blindfold	clockwise	practice	Guided	1	-0.5	-0.5	3.25293	-0.54985	-1.45	-1.3	0.801551585933776	0.0018823	0.013628	-0.0061204
Trial1	1	1	blindfold	clockwise	practice	Guided	1	-0.5	-0.5	3.272934	-0.54985	-1.45	-1.3	0.801551585933776	-0.0066771	0.02209	-0.014831
Trial1	1	1	blindfold	clockwise	practice	Guided	1	-0.5	-0.5	3.292938	-0.54985	-1.45	-1.3	0.801551585933776	0.01107	0.0051634	-0.0025983
Trial1	1	1	blindfold	clockwise	practice	Guided	1	-0.5	-0.5	3.312927	-0.54985	-1.45	-1.3	0.801551585933776	-0.024114	-0.032922	0.0042743
Trial1	1	1	blindfold	clockwise	practice	Guided	1	-0.5	-0.5	3.332932	-0.54985	-1.45	-1.3	0.801551585933776	0.0075799	0.009394	0.010301
Trial1	1	1	blindfold	clockwise	practice	Guided	1	-0.5	-0.5	3.352936	-0.54985	-1.45	-1.3	0.801551585933776	0.024695	0.0051616	0.00058185
Trial1	1	1	blindfold	clockwise	practice	Guided	1	-0.5	-0.5	3.37294	-0.54985	-1.45	-1.3	0.801551585933776	-0.0076406	0.00092845	0.045146
Trial1	1	1	blindfold	clockwise	practice	Guided	1	-0.5	-0.5	3.392929	-0.54984	-1.45	-1.3	0.801550963232859	0.014864	-0.0075335	-0.011312
Trial1	1	1	blindfold	clockwise	practice	Guided	1	-0.5	-0.5	3.412933	-0.54984	-1.45	-1.3	0.801550963232859	-0.015883	-0.02446	0.015158
Trial1	1	1	blindfold	clockwise	practice	Guided	1	-0.5	-0.5	3.432938	-0.54984	-1.45	-1.3	0.801550963232859	-0.017152	0.0051646	-0.021526
Trial1	1	1	blindfold	clockwise	practice	Guided	1	-0.5	-0.5	3.452942	-0.54984	-1.45	-1.3	0.801550963232859	-0.017789	0.00093169	0.029066
Trial1	1	1	blindfold	clockwise	practice	Guided	1	-0.5	-0.5	3.472931	-0.54984	-1.45	-1.3	0.801550963232859	-0.020006	-0.015998	-0.00025084
Trial1	1	1	blindfold	clockwise	practice	Guided	1	-0.5	-0.5	3.492935	-0.54984	-1.45	-1.3	0.801550963232859	0.01898	0.030551	-0.015833
Trial1	1	1	blindfold	clockwise	practice	Guided	1	-0.5	-0.5	3.512939	-0.54984	-1.45	-1.3	0.801550963232859	-0.0070135	-0.0075368	-0.0054458
Trial1	1	1	blindfold	clockwise	practice	Guided	1	-0.5	-0.5	3.532928	-0.54984	-1.45	-1.3	0.801550963232859	-0.0025786	0.022086	-0.0057818
Trial1	1	1	blindfold	clockwise	practice	Guided	1	-0.5	-0.5	3.552933	-0.54984	-1.45	-1.3	0.801550963232859	-0.033006	0.01362	0.0049425
Trial1	1	1	blindfold	clockwise	practice	Guided	1	-0.5	-0.5	3.572937	-0.54984	-1.45	-1.3	0.801550963232859	0.021505	0.0093884	0.017669
Trial1	1	1	blindfold	clockwise	practice	Guided	1	-0.5	-0.5	3.592941	-0.54984	-1.45	-1.3	0.801550963232859	0.017383	0.017853	0.022192
Trial1	1	1	blindfold	clockwise	practice	Guided	1	-0.5	-0.5	3.61293	-0.54983	-1.45	-1.3	0.801550344361999	0.0024864	-0.011771	0.002254
Trial1	1	1	blindfold	clockwise	practice	Guided	1	-0.5	-0.5	3.632935	-0.54983	-1.45	-1.3	0.801550344361999	-0.0079738	0.022084	-0.018016
Trial1	1	1	blindfold	clockwise	practice	Guided	1	-0.5	-0.5	3.652939	-0.54983	-1.45	-1.3	0.801550344361999	0.0024831	0.00092147	0.0022536
Trial1	1	1	blindfold	clockwise	practice	Guided	1	-0.5	-0.5	3.672928	-0.54983	-1.45	-1.3	0.801550344361999	0.022769	-0.024469	-0.024552
Trial1	1	1	blindfold	clockwise	practice	Guided	1	-0.5	-0.5	3.692932	-0.54983	-1.45	-1.3	0.801550344361999	0.01516	0.017848	-0.007126
Trial1	1	1	blindfold	clockwise	practice	Guided	1	-0.5	-0.5	3.712936	-0.54983	-1.45	-1.3	0.801550344361999	0.010723	0.00092006	-0.0067899
Trial1	1	1	blindfold	clockwise	practice	Guided	1	-0.5	-0.5	3.732941	-0.54983	-1.45	-1.3	0.801550344361999	0.0234	-0.028703	-0.016171
Trial1	1	1	blindfold	clockwise	practice	Guided	1	-0.5	-0.5	3.75293	-0.54983	-1.45	-1.3	0.801550344361999	0.019276	0.00091987	0.003266
Trial1	1	1	blindfold	clockwise	practice	Guided	1	-0.5	-0.5	3.772934	-0.54983	-1.45	-1.3	0.801550344361999	0.011348	-0.0075454	0.0015915
Trial1	1	1	blindfold	clockwise	practice	Guided	1	-0.5	-0.5	3.792938	-0.54983	-1.45	-1.3	0.801550344361999	-0.0022825	0.0093804	-0.0025967
Trial1	1	1	blindfold	clockwise	practice	Guided	1	-0.5	-0.5	3.812927	-0.54983	-1.45	-1.3	0.801550344361999	-0.025103	0.013613	-0.0082873
Trial1	1	1	blindfold	clockwise	practice	Guided	1	-0.5	-0.5	3.832932	-0.54983	-1.45	-1.3	0.801550344361999	0.0050087	0.0051479	0.00025143
Trial1	1	1	blindfold	clockwise	practice	Guided	1	-0.5	-0.5	3.852936	-0.54982	-1.45	-1.3	0.801549721909568	0.02149	-0.024476	-0.041292
Trial1	1	1	blindfold	clockwise	practice	Guided	1	-0.5	-0.5	3.87294	-0.54982	-1.45	-1.3	0.801549721909568	0.011658	-0.041404	0.0057846
Trial1	1	1	blindfold	clockwise	practice	Guided	1	-0.5	-0.5	3.892929	-0.54982	-1.45	-1.3	0.801549721909568	-0.028913	0.026306	0.00042793
Trial1	1	1	blindfold	clockwise	practice	Guided	1	-0.5	-0.5	3.912933	-0.54982	-1.45	-1.3	0.801549721909568	0.024018	-0.016014	-0.0077846
Trial1	1	1	blindfold	clockwise	practice	Guided	1	-0.5	-0.5	3.932938	-0.54982	-1.45	-1.3	0.801549721909568	-0.0067293	0.02207	-0.0012492
Trial1	1	1	blindfold	clockwise	practice	Guided	1	-0.5	-0.5	3.952942	-0.54982	-1.45	-1.3	0.801549721909568	0.01007	0.00091033	-0.015155
Trial1	1	1	blindfold	clockwise	practice	Guided	1	-0.5	-0.5	3.972931	-0.54982	-1.45	-1.3	0.801549721909568	0.032255	-0.0075541	-0.016833
Trial1	1	1	blindfold	clockwise	practice	Guided	1	-0.5	-0.5	3.992935	-0.54982	-1.45	-1.3	0.801549721909568	0.010697	0.038994	-0.0067793
Trial1	1	1	blindfold	clockwise	practice	Guided	1	-0.5	-0.5	4.012939	-0.54982	-1.45	-1.3	0.801549721909568	0.0072064	0.030529	0.0061196
Trial1	1	1	blindfold	clockwise	practice	Guided	1	-0.5	-0.5	4.032928	-0.54982	-1.45	-1.3	0.801549721909568	0.010378	0.022065	-0.010967
Trial1	1	1	blindfold	clockwise	practice	Guided	1	-0.5	-0.5	4.052933	-0.54981	-1.45	-1.3	0.801549099581751	0.025904	0.00090518	-0.0032597
Trial1	1	1	blindfold	clockwise	practice	Guided	1	-0.5	-0.5	4.072937	-0.54981	-1.45	-1.3	0.801549099581751	0.015128	0.013599	-0.0071136
Trial1	1	1	blindfold	clockwise	practice	Guided	1	-0.5	-0.5	4.092941	-0.54981	-1.45	-1.3	0.801549099581751	0.042064	-0.011791	-0.0049378
Trial1	1	1	blindfold	clockwise	practice	Guided	1	-0.5	-0.5	4.11293	-0.54981	-1.45	-1.3	0.801549099581751	0.011	-0.003327	-0.0025914
Trial1	1	1	blindfold	clockwise	practice	Guided	1	-0.5	-0.5	4.132935	-0.54981	-1.45	-1.3	0.801549099581751	0.003072	0.0093675	0.010643
Trial1	1	1	blindfold	clockwise	practice	Guided	1	-0.5	-0.5	4.152939	-0.54981	-1.45	-1.3	0.801549099581751	0.028745	-0.016024	-0.012646
Trial1	1	1	blindfold	clockwise	practice	Guided	1	-0.5	-0.5	4.172928	-0.54981	-1.45	-1.3	0.801549099581751	-0.014047	0.017832	0.02036
Trial1	1	1	blindfold	clockwise	practice	Guided	1	-0.5	-0.5	4.192932	-0.5498	-1.45	-1.3	0.801548477378549	0.037615	0.034759	-0.0046046
Trial1	1	1	blindfold	clockwise	practice	Guided	1	-0.5	-0.5	4.212936	-0.5498	-1.45	-1.3	0.801548477378549	0.0062351	-0.0075609	-0.0064449
Trial1	1	1	blindfold	clockwise	practice	Guided	1	-0.5	-0.5	4.232941	-0.5498	-1.45	-1.3	0.801548477378549	0.016056	-0.020255	0.005448
Trial1	1	1	blindfold	clockwise	practice	Guided	1	-0.5	-0.5	4.25293	-0.5498	-1.45	-1.3	0.801548477378549	-0.0029599	-0.0033271	-0.0099634
Trial1	1	1	blindfold	clockwise	practice	Guided	1	-0.5	-0.5	4.272934	-0.5498	-1.45	-1.3	0.801548477378549	-0.0089868	-0.007559	0.0025994
Trial1	1	1	blindfold	clockwise	practice	Guided	1	-0.5	-0.5	4.292938	-0.5498	-1.45	-1.3	0.801548477378549	0.0094006	-0.01179	-0.023535
Trial1	1	1	blindfold	clockwise	practice	Guided	1	-0.5	-0.5	4.312927	-0.5498	-1.45	-1.3	0.801548477378549	-0.0099378	-0.020254	0.024211
Trial1	1	1	blindfold	clockwise	practice	Guided	1	-0.5	-0.5	4.332932	-0.5498	-1.45	-1.3	0.801548477378549	-0.0058171	-0.037182	0.01131
Trial1	1	1	blindfold	clockwise	practice	Guided	1	-0.5	-0.5	4.352936	-0.5498	-1.45	-1.3	0.801548477378549	0.0017911	0.0093683	-0.0061126
Trial1	1	1	blindfold	clockwise	practice	Guided	1	-0.5	-0.5	4.37294	-0.5498	-1.45	-1.3	0.801548477378549	-0.034025	0.005136	-0.0076173
Trial1	1	1	blindfold	clockwise	practice	Guided	1	-0.5	-0.5	4.392929	-0.5498	-1.45	-1.3	0.801548477378549	0.016369	0.022063	0.0096345
Trial1	1	1	blindfold	clockwise	practice	Guided	1	-0.5	-0.5	4.412933	-0.5498	-1.45	-1.3	0.801548477378549	0.030951	-0.032951	-0.033589
Trial1	1	1	blindfold	clockwise	practice	Guided	1	-0.5	-0.5	4.432938	-0.5498	-1.45	-1.3	0.801548477378549	0.016999	0.022061	0.018011
Trial1	1	1	blindfold	clockwise	practice	Guided	1	-0.5	-0.5	4.452942	-0.5498	-1.45	-1.3	0.801548477378549	0.010342	0.009365	-0.01097
Trial1	1	1	blindfold	clockwise	practice	Guided	1	-0.5	-0.5	4.472931	-0.54979	-1.45	-1.3	0.801547859002442	0.018582	0.017828	-0.020016
Trial1	1	1	blindfold	clockwise	practice	Guided	1	-0.5	-0.5	4.492935	-0.54979	-1.45	-1.3	0.801547859002442	0.027773	-0.016027	-0.016496
Trial1	1	1	blindfold	clockwise	practice	Guided	1	-0.5	-0.5	4.512939	-0.54979	-1.45	-1.3	0.801547859002442	0.0020963	0.0093643	-0.0019192
Trial1	1	1	blindfold	clockwise	practice	Guided	1	-0.5	-0.5	4.532928	-0.54979	-1.45	-1.3	0.801547859002442	0.017625	-0.016026	0.026392
Trial1	1	1	blindfold	clockwise	practice	Guided	1	-0.5	-0.5	4.552933	-0.54979	-1.45	-1.3	0.801547859002442	-0.0020253	-0.016026	0.0026064
Trial1	1	1	blindfold	clockwise	practice	Guided	1	-0.5	-0.5	4.572937	-0.54979	-1.45	-1.3	0.801547859002442	-0.007098	0.0051339	-0.0054356
Trial1	1	1	blindfold	clockwise	practice	Guided	1	-0.5	-0.5	4.592941	-0.54979	-1.45	-1.3	0.801547859002442	0.039172	0.01783	0.016338
Trial1	1	1	blindfold	clockwise	practice	Guided	1	-0.5	-0.5	4.61293	-0.54979	-1.45	-1.3	0.801547859002442	-0.015659	0.0051339	-0.00058
Trial1	1	1	blindfold	clockwise	practice	Guided	1	-0.5	-0.5	4.632935	-0.54979	-1.45	-1.3	0.801547859002442	0.0030364	0.0093626	-0.00192
Trial1	1	1	blindfold	clockwise	practice	Guided	1	-0.5	-0.5	4.652939	-0.54979	-1.45	-1.3	0.801547859002442	-0.0077375	-0.0033334	-0.013813
Trial1	1	1	blindfold	clockwise	practice	Guided	1	-0.5	-0.5	4.672928	-0.54979	-1.45	-1.3	0.801547859002442	0.014131	0.013592	-0.019677
Trial1	1	1	blindfold	clockwise	practice	Guided	1	-0.5	-0.5	4.692932	-0.54979	-1.45	-1.3	0.801547859002442	0.027126	-0.0118	-0.024871
Trial1	1	1	blindfold	clockwise	practice	Guided	1	-0.5	-0.5	4.712936	-0.54978	-1.45	-1.3	0.801547237047727	0.017925	0.0051278	0.030581
Trial1	1	1	blindfold	clockwise	practice	Guided	1	-0.5	-0.5	4.732941	-0.54978	-1.45	-1.3	0.801547237047727	0.030925	-0.0033361	-0.033579
Trial1	1	1	blindfold	clockwise	practice	Guided	1	-0.5	-0.5	4.75293	-0.54978	-1.45	-1.3	0.801547237047727	0.049937	-0.016032	-0.018169
Trial1	1	1	blindfold	clockwise	practice	Guided	1	-0.5	-0.5	4.772934	-0.54978	-1.45	-1.3	0.801547237047727	-0.0093389	-0.0033374	0.024219
Trial1	1	1	blindfold	clockwise	practice	Guided	1	-0.5	-0.5	4.792938	-0.54978	-1.45	-1.3	0.801547237047727	0.0017518	-0.024497	-0.0061049
Trial1	1	1	blindfold	clockwise	practice	Guided	1	-0.5	-0.5	4.812927	-0.54978	-1.45	-1.3	0.801547237047727	-0.018218	-0.0033393	0.024889
Trial1	1	1	blindfold	clockwise	practice	Guided	1	-0.5	-0.5	4.832932	-0.54978	-1.45	-1.3	0.801547237047727	0.018237	0.017819	-0.024197
Trial1	1	1	blindfold	clockwise	practice	Guided	1	-0.5	-0.5	4.852936	-0.54978	-1.45	-1.3	0.801547237047727	-0.0058572	0.013588	0.01132
Trial1	1	1	blindfold	clockwise	practice	Guided	1	-0.5	-0.5	4.87294	-0.54978	-1.45	-1.3	0.801547237047727	0.016647	0.0093561	0.013831
Trial1	1	1	blindfold	clockwise	practice	Guided	1	-0.5	-0.5	4.892929	-0.54978	-1.45	-1.3	0.801547237047727	0.0058716	0.009351	-0.010626
Trial1	1	1	blindfold	clockwise	practice	Guided	1	-0.5	-0.5	4.912933	-0.54978	-1.45	-1.3	0.801547237047727	-0.0090316	-0.0075799	0.028409
Trial1	1	1	blindfold	clockwise	practice	Guided	1	-0.5	-0.5	4.932938	-0.54977	-1.45	-1.3	0.801546615217628	0.0033312	0.0051169	-0.0047612
Trial1	1	1	blindfold	clockwise	practice	Guided	1	-0.5	-0.5	4.952942	-0.54977	-1.45	-1.3	0.801546615217628	-0.0080763	0.022044	-0.017996
Trial1	1	1	blindfold	clockwise	practice	Guided	1	-0.5	-0.5	4.972931	-0.54977	-1.45	-1.3	0.801546615217628	-0.015368	-0.016043	0.0036156
Trial1	1	1	blindfold	clockwise	practice	Guided	1	-0.5	-0.5	4.992935	-0.54977	-1.45	-1.3	0.801546615217628	0.022984	-0.0033511	-0.020342
Trial1	1	1	blindfold	clockwise	practice	Guided	1	-0.5	-0.5	5.012939	-0.54977	-1.45	-1.3	0.801546615217628	0.0061843	-0.020277	-0.0064356
Trial1	1	1	blindfold	clockwise	practice	Guided	1	-0.5	-0.5	5.032928	-0.54977	-1.45	-1.3	0.801546615217628	-0.010301	0.00088239	0.011658
Trial1	1	1	blindfold	clockwise	practice	Guided	1	-0.5	-0.5	5.052933	-0.54977	-1.45	-1.3	0.801546615217628	-0.006498	-0.024507	0.0029461
Trial1	1	1	blindfold	clockwise	practice	Guided	1	-0.5	-0.5	5.072937	-0.54977	-1.45	-1.3	0.801546615217628	-0.02488	0.0008844	-0.0040898
Trial1	1	1	blindfold	clockwise	practice	Guided	1	-0.5	-0.5	5.092941	-0.54977	-1.45	-1.3	0.801546615217628	-0.017911	-0.0075799	0.029081
Trial1	1	1	blindfold	clockwise	practice	Guided	1	-0.5	-0.5	5.11293	-0.54977	-1.45	-1.3	0.801546615217628	0.016004	-0.011811	0.0054587
Trial1	1	1	blindfold	clockwise	practice	Guided	1	-0.5	-0.5	5.132935	-0.54977	-1.45	-1.3	0.801546615217628	0.01632	0.013583	0.0096473
Trial1	1	1	blindfold	clockwise	practice	Guided	1	-0.5	-0.5	5.152939	-0.54977	-1.45	-1.3	0.801546615217628	-0.012522	-0.0033442	-0.01347
Trial1	1	1	blindfold	clockwise	practice	Guided	1	-0.5	-0.5	5.172928	-0.54977	-1.45	-1.3	0.801546615217628	-0.0087174	-0.020272	-0.026369
Trial1	1	1	blindfold	clockwise	practice	Guided	1	-0.5	-0.5	5.192932	-0.54977	-1.45	-1.3	0.801546615217628	0.0061718	0.030511	-0.0064296
Trial1	1	1	blindfold	clockwise	practice	Guided	1	-0.5	-0.5	5.212936	-0.54977	-1.45	-1.3	0.801546615217628	0.013138	0.03051	0.026738
Trial1	1	1	blindfold	clockwise	practice	Guided	1	-0.5	-0.5	5.232941	-0.54976	-1.45	-1.3	0.801545993512145	0.022335	0.00088705	-0.028711
Trial1	1	1	blindfold	clockwise	practice	Guided	1	-0.5	-0.5	5.25293	-0.54976	-1.45	-1.3	0.801545993512145	0.016622	-0.024503	0.013841
Trial1	1	1	blindfold	clockwise	practice	Guided	1	-0.5	-0.5	5.272934	-0.54976	-1.45	-1.3	0.801545993512145	0.039756	-0.011807	0.0089819
Trial1	1	1	blindfold	clockwise	practice	Guided	1	-0.5	-0.5	5.292938	-0.54976	-1.45	-1.3	0.801545993512145	-0.021094	-0.0075756	-0.012795
Trial1	1	1	blindfold	clockwise	practice	Guided	1	-0.5	-0.5	5.312927	-0.54976	-1.45	-1.3	0.801545993512145	-0.017925	-0.01604	-0.029883
Trial1	1	1	blindfold	clockwise	practice	Guided	1	-0.5	-0.5	5.332932	-0.54976	-1.45	-1.3	0.801545993512145	-0.010957	0.0093496	0.0032879
Trial1	1	1	blindfold	clockwise	practice	Guided	1	-0.5	-0.5	5.352936	-0.54976	-1.45	-1.3	0.801545993512145	0.018519	-0.003345	-0.02
Trial1	1	1	blindfold	clockwise	practice	Guided	1	-0.5	-0.5	5.37294	-0.54976	-1.45	-1.3	0.801545993512145	-0.019203	-0.0033442	0.012336
Trial1	1	1	blindfold	clockwise	practice	Guided	1	-0.5	-0.5	5.392929	-0.54976	-1.45	-1.3	0.801545993512145	0.016937	0.00088741	-0.040939
Trial1	1	1	blindfold	clockwise	practice	Guided	1	-0.5	-0.5	5.412933	-0.54976	-1.45	-1.3	0.801545993512145	0.0017208	0.0051183	-0.0060934
Trial1	1	1	blindfold	clockwise	practice	Guided	1	-0.5	-0.5	5.432938	-0.54976	-1.45	-1.3	0.801545993512145	-0.030923	0.00088501	-0.024688
Trial1	1	1	blindfold	clockwise	practice	Guided	1	-0.5	-0.5	5.452942	-0.54976	-1.45	-1.3	0.801545993512145	0.035001	0.030507	0.020876
Trial1	1	1	blindfold	clockwise	practice	Guided	1	-0.5	-0.5	5.472931	-0.54976	-1.45	-1.3	0.801545993512145	0.011546	-0.0033485	0.0047971
Trial1	1	1	blindfold	clockwise	practice	Guided	1	-0.5	-0.5	5.492935	-0.54976	-1.45	-1.3	0.801545993512145	0.01693	0.022039	0.018031
Trial1	1	1	blindfold	clockwise	practice	Guided	1	-0.5	-0.5	5.512939	-0.54976	-1.45	-1.3	0.801545993512145	-0.0062085	0.017806	0.0071422
Trial1	1	1	blindfold	clockwise	practice	Guided	1	-0.5	-0.5	5.532928	-0.54976	-1.45	-1.3	0.801545993512145	0.00584	0.005111	-0.010615
Trial1	1	1	blindfold	clockwise	practice	Guided	1	-0.5	-0.5	5.552933	-0.54976	-1.45	-1.3	0.801545993512145	0.015347	0.013572	-0.0092731
Trial1	1	1	blindfold	clockwise	practice	Guided	1	-0.5	-0.5	5.572937	-0.54976	-1.45	-1.3	0.801545993512145	0.021688	0.00087854	-0.037082
Trial1	1	1	blindfold	clockwise	practice	Guided	1	-0.5	-0.5	5.592941	-0.54976	-1.45	-1.3	0.801545993512145	-0.018889	0.017806	0.016529
Trial1	1	1	blindfold	clockwise	practice	Guided	1	-0.5	-0.5	5.61293	-0.54976	-1.45	-1.3	0.801545993512145	-0.0071588	-0.016049	-0.0054174
Trial1	1	1	blindfold	clockwise	practice	Guided	1	-0.5	-0.5	5.632935	-0.54976	-1.45	-1.3	0.801545993512145	-0.018573	0.0093411	0.028089
Trial1	1	1	blindfold	clockwise	practice	Guided	1	-0.5	-0.5	5.652939	-0.54976	-1.45	-1.3	0.801545993512145	0.029605	0.026269	0.0086548
Trial1	1	1	blindfold	clockwise	practice	Guided	1	-0.5	-0.5	5.672928	-0.54975	-1.45	-1.3	0.801545371931277	0.014708	0.00087598	-0.011282
Trial1	1	1	blindfold	clockwise	practice	Guided	1	-0.5	-0.5	5.692932	-0.54975	-1.45	-1.3	0.801545371931277	-0.0033624	0.0051061	-0.014122
Trial1	1	1	blindfold	clockwise	practice	Guided	1	-0.5	-0.5	5.712936	-0.54975	-1.45	-1.3	0.801545371931277	-0.027772	-0.0033587	0.017207
Trial1	1	1	blindfold	clockwise	practice	Guided	1	-0.5	-0.5	5.732941	-0.54975	-1.45	-1.3	0.801545371931277	-0.010342	-0.0075917	0.011677
Trial1	1	1	blindfold	clockwise	practice	Guided	1	-0.5	-0.5	5.75293	-0.54975	-1.45	-1.3	0.801545371931277	-0.00971	0.017799	0.020051
Trial1	1	1	blindfold	clockwise	practice	Guided	1	-0.5	-0.5	5.772934	-0.54975	-1.45	-1.3	0.801545371931277	-0.0027364	0.02203	-0.0077593
Trial1	1	1	blindfold	clockwise	practice	Guided	1	-0.5	-0.5	5.792938	-0.54974	-1.45	-1.3	0.801544754173801	0.033704	-0.0033608	0.0041357
Trial1	1	1	blindfold	clockwise	practice	Guided	1	-0.5	-0.5	5.812927	-0.54974	-1.45	-1.3	0.801544754173801	-0.026197	0.030493	-0.020822
Trial1	1	1	blindfold	clockwise	practice	Guided	1	-0.5	-0.5	5.832932	-0.54974	-1.45	-1.3	0.801544754173801	0.014366	0.017796	0.043505
Trial1	1	1	blindfold	clockwise	practice	Guided	1	-0.5	-0.5	5.852936	-0.54974	-1.45	-1.3	0.801544754173801	-0.012254	0.0093329	-0.013453
Trial1	1	1	blindfold	clockwise	practice	Guided	1	-0.5	-0.5	5.87294	-0.54974	-1.45	-1.3	0.801544754173801	-0.022717	0.0051007	0.025247
Trial1	1	1	blindfold	clockwise	practice	Guided	1	-0.5	-0.5	5.892929	-0.54974	-1.45	-1.3	0.801544754173801	-0.010358	0.0051027	0.01168
Trial1	1	1	blindfold	clockwise	practice	Guided	1	-0.5	-0.5	5.912933	-0.54974	-1.45	-1.3	0.801544754173801	-0.0027479	0.022028	0.031951
Trial1	1	1	blindfold	clockwise	practice	Guided	1	-0.5	-0.5	5.932938	-0.54974	-1.45	-1.3	0.801544754173801	0.004226	-0.01183	-0.031539
Trial1	1	1	blindfold	clockwise	practice	Guided	1	-0.5	-0.5	5.952942	-0.54974	-1.45	-1.3	0.801544754173801	-0.0021178	0.013561	0.0026369
Trial1	1	1	blindfold	clockwise	practice	Guided	1	-0.5	-0.5	5.972931	-0.54974	-1.45	-1.3	0.801544754173801	-0.011944	0.043181	-0.0092567
Trial1	1	1	blindfold	clockwise	practice	Guided	1	-0.5	-0.5	5.992935	-0.54974	-1.45	-1.3	0.801544754173801	0.0023132	-0.024529	0.0023018
Trial1	1	1	blindfold	clockwise	practice	Guided	1	-0.5	-0.5	6.012939	-0.54973	-1.45	-1.3	0.801544132841425	0.00072908	-0.0203	-0.018639
Trial1	1	1	blindfold	clockwise	practice	Guided	1	-0.5	-0.5	6.032928	-0.54974	-1.45	-1.3	0.801544754173801	0.038127	0.00086041	0.0038059
Trial1	1	1	blindfold	clockwise	practice	Guided	1	-0.5	-0.5	6.052933	-0.54973	-1.45	-1.3	0.801544132841425	0.033371	-0.0033703	-4.4865E-05
Trial1	1	1	blindfold	clockwise	practice	Guided	1	-0.5	-0.5	6.072937	-0.54973	-1.45	-1.3	0.801544132841425	0.011182	0.017789	0.0016316
Trial1	1	1	blindfold	clockwise	practice	Guided	1	-0.5	-0.5	6.092941	-0.54973	-1.45	-1.3	0.801544132841425	0.023224	0.013557	-0.016126
Trial1	1	1	blindfold	clockwise	practice	Guided	1	-0.5	-0.5	6.11293	-0.54973	-1.45	-1.3	0.801544132841425	-0.011958	-0.011833	-0.0092547
Trial1	1	1	blindfold	clockwise	practice	Guided	1	-0.5	-0.5	6.132935	-0.54973	-1.45	-1.3	0.801544132841425	-0.015132	0.0050933	0.0078328
Trial1	1	1	blindfold	clockwise	practice	Guided	1	-0.5	-0.5	6.152939	-0.54973	-1.45	-1.3	0.801544132841425	0.026392	0.017787	-0.033213
Trial1	1	1	blindfold	clockwise	practice	Guided	1	-0.5	-0.5	6.172928	-0.54973	-1.45	-1.3	0.801544132841425	0.0054639	0.022019	0.006829
Trial1	1	1	blindfold	clockwise	practice	Guided	1	-0.5	-0.5	6.192932	-0.54973	-1.45	-1.3	0.801544132841425	0.0099057	0.00086034	-0.007078
Trial1	1	1	blindfold	clockwise	practice	Guided	1	-0.5	-0.5	6.212936	-0.54973	-1.45	-1.3	0.801544132841425	0.023848	0.00086078	-0.0077475
Trial1	1	1	blindfold	clockwise	practice	Guided	1	-0.5	-0.5	6.232941	-0.54972	-1.45	-1.3	0.801543511633665	-0.015772	0.00086036	-0.00054056
Trial1	1	1	blindfold	clockwise	practice	Guided	1	-0.5	-0.5	6.25293	-0.54972	-1.45	-1.3	0.801543511633665	-0.030035	-0.011836	-0.012098
Trial1	1	1	blindfold	clockwise	practice	Guided	1	-0.5	-0.5	6.272934	-0.54972	-1.45	-1.3	0.801543511633665	-0.0043597	0.013556	-0.026673
Trial1	1	1	blindfold	clockwise	practice	Guided	1	-0.5	-0.5	6.292938	-0.54972	-1.45	-1.3	0.801543511633665	-0.030353	0.017786	-0.0033846
Trial1	1	1	blindfold	clockwise	practice	Guided	1	-0.5	-0.5	6.312927	-0.54972	-1.45	-1.3	0.801543511633665	0.0064113	-0.016068	-0.0022139
Trial1	1	1	blindfold	clockwise	practice	Guided	1	-0.5	-0.5	6.332932	-0.54972	-1.45	-1.3	0.801543511633665	0.015285	0.022017	-0.0028832
Trial1	1	1	blindfold	clockwise	practice	Guided	1	-0.5	-0.5	6.352936	-0.54972	-1.45	-1.3	0.801543511633665	0.013702	-0.016068	-0.023822
Trial1	1	1	blindfold	clockwise	practice	Guided	1	-0.5	-0.5	6.37294	-0.54972	-1.45	-1.3	0.801543511633665	0.020035	0.013554	0.00097289
Trial1	1	1	blindfold	clockwise	practice	Guided	1	-0.5	-0.5	6.392929	-0.54972	-1.45	-1.3	0.801543511633665	0.045387	0.0093212	-0.015107
Trial1	1	1	blindfold	clockwise	practice	Guided	1	-0.5	-0.5	6.412933	-0.54972	-1.45	-1.3	0.801543511633665	-0.011035	0.0050861	0.0033217
Trial1	1	1	blindfold	clockwise	practice	Guided	1	-0.5	-0.5	6.432938	-0.54972	-1.45	-1.3	0.801543511633665	0.0060807	-0.011843	-0.0063959
Trial1	1	1	blindfold	clockwise	practice	Guided	1	-0.5	-0.5	6.452942	-0.54972	-1.45	-1.3	0.801543511633665	0.033972	0.0050865	-0.0018732
Trial1	1	1	blindfold	clockwise	practice	Guided	1	-0.5	-0.5	6.472931	-0.54971	-1.45	-1.3	0.801542890550522	-0.0084995	-0.0033773	0.00097453
Trial1	1	1	blindfold	clockwise	practice	Guided	1	-0.5	-0.5	6.492935	-0.54971	-1.45	-1.3	0.801542890550522	-0.0097729	0.013549	0.020076
Trial1	1	1	blindfold	clockwise	practice	Guided	1	-0.5	-0.5	6.512939	-0.54971	-1.45	-1.3	0.801542890550522	0.0035402	-0.032999	0.019071
Trial1	1	1	blindfold	clockwise	practice	Guided	1	-0.5	-0.5	6.532928	-0.54971	-1.45	-1.3	0.801542890550522	0.023826	0.00085481	-0.0077326
Trial1	1	1	blindfold	clockwise	practice	Guided	1	-0.5	-0.5	6.552933	-0.54971	-1.45	-1.3	0.801542890550522	-0.01611	0.01355	0.0026556
Trial1	1	1	blindfold	clockwise	practice	Guided	1	-0.5	-0.5	6.572937	-0.54971	-1.45	-1.3	0.801542890550522	0.011781	-0.020305	0.010025
Trial1	1	1	blindfold	clockwise	practice	Guided	1	-0.5	-0.5	6.592941	-0.54971	-1.45	-1.3	0.801542890550522	0.034278	-0.02877	0.01254
Trial1	1	1	blindfold	clockwise	practice	Guided	1	-0.5	-0.5	6.61293	-0.54971	-1.45	-1.3	0.801542890550522	0.019697	0.0050851	-0.0032071
Trial1	1	1	blindfold	clockwise	practice	Guided	1	-0.5	-0.5	6.632935	-0.54971	-1.45	-1.3	0.801542890550522	0.0235	-0.016075	-0.011919
Trial1	1	1	blindfold	clockwise	practice	Guided	1	-0.5	-0.5	6.652939	-0.54971	-1.45	-1.3	0.801542890550522	0.032688	0.030475	-0.032859
Trial1	1	1	blindfold	clockwise	practice	Guided	1	-0.5	-0.5	6.672928	-0.5497	-1.45	-1.3	0.801542273287809	-0.025317	0.02201	-0.019287
Trial1	1	1	blindfold	clockwise	practice	Guided	1	-0.5	-0.5	6.692932	-0.5497	-1.45	-1.3	0.801542273287809	0.026978	-0.011845	-0.024815
Trial1	1	1	blindfold	clockwise	practice	Guided	1	-0.5	-0.5	6.712936	-0.5497	-1.45	-1.3	0.801542273287809	0.01493	0.02624	-0.0070557
Trial1	1	1	blindfold	clockwise	practice	Guided	1	-0.5	-0.5	6.732941	-0.5497	-1.45	-1.3	0.801542273287809	-0.0028205	-0.01608	-0.0057141
Trial1	1	1	blindfold	clockwise	practice	Guided	1	-0.5	-0.5	6.75293	-0.5497	-1.45	-1.3	0.801542273287809	0.028554	0.017774	-0.0038736
Trial1	1	1	blindfold	clockwise	practice	Guided	1	-0.5	-0.5	6.772934	-0.5497	-1.45	-1.3	0.801542273287809	0.00795	0.0093102	0.018744
Trial1	1	1	blindfold	clockwise	practice	Guided	1	-0.5	-0.5	6.792938	-0.5497	-1.45	-1.3	0.801542273287809	0.038057	0.022003	0.0174
Trial1	1	1	blindfold	clockwise	practice	Guided	1	-0.5	-0.5	6.812927	-0.5497	-1.45	-1.3	0.801542273287809	0.028865	0.009307	0.00031087
Trial1	1	1	blindfold	clockwise	practice	Guided	1	-0.5	-0.5	6.832932	-0.54969	-1.45	-1.3	0.801541652453159	0.0076233	-0.011852	0.014554
Trial1	1	1	blindfold	clockwise	practice	Guided	1	-0.5	-0.5	6.852936	-0.54969	-1.45	-1.3	0.801541652453159	-0.024389	0.005074	0.0043343
Trial1	1	1	blindfold	clockwise	practice	Guided	1	-0.5	-0.5	6.87294	-0.54969	-1.45	-1.3	0.801541652453159	0.0076214	-0.016085	0.014552
Trial1	1	1	blindfold	clockwise	practice	Guided	1	-0.5	-0.5	6.892929	-0.54969	-1.45	-1.3	0.801541652453159	0.014598	-0.024548	-0.011245
Trial1	1	1	blindfold	clockwise	practice	Guided	1	-0.5	-0.5	6.912933	-0.54969	-1.45	-1.3	0.801541652453159	0.045027	0.013539	-0.021968
Trial1	1	1	blindfold	clockwise	practice	Guided	1	-0.5	-0.5	6.932938	-0.54969	-1.45	-1.3	0.801541652453159	0.0073026	0.0050755	0.010369
Trial1	1	1	blindfold	clockwise	practice	Guided	1	-0.5	-0.5	6.952942	-0.54969	-1.45	-1.3	0.801541652453159	0.0031814	0.022003	0.014892
Trial1	1	1	blindfold	clockwise	practice	Guided	1	-0.5	-0.5	6.972931	-0.54969	-1.45	-1.3	0.801541652453159	0.014277	0.022003	-0.021796
Trial1	1	1	blindfold	clockwise	practice	Guided	1	-0.5	-0.5	6.992935	-0.54969	-1.45	-1.3	0.801541652453159	-0.014256	0.013541	0.020424
Trial1	1	1	blindfold	clockwise	practice	Guided	1	-0.5	-0.5	7.012939	-0.54969	-1.45	-1.3	0.801541652453159	0.0063453	0.013538	-0.0021902
Trial1	1	1	blindfold	clockwise	practice	Guided	1	-0.5	-0.5	7.032928	-0.54968	-1.45	-1.3	0.801541031743127	0.02346	0.013538	-0.011908
Trial1	1	1	blindfold	clockwise	practice	Guided	1	-0.5	-0.5	7.052933	-0.54968	-1.45	-1.3	0.801541031743127	0.036137	0.013537	-0.021289
Trial1	1	1	blindfold	clockwise	practice	Guided	1	-0.5	-0.5	7.072937	-0.54968	-1.45	-1.3	0.801541031743127	-0.0019014	0.0050705	0.0068559
Trial1	1	1	blindfold	clockwise	practice	Guided	1	-0.5	-0.5	7.092941	-0.54968	-1.45	-1.3	0.801541031743127	0.0012662	-0.0076244	-0.010229
Trial1	1	1	blindfold	clockwise	practice	Guided	1	-0.5	-0.5	7.11293	-0.54968	-1.45	-1.3	0.801541031743127	-0.010784	-0.003393	0.007529
Trial1	1	1	blindfold	clockwise	practice	Guided	1	-0.5	-0.5	7.132935	-0.54968	-1.45	-1.3	0.801541031743127	0.016475	-0.037249	0.006186
Trial1	1	1	blindfold	clockwise	practice	Guided	1	-0.5	-0.5	7.152939	-0.54968	-1.45	-1.3	0.801541031743127	0.027253	0.02623	-0.020619
Trial1	1	1	blindfold	clockwise	practice	Guided	1	-0.5	-0.5	7.172928	-0.54968	-1.45	-1.3	0.801541031743127	0.038025	-0.0076242	0.0038415
Trial1	1	1	blindfold	clockwise	practice	Guided	1	-0.5	-0.5	7.192932	-0.54968	-1.45	-1.3	0.801541031743127	-0.014908	0.017766	0.012055
Trial1	1	1	blindfold	clockwise	practice	Guided	1	-0.5	-0.5	7.212936	-0.54968	-1.45	-1.3	0.801541031743127	0.055771	0.017765	0.0025047
Trial1	1	1	blindfold	clockwise	practice	Guided	1	-0.5	-0.5	7.232941	-0.54967	-1.45	-1.3	0.801540411157713	0.0063259	-0.020322	-0.0021844
Trial1	1	1	blindfold	clockwise	practice	Guided	1	-0.5	-0.5	7.25293	-0.54967	-1.45	-1.3	0.801540411157713	0.021534	0.00083678	0.021938
Trial1	1	1	blindfold	clockwise	practice	Guided	1	-0.5	-0.5	7.272934	-0.54967	-1.45	-1.3	0.801540411157713	0.014561	-0.0076261	-0.011232
Trial1	1	1	blindfold	clockwise	practice	Guided	1	-0.5	-0.5	7.292938	-0.54967	-1.45	-1.3	0.801540411157713	-0.0082589	0.0093017	-0.017933
Trial1	1	1	blindfold	clockwise	practice	Guided	1	-0.5	-0.5	7.312927	-0.54967	-1.45	-1.3	0.801540411157713	0.0091679	0.038927	0.035507
Trial1	1	1	blindfold	clockwise	practice	Guided	1	-0.5	-0.5	7.332932	-0.54967	-1.45	-1.3	0.801540411157713	0.0012496	-0.020319	-0.010227
Trial1	1	1	blindfold	clockwise	practice	Guided	1	-0.5	-0.5	7.352936	-0.54967	-1.45	-1.3	0.801540411157713	0.0047365	0.0050716	-0.023127
Trial1	1	1	blindfold	clockwise	practice	Guided	1	-0.5	-0.5	7.37294	-0.54967	-1.45	-1.3	0.801540411157713	0.0063156	-0.011856	0.0090339
Trial1	1	1	blindfold	clockwise	practice	Guided	1	-0.5	-0.5	7.392929	-0.54967	-1.45	-1.3	0.801540411157713	-0.0082617	0.021997	-0.017936
Trial1	1	1	blindfold	clockwise	practice	Guided	1	-0.5	-0.5	7.412933	-0.54967	-1.45	-1.3	0.801540411157713	-0.056758	-0.020321	-0.01006
Trial1	1	1	blindfold	clockwise	practice	Guided	1	-0.5	-0.5	7.432938	-0.54967	-1.45	-1.3	0.801540411157713	-0.0092113	0.0050692	-0.030498
Trial1	1	1	blindfold	clockwise	practice	Guided	1	-0.5	-0.5	7.452942	-0.54967	-1.45	-1.3	0.801540411157713	0.0025112	0.01353	0.0065233
Trial1	1	1	blindfold	clockwise	practice	Guided	1	-0.5	-0.5	7.472931	-0.54967	-1.45	-1.3	0.801540411157713	0.0098025	0.00083418	-0.01509
Trial1	1	1	blindfold	clockwise	practice	Guided	1	-0.5	-0.5	7.492935	-0.54967	-1.45	-1.3	0.801540411157713	0.011381	-0.0033996	0.005851
Trial1	1	1	blindfold	clockwise	practice	Guided	1	-0.5	-0.5	7.512939	-0.54966	-1.45	-1.3	0.801539790696918	0.0031379	0.017759	0.0149
Trial1	1	1	blindfold	clockwise	practice	Guided	1	-0.5	-0.5	7.532928	-0.54966	-1.45	-1.3	0.801539790696918	0.019305	0.030453	-0.0073806
Trial1	1	1	blindfold	clockwise	practice	Guided	1	-0.5	-0.5	7.552933	-0.54966	-1.45	-1.3	0.801539790696918	0.006311	0.0092933	-0.021453
Trial1	1	1	blindfold	clockwise	practice	Guided	1	-0.5	-0.5	7.572937	-0.54966	-1.45	-1.3	0.801539790696918	-0.017459	0.0092933	-0.021453
Trial1	1	1	blindfold	clockwise	practice	Guided	1	-0.5	-0.5	7.592941	-0.54966	-1.45	-1.3	0.801539790696918	-0.017459	0.0092929	-0.021453
Trial1	1	1	blindfold	clockwise	practice	Guided	1	-0.5	-0.5	7.61293	-0.54966	-1.45	-1.3	0.801539790696918	-0.010497	-0.0034057	0.01172
Trial1	1	1	blindfold	clockwise	practice	Guided	1	-0.5	-0.5	7.632935	-0.54966	-1.45	-1.3	0.801539790696918	0.011688	-0.0034044	0.010043
Trial1	1	1	blindfold	clockwise	practice	Guided	1	-0.5	-0.5	7.652939	-0.54966	-1.45	-1.3	0.801539790696918	0.0097877	-0.0034046	-0.015086
Trial1	1	1	blindfold	clockwise	practice	Guided	1	-0.5	-0.5	7.672928	-0.54966	-1.45	-1.3	0.801539790696918	-0.011768	-0.007636	0.014231
Trial1	1	1	blindfold	clockwise	practice	Guided	1	-0.5	-0.5	7.692932	-0.54966	-1.45	-1.3	0.801539790696918	0.041799	0.013522	-0.031501
Trial1	1	1	blindfold	clockwise	practice	Guided	1	-0.5	-0.5	7.712936	-0.54966	-1.45	-1.3	0.801539790696918	0.025629	0.0092882	0.017416
Trial1	1	1	blindfold	clockwise	practice	Guided	1	-0.5	-0.5	7.732941	-0.54966	-1.45	-1.3	0.801539790696918	0.019608	-0.0076379	-0.003188
Trial1	1	1	blindfold	clockwise	practice	Guided	1	-0.5	-0.5	7.75293	-0.54966	-1.45	-1.3	0.801539790696918	-0.0028944	-0.011869	-0.0056991
Trial1	1	1	blindfold	clockwise	practice	Guided	1	-0.5	-0.5	7.772934	-0.54966	-1.45	-1.3	0.801539790696918	-0.025082	0.00082665	-0.0040215
Trial1	1	1	blindfold	clockwise	practice	Guided	1	-0.5	-0.5	7.792938	-0.54966	-1.45	-1.3	0.801539790696918	0.0072419	0.03045	0.0020072
Trial1	1	1	blindfold	clockwise	practice	Guided	1	-0.5	-0.5	7.812927	-0.54966	-1.45	-1.3	0.801539790696918	0.010098	-0.0076382	-0.010893
Trial1	1	1	blindfold	clockwise	practice	Guided	1	-0.5	-0.5	7.832932	-0.54965	-1.45	-1.3	0.80153917405285	0.0028025	0.026215	0.010719
Trial1	1	1	blindfold	clockwise	practice	Guided	1	-0.5	-0.5	7.852936	-0.54965	-1.45	-1.3	0.80153917405285	0.0059738	0.030447	-0.0095488
Trial1	1	1	blindfold	clockwise	practice	Guided	1	-0.5	-0.5	7.87294	-0.54965	-1.45	-1.3	0.80153917405285	0.0034339	0.0050547	0.019098
Trial1	1	1	blindfold	clockwise	practice	Guided	1	-0.5	-0.5	7.892929	-0.54965	-1.45	-1.3	0.80153917405285	0.0009013	0.013517	-0.014404
Trial1	1	1	blindfold	clockwise	practice	Guided	1	-0.5	-0.5	7.912933	-0.54965	-1.45	-1.3	0.80153917405285	-0.00069019	0.017749	0.023625
Trial1	1	1	blindfold	clockwise	practice	Guided	1	-0.5	-0.5	7.932938	-0.54965	-1.45	-1.3	0.80153917405285	-0.007028	0.017746	-0.0011655
Trial1	1	1	blindfold	clockwise	practice	Guided	1	-0.5	-0.5	7.952942	-0.54965	-1.45	-1.3	0.80153917405285	0.037662	0.00081782	-0.00032965
Trial1	1	1	blindfold	clockwise	practice	Guided	1	-0.5	-0.5	7.972931	-0.54965	-1.45	-1.3	0.80153917405285	0.0065997	-0.020341	0.0020168
Trial1	1	1	blindfold	clockwise	practice	Guided	1	-0.5	-0.5	7.992935	-0.54965	-1.45	-1.3	0.80153917405285	0.046533	0.017746	-0.0021702
Trial1	1	1	blindfold	clockwise	practice	Guided	1	-0.5	-0.5	8.012939	-0.54965	-1.45	-1.3	0.80153917405285	0.010081	-0.0034143	-0.010882
Trial1	1	1	blindfold	clockwise	practice	Guided	1	-0.5	-0.5	8.032928	-0.54965	-1.45	-1.3	0.80153917405285	0.013568	-0.024575	-0.023781
Trial1	1	1	blindfold	clockwise	practice	Guided	1	-0.5	-0.5	8.052933	-0.54965	-1.45	-1.3	0.80153917405285	0.0024715	-0.011879	0.0065405
Trial1	1	1	blindfold	clockwise	practice	Guided	1	-0.5	-0.5	8.072937	-0.54965	-1.45	-1.3	0.80153917405285	0.02529	0.0050485	0.013242
Trial1	1	1	blindfold	clockwise	practice	Guided	1	-0.5	-0.5	8.092941	-0.54965	-1.45	-1.3	0.80153917405285	-0.0022836	0.005047	0.0026913
Trial1	1	1	blindfold	clockwise	practice	Guided	1	-0.5	-0.5	8.11293	-0.54965	-1.45	-1.3	0.80153917405285	0.0081726	0.017741	0.011738
Trial1	1	1	blindfold	clockwise	practice	Guided	1	-0.5	-0.5	8.132935	-0.54965	-1.45	-1.3	0.80153917405285	-0.0067189	-0.011882	0.0030274
Trial1	1	1	blindfold	clockwise	practice	Guided	1	-0.5	-0.5	8.152939	-0.54964	-1.45	-1.3	0.801538553840551	-0.024788	-0.0034168	0.00017966
Trial1	1	1	blindfold	clockwise	practice	Guided	1	-0.5	-0.5	8.172928	-0.54964	-1.45	-1.3	0.801538553840551	-0.009895	-0.020345	0.020114
Trial1	1	1	blindfold	clockwise	practice	Guided	1	-0.5	-0.5	8.192932	-0.54964	-1.45	-1.3	0.801538553840551	-0.034296	-0.0034214	-0.0075293
Trial1	1	1	blindfold	clockwise	practice	Guided	1	-0.5	-0.5	8.212936	-0.54964	-1.45	-1.3	0.801538553840551	-0.0029184	-0.020347	-0.0056859
Trial1	1	1	blindfold	clockwise	practice	Guided	1	-0.5	-0.5	8.232941	-0.54964	-1.45	-1.3	0.801538553840551	0.0081703	0.021971	-0.0011629
Trial1	1	1	blindfold	clockwise	practice	Guided	1	-0.5	-0.5	8.25293	-0.54964	-1.45	-1.3	0.801538553840551	-0.02004	0.0050436	0.0040312
Trial1	1	1	blindfold	clockwise	practice	Guided	1	-0.5	-0.5	8.272934	-0.54964	-1.45	-1.3	0.801538553840551	0.0021457	0.0092767	0.0023545
Trial1	1	1	blindfold	clockwise	practice	Guided	1	-0.5	-0.5	8.292938	-0.54964	-1.45	-1.3	0.801538553840551	0.0021433	-0.0034188	0.002353
Trial1	1	1	blindfold	clockwise	practice	Guided	1	-0.5	-0.5	8.312927	-0.54964	-1.45	-1.3	0.801538553840551	-0.041284	0.0050464	0.01827
Trial1	1	1	blindfold	clockwise	practice	Guided	1	-0.5	-0.5	8.332932	-0.54964	-1.45	-1.3	0.801538553840551	0.015139	0.013509	0.01492
Trial1	1	1	blindfold	clockwise	practice	Guided	1	-0.5	-0.5	8.352936	-0.54964	-1.45	-1.3	0.801538553840551	-0.0064166	-0.003419	0.007214
Trial1	1	1	blindfold	clockwise	practice	Guided	1	-0.5	-0.5	8.37294	-0.54964	-1.45	-1.3	0.801538553840551	0.0005582	-0.0076516	-0.018585
Trial1	1	1	blindfold	clockwise	practice	Guided	1	-0.5	-0.5	8.392929	-0.54964	-1.45	-1.3	0.801538553840551	0.032248	-0.0076515	0.0030271
Trial1	1	1	blindfold	clockwise	practice	Guided	1	-0.5	-0.5	8.412933	-0.54964	-1.45	-1.3	0.801538553840551	0.036053	0.0050416	-0.021264
Trial1	1	1	blindfold	clockwise	practice	Guided	1	-0.5	-0.5	8.432938	-0.54963	-1.45	-1.3	0.801537933752871	-0.012759	0.0092738	-0.017575
Trial1	1	1	blindfold	clockwise	practice	Guided	1	-0.5	-0.5	8.452942	-0.54963	-1.45	-1.3	0.801537933752871	0.029389	0.0050409	-0.02478
Trial1	1	1	blindfold	clockwise	practice	Guided	1	-0.5	-0.5	8.472931	-0.54963	-1.45	-1.3	0.801537933752871	0.011322	0.0092737	0.0058776
Trial1	1	1	blindfold	clockwise	practice	Guided	1	-0.5	-0.5	8.492935	-0.54963	-1.45	-1.3	0.801537933752871	0.018613	-0.011886	-0.015734
Trial1	1	1	blindfold	clockwise	practice	Guided	1	-0.5	-0.5	8.512939	-0.54963	-1.45	-1.3	0.801537933752871	-0.0067461	-0.020348	0.0030301
Trial1	1	1	blindfold	clockwise	practice	Guided	1	-0.5	-0.5	8.532928	-0.54963	-1.45	-1.3	0.801537933752871	-0.0080121	0.013507	-0.013721
Trial1	1	1	blindfold	clockwise	practice	Guided	1	-0.5	-0.5	8.552933	-0.54963	-1.45	-1.3	0.801537933752871	-0.0083319	-0.0034204	-0.017907
Trial1	1	1	blindfold	clockwise	practice	Guided	1	-0.5	-0.5	8.572937	-0.54963	-1.45	-1.3	0.801537933752871	0.020193	0.0050426	0.0010207
Trial1	1	1	blindfold	clockwise	practice	Guided	1	-0.5	-0.5	8.592941	-0.54963	-1.45	-1.3	0.801537933752871	-0.0026309	-0.003423	-0.001492
Trial1	1	1	blindfold	clockwise	practice	Guided	1	-0.5	-0.5	8.61293	-0.54963	-1.45	-1.3	0.801537933752871	0.0030716	-0.0076544	0.014927
Trial1	1	1	blindfold	clockwise	practice	Guided	1	-0.5	-0.5	8.632935	-0.54963	-1.45	-1.3	0.801537933752871	0.023359	0.0262	-0.011879
Trial1	1	1	blindfold	clockwise	practice	Guided	1	-0.5	-0.5	8.652939	-0.54963	-1.45	-1.3	0.801537933752871	-0.0080197	-0.0076547	-0.013722
Trial1	1	1	blindfold	clockwise	practice	Guided	1	-0.5	-0.5	8.672928	-0.54963	-1.45	-1.3	0.801537933752871	-0.01975	-0.020349	0.008225
Trial1	1	1	blindfold	clockwise	practice	Guided	1	-0.5	-0.5	8.692932	-0.54963	-1.45	-1.3	0.801537933752871	-0.022922	-0.020348	0.025315
Trial1	1	1	blindfold	clockwise	practice	Guided	1	-0.5	-0.5	8.712936	-0.54963	-1.45	-1.3	0.801537933752871	0.0052902	-0.024579	-0.014727
Trial1	1	1	blindfold	clockwise	practice	Guided	1	-0.5	-0.5	8.732941	-0.54963	-1.45	-1.3	0.801537933752871	0.028427	-0.024578	-0.0038378
Trial1	1	1	blindfold	clockwise	practice	Guided	1	-0.5	-0.5	8.75293	-0.54963	-1.45	-1.3	0.801537933752871	0.010994	-0.033043	0.0016918
Trial1	1	1	blindfold	clockwise	practice	Guided	1	-0.5	-0.5	8.772934	-0.54963	-1.45	-1.3	0.801537933752871	0.0065576	0.013507	0.0020284
Trial1	1	1	blindfold	clockwise	practice	Guided	1	-0.5	-0.5	8.792938	-0.54963	-1.45	-1.3	0.801537933752871	0.011626	0.013506	0.010073
Trial1	1	1	blindfold	clockwise	practice	Guided	1	-0.5	-0.5	8.812927	-0.54962	-1.45	-1.3	0.801537317479698	-0.0010545	0.0092733	0.00069216
Trial1	1	1	blindfold	clockwise	practice	Guided	1	-0.5	-0.5	8.832932	-0.54962	-1.45	-1.3	0.801537317479698	0.023671	-0.016117	-0.0076853
Trial1	1	1	blindfold	clockwise	practice	Guided	1	-0.5	-0.5	8.852936	-0.54962	-1.45	-1.3	0.801537317479698	0.015429	0.013505	0.0013617
Trial1	1	1	blindfold	clockwise	practice	Guided	1	-0.5	-0.5	8.87294	-0.54962	-1.45	-1.3	0.801537317479698	-0.031802	0.017736	0.025989
Trial1	1	1	blindfold	clockwise	practice	Guided	1	-0.5	-0.5	8.892929	-0.54962	-1.45	-1.3	0.801537317479698	0.027789	0.0050398	-0.012207
Trial1	1	1	blindfold	clockwise	practice	Guided	1	-0.5	-0.5	8.912933	-0.54962	-1.45	-1.3	0.801537317479698	-0.037191	-0.011888	0.013763
Trial1	1	1	blindfold	clockwise	practice	Guided	1	-0.5	-0.5	8.932938	-0.54962	-1.45	-1.3	0.801537317479698	-0.0029581	0.009272	-0.005673
Trial1	1	1	blindfold	clockwise	practice	Guided	1	-0.5	-0.5	8.952942	-0.54962	-1.45	-1.3	0.801537317479698	-0.0096194	0.013504	0.01845
Trial1	1	1	blindfold	clockwise	practice	Guided	1	-0.5	-0.5	8.972931	-0.54962	-1.45	-1.3	0.801537317479698	0.010984	-0.011888	0.0016984
Trial1	1	1	blindfold	clockwise	practice	Guided	1	-0.5	-0.5	8.992935	-0.54962	-1.45	-1.3	0.801537317479698	0.003058	-0.011887	0.014933
Trial1	1	1	blindfold	clockwise	practice	Guided	1	-0.5	-0.5	9.012939	-0.54962	-1.45	-1.3	0.801537317479698	0.019854	0.0050392	0.0010284
Trial1	1	1	blindfold	clockwise	practice	Guided	1	-0.5	-0.5	9.032928	-0.54962	-1.45	-1.3	0.801537317479698	-0.01343	0.00080832	0.033025
Trial1	1	1	blindfold	clockwise	practice	Guided	1	-0.5	-0.5	9.052933	-0.54962	-1.45	-1.3	0.801537317479698	0.0062235	0.0050389	-0.0098616
Trial1	1	1	blindfold	clockwise	practice	Guided	1	-0.5	-0.5	9.072937	-0.54961	-1.45	-1.3	0.801536697640516	0.014146	-0.011888	-0.015392
Trial1	1	1	blindfold	clockwise	practice	Guided	1	-0.5	-0.5	9.092941	-0.54961	-1.45	-1.3	0.801536697640516	-0.015652	0.026198	0.0037103
Trial1	1	1	blindfold	clockwise	practice	Guided	1	-0.5	-0.5	9.11293	-0.54961	-1.45	-1.3	0.801536697640516	0.035697	0.0050385	-0.02544
Trial1	1	1	blindfold	clockwise	practice	Guided	1	-0.5	-0.5	9.132935	-0.54961	-1.45	-1.3	0.801536697640516	0.023966	0.017735	-0.0034934
Trial1	1	1	blindfold	clockwise	practice	Guided	1	-0.5	-0.5	9.152939	-0.54961	-1.45	-1.3	0.801536697640516	0.011604	-0.024583	0.010076
Trial1	1	1	blindfold	clockwise	practice	Guided	1	-0.5	-0.5	9.172928	-0.54961	-1.45	-1.3	0.801536697640516	-0.0074129	-0.0034243	-0.0011496
Trial1	1	1	blindfold	clockwise	practice	Guided	1	-0.5	-0.5	9.192932	-0.54961	-1.45	-1.3	0.801536697640516	-0.011541	-0.0076544	-0.0008141
Trial1	1	1	blindfold	clockwise	practice	Guided	1	-0.5	-0.5	9.212936	-0.54961	-1.45	-1.3	0.801536697640516	0.033146	-0.0034241	2.1422E-05
Trial1	1	1	blindfold	clockwise	practice	Guided	1	-0.5	-0.5	9.232941	-0.5496	-1.45	-1.3	0.801536077925954	-0.015667	0.0092707	0.0037064
Trial1	1	1	blindfold	clockwise	practice	Guided	1	-0.5	-0.5	9.25293	-0.54961	-1.45	-1.3	0.801536697640516	0.0093768	-0.028815	-0.019245
Trial1	1	1	blindfold	clockwise	practice	Guided	1	-0.5	-0.5	9.272934	-0.5496	-1.45	-1.3	0.801536077925954	0.00018417	0.013503	-0.022761
Trial1	1	1	blindfold	clockwise	practice	Guided	1	-0.5	-0.5	9.292938	-0.5496	-1.45	-1.3	0.801536077925954	0.0014468	0.0050388	0.0057193
Trial1	1	1	blindfold	clockwise	practice	Guided	1	-0.5	-0.5	9.312927	-0.5496	-1.45	-1.3	0.801536077925954	-0.02423	-0.033049	0.0085673
Trial1	1	1	blindfold	clockwise	practice	Guided	1	-0.5	-0.5	9.332932	-0.5496	-1.45	-1.3	0.801536077925954	-0.012818	0.0092694	-0.017563
Trial1	1	1	blindfold	clockwise	practice	Guided	1	-0.5	-0.5	9.352936	-0.5496	-1.45	-1.3	0.801536077925954	-0.010603	-0.0076588	-0.00014037
Trial1	1	1	blindfold	clockwise	practice	Guided	1	-0.5	-0.5	9.37294	-0.5496	-1.45	-1.3	0.801536077925954	0.0030253	0.017731	0.014936
Trial1	1	1	blindfold	clockwise	practice	Guided	1	-0.5	-0.5	9.392929	-0.5496	-1.45	-1.3	0.801536077925954	0.010317	0.00080103	-0.0066734
Trial1	1	1	blindfold	clockwise	practice	Guided	1	-0.5	-0.5	9.412933	-0.5496	-1.45	-1.3	0.801536077925954	0.010316	0.005034	-0.0066761
Trial1	1	1	blindfold	clockwise	practice	Guided	1	-0.5	-0.5	9.432938	-0.5496	-1.45	-1.3	0.801536077925954	0.014435	-0.0034304	-0.0112
Trial1	1	1	blindfold	clockwise	practice	Guided	1	-0.5	-0.5	9.452942	-0.5496	-1.45	-1.3	0.801536077925954	0.0014405	0.026193	-0.00081211
Trial1	1	1	blindfold	clockwise	practice	Guided	1	-0.5	-0.5	9.472931	-0.5496	-1.45	-1.3	0.801536077925954	-0.010605	0.0092665	0.011753
Trial1	1	1	blindfold	clockwise	practice	Guided	1	-0.5	-0.5	9.492935	-0.5496	-1.45	-1.3	0.801536077925954	0.0065137	-0.00343	0.022974
Trial1	1	1	blindfold	clockwise	practice	Guided	1	-0.5	-0.5	9.512939	-0.5496	-1.45	-1.3	0.801536077925954	0.020775	-0.007662	-0.0066768
Trial1	1	1	blindfold	clockwise	practice	Guided	1	-0.5	-0.5	9.532928	-0.5496	-1.45	-1.3	0.801536077925954	0.014122	0.030425	-0.01539
Trial1	1	1	blindfold	clockwise	practice	Guided	1	-0.5	-0.5	9.552933	-0.5496	-1.45	-1.3	0.801536077925954	-0.0033087	0.021963	-0.0098615
Trial1	1	1	blindfold	clockwise	practice	Guided	1	-0.5	-0.5	9.572937	-0.5496	-1.45	-1.3	0.801536077925954	0.0093689	-0.020356	-0.01924
Trial1	1	1	blindfold	clockwise	practice	Guided	1	-0.5	-0.5	9.592941	-0.5496	-1.45	-1.3	0.801536077925954	-0.00078065	-0.041515	0.023646
Trial1	1	1	blindfold	clockwise	practice	Guided	1	-0.5	-0.5	9.61293	-0.5496	-1.45	-1.3	0.801536077925954	-0.0096581	0.013497	0.0030416
Trial1	1	1	blindfold	clockwise	practice	Guided	1	-0.5	-0.5	9.632935	-0.5496	-1.45	-1.3	0.801536077925954	0.005559	-0.0034316	-0.010529
Trial1	1	1	blindfold	clockwise	practice	Guided	1	-0.5	-0.5	9.652939	-0.5496	-1.45	-1.3	0.801536077925954	0.033764	0.00079916	0.0084
Trial1	1	1	blindfold	clockwise	practice	Guided	1	-0.5	-0.5	9.672928	-0.5496	-1.45	-1.3	0.801536077925954	0.048025	0.017727	0.019959
Trial1	1	1	blindfold	clockwise	practice	Guided	1	-0.5	-0.5	9.692932	-0.5496	-1.45	-1.3	0.801536077925954	0.011575	0.0050289	0.010078
Trial1	1	1	blindfold	clockwise	practice	Guided	1	-0.5	-0.5	9.712936	-0.54959	-1.45	-1.3	0.801535458336013	-0.015053	0.0050275	0.012088
Trial1	1	1	blindfold	clockwise	practice	Guided	1	-0.5	-0.5	9.732941	-0.54959	-1.45	-1.3	0.801535458336013	-0.0055456	-0.0034338	0.019793
Trial1	1	1	blindfold	clockwise	practice	Guided	1	-0.5	-0.5	9.75293	-0.54959	-1.45	-1.3	0.801535458336013	0.031225	0.013491	-0.025103
Trial1	1	1	blindfold	clockwise	practice	Guided	1	-0.5	-0.5	9.772934	-0.54959	-1.45	-1.3	0.801535458336013	0.024879	-0.045753	0.0090713
Trial1	1	1	blindfold	clockwise	practice	Guided	1	-0.5	-0.5	9.792938	-0.54959	-1.45	-1.3	0.801535458336013	0.010616	0.021954	-0.002486
Trial1	1	1	blindfold	clockwise	practice	Guided	1	-0.5	-0.5	9.812927	-0.54959	-1.45	-1.3	0.801535458336013	0.05499	-0.0119	-0.0058379
Trial1	1	1	blindfold	clockwise	practice	Guided	1	-0.5	-0.5	9.832932	-0.54959	-1.45	-1.3	0.801535458336013	0.033117	-0.024593	2.7365E-05
Trial1	1	1	blindfold	clockwise	practice	Guided	1	-0.5	-0.5	9.852936	-0.54959	-1.45	-1.3	0.801535458336013	-0.0099938	0.013492	0.020131
Trial1	1	1	blindfold	clockwise	practice	Guided	1	-0.5	-0.5	9.87294	-0.54959	-1.45	-1.3	0.801535458336013	0.024237	-0.0034358	0.00069815
Trial1	1	1	blindfold	clockwise	practice	Guided	1	-0.5	-0.5	9.892929	-0.54959	-1.45	-1.3	0.801535458336013	0.0017324	0.0092586	-0.017559
Trial1	1	1	blindfold	clockwise	practice	Guided	1	-0.5	-0.5	9.912933	-0.54959	-1.45	-1.3	0.801535458336013	-0.0077735	-0.0119	-0.0095171
Trial1	1	1	blindfold	clockwise	practice	Guided	1	-0.5	-0.5	9.932938	-0.54958	-1.45	-1.3	0.801534838870692	0.0096542	0.0092589	-0.015044
Trial1	1	1	blindfold	clockwise	practice	Guided	1	-0.5	-0.5	9.952942	-0.54958	-1.45	-1.3	0.801534838870692	0.020428	0.01349	0.0094149
Trial1	1	1	blindfold	clockwise	practice	Guided	1	-0.5	-0.5	9.972931	-0.54958	-1.45	-1.3	0.801534838870692	0.023599	0.0092554	-0.0076707
Trial1	1	1	blindfold	clockwise	practice	Guided	1	-0.5	-0.5	9.992935	-0.54958	-1.45	-1.3	0.801534838870692	0.006166	-0.0034388	-0.0021409
Trial1	1	1	blindfold	clockwise	practice	Guided	1	-0.5	-0.5	10.01294	-0.54958	-1.45	-1.3	0.801534838870692	-0.052786	-0.011903	-0.014536
Trial1	1	1	blindfold	clockwise	practice	Guided	1	-0.5	-0.5	10.03293	-0.54958	-1.45	-1.3	0.801534838870692	0.0058461	0.0092554	-0.0063296
Trial1	1	1	blindfold	clockwise	practice	Guided	1	-0.5	-0.5	10.05293	-0.54958	-1.45	-1.3	0.801534838870692	-0.016342	0.013486	-0.0046536
Trial1	1	1	blindfold	clockwise	practice	Guided	1	-0.5	-0.5	10.07294	-0.54958	-1.45	-1.3	0.801534838870692	-0.0068382	0.013484	0.0030522
Trial1	1	1	blindfold	clockwise	practice	Guided	1	-0.5	-0.5	10.09294	-0.54958	-1.45	-1.3	0.801534838870692	-0.0033508	0.021951	-0.0098482
Trial1	1	1	blindfold	clockwise	practice	Guided	1	-0.5	-0.5	10.11293	-0.54958	-1.45	-1.3	0.801534838870692	-0.0068406	-0.016135	0.0030509
Trial1	1	1	blindfold	clockwise	practice	Guided	1	-0.5	-0.5	10.13293	-0.54958	-1.45	-1.3	0.801534838870692	-0.012543	0.013488	-0.013366
Trial1	1	1	blindfold	clockwise	practice	Guided	1	-0.5	-0.5	10.15294	-0.54958	-1.45	-1.3	0.801534838870692	0.040388	-0.024597	-0.021579
Trial1	1	1	blindfold	clockwise	practice	Guided	1	-0.5	-0.5	10.17293	-0.54957	-1.45	-1.3	0.801534219529992	0.019145	-0.02883	-0.0073359
Trial1	1	1	blindfold	clockwise	practice	Guided	1	-0.5	-0.5	10.19293	-0.54957	-1.45	-1.3	0.801534219529992	0.0010723	0.0050247	-0.01119
Trial1	1	1	blindfold	clockwise	practice	Guided	1	-0.5	-0.5	10.21294	-0.54957	-1.45	-1.3	0.801534219529992	-0.028091	0.0092566	0.017293
Trial1	1	1	blindfold	clockwise	practice	Guided	1	-0.5	-0.5	10.23294	-0.54957	-1.45	-1.3	0.801534219529992	-0.016358	-0.016136	-0.0046513
Trial1	1	1	blindfold	clockwise	practice	Guided	1	-0.5	-0.5	10.25293	-0.54957	-1.45	-1.3	0.801534219529992	0.00012469	0.0007926	-0.022743
Trial1	1	1	blindfold	clockwise	practice	Guided	1	-0.5	-0.5	10.27293	-0.54957	-1.45	-1.3	0.801534219529992	0.015965	-0.011902	0.0097548
Trial1	1	1	blindfold	clockwise	practice	Guided	1	-0.5	-0.5	10.29294	-0.54957	-1.45	-1.3	0.801534219529992	0.00487	-0.011901	-0.018891
Trial1	1	1	blindfold	clockwise	practice	Guided	1	-0.5	-0.5	10.31293	-0.54956	-1.45	-1.3	0.801533603999355	-0.015421	-0.011902	0.0079152
Trial1	1	1	blindfold	clockwise	practice	Guided	1	-0.5	-0.5	10.33293	-0.54956	-1.45	-1.3	0.801533603999355	0.017539	-0.016133	0.030696
Trial1	1	1	blindfold	clockwise	practice	Guided	1	-0.5	-0.5	10.35294	-0.54956	-1.45	-1.3	0.801533603999355	0.019126	0.013489	-0.0073309
Trial1	1	1	blindfold	clockwise	practice	Guided	1	-0.5	-0.5	10.37294	-0.54956	-1.45	-1.3	0.801533603999355	-0.015423	-0.033061	0.040416
Trial1	1	1	blindfold	clockwise	practice	Guided	1	-0.5	-0.5	10.39293	-0.54956	-1.45	-1.3	0.801533603999355	0.018176	0.026182	-0.019891
Trial1	1	1	blindfold	clockwise	practice	Guided	1	-0.5	-0.5	10.41293	-0.54956	-1.45	-1.3	0.801533603999355	0.015953	0.00079039	0.0097593
Trial1	1	1	blindfold	clockwise	practice	Guided	1	-0.5	-0.5	10.43294	-0.54956	-1.45	-1.3	0.801533603999355	0.019439	0.017716	-0.0031407
Trial1	1	1	blindfold	clockwise	practice	Guided	1	-0.5	-0.5	10.45294	-0.54956	-1.45	-1.3	0.801533603999355	0.019437	0.0092516	-0.0031408
Trial1	1	1	blindfold	clockwise	practice	Guided	1	-0.5	-0.5	10.47293	-0.54956	-1.45	-1.3	0.801533603999355	0.013419	-0.0034431	0.001382
Trial1	1	1	blindfold	clockwise	practice	Guided	1	-0.5	-0.5	10.49294	-0.54956	-1.45	-1.3	0.801533603999355	-0.015746	0.0092506	0.0037311
Trial1	1	1	blindfold	clockwise	practice	Guided	1	-0.5	-0.5	10.51294	-0.54956	-1.45	-1.3	0.801533603999355	-0.011941	-0.0034455	-0.0049803
Trial1	1	1	blindfold	clockwise	practice	Guided	1	-0.5	-0.5	10.53293	-0.54956	-1.45	-1.3	0.801533603999355	0.0026345	-0.024605	0.010766
Trial1	1	1	blindfold	clockwise	practice	Guided	1	-0.5	-0.5	10.55293	-0.54956	-1.45	-1.3	0.801533603999355	-0.023673	0.0050164	0.016964
Trial1	1	1	blindfold	clockwise	practice	Guided	1	-0.5	-0.5	10.57294	-0.54956	-1.45	-1.3	0.801533603999355	0.021016	-0.0076786	0.017801
Trial1	1	1	blindfold	clockwise	practice	Guided	1	-0.5	-0.5	10.59294	-0.54956	-1.45	-1.3	0.801533603999355	0.0010506	0.0050177	0.00037908
Trial1	1	1	blindfold	clockwise	practice	Guided	1	-0.5	-0.5	10.61293	-0.54956	-1.45	-1.3	0.801533603999355	0.0070682	-0.020373	0.010432
Trial1	1	1	blindfold	clockwise	practice	Guided	1	-0.5	-0.5	10.63293	-0.54956	-1.45	-1.3	0.801533603999355	-0.017335	0.00078537	-0.017206
Trial1	1	1	blindfold	clockwise	practice	Guided	1	-0.5	-0.5	10.65294	-0.54955	-1.45	-1.3	0.801532984907157	-0.016704	0.01348	-0.0088288
Trial1	1	1	blindfold	clockwise	practice	Guided	1	-0.5	-0.5	10.67293	-0.54955	-1.45	-1.3	0.801532984907157	0.0061167	0.013479	-0.0021286
Trial1	1	1	blindfold	clockwise	practice	Guided	1	-0.5	-0.5	10.69293	-0.54955	-1.45	-1.2999	0.801433159631383	0.080207	0.043103	0.327892
Trial1	1	1	blindfold	clockwise	practice	Guided	1	-0.5	-0.5	10.71294	-0.54952	-1.45002	-1.29986	0.801391447753817	0.056171	0.174315	0.01089
Trial1	1	1	blindfold	clockwise	practice	Guided	1	-0.5	-0.5	10.73294	-0.54968	-1.45018	-1.29982	0.801361371881387	-2.056977	-1.979665	0.393722
Trial1	1	1	blindfold	clockwise	practice	Guided	1	-0.5	-0.5	10.75293	-0.55042	-1.45042	-1.29978	0.801367731626145	-1.828806	-0.997859	0.814515
Trial1	1	1	blindfold	clockwise	practice	Guided	1	-0.5	-0.5	10.77293	-0.55229	-1.45033	-1.29931	0.801018522195351	-1.026208	-0.176888	-0.020896
Trial1	1	1	blindfold	clockwise	practice	Guided	1	-0.5	-0.5	10.79294	-0.55883	-1.4503	-1.29915	0.801312472280176	-1.885472	-1.700326	1.693072
Trial1	1	1	blindfold	clockwise	practice	Guided	1	-0.5	-0.5	10.81293	-0.56356	-1.45039	-1.29929	0.8018132428147	-1.625101	-0.401144	1.354021
Trial1	1	1	blindfold	clockwise	practice	Guided	1	-0.5	-0.5	10.83293	-0.56908	-1.45009	-1.29974	0.802717910802005	0.333574	1.917861	0.018389
Trial1	1	1	blindfold	clockwise	practice	Guided	1	-0.5	-0.5	10.85294	-0.57498	-1.44953	-1.30043	0.803934253233142	-0.649618	1.99403	-1.239744
Trial1	1	1	blindfold	clockwise	practice	Guided	1	-0.5	-0.5	10.87294	-0.58087	-1.44915	-1.30112	0.805191452676172	-0.359844	3.073139	-1.679553
Trial1	1	1	blindfold	clockwise	practice	Guided	1	-0.5	-0.5	10.89293	-0.5912	-1.44813	-1.30126	0.806433517234126	-0.9166	3.729068	-2.62426
Trial1	1	1	blindfold	clockwise	practice	Guided	1	-0.5	-0.5	10.91293	-0.59569	-1.44815	-1.30125	0.806943684730922	-0.675148	2.759986	-2.40509
Trial1	1	1	blindfold	clockwise	practice	Guided	1	-0.5	-0.5	10.93294	-0.59977	-1.44864	-1.3012	0.807387983208982	-0.794777	1.012253	-2.410151
Trial1	1	1	blindfold	clockwise	practice	Guided	1	-0.5	-0.5	10.95294	-0.60379	-1.44933	-1.30113	0.807825308009739	-0.596528	0.673709	-2.266129
Trial1	1	1	blindfold	clockwise	practice	Guided	1	-0.5	-0.5	10.97293	-0.60795	-1.44961	-1.30085	0.808092807745447	-0.261792	1.050339	-1.931377
Trial1	1	1	blindfold	clockwise	practice	Guided	1	-0.5	-0.5	10.99294	-0.61539	-1.44953	-1.30067	0.808942115382291	0.04053	1.164597	-1.336948
Trial1	1	1	blindfold	clockwise	practice	Guided	1	-0.5	-0.5	11.01294	-0.61837	-1.44943	-1.30037	0.809075742862228	-0.189893	1.355028	-0.630655
Trial1	1	1	blindfold	clockwise	practice	Guided	1	-0.5	-0.5	11.03293	-0.62112	-1.44943	-1.30004	0.809156388356092	-0.33924	0.153183	-0.023442
Trial1	1	1	blindfold	clockwise	practice	Guided	1	-0.5	-0.5	11.05293	-0.62407	-1.4499	-1.2999	0.809464813356195	-0.235406	-0.227617	-0.011124
Trial1	1	1	blindfold	clockwise	practice	Guided	1	-0.5	-0.5	11.07294	-0.62677	-1.4502	-1.3	0.809981827918386	0.033408	0.212493	0.050126
Trial1	1	1	blindfold	clockwise	practice	Guided	1	-0.5	-0.5	11.09294	-0.63175	-1.44997	-1.30002	0.810796039417494	0.239158	-0.214915	0.012634
Trial1	1	1	blindfold	clockwise	practice	Guided	1	-0.5	-0.5	11.11293	-0.63376	-1.45004	-1.30002	0.811125086084305	0.057051	0.23789	-0.036286
Trial1	1	1	blindfold	clockwise	practice	Guided	1	-0.5	-0.5	11.13293	-0.63569	-1.44994	-1.3	0.811425726040203	-0.166105	0.022018	0.016924
Trial1	1	1	blindfold	clockwise	practice	Guided	1	-0.5	-0.5	11.15294	-0.63755	-1.44999	-1.29999	0.811728959432775	-0.204844	-0.202232	0.033014
Trial1	1	1	blindfold	clockwise	practice	Guided	1	-0.5	-0.5	11.17293	-0.63961	-1.45007	-1.29996	0.812051093917421	-0.044881	-0.25722	0.12441
Trial1	1	1	blindfold	clockwise	practice	Guided	1	-0.5	-0.5	11.19293	-0.64327	-1.4501	-1.29985	0.8125800263084	0.314517	-0.151318	0.300382
Trial1	1	1	blindfold	clockwise	practice	Guided	1	-0.5	-0.5	11.21294	-0.64429	-1.4502	-1.29976	0.812672023801137	0.487492	-0.807213	0.68857
Trial1	1	1	blindfold	clockwise	practice	Guided	1	-0.5	-0.5	11.23294	-0.6443	-1.45039	-1.29956	0.812476947965324	0.705494	-1.662037	0.930683
Trial1	1	1	blindfold	clockwise	practice	Guided	1	-0.5	-0.5	11.25293	-0.64389	-1.45068	-1.29937	0.812217094484485	0.149711	-1.949799	1.768364
Trial1	1	1	blindfold	clockwise	practice	Guided	1	-0.5	-0.5	11.27293	-0.64374	-1.45083	-1.2994	0.812220224377345	-0.431764	-1.920177	1.356036
Trial1	1	1	blindfold	clockwise	practice	Guided	1	-0.5	-0.5	11.29294	-0.64439	-1.45095	-1.2993	0.812237082115095	-1.80147	-1.970958	1.467738
Trial1	1	1	blindfold	clockwise	practice	Guided	1	-0.5	-0.5	11.31293	-0.64592	-1.45096	-1.29913	0.812343115806619	-2.186423	-1.844004	1.870054
Trial1	1	1	blindfold	clockwise	practice	Guided	1	-0.5	-0.5	11.33293	-0.64885	-1.45096	-1.29908	0.81282531361262	-2.084352	-2.178317	1.85362
Trial1	1	1	blindfold	clockwise	practice	Guided	1	-0.5	-0.5	11.35294	-0.65287	-1.45108	-1.29908	0.81357108807015	-1.652615	-2.478774	1.575797
Trial1	1	1	blindfold	clockwise	practice	Guided	1	-0.5	-0.5	11.37294	-0.65753	-1.45121	-1.29961	0.814979672903174	-0.886189	-2.580338	1.048038
Trial1	1	1	blindfold	clockwise	practice	Guided	1	-0.5	-0.5	11.39293	-0.66648	-1.45152	-1.2997	0.816844977196421	0.440432	-3.452088	0.687398
Trial1	1	1	blindfold	clockwise	practice	Guided	1	-0.5	-0.5	11.41293	-0.66896	-1.45169	-1.29982	0.817471357122575	0.876016	-3.515565	0.12418
Trial1	1	1	blindfold	clockwise	practice	Guided	1	-0.5	-0.5	11.43294	-0.66995	-1.4518	-1.29982	0.817676556979832	0.972327	-3.947209	0.3935
Trial1	1	1	blindfold	clockwise	practice	Guided	1	-0.5	-0.5	11.45294	-0.66991	-1.45191	-1.29982	0.817668245212636	0.698543	-3.824487	0.477726
Trial1	1	1	blindfold	clockwise	practice	Guided	1	-0.5	-0.5	11.47293	-0.66987	-1.45191	-1.29982	0.817659935317235	0.625145	-3.862573	0.311513
Trial1	1	1	blindfold	clockwise	practice	Guided	1	-0.5	-0.5	11.49294	-0.66978	-1.45202	-1.29984	0.817660949073138	1.044558	-3.76101	0.25584
Trial1	1	1	blindfold	clockwise	practice	Guided	1	-0.5	-0.5	11.51294	-0.66969	-1.45188	-1.2999	0.817700805709169	1.047849	-2.948504	0.048791
Trial1	1	1	blindfold	clockwise	practice	Guided	1	-0.5	-0.5	11.53293	-0.66936	-1.45159	-1.30007	0.817798816585881	1.176003	-2.834246	-0.258241
Trial1	1	1	blindfold	clockwise	practice	Guided	1	-0.5	-0.5	11.55293	-0.66858	-1.45144	-1.30019	0.817754979254055	1.094383	-2.808855	-0.465665
Trial1	1	1	blindfold	clockwise	practice	Guided	1	-0.5	-0.5	11.57294	-0.66753	-1.45134	-1.30011	0.817460993450091	0.665052	-2.017508	-0.518737
Trial1	1	1	blindfold	clockwise	practice	Guided	1	-0.5	-0.5	11.59294	-0.66589	-1.4509	-1.29988	0.816901183597751	-0.782331	-1.818614	0.461675
Trial1	1	1	blindfold	clockwise	practice	Guided	1	-0.5	-0.5	11.61293	-0.66612	-1.45088	-1.29965	0.816722775069244	-1.296793	-1.619719	0.846112
Trial1	1	1	blindfold	clockwise	practice	Guided	1	-0.5	-0.5	11.63293	-0.66719	-1.45083	-1.2994	0.816696398293756	-1.87054	-1.585865	1.26565
Trial1	1	1	blindfold	clockwise	practice	Guided	1	-0.5	-0.5	11.65294	-0.6694	-1.45081	-1.29917	0.816926611617938	-2.246315	-1.666269	1.743692
Trial1	1	1	blindfold	clockwise	practice	Guided	1	-0.5	-0.5	11.67293	-0.67302	-1.45081	-1.29893	0.817450393181031	-2.32693	-1.458911	2.113548
Trial1	1	1	blindfold	clockwise	practice	Guided	1	-0.5	-0.5	11.69293	-0.6843	-1.45075	-1.29899	0.819970444604786	-1.623449	-1.869395	1.964371
Trial1	1	1	blindfold	clockwise	practice	Guided	1	-0.5	-0.5	11.71294	-0.69153	-1.45091	-1.29904	0.821674392716742	-1.182406	-2.258721	1.789219
Trial1	1	1	blindfold	clockwise	practice	Guided	1	-0.5	-0.5	11.73294	-0.69876	-1.45112	-1.29911	0.823457607004975	-0.740142	-2.542251	1.908457
Trial1	1	1	blindfold	clockwise	practice	Guided	1	-0.5	-0.5	11.75293	-0.70597	-1.45126	-1.29924	0.825353380713547	-0.405996	-2.758073	1.370604
Trial1	1	1	blindfold	clockwise	practice	Guided	1	-0.5	-0.5	11.77293	-0.7124	-1.45145	-1.29933	0.827068443856104	0.01856	-3.574811	1.401289
Trial1	1	1	blindfold	clockwise	practice	Guided	1	-0.5	-0.5	11.79294	-0.72173	-1.45186	-1.29931	0.829494193240517	0.660799	-4.146104	1.36733
Trial1	1	1	blindfold	clockwise	practice	Guided	1	-0.5	-0.5	11.81293	-0.72406	-1.45206	-1.29927	0.830081489719515	0.748679	-4.569284	1.550356
Trial1	1	1	blindfold	clockwise	practice	Guided	1	-0.5	-0.5	11.83293	-0.72454	-1.45222	-1.29926	0.830201541110804	0.614913	-4.522734	1.755787
Trial1	1	1	blindfold	clockwise	practice	Guided	1	-0.5	-0.5	11.85294	-0.72451	-1.45224	-1.29924	0.830174266630253	0.681661	-4.526966	1.88843
Trial1	1	1	blindfold	clockwise	practice	Guided	1	-0.5	-0.5	11.87294	-0.72448	-1.45226	-1.2992	0.830127711777415	0.771877	-4.738556	2.031401
Trial1	1	1	blindfold	clockwise	practice	Guided	1	-0.5	-0.5	11.89293	-0.72442	-1.45226	-1.29919	0.83010184220358	0.465481	-4.154567	1.829742
Trial1	1	1	blindfold	clockwise	practice	Guided	1	-0.5	-0.5	11.91293	-0.7244099	-1.45218	-1.29917	0.830079837527066	0.119532	-3.985295	1.948579
Trial1	1	1	blindfold	clockwise	practice	Guided	1	-0.5	-0.5	11.93294	-0.7244099	-1.45211	-1.29914	0.830050915457874	-0.19835	-3.896427	2.123719
Trial1	1	1	blindfold	clockwise	practice	Guided	1	-0.5	-0.5	11.95294	-0.72443	-1.45204	-1.29911	0.83002753924583	-0.453573	-3.744083	2.387938
Trial1	1	1	blindfold	clockwise	practice	Guided	1	-0.5	-0.5	11.97293	-0.72445	-1.45197	-1.29901	0.829936648434643	-0.476326	-3.710228	2.700085
Trial1	1	1	blindfold	clockwise	practice	Guided	1	-0.5	-0.5	11.99294	-0.72448	-1.45195	-1.29897	0.829906211930175	-0.244911	-3.782169	2.898461
Trial1	1	1	blindfold	clockwise	practice	Guided	1	-0.5	-0.5	12.01294	-0.72448	-1.45194	-1.29893	0.829867765540698	-0.089009	-3.676374	2.906341
Trial1	1	1	blindfold	clockwise	practice	Guided	1	-0.5	-0.5	12.03293	-0.72448	-1.45193	-1.29891	0.829848370251308	0.071856	-3.672142	2.814358
Trial1	1	1	blindfold	clockwise	practice	Guided	1	-0.5	-0.5	12.05293	-0.72448	-1.45193	-1.29888	0.829819564295839	0.251482	-3.701765	2.686741
Trial1	1	1	blindfold	clockwise	practice	Guided	1	-0.5	-0.5	12.07294	-0.72447	-1.45192	-1.29886	0.829797689777124	0.372396	-3.803328	2.598734
Trial1	1	1	blindfold	clockwise	practice	Guided	1	-0.5	-0.5	12.09294	-0.72445	-1.45192	-1.29884	0.829772991829283	0.529372	-3.816023	2.604214
Trial1	1	1	blindfold	clockwise	practice	Guided	1	-0.5	-0.5	12.11293	-0.72443	-1.45192	-1.29883	0.829757950570399	0.584906	-3.824487	2.624012
Trial1	1	1	blindfold	clockwise	practice	Guided	1	-0.5	-0.5	12.13293	-0.7244099	-1.45192	-1.29881	0.829733237009418	0.575123	-3.921818	2.616544
Trial1	1	1	blindfold	clockwise	practice	Guided	1	-0.5	-0.5	12.15294	-0.72439	-1.45193	-1.2988	0.829718212475882	0.56231	-3.981063	2.668468
Trial1	1	1	blindfold	clockwise	practice	Guided	1	-0.5	-0.5	12.17293	-0.72437	-1.45193	-1.29878	0.829693515543231	0.462331	-3.968368	2.653094
Trial1	1	1	blindfold	clockwise	practice	Guided	1	-0.5	-0.5	12.19293	-0.72436	-1.45194	-1.29877	0.829681167163793	0.165607	-3.981063	2.674707
Trial1	1	1	blindfold	clockwise	practice	Guided	1	-0.5	-0.5	12.21294	-0.72436	-1.45194	-1.29876	0.829671641429092	0.113335	-4.014918	2.696268
Trial1	1	1	blindfold	clockwise	practice	Guided	1	-0.5	-0.5	12.23294	-0.72435	-1.45195	-1.29875	0.829659293085225	0.12196	-3.981063	2.730353
Trial1	1	1	blindfold	clockwise	practice	Guided	1	-0.5	-0.5	12.25293	-0.72435	-1.45195	-1.29874	0.829649652568795	0.129194	-4.006454	2.747066
Trial1	1	1	blindfold	clockwise	practice	Guided	1	-0.5	-0.5	12.27293	-0.72434	-1.45196	-1.29873	0.829637205609496	0.206429	-4.04454	2.687004
Trial1	1	1	blindfold	clockwise	practice	Guided	1	-0.5	-0.5	12.29294	-0.72433	-1.45197	-1.29873	0.829634497919508	0.196211	-4.120713	2.62893
Trial1	1	1	blindfold	clockwise	practice	Guided	1	-0.5	-0.5	12.31293	-0.72433	-1.45198	-1.29872	0.829624857358117	0.175192	-4.146104	2.597256
Trial1	1	1	blindfold	clockwise	practice	Guided	1	-0.5	-0.5	12.33293	-0.7243199	-1.45199	-1.29872	0.829622133632304	0.187257	-4.201117	2.583393
Trial1	1	1	blindfold	clockwise	practice	Guided	1	-0.5	-0.5	12.35294	-0.7243199	-1.452	-1.29872	0.829622133632304	0.194591	-4.239203	2.612208
Trial1	1	1	blindfold	clockwise	practice	Guided	1	-0.5	-0.5	12.37294	-0.7243199	-1.45201	-1.29871	0.829612607816906	0.175945	-4.226508	2.693817
Trial1	1	1	blindfold	clockwise	practice	Guided	1	-0.5	-0.5	12.39293	-0.7243	-1.45203	-1.29871	0.829607225103779	0.309316	-4.239203	2.596571
Trial1	1	1	blindfold	clockwise	practice	Guided	1	-0.5	-0.5	12.41293	-0.7243	-1.45204	-1.29871	0.829607225103779	0.292844	-4.361925	2.610873
Trial1	1	1	blindfold	clockwise	practice	Guided	1	-0.5	-0.5	12.43294	-0.72429	-1.45205	-1.29871	0.829604517798688	0.339038	-4.412707	2.580952
Trial1	1	1	blindfold	clockwise	practice	Guided	1	-0.5	-0.5	12.45294	-0.72427	-1.45207	-1.29871	0.829599103524603	0.335838	-4.501575	2.593933
Trial1	1	1	blindfold	clockwise	practice	Guided	1	-0.5	-0.5	12.47293	-0.72426	-1.45211	-1.29871	0.829596396555612	0.331786	-4.594674	2.598557
Trial1	1	1	blindfold	clockwise	practice	Guided	1	-0.5	-0.5	12.49294	-0.72424	-1.45218	-1.29871	0.829590999064984	0.25773	-4.628529	2.618587
Trial1	1	1	blindfold	clockwise	practice	Guided	1	-0.5	-0.5	12.51294	-0.7242301	-1.45219	-1.2987	0.829578667684162	0.209589	-4.683542	2.674025
Trial1	1	1	blindfold	clockwise	practice	Guided	1	-0.5	-0.5	12.53293	-0.7242301	-1.45221	-1.2987	0.829578667684162	0.165745	-4.768178	2.682608
Trial1	1	1	blindfold	clockwise	practice	Guided	1	-0.5	-0.5	12.55293	-0.72422	-1.45225	-1.2987	0.82957594502043	0.104883	-4.823192	2.654898
Trial1	1	1	blindfold	clockwise	practice	Guided	1	-0.5	-0.5	12.57294	-0.72422	-1.45227	-1.2987	0.82957594502043	0.065765	-4.8909	2.620803
Trial1	1	1	blindfold	clockwise	practice	Guided	1	-0.5	-0.5	12.59294	-0.72422	-1.45237	-1.2987	0.82957594502043	-0.136548	-5.225213	2.51853
Trial1	1	1	blindfold	clockwise	practice	Guided	1	-0.5	-0.5	12.61293	-0.7242301	-1.45245	-1.29871	0.829588308542019	-0.265412	-5.331008	2.480702
Trial1	1	1	blindfold	clockwise	practice	Guided	1	-0.5	-0.5	12.63293	-0.72424	-1.45253	-1.29871	0.829590999064984	-0.415965	-5.441034	2.49568
Trial1	1	1	blindfold	clockwise	practice	Guided	1	-0.5	-0.5	12.65294	-0.72427	-1.45258	-1.29872	0.829608629495061	-0.607207	-5.512975	2.497907
Trial1	1	1	blindfold	clockwise	practice	Guided	1	-0.5	-0.5	12.67293	-0.7243	-1.45263	-1.29871	0.829607225103779	-0.847573	-5.521439	2.517518
Trial1	1	1	blindfold	clockwise	practice	Guided	1	-0.5	-0.5	12.69293	-0.72438	-1.45267	-1.29871	0.829628855336395	-1.199724	-5.419875	2.70872
Trial1	1	1	blindfold	clockwise	practice	Guided	1	-0.5	-0.5	12.71294	-0.72443	-1.45268	-1.2987	0.829632741663207	-1.272092	-5.369094	2.745465
Trial1	1	1	blindfold	clockwise	practice	Guided	1	-0.5	-0.5	12.73294	-0.72449	-1.45268	-1.29869	0.829639324472569	-1.257144	-5.343703	2.760861
Trial1	1	1	blindfold	clockwise	practice	Guided	1	-0.5	-0.5	12.75293	-0.72454	-1.45268	-1.29869	0.829652857486787	-1.336142	-5.45373	2.730748
Trial1	1	1	blindfold	clockwise	practice	Guided	1	-0.5	-0.5	12.77293	-0.7246	-1.4527	-1.29868	0.829659579099136	-1.349988	-5.491816	2.681477
Trial1	1	1	blindfold	clockwise	practice	Guided	1	-0.5	-0.5	12.79294	-0.72472	-1.45273	-1.29868	0.829692068463594	-1.436134	-5.631465	2.668988
Trial1	1	1	blindfold	clockwise	practice	Guided	1	-0.5	-0.5	12.81293	-0.72479	-1.45276	-1.29868	0.829711040129395	-1.540454	-5.694942	2.654061
Trial1	1	1	blindfold	clockwise	practice	Guided	1	-0.5	-0.5	12.83293	-0.72486	-1.45279	-1.29868	0.829729984966756	-1.553255	-5.703406	2.641562
Trial1	1	1	blindfold	clockwise	practice	Guided	1	-0.5	-0.5	12.85294	-0.72493	-1.45281	-1.29868	0.829748983736075	-1.486106	-5.745724	2.614959
Trial1	1	1	blindfold	clockwise	practice	Guided	1	-0.5	-0.5	12.87294	-0.72499	-1.45283	-1.2987	0.829784402603727	-1.369833	-5.745724	2.569643
Trial1	1	1	blindfold	clockwise	practice	Guided	1	-0.5	-0.5	12.89293	-0.7251	-1.45285	-1.29871	0.829823865196765	-1.045499	-5.766883	2.368521
Trial1	1	1	blindfold	clockwise	practice	Guided	1	-0.5	-0.5	12.91293	-0.72513	-1.45286	-1.29873	0.82985115979368	-0.755893	-5.859983	2.274307
Trial1	1	1	blindfold	clockwise	practice	Guided	1	-0.5	-0.5	12.93294	-0.72515	-1.45287	-1.29875	0.82987600007569	-0.457413	-5.919228	2.166446
Trial1	1	1	blindfold	clockwise	practice	Guided	1	-0.5	-0.5	12.95294	-0.72516	-1.45288	-1.29877	0.829897861924738	-0.201238	-5.864214	2.055506
Trial1	1	1	blindfold	clockwise	practice	Guided	1	-0.5	-0.5	12.97293	-0.72516	-1.45288	-1.29881	0.829936413954766	0.020245	-5.87691	2.021788
Trial1	1	1	blindfold	clockwise	practice	Guided	1	-0.5	-0.5	12.99294	-0.72516	-1.45289	-1.29883	0.829955690023136	0.061108	-5.965778	1.937523
Trial1	1	1	blindfold	clockwise	practice	Guided	1	-0.5	-0.5	13.01294	-0.72516	-1.4529	-1.29884	0.82996532807066	-0.005536	-5.92346	1.986369
Trial1	1	1	blindfold	clockwise	practice	Guided	1	-0.5	-0.5	13.03293	-0.72516	-1.4529	-1.29885	0.829974966127074	-0.166235	-5.817665	2.07835
Trial1	1	1	blindfold	clockwise	practice	Guided	1	-0.5	-0.5	13.05293	-0.72516	-1.4529	-1.29885	0.829974966127074	-0.338121	-5.775347	2.221364
Trial1	1	1	blindfold	clockwise	practice	Guided	1	-0.5	-0.5	13.07294	-0.72518	-1.4529	-1.29884	0.829970745260378	-0.503568	-5.703406	2.327218
Trial1	1	1	blindfold	clockwise	practice	Guided	1	-0.5	-0.5	13.09294	-0.72523	-1.45288	-1.29883	0.829974676616634	-0.861767	-5.631465	2.502197
Trial1	1	1	blindfold	clockwise	practice	Guided	1	-0.5	-0.5	13.11293	-0.72526	-1.45286	-1.29882	0.829973076808873	-1.003028	-5.606075	2.494985
Trial1	1	1	blindfold	clockwise	practice	Guided	1	-0.5	-0.5	13.13293	-0.72531	-1.45285	-1.29882	0.829986634596758	-1.166339	-5.627234	2.452358
Trial1	1	1	blindfold	clockwise	practice	Guided	1	-0.5	-0.5	13.15294	-0.72536	-1.45283	-1.29883	0.830009963492182	-1.14948	-5.580684	2.304535
Trial1	1	1	blindfold	clockwise	practice	Guided	1	-0.5	-0.5	13.17293	-0.72541	-1.45282	-1.29885	0.830042817407764	-1.119886	-5.601843	2.245143
Trial1	1	1	blindfold	clockwise	practice	Guided	1	-0.5	-0.5	13.19293	-0.72549	-1.45282	-1.29886	0.83007418027615	-0.826035	-5.733029	1.994084
Trial1	1	1	blindfold	clockwise	practice	Guided	1	-0.5	-0.5	13.21294	-0.72552	-1.45284	-1.29888	0.830101500520656	-0.721411	-5.864214	1.935321
Trial1	1	1	blindfold	clockwise	practice	Guided	1	-0.5	-0.5	13.23294	-0.72554	-1.45286	-1.2989	0.83012608455362	-0.59565	-5.906532	1.851034
Trial1	1	1	blindfold	clockwise	practice	Guided	1	-0.5	-0.5	13.25293	-0.7255599	-1.45288	-1.29891	0.830141146683002	-0.60102	-5.961546	1.906247
Trial1	1	1	blindfold	clockwise	practice	Guided	1	-0.5	-0.5	13.27293	-0.72559	-1.4529	-1.2989	0.830139672885221	-0.765213	-5.957314	2.078981
Trial1	1	1	blindfold	clockwise	practice	Guided	1	-0.5	-0.5	13.29294	-0.72568	-1.45293	-1.29889	0.830154613930787	-1.397199	-5.953082	2.378364
Trial1	1	1	blindfold	clockwise	practice	Guided	1	-0.5	-0.5	13.31293	-0.72576	-1.45294	-1.29886	0.83014756900759	-1.774065	-5.910764	2.500384
Trial1	1	1	blindfold	clockwise	practice	Guided	1	-0.5	-0.5	13.33293	-0.72594	-1.45294	-1.2988	0.830138726516467	-2.156843	-5.826128	2.652572
Trial1	1	1	blindfold	clockwise	practice	Guided	1	-0.5	-0.5	13.35294	-0.72647	-1.45292	-1.29872	0.830206064444853	-2.283664	-5.796506	2.724485
Trial1	1	1	blindfold	clockwise	practice	Guided	1	-0.5	-0.5	13.37294	-0.72755	-1.4529	-1.29863	0.83041489124465	-2.31663	-5.796506	2.74923
Trial1	1	1	blindfold	clockwise	practice	Guided	1	-0.5	-0.5	13.39293	-0.7310801	-1.45294	-1.29862	0.831379500166295	-2.022234	-5.986937	2.729359
Trial1	1	1	blindfold	clockwise	practice	Guided	1	-0.5	-0.5	13.41293	-0.73324	-1.45297	-1.29863	0.831992053481635	-1.900196	-5.961546	2.734633
Trial1	1	1	blindfold	clockwise	practice	Guided	1	-0.5	-0.5	13.43294	-0.73535	-1.45298	-1.29862	0.83257642885425	-1.948978	-5.868446	2.731725
Trial1	1	1	blindfold	clockwise	practice	Guided	1	-0.5	-0.5	13.45294	-0.73774	-1.45295	-1.29857	0.833207315349367	-2.111643	-5.771115	2.884012
Trial1	1	1	blindfold	clockwise	practice	Guided	1	-0.5	-0.5	13.47293	-0.74031	-1.45288	-1.29843	0.833810118104209	-2.154327	-5.52567	3.070739
Trial1	1	1	blindfold	clockwise	practice	Guided	1	-0.5	-0.5	13.49294	-0.7466	-1.45266	-1.29841	0.835625517863088	-2.062332	-5.170199	3.202722
Trial1	1	1	blindfold	clockwise	practice	Guided	1	-0.5	-0.5	13.51294	-0.7502	-1.4526	-1.29846	0.836742755528076	-1.830644	-5.161736	3.049134
Trial1	1	1	blindfold	clockwise	practice	Guided	1	-0.5	-0.5	13.53293	-0.754	-1.45258	-1.29855	0.837972739737334	-1.466624	-5.199822	2.83517
Trial1	1	1	blindfold	clockwise	practice	Guided	1	-0.5	-0.5	13.55293	-0.75749	-1.45259	-1.29863	0.839113219820609	-1.102085	-5.225213	2.69741
Trial1	1	1	blindfold	clockwise	practice	Guided	1	-0.5	-0.5	13.57294	-0.76047	-1.45261	-1.29881	0.840203583852736	-0.749405	-5.297153	2.483094
Trial1	1	1	blindfold	clockwise	practice	Guided	1	-0.5	-0.5	13.59294	-0.76383	-1.45268	-1.29884	0.841279793594509	-0.368112	-5.441034	2.139536
Trial1	1	1	blindfold	clockwise	practice	Guided	1	-0.5	-0.5	13.61293	-0.76401	-1.4527	-1.29885	0.841345769641305	-0.354336	-5.466425	2.100088
Trial1	1	1	blindfold	clockwise	practice	Guided	1	-0.5	-0.5	13.63293	-0.76402	-1.4527	-1.29886	0.841358419678118	-0.319845	-5.466425	2.139072
Trial1	1	1	blindfold	clockwise	practice	Guided	1	-0.5	-0.5	13.65294	-0.76403	-1.45271	-1.29887	0.841370937871045	-0.138739	-5.546829	2.072218
Trial1	1	1	blindfold	clockwise	practice	Guided	1	-0.5	-0.5	13.67293	-0.76403	-1.45272	-1.2989	0.841399348000327	-0.026181	-5.720333	2.027644
Trial1	1	1	blindfold	clockwise	practice	Guided	1	-0.5	-0.5	13.69293	-0.76402	-1.4528	-1.29891	0.841405732340321	0.031522	-5.982705	1.937128
Trial1	1	1	blindfold	clockwise	practice	Guided	1	-0.5	-0.5	13.71294	-0.76403	-1.45285	-1.29891	0.841408855796077	-0.114501	-6.033486	1.994682
Trial1	1	1	blindfold	clockwise	practice	Guided	1	-0.5	-0.5	13.73294	-0.76404	-1.45288	-1.29891	0.841411998062277	-0.372568	-5.970009	2.135786
Trial1	1	1	blindfold	clockwise	practice	Guided	1	-0.5	-0.5	13.75293	-0.76406	-1.4529	-1.29891	0.841418282916983	-0.682452	-5.940387	2.251373
Trial1	1	1	blindfold	clockwise	practice	Guided	1	-0.5	-0.5	13.77293	-0.7640899	-1.45291	-1.29889	0.841408771620648	-0.929018	-5.910764	2.333541
Trial1	1	1	blindfold	clockwise	practice	Guided	1	-0.5	-0.5	13.79294	-0.7641799	-1.45291	-1.29888	0.841427517641304	-1.181326	-5.73726	2.444504
Trial1	1	1	blindfold	clockwise	practice	Guided	1	-0.5	-0.5	13.81293	-0.76423	-1.4529	-1.29887	0.841433712853054	-1.179949	-5.694942	2.41481
Trial1	1	1	blindfold	clockwise	practice	Guided	1	-0.5	-0.5	13.83293	-0.76428	-1.45288	-1.29886	0.841440043007966	-1.037868	-5.686479	2.393926
Trial1	1	1	blindfold	clockwise	practice	Guided	1	-0.5	-0.5	13.85294	-0.76432	-1.45287	-1.29886	0.841452586707386	-0.863033	-5.686479	2.356308
Trial1	1	1	blindfold	clockwise	practice	Guided	1	-0.5	-0.5	13.87294	-0.76435	-1.45287	-1.29886	0.841462023690717	-0.697469	-5.707638	2.321951
Trial1	1	1	blindfold	clockwise	practice	Guided	1	-0.5	-0.5	13.89293	-0.76437	-1.45287	-1.29885	0.841458790292415	-0.358088	-5.703406	2.358114
Trial1	1	1	blindfold	clockwise	practice	Guided	1	-0.5	-0.5	13.91293	-0.76439	-1.45287	-1.29884	0.841455576202786	-0.399316	-5.639929	2.434235
Trial1	1	1	blindfold	clockwise	practice	Guided	1	-0.5	-0.5	13.93294	-0.7644	-1.45286	-1.29883	0.841449216177788	-0.572038	-5.508743	2.57906
Trial1	1	1	blindfold	clockwise	practice	Guided	1	-0.5	-0.5	13.95294	-0.76442	-1.45284	-1.29881	0.841436496698581	-0.732258	-5.424107	2.629674
Trial1	1	1	blindfold	clockwise	practice	Guided	1	-0.5	-0.5	13.97293	-0.76446	-1.45281	-1.29877	0.841411022555311	-0.941654	-5.364862	2.765703
Trial1	1	1	blindfold	clockwise	practice	Guided	1	-0.5	-0.5	13.99294	-0.76456	-1.45272	-1.29875	0.8414235840758	-1.326781	-5.208285	2.932851
Trial1	1	1	blindfold	clockwise	practice	Guided	1	-0.5	-0.5	14.01294	-0.76462	-1.45269	-1.29873	0.841423315136663	-1.355542	-5.208285	2.957001
Trial1	1	1	blindfold	clockwise	practice	Guided	1	-0.5	-0.5	14.03293	-0.76468	-1.45267	-1.29872	0.84143266937603	-1.291726	-5.233676	2.882743
Trial1	1	1	blindfold	clockwise	practice	Guided	1	-0.5	-0.5	14.05293	-0.76474	-1.45266	-1.29871	0.841442178565279	-1.19554	-5.297153	2.748135
Trial1	1	1	blindfold	clockwise	practice	Guided	1	-0.5	-0.5	14.07294	-0.76478	-1.45266	-1.29872	0.841464135821858	-1.001136	-5.381789	2.581953
Trial1	1	1	blindfold	clockwise	practice	Guided	1	-0.5	-0.5	14.09294	-0.76485	-1.45268	-1.29873	0.841495680883683	-0.642925	-5.538366	2.371186
Trial1	1	1	blindfold	clockwise	practice	Guided	1	-0.5	-0.5	14.11293	-0.76486	-1.45269	-1.29874	0.841508431623218	-0.5043	-5.627234	2.242599
Trial1	1	1	blindfold	clockwise	practice	Guided	1	-0.5	-0.5	14.13293	-0.7648801	-1.45271	-1.29876	0.841533763224967	-0.456019	-5.690711	2.191073
Trial1	1	1	blindfold	clockwise	practice	Guided	1	-0.5	-0.5	14.15294	-0.7649	-1.45273	-1.29877	0.8415494210308	-0.4746	-5.73726	2.184578
Trial1	1	1	blindfold	clockwise	practice	Guided	1	-0.5	-0.5	14.17293	-0.76492	-1.45276	-1.29879	0.841574734302408	-0.596305	-5.720333	2.218486
Trial1	1	1	blindfold	clockwise	practice	Guided	1	-0.5	-0.5	14.19293	-0.7649701	-1.45279	-1.29879	0.841590496559686	-0.879581	-5.707638	2.343408
Trial1	1	1	blindfold	clockwise	practice	Guided	1	-0.5	-0.5	14.21294	-0.76502	-1.45281	-1.29879	0.84160622396158	-1.056659	-5.741492	2.435809
Trial1	1	1	blindfold	clockwise	practice	Guided	1	-0.5	-0.5	14.23294	-0.7650599	-1.45282	-1.29878	0.841609296299972	-1.093856	-5.762651	2.466917
Trial1	1	1	blindfold	clockwise	practice	Guided	1	-0.5	-0.5	14.25293	-0.76511	-1.45284	-1.29878	0.841625066235625	-1.14654	-5.779578	2.517059
Trial1	1	1	blindfold	clockwise	practice	Guided	1	-0.5	-0.5	14.27293	-0.76516	-1.45285	-1.29877	0.841631316446435	-1.159378	-5.78381	2.522632
Trial1	1	1	blindfold	clockwise	practice	Guided	1	-0.5	-0.5	14.29294	-0.76524	-1.45287	-1.29877	0.841656502144864	-0.866791	-5.83036	2.453884
Trial1	1	1	blindfold	clockwise	practice	Guided	1	-0.5	-0.5	14.31293	-0.76527	-1.45288	-1.29878	0.841675472916416	-0.720709	-5.881142	2.396299
Trial1	1	1	blindfold	clockwise	practice	Guided	1	-0.5	-0.5	14.33293	-0.76529	-1.45289	-1.29878	0.841681785070675	-0.613596	-5.944619	2.393495
Trial1	1	1	blindfold	clockwise	practice	Guided	1	-0.5	-0.5	14.35294	-0.76531	-1.4529	-1.29878	0.841688078866035	-0.473294	-5.9954	2.366078
Trial1	1	1	blindfold	clockwise	practice	Guided	1	-0.5	-0.5	14.37294	-0.76533	-1.45291	-1.29879	0.841703876124486	-0.396706	-6.016559	2.328466
Trial1	1	1	blindfold	clockwise	practice	Guided	1	-0.5	-0.5	14.39293	-0.76535	-1.45293	-1.29879	0.84171018949245	-0.44449	-5.953082	2.34194
Trial1	1	1	blindfold	clockwise	practice	Guided	1	-0.5	-0.5	14.41293	-0.76536	-1.45293	-1.29879	0.841713346337367	-0.494523	-5.94885	2.376762
Trial1	1	1	blindfold	clockwise	practice	Guided	1	-0.5	-0.5	14.43294	-0.76538	-1.45293	-1.29879	0.841719641556725	-0.598083	-5.919228	2.412994
Trial1	1	1	blindfold	clockwise	practice	Guided	1	-0.5	-0.5	14.45294	-0.7654	-1.45294	-1.2988	0.841735458795307	-0.683892	-5.889605	2.362891
Trial1	1	1	blindfold	clockwise	practice	Guided	1	-0.5	-0.5	14.47293	-0.76542	-1.45293	-1.2988	0.841741754798034	-0.690967	-5.83036	2.380535
Trial1	1	1	blindfold	clockwise	practice	Guided	1	-0.5	-0.5	14.49294	-0.76546	-1.45292	-1.29881	0.841763888274829	-0.555934	-5.775347	2.302991
Trial1	1	1	blindfold	clockwise	practice	Guided	1	-0.5	-0.5	14.51294	-0.76548	-1.45292	-1.29881	0.841770204286983	-0.50678	-5.817665	2.259815
Trial1	1	1	blindfold	clockwise	practice	Guided	1	-0.5	-0.5	14.53293	-0.76549	-1.45292	-1.29882	0.841782733032244	-0.348302	-5.902301	2.192475
Trial1	1	1	blindfold	clockwise	practice	Guided	1	-0.5	-0.5	14.55293	-0.7655	-1.45293	-1.29883	0.841795506873806	-0.260575	-6.025023	2.132574
Trial1	1	1	blindfold	clockwise	practice	Guided	1	-0.5	-0.5	14.57294	-0.7655	-1.45293	-1.29886	0.841824014380399	-0.151964	-6.037718	2.057811
Trial1	1	1	blindfold	clockwise	practice	Guided	1	-0.5	-0.5	14.59294	-0.76551	-1.45295	-1.29888	0.841846045651551	-0.100349	-6.084268	1.951028
Trial1	1	1	blindfold	clockwise	practice	Guided	1	-0.5	-0.5	14.61293	-0.76551	-1.45296	-1.29889	0.841855548165563	-0.089185	-6.0885	1.928738
Trial1	1	1	blindfold	clockwise	practice	Guided	1	-0.5	-0.5	14.63293	-0.76551	-1.45296	-1.29891	0.841874440103611	-0.029789	-6.118122	1.897154
Trial1	1	1	blindfold	clockwise	practice	Guided	1	-0.5	-0.5	14.65294	-0.76551	-1.45297	-1.29892	0.841884055778684	-0.011587	-6.122354	1.899464
Trial1	1	1	blindfold	clockwise	practice	Guided	1	-0.5	-0.5	14.67293	-0.76551	-1.45298	-1.29894	0.841903060913329	0.07744	-6.173136	1.852094
Trial1	1	1	blindfold	clockwise	practice	Guided	1	-0.5	-0.5	14.69293	-0.76551	-1.453	-1.29895	0.841912450372338	0.125235	-6.190063	1.923086
Trial1	1	1	blindfold	clockwise	practice	Guided	1	-0.5	-0.5	14.71294	-0.76551	-1.45301	-1.29895	0.841912450372338	0.069493	-6.101195	1.945839
Trial1	1	1	blindfold	clockwise	practice	Guided	1	-0.5	-0.5	14.73294	-0.7655	-1.45301	-1.29896	0.841918813919141	0.02217	-6.025023	1.983904
Trial1	1	1	blindfold	clockwise	practice	Guided	1	-0.5	-0.5	14.75293	-0.7655	-1.45301	-1.29896	0.841918813919141	0.0066831	-5.919228	2.02846
Trial1	1	1	blindfold	clockwise	practice	Guided	1	-0.5	-0.5	14.77293	-0.7655	-1.453	-1.29895	0.841909311286915	-0.051694	-5.843055	2.068384
Trial1	1	1	blindfold	clockwise	practice	Guided	1	-0.5	-0.5	14.79294	-0.76551	-1.45299	-1.29895	0.841912450372338	-0.029068	-5.779578	2.154689
Trial1	1	1	blindfold	clockwise	practice	Guided	1	-0.5	-0.5	14.81293	-0.76551	-1.45298	-1.29894	0.841903060913329	0.019205	-5.741492	2.187622
Trial1	1	1	blindfold	clockwise	practice	Guided	1	-0.5	-0.5	14.83293	-0.76551	-1.45297	-1.29894	0.841903060913329	0.032097	-5.754188	2.182043
Trial1	1	1	blindfold	clockwise	practice	Guided	1	-0.5	-0.5	14.85294	-0.7655	-1.45296	-1.29894	0.841899921792897	0.096299	-5.779578	2.196409
Trial1	1	1	blindfold	clockwise	practice	Guided	1	-0.5	-0.5	14.87294	-0.7655	-1.45295	-1.29894	0.841899921792897	0.147687	-5.775347	2.174114
Trial1	1	1	blindfold	clockwise	practice	Guided	1	-0.5	-0.5	14.89293	-0.7655	-1.45294	-1.29894	0.841899921792897	0.170808	-5.788042	2.095666
Trial1	1	1	blindfold	clockwise	practice	Guided	1	-0.5	-0.5	14.91293	-0.76549	-1.45294	-1.29895	0.841906153511511	0.195204	-5.885373	2.029754
Trial1	1	1	blindfold	clockwise	practice	Guided	1	-0.5	-0.5	14.93294	-0.76548	-1.45294	-1.29895	0.84190301463869	0.262961	-6.008096	1.950836
Trial1	1	1	blindfold	clockwise	practice	Guided	1	-0.5	-0.5	14.95294	-0.76548	-1.45295	-1.29895	0.84190301463869	0.293881	-6.071573	1.989817
Trial1	1	1	blindfold	clockwise	practice	Guided	1	-0.5	-0.5	14.97293	-0.76547	-1.45296	-1.29895	0.841899838282475	0.265448	-6.194295	2.102608
Trial1	1	1	blindfold	clockwise	practice	Guided	1	-0.5	-0.5	14.99294	-0.76546	-1.45301	-1.29894	0.84188730998822	0.052541	-6.278931	2.205233
Trial1	1	1	blindfold	clockwise	practice	Guided	1	-0.5	-0.5	15.01294	-0.76546	-1.45302	-1.29894	0.84188730998822	-0.065528	-6.215454	2.188084
Trial1	1	1	blindfold	clockwise	practice	Guided	1	-0.5	-0.5	15.03293	-0.76546	-1.45303	-1.29893	0.841877807237188	-0.159685	-6.181599	2.185314
Trial1	1	1	blindfold	clockwise	practice	Guided	1	-0.5	-0.5	15.05293	-0.76546	-1.45303	-1.29893	0.841877807237188	-0.226897	-6.13505	2.268397
Trial1	1	1	blindfold	clockwise	practice	Guided	1	-0.5	-0.5	15.07294	-0.76547	-1.45304	-1.29891	0.841861827444308	-0.147588	-6.245076	2.298067
Trial1	1	1	blindfold	clockwise	practice	Guided	1	-0.5	-0.5	15.09294	-0.76547	-1.45307	-1.29891	0.841861827444308	0.066803	-6.456666	2.250188
Trial1	1	1	blindfold	clockwise	practice	Guided	1	-0.5	-0.5	15.11293	-0.76547	-1.4531	-1.29891	0.841861827444308	0.090801	-6.477825	2.180094
Trial1	1	1	blindfold	clockwise	practice	Guided	1	-0.5	-0.5	15.13293	-0.76547	-1.45312	-1.29891	0.841861827444308	-0.078668	-6.469362	2.227474
Trial1	1	1	blindfold	clockwise	practice	Guided	1	-0.5	-0.5	15.15294	-0.76547	-1.45313	-1.29889	0.841842935223218	-0.226509	-6.367799	2.395051
Trial1	1	1	blindfold	clockwise	practice	Guided	1	-0.5	-0.5	15.17293	-0.76548	-1.45313	-1.29885	0.841808214509036	-0.584638	-6.308553	2.542725
Trial1	1	1	blindfold	clockwise	practice	Guided	1	-0.5	-0.5	15.19293	-0.76556	-1.45313	-1.29883	0.841814420734322	-1.264943	-6.16044	2.774523
Trial1	1	1	blindfold	clockwise	practice	Guided	1	-0.5	-0.5	15.21294	-0.76562	-1.45311	-1.29881	0.841814353157054	-1.502135	-6.084268	2.774124
Trial1	1	1	blindfold	clockwise	practice	Guided	1	-0.5	-0.5	15.23294	-0.76569	-1.45308	-1.2988	0.841826933670456	-1.548553	-6.033486	2.738869
Trial1	1	1	blindfold	clockwise	practice	Guided	1	-0.5	-0.5	15.25293	-0.76576	-1.45306	-1.29879	0.841839538748101	-1.382882	-6.054645	2.588478
Trial1	1	1	blindfold	clockwise	practice	Guided	1	-0.5	-0.5	15.27293	-0.76581	-1.45306	-1.2988	0.84186482852438	-1.088039	-6.202758	2.456124
Trial1	1	1	blindfold	clockwise	practice	Guided	1	-0.5	-0.5	15.29294	-0.76587	-1.45313	-1.29882	0.841902652083871	-0.375747	-6.651329	2.123598
Trial1	1	1	blindfold	clockwise	practice	Guided	1	-0.5	-0.5	15.31293	-0.76589	-1.4532	-1.29884	0.841928092105636	-0.109611	-6.774051	1.973131
Trial1	1	1	blindfold	clockwise	practice	Guided	1	-0.5	-0.5	15.33293	-0.76589	-1.45325	-1.29886	0.841947094343571	0.0015678	-6.790979	1.923428
Trial1	1	1	blindfold	clockwise	practice	Guided	1	-0.5	-0.5	15.35294	-0.76589	-1.45327	-1.29887	0.841956482371514	-0.027631	-6.72327	1.985624
Trial1	1	1	blindfold	clockwise	practice	Guided	1	-0.5	-0.5	15.37294	-0.76589	-1.45327	-1.29887	0.841956482371514	-0.163493	-6.58362	2.097048
Trial1	1	1	blindfold	clockwise	practice	Guided	1	-0.5	-0.5	15.39293	-0.76591	-1.45326	-1.29887	0.841962807166729	-0.677358	-6.321249	2.319976
Trial1	1	1	blindfold	clockwise	practice	Guided	1	-0.5	-0.5	15.41293	-0.76594	-1.45324	-1.29886	0.841962888485471	-0.848618	-6.215454	2.346507
Trial1	1	1	blindfold	clockwise	practice	Guided	1	-0.5	-0.5	15.43294	-0.76598	-1.45321	-1.29887	0.841984909669371	-0.827758	-6.202758	2.28942
Trial1	1	1	blindfold	clockwise	practice	Guided	1	-0.5	-0.5	15.45294	-0.76601	-1.45318	-1.29887	0.841994381083034	-0.811281	-6.143513	2.148321
Trial1	1	1	blindfold	clockwise	practice	Guided	1	-0.5	-0.5	15.47293	-0.76605	-1.45316	-1.29889	0.842026018575716	-0.688653	-6.262004	2.080518
Trial1	1	1	blindfold	clockwise	practice	Guided	1	-0.5	-0.5	15.49294	-0.76608	-1.45316	-1.2989	0.842044898247114	-0.382771	-6.376262	1.968099
Trial1	1	1	blindfold	clockwise	practice	Guided	1	-0.5	-0.5	15.51294	-0.76609	-1.45316	-1.29892	0.842067176573752	-0.345077	-6.414348	1.858553
Trial1	1	1	blindfold	clockwise	practice	Guided	1	-0.5	-0.5	15.53293	-0.7661	-1.45317	-1.29894	0.842089322976085	-0.347244	-6.443971	1.769906
Trial1	1	1	blindfold	clockwise	practice	Guided	1	-0.5	-0.5	15.55293	-0.7661099	-1.45317	-1.29897	0.842120856760551	-0.339999	-6.431276	1.566619
Trial1	1	1	blindfold	clockwise	practice	Guided	1	-0.5	-0.5	15.57294	-0.76612	-1.45318	-1.29903	0.842181042800813	-0.330601	-6.524375	1.443158
Trial1	1	1	blindfold	clockwise	practice	Guided	1	-0.5	-0.5	15.59294	-0.76613	-1.45321	-1.29906	0.842212595419822	-0.076712	-6.740197	1.260185
Trial1	1	1	blindfold	clockwise	practice	Guided	1	-0.5	-0.5	15.61293	-0.76613	-1.45326	-1.2991	0.842250597565263	0.112329	-6.939092	1.185392
Trial1	1	1	blindfold	clockwise	practice	Guided	1	-0.5	-0.5	15.63293	-0.76612	-1.45336	-1.29913	0.842275822317221	0.293726	-7.180304	1.208537
Trial1	1	1	blindfold	clockwise	practice	Guided	1	-0.5	-0.5	15.65294	-0.7661099	-1.45348	-1.29915	0.842291641071364	0.381294	-7.400358	1.210829
Trial1	1	1	blindfold	clockwise	practice	Guided	1	-0.5	-0.5	15.67293	-0.76609	-1.45359	-1.29918	0.842313740886486	0.350216	-7.531544	1.236378
Trial1	1	1	blindfold	clockwise	practice	Guided	1	-0.5	-0.5	15.69293	-0.7660699	-1.45368	-1.29918	0.842307395618422	-0.194266	-7.480762	1.504829
Trial1	1	1	blindfold	clockwise	practice	Guided	1	-0.5	-0.5	15.71294	-0.76608	-1.45368	-1.29918	0.842310577612898	-0.549233	-7.413053	1.698022
Trial1	1	1	blindfold	clockwise	practice	Guided	1	-0.5	-0.5	15.73294	-0.7661099	-1.45369	-1.29917	0.842310642477133	-0.795777	-7.387662	1.741273
Trial1	1	1	blindfold	clockwise	practice	Guided	1	-0.5	-0.5	15.75293	-0.76615	-1.45368	-1.29917	0.842323297636324	-0.894049	-7.277636	1.785399
Trial1	1	1	blindfold	clockwise	practice	Guided	1	-0.5	-0.5	15.77293	-0.76619	-1.45367	-1.29915	0.842316934838928	-0.874619	-7.298795	1.842479
Trial1	1	1	blindfold	clockwise	practice	Guided	1	-0.5	-0.5	15.79294	-0.76625	-1.45368	-1.29915	0.842335886108222	-0.478925	-7.506153	1.733272
Trial1	1	1	blindfold	clockwise	practice	Guided	1	-0.5	-0.5	15.81293	-0.76626	-1.45369	-1.29916	0.842348570309689	-0.245572	-7.578093	1.611588
Trial1	1	1	blindfold	clockwise	practice	Guided	1	-0.5	-0.5	15.83293	-0.76626	-1.4537	-1.29917	0.842358070483581	-0.107776	-7.603484	1.516849
Trial1	1	1	blindfold	clockwise	practice	Guided	1	-0.5	-0.5	15.85294	-0.76626	-1.45371	-1.29918	0.842367457571848	-0.05589	-7.561166	1.456487
Trial1	1	1	blindfold	clockwise	practice	Guided	1	-0.5	-0.5	15.87294	-0.76627	-1.45371	-1.29919	0.842380236030718	-0.032819	-7.497689	1.462506
Trial1	1	1	blindfold	clockwise	practice	Guided	1	-0.5	-0.5	15.89293	-0.76627	-1.45371	-1.2992	0.842389736204593	-0.118498	-7.408821	1.454632
Trial1	1	1	blindfold	clockwise	practice	Guided	1	-0.5	-0.5	15.91293	-0.76628	-1.45371	-1.2992	0.842392882598707	-0.094973	-7.42998	1.464826
Trial1	1	1	blindfold	clockwise	practice	Guided	1	-0.5	-0.5	15.93294	-0.76628	-1.45371	-1.29921	0.842402382748992	-0.040456	-7.442676	1.429525
Trial1	1	1	blindfold	clockwise	practice	Guided	1	-0.5	-0.5	15.95294	-0.76628	-1.45372	-1.29921	0.842402382748992	0.094548	-7.556934	1.436432
Trial1	1	1	blindfold	clockwise	practice	Guided	1	-0.5	-0.5	15.97293	-0.76627	-1.45372	-1.29924	0.842427623921075	0.14283	-7.61618	1.384896
Trial1	1	1	blindfold	clockwise	practice	Guided	1	-0.5	-0.5	15.99294	-0.76626	-1.45376	-1.29925	0.842433959204336	0.23315	-7.760061	1.265586
Trial1	1	1	blindfold	clockwise	practice	Guided	1	-0.5	-0.5	16.01294	-0.76625	-1.45379	-1.29926	0.84244016274111	0.178707	-7.798147	1.247048
Trial1	1	1	blindfold	clockwise	practice	Guided	1	-0.5	-0.5	16.03293	-0.76625	-1.45381	-1.29927	0.842449663069536	0.094184	-7.832001	1.26332
Trial1	1	1	blindfold	clockwise	practice	Guided	1	-0.5	-0.5	16.05293	-0.76624	-1.45383	-1.29928	0.842456017618226	-0.08105	-7.865856	1.298655
Trial1	1	1	blindfold	clockwise	practice	Guided	1	-0.5	-0.5	16.07294	-0.76625	-1.45385	-1.29929	0.842468776861555	-0.155308	-7.912406	1.272685
Trial1	1	1	blindfold	clockwise	practice	Guided	1	-0.5	-0.5	16.09294	-0.76626	-1.45388	-1.2993	0.842481460727108	-0.210418	-7.916637	1.25737
Trial1	1	1	blindfold	clockwise	practice	Guided	1	-0.5	-0.5	16.11293	-0.76627	-1.45389	-1.29931	0.842494012704193	-0.291264	-7.916637	1.210973
Trial1	1	1	blindfold	clockwise	practice	Guided	1	-0.5	-0.5	16.13293	-0.76628	-1.4539	-1.29932	0.842506658989679	-0.209712	-7.908174	1.177052
Trial1	1	1	blindfold	clockwise	practice	Guided	1	-0.5	-0.5	16.15294	-0.7662899	-1.4539	-1.29932	0.842509805064742	-0.072884	-7.933565	1.158429
Trial1	1	1	blindfold	clockwise	practice	Guided	1	-0.5	-0.5	16.17293	-0.7662899	-1.45391	-1.29934	0.842528805591066	-0.019703	-7.937796	1.1106
Trial1	1	1	blindfold	clockwise	practice	Guided	1	-0.5	-0.5	16.19293	-0.76628	-1.45392	-1.29935	0.842535159903423	0.179449	-7.937796	1.089641
Trial1	1	1	blindfold	clockwise	practice	Guided	1	-0.5	-0.5	16.21294	-0.76628	-1.45392	-1.29936	0.842544547132563	0.193587	-7.865856	1.084069
Trial1	1	1	blindfold	clockwise	practice	Guided	1	-0.5	-0.5	16.23294	-0.76627	-1.45392	-1.29937	0.842550901680401	0.166136	-7.760061	1.091042
Trial1	1	1	blindfold	clockwise	practice	Guided	1	-0.5	-0.5	16.25293	-0.76627	-1.45392	-1.29937	0.842550901680401	0.074924	-7.679657	1.159766
Trial1	1	1	blindfold	clockwise	practice	Guided	1	-0.5	-0.5	16.27293	-0.76627	-1.45391	-1.29936	0.842541401304827	-0.015382	-7.599252	1.236841
Trial1	1	1	blindfold	clockwise	practice	Guided	1	-0.5	-0.5	16.29294	-0.76628	-1.45384	-1.29936	0.842544547132563	-0.141924	-7.463835	1.393747
Trial1	1	1	blindfold	clockwise	practice	Guided	1	-0.5	-0.5	16.31293	-0.76628	-1.45381	-1.29935	0.842535159903423	-0.2003	-7.438444	1.475908
Trial1	1	1	blindfold	clockwise	practice	Guided	1	-0.5	-0.5	16.33293	-0.7662899	-1.45379	-1.29933	0.84251930532196	-0.275482	-7.362272	1.568284
Trial1	1	1	blindfold	clockwise	practice	Guided	1	-0.5	-0.5	16.35294	-0.76631	-1.45376	-1.29932	0.842516154053519	-0.249735	-7.324185	1.641596
Trial1	1	1	blindfold	clockwise	practice	Guided	1	-0.5	-0.5	16.37294	-0.76632	-1.45373	-1.29929	0.842490913165479	-0.258939	-7.269172	1.680573
Trial1	1	1	blindfold	clockwise	practice	Guided	1	-0.5	-0.5	16.39293	-0.76634	-1.45369	-1.29927	0.842478112180435	-0.366945	-7.193	1.843976
Trial1	1	1	blindfold	clockwise	practice	Guided	1	-0.5	-0.5	16.41293	-0.76636	-1.45366	-1.29924	0.842456075922172	-0.406834	-7.154913	1.932638
Trial1	1	1	blindfold	clockwise	practice	Guided	1	-0.5	-0.5	16.43294	-0.76638	-1.45364	-1.29922	0.842443483893517	-0.403317	-7.14645	1.966053
Trial1	1	1	blindfold	clockwise	practice	Guided	1	-0.5	-0.5	16.45294	-0.76639	-1.45363	-1.2992	0.842427650704815	-0.432537	-7.112595	1.986021
Trial1	1	1	blindfold	clockwise	practice	Guided	1	-0.5	-0.5	16.47293	-0.76641	-1.45362	-1.29916	0.842395985220112	-0.432596	-7.108364	2.070492
Trial1	1	1	blindfold	clockwise	practice	Guided	1	-0.5	-0.5	16.49294	-0.76644	-1.4536	-1.29914	0.842386487138855	-0.425123	-7.159145	2.141499
Trial1	1	1	blindfold	clockwise	practice	Guided	1	-0.5	-0.5	16.51294	-0.76645	-1.4536	-1.29912	0.842370768586223	-0.438839	-7.121059	2.13872
Trial1	1	1	blindfold	clockwise	practice	Guided	1	-0.5	-0.5	16.53293	-0.76647	-1.4536	-1.29912	0.842377065876107	-0.438839	-7.121059	2.13872
Trial1	1	1	blindfold	clockwise	practice	Guided	1	-0.5	-0.5	16.55293	-0.76649	-1.45359	-1.29909	0.842354809224124	-0.444997	-7.150682	2.164724
Trial1	1	1	blindfold	clockwise	practice	Guided	1	-0.5	-0.5	16.57294	-0.76649	-1.45359	-1.29905	0.842316925348071	-0.461792	-7.167609	2.132707
Trial1	1	1	blindfold	clockwise	practice	Guided	1	-0.5	-0.5	16.59294	-0.76653	-1.45359	-1.29904	0.842320193643091	-0.588823	-7.167609	2.200988
Trial1	1	1	blindfold	clockwise	practice	Guided	1	-0.5	-0.5	16.61293	-0.76655	-1.45359	-1.29903	0.842317013078069	-0.571589	-7.159145	2.237183
Trial1	1	1	blindfold	clockwise	practice	Guided	1	-0.5	-0.5	16.63293	-0.76657	-1.45359	-1.29901	0.842304334203421	-0.617191	-7.180304	2.271546
Trial1	1	1	blindfold	clockwise	practice	Guided	1	-0.5	-0.5	16.65294	-0.76659	-1.45359	-1.299	0.842301060666376	-0.646364	-7.159145	2.259487
Trial1	1	1	blindfold	clockwise	practice	Guided	1	-0.5	-0.5	16.67293	-0.76662	-1.45359	-1.29898	0.842291665953431	-0.624264	-7.197231	2.289191
Trial1	1	1	blindfold	clockwise	practice	Guided	1	-0.5	-0.5	16.69293	-0.76665	-1.4536	-1.29896	0.842282159595576	-0.557001	-7.252245	2.304933
Trial1	1	1	blindfold	clockwise	practice	Guided	1	-0.5	-0.5	16.71294	-0.76667	-1.4536	-1.29895	0.84227902042461	-0.593733	-7.26494	2.323993
Trial1	1	1	blindfold	clockwise	practice	Guided	1	-0.5	-0.5	16.73294	-0.76669	-1.4536	-1.29894	0.842275957170609	-0.611902	-7.256477	2.363915
Trial1	1	1	blindfold	clockwise	practice	Guided	1	-0.5	-0.5	16.75293	-0.7667201	-1.45361	-1.29893	0.842275971199922	-0.6712	-7.222622	2.395506
Trial1	1	1	blindfold	clockwise	practice	Guided	1	-0.5	-0.5	16.77293	-0.76674	-1.45361	-1.2989	0.842253668015446	-0.713696	-7.201463	2.416874
Trial1	1	1	blindfold	clockwise	practice	Guided	1	-0.5	-0.5	16.79294	-0.76679	-1.45361	-1.29889	0.842260121983153	-0.762356	-7.197231	2.422007
Trial1	1	1	blindfold	clockwise	practice	Guided	1	-0.5	-0.5	16.81293	-0.76682	-1.4536	-1.29888	0.842260140173132	-0.798667	-7.171841	2.459617
Trial1	1	1	blindfold	clockwise	practice	Guided	1	-0.5	-0.5	16.83293	-0.76685	-1.4536	-1.29887	0.84226014066931	-0.772973	-7.209927	2.448473
Trial1	1	1	blindfold	clockwise	practice	Guided	1	-0.5	-0.5	16.85294	-0.76688	-1.4536	-1.29886	0.842260255418394	-0.772952	-7.243781	2.44848
Trial1	1	1	blindfold	clockwise	practice	Guided	1	-0.5	-0.5	16.87294	-0.76691	-1.45361	-1.29885	0.842260277174226	-0.7163	-7.256477	2.434066
Trial1	1	1	blindfold	clockwise	practice	Guided	1	-0.5	-0.5	16.89293	-0.76695	-1.45362	-1.29885	0.842272952246564	-0.631315	-7.332649	2.433568
Trial1	1	1	blindfold	clockwise	practice	Guided	1	-0.5	-0.5	16.91293	-0.76697	-1.45362	-1.29884	0.842269783718521	-0.574638	-7.396126	2.376919
Trial1	1	1	blindfold	clockwise	practice	Guided	1	-0.5	-0.5	16.93294	-0.7669901	-1.45364	-1.29884	0.842276150734027	-0.628599	-7.421517	2.331924
Trial1	1	1	blindfold	clockwise	practice	Guided	1	-0.5	-0.5	16.95294	-0.76701	-1.45365	-1.29884	0.842282461495032	-0.616202	-7.434212	2.322172
Trial1	1	1	blindfold	clockwise	practice	Guided	1	-0.5	-0.5	16.97293	-0.76704	-1.45366	-1.29884	0.842291985121239	-0.654252	-7.387662	2.343081
Trial1	1	1	blindfold	clockwise	practice	Guided	1	-0.5	-0.5	16.99294	-0.7670799	-1.45367	-1.29884	0.842304646989465	-0.675455	-7.366503	2.304562
Trial1	1	1	blindfold	clockwise	practice	Guided	1	-0.5	-0.5	17.01294	-0.7671	-1.45367	-1.29884	0.842310997463073	-0.640491	-7.417285	2.303629
Trial1	1	1	blindfold	clockwise	practice	Guided	1	-0.5	-0.5	17.03293	-0.76713	-1.45368	-1.29884	0.842320523976531	-0.633815	-7.442676	2.250729
Trial1	1	1	blindfold	clockwise	practice	Guided	1	-0.5	-0.5	17.05293	-0.76715	-1.45368	-1.29885	0.842336353231985	-0.574064	-7.408821	2.254405
Trial1	1	1	blindfold	clockwise	practice	Guided	1	-0.5	-0.5	17.07294	-0.76717	-1.45369	-1.29886	0.84235218278234	-0.589541	-7.459603	2.234919
Trial1	1	1	blindfold	clockwise	practice	Guided	1	-0.5	-0.5	17.09294	-0.7672	-1.4537	-1.29886	0.842361711325537	-0.551429	-7.484994	2.171785
Trial1	1	1	blindfold	clockwise	practice	Guided	1	-0.5	-0.5	17.11293	-0.76722	-1.4537	-1.29886	0.842368064222966	-0.550549	-7.489226	2.180139
Trial1	1	1	blindfold	clockwise	practice	Guided	1	-0.5	-0.5	17.13293	-0.76723	-1.45371	-1.29887	0.84238062413325	-0.615171	-7.442676	2.203841
Trial1	1	1	blindfold	clockwise	practice	Guided	1	-0.5	-0.5	17.15294	-0.76725	-1.45371	-1.29887	0.842386958692476	-0.611607	-7.42998	2.195026
Trial1	1	1	blindfold	clockwise	practice	Guided	1	-0.5	-0.5	17.17293	-0.76727	-1.45371	-1.29887	0.842393312588407	-0.682879	-7.425749	2.240547
Trial1	1	1	blindfold	clockwise	practice	Guided	1	-0.5	-0.5	17.19293	-0.76732	-1.45371	-1.29887	0.842409180287358	-0.74662	-7.417285	2.272604
Trial1	1	1	blindfold	clockwise	practice	Guided	1	-0.5	-0.5	17.21294	-0.76735	-1.45371	-1.29887	0.842418675705626	-0.704547	-7.417285	2.247061
Trial1	1	1	blindfold	clockwise	practice	Guided	1	-0.5	-0.5	17.23294	-0.76737	-1.45371	-1.29887	0.842425031738634	-0.688189	-7.434212	2.2749
Trial1	1	1	blindfold	clockwise	practice	Guided	1	-0.5	-0.5	17.25293	-0.7674	-1.45371	-1.29887	0.842434547671616	-0.655431	-7.42998	2.288348
Trial1	1	1	blindfold	clockwise	practice	Guided	1	-0.5	-0.5	17.27293	-0.76742	-1.45371	-1.29887	0.842440904773709	-0.679319	-7.459603	2.273973
Trial1	1	1	blindfold	clockwise	practice	Guided	1	-0.5	-0.5	17.29294	-0.76746	-1.45371	-1.29887	0.842453601339138	-0.647904	-7.391894	2.317125
Trial1	1	1	blindfold	clockwise	practice	Guided	1	-0.5	-0.5	17.31293	-0.76749	-1.45371	-1.29886	0.842453737770258	-0.708517	-7.362272	2.293952
Trial1	1	1	blindfold	clockwise	practice	Guided	1	-0.5	-0.5	17.33293	-0.76751	-1.45371	-1.29886	0.842460096867119	-0.704995	-7.391894	2.327367
Trial1	1	1	blindfold	clockwise	practice	Guided	1	-0.5	-0.5	17.35294	-0.76754	-1.4537	-1.29886	0.84246961738664	-0.728864	-7.328417	2.312998
Trial1	1	1	blindfold	clockwise	practice	Guided	1	-0.5	-0.5	17.37294	-0.76756	-1.4537	-1.29885	0.842466482392132	-0.704515	-7.319954	2.331555
Trial1	1	1	blindfold	clockwise	practice	Guided	1	-0.5	-0.5	17.39293	-0.76761	-1.45368	-1.29885	0.84248236592548	-0.679327	-7.290331	2.400696
Trial1	1	1	blindfold	clockwise	practice	Guided	1	-0.5	-0.5	17.41293	-0.76764	-1.45368	-1.29884	0.84248239489063	-0.675762	-7.256477	2.391881
Trial1	1	1	blindfold	clockwise	practice	Guided	1	-0.5	-0.5	17.43294	-0.76766	-1.45367	-1.29884	0.842488757337493	-0.709845	-7.209927	2.408144
Trial1	1	1	blindfold	clockwise	practice	Guided	1	-0.5	-0.5	17.45294	-0.76769	-1.45365	-1.29884	0.842498282871926	-0.747892	-7.159145	2.429058
Trial1	1	1	blindfold	clockwise	practice	Guided	1	-0.5	-0.5	17.47293	-0.76772	-1.45364	-1.29883	0.84249831480205	-0.738139	-7.14645	2.394243
Trial1	1	1	blindfold	clockwise	practice	Guided	1	-0.5	-0.5	17.49294	-0.7677701	-1.45361	-1.29883	0.842514226174687	-0.660222	-7.125291	2.369142
Trial1	1	1	blindfold	clockwise	practice	Guided	1	-0.5	-0.5	17.51294	-0.76779	-1.4536	-1.29883	0.842520572527727	-0.650029	-7.104132	2.338504
Trial1	1	1	blindfold	clockwise	practice	Guided	1	-0.5	-0.5	17.53293	-0.76782	-1.4536	-1.29883	0.842530102328385	-0.580543	-7.087205	2.318506
Trial1	1	1	blindfold	clockwise	practice	Guided	1	-0.5	-0.5	17.55293	-0.76783	-1.45359	-1.29883	0.842533285457571	-0.551768	-7.044887	2.336595
Trial1	1	1	blindfold	clockwise	practice	Guided	1	-0.5	-0.5	17.57294	-0.76785	-1.45358	-1.29884	0.842549127186008	-0.538051	-7.040655	2.336595
Trial1	1	1	blindfold	clockwise	practice	Guided	1	-0.5	-0.5	17.59294	-0.76789	-1.45357	-1.29884	0.842561842531295	-0.558817	-7.049118	2.312005
Trial1	1	1	blindfold	clockwise	practice	Guided	1	-0.5	-0.5	17.61293	-0.7679	-1.45356	-1.29884	0.842565026372206	-0.614565	-6.994105	2.292545
Trial1	1	1	blindfold	clockwise	practice	Guided	1	-0.5	-0.5	17.63293	-0.76792	-1.45355	-1.29884	0.842571394374957	-0.620773	-6.960251	2.31854
Trial1	1	1	blindfold	clockwise	practice	Guided	1	-0.5	-0.5	17.65294	-0.7679499	-1.45354	-1.29884	0.842580909271521	-0.669453	-6.892542	2.323674
Trial1	1	1	blindfold	clockwise	practice	Guided	1	-0.5	-0.5	17.67293	-0.76797	-1.45352	-1.29883	0.842577803629851	-0.670334	-6.867151	2.357561
Trial1	1	1	blindfold	clockwise	practice	Guided	1	-0.5	-0.5	17.69293	-0.76802	-1.45349	-1.29883	0.842593709399592	-0.615447	-6.812138	2.368672
Trial1	1	1	blindfold	clockwise	practice	Guided	1	-0.5	-0.5	17.71294	-0.7680399	-1.45348	-1.29883	0.842600042117066	-0.627822	-6.782515	2.378432
Trial1	1	1	blindfold	clockwise	practice	Guided	1	-0.5	-0.5	17.73294	-0.76807	-1.45347	-1.29883	0.842609598874264	-0.559658	-6.782515	2.345901
Trial1	1	1	blindfold	clockwise	practice	Guided	1	-0.5	-0.5	17.75293	-0.76809	-1.45346	-1.29883	0.842615951616469	-0.604794	-6.76982	2.342216
Trial1	1	1	blindfold	clockwise	practice	Guided	1	-0.5	-0.5	17.77293	-0.7681	-1.45345	-1.29883	0.842619156594073	-0.673398	-6.76982	2.37057
Trial1	1	1	blindfold	clockwise	practice	Guided	1	-0.5	-0.5	17.79294	-0.76815	-1.45343	-1.29882	0.842625463275745	-0.71541	-6.710574	2.353894
Trial1	1	1	blindfold	clockwise	practice	Guided	1	-0.5	-0.5	17.81293	-0.76818	-1.45342	-1.29882	0.842634985729461	-0.705676	-6.685184	2.403555
Trial1	1	1	blindfold	clockwise	practice	Guided	1	-0.5	-0.5	17.83293	-0.7682	-1.4534	-1.29882	0.842641378828689	-0.713223	-6.693647	2.480138
Trial1	1	1	blindfold	clockwise	practice	Guided	1	-0.5	-0.5	17.85294	-0.76823	-1.45339	-1.29881	0.842641542148288	-0.765906	-6.672488	2.493161
Trial1	1	1	blindfold	clockwise	practice	Guided	1	-0.5	-0.5	17.87294	-0.76826	-1.45338	-1.2988	0.842641593643785	-0.790675	-6.67672	2.530785
Trial1	1	1	blindfold	clockwise	practice	Guided	1	-0.5	-0.5	17.89293	-0.76832	-1.45336	-1.29879	0.842651192544877	-0.842436	-6.609011	2.548926
Trial1	1	1	blindfold	clockwise	practice	Guided	1	-0.5	-0.5	17.91293	-0.76835	-1.45335	-1.29878	0.842651266459563	-0.78182	-6.596316	2.572093
Trial1	1	1	blindfold	clockwise	practice	Guided	1	-0.5	-0.5	17.93294	-0.76838	-1.45334	-1.29877	0.842651341564197	-0.766759	-6.549766	2.587405
Trial1	1	1	blindfold	clockwise	practice	Guided	1	-0.5	-0.5	17.95294	-0.76841	-1.45333	-1.29877	0.842660871892916	-0.797313	-6.549766	2.637087
Trial1	1	1	blindfold	clockwise	practice	Guided	1	-0.5	-0.5	17.97293	-0.76844	-1.45332	-1.29875	0.842651570365865	-0.726925	-6.566693	2.625443
Trial1	1	1	blindfold	clockwise	practice	Guided	1	-0.5	-0.5	17.99294	-0.7685	-1.45331	-1.29874	0.842661182555774	-0.765849	-6.528607	2.638007
Trial1	1	1	blindfold	clockwise	practice	Guided	1	-0.5	-0.5	18.01294	-0.76852	-1.4533	-1.29874	0.842667564091241	-0.731344	-6.524375	2.668151
Trial1	1	1	blindfold	clockwise	practice	Guided	1	-0.5	-0.5	18.03293	-0.76855	-1.45329	-1.29872	0.842658022285015	-0.767646	-6.503216	2.7183
Trial1	1	1	blindfold	clockwise	practice	Guided	1	-0.5	-0.5	18.05293	-0.76857	-1.45329	-1.29871	0.842655026654242	-0.688455	-6.414348	2.787416
Trial1	1	1	blindfold	clockwise	practice	Guided	1	-0.5	-0.5	18.07294	-0.7686	-1.45328	-1.29866	0.842617258539123	-0.707969	-6.388958	2.931763
Trial1	1	1	blindfold	clockwise	practice	Guided	1	-0.5	-0.5	18.09294	-0.76864	-1.45325	-1.29862	0.842592025336914	-0.497494	-6.34664	3.441692
Trial1	1	1	blindfold	clockwise	practice	Guided	1	-0.5	-0.5	18.11293	-0.7686501	-1.45325	-1.29855	0.842529026467161	-0.420639	-6.427044	3.915046
Trial1	1	1	blindfold	clockwise	practice	Guided	1	-0.5	-0.5	18.13293	-0.76866	-1.45325	-1.29847	0.84245627405503	-0.525696	-6.532839	4.403376
Trial1	1	1	blindfold	clockwise	practice	Guided	1	-0.5	-0.5	18.15294	-0.76868	-1.45325	-1.29838	0.842377339287606	-0.513031	-6.494753	4.862383
Trial1	1	1	blindfold	clockwise	practice	Guided	1	-0.5	-0.5	18.17293	-0.7687	-1.45324	-1.29811	0.842127827114129	-0.612247	-6.325481	5.109366
Trial1	1	1	blindfold	clockwise	practice	Guided	1	-0.5	-0.5	18.19293	-0.76875	-1.45321	-1.29798	0.842020528819577	-0.63936	-6.215454	5.699295
Trial1	1	1	blindfold	clockwise	practice	Guided	1	-0.5	-0.5	18.21294	-0.76878	-1.4532	-1.29789	0.841944804374808	-0.564991	-6.215454	5.767472
Trial1	1	1	blindfold	clockwise	practice	Guided	1	-0.5	-0.5	18.23294	-0.76879	-1.45319	-1.29781	0.841872197832247	-0.367671	-6.312785	5.898674
Trial1	1	1	blindfold	clockwise	practice	Guided	1	-0.5	-0.5	18.25293	-0.7688	-1.45319	-1.29774	0.841809082105756	-0.197741	-6.257772	5.897622
Trial1	1	1	blindfold	clockwise	practice	Guided	1	-0.5	-0.5	18.27293	-0.7688	-1.45318	-1.29764	0.841714415000389	-0.03218	-6.245076	5.728096
Trial1	1	1	blindfold	clockwise	practice	Guided	1	-0.5	-0.5	18.29294	-0.7688	-1.45318	-1.29761	0.84168583435774	0.091888	-6.477825	5.588293
Trial1	1	1	blindfold	clockwise	practice	Guided	1	-0.5	-0.5	18.31293	-0.7688	-1.45319	-1.29757	0.841647990593397	0.052565	-6.333944	5.512202
Trial1	1	1	blindfold	clockwise	practice	Guided	1	-0.5	-0.5	18.33293	-0.7688	-1.45318	-1.29755	0.841629125266644	-0.102294	-6.232381	5.444089
Trial1	1	1	blindfold	clockwise	practice	Guided	1	-0.5	-0.5	18.35294	-0.7688	-1.45318	-1.29753	0.841610034056735	-0.333283	-6.181599	5.417803
Trial1	1	1	blindfold	clockwise	practice	Guided	1	-0.5	-0.5	18.37294	-0.76881	-1.45317	-1.29748	0.841565881034809	-0.35535	-6.101195	5.387196
Trial1	1	1	blindfold	clockwise	practice	Guided	1	-0.5	-0.5	18.39293	-0.7688301	-1.45314	-1.29746	0.841553432398582	-0.404498	-6.020791	5.463342
Trial1	1	1	blindfold	clockwise	practice	Guided	1	-0.5	-0.5	18.41293	-0.76884	-1.45313	-1.29744	0.841537521499216	-0.353139	-6.092732	5.5255
Trial1	1	1	blindfold	clockwise	practice	Guided	1	-0.5	-0.5	18.43294	-0.76885	-1.45312	-1.29742	0.841521836822794	-0.305356	-6.122354	5.55424
Trial1	1	1	blindfold	clockwise	practice	Guided	1	-0.5	-0.5	18.45294	-0.76886	-1.45312	-1.2974	0.841506058525193	-0.304046	-6.113891	5.600652
Trial1	1	1	blindfold	clockwise	practice	Guided	1	-0.5	-0.5	18.47293	-0.76887	-1.45311	-1.29736	0.841471416160595	-0.329743	-6.067341	5.704633
Trial1	1	1	blindfold	clockwise	practice	Guided	1	-0.5	-0.5	18.49294	-0.76889	-1.45309	-1.29733	0.841449236883358	-0.403651	-5.944619	5.72511
Trial1	1	1	blindfold	clockwise	practice	Guided	1	-0.5	-0.5	18.51294	-0.7689	-1.45308	-1.29731	0.841433553756127	-0.489967	-5.936155	5.797577
Trial1	1	1	blindfold	clockwise	practice	Guided	1	-0.5	-0.5	18.53293	-0.76891	-1.45307	-1.29728	0.841408401558214	-0.490008	-5.92346	5.950746
Trial1	1	1	blindfold	clockwise	practice	Guided	1	-0.5	-0.5	18.55293	-0.76893	-1.45306	-1.29726	0.84139571274656	-0.464315	-5.953082	5.997599
Trial1	1	1	blindfold	clockwise	practice	Guided	1	-0.5	-0.5	18.57294	-0.76894	-1.45305	-1.29721	0.841351566045011	-0.406811	-5.936155	6.075992
Trial1	1	1	blindfold	clockwise	practice	Guided	1	-0.5	-0.5	18.59294	-0.76896	-1.45304	-1.29719	0.841339104675945	-0.28904	-5.94885	6.046666
Trial1	1	1	blindfold	clockwise	practice	Guided	1	-0.5	-0.5	18.61293	-0.76896	-1.45303	-1.29717	0.841320128459322	-0.214691	-5.974241	6.030364
Trial1	1	1	blindfold	clockwise	practice	Guided	1	-0.5	-0.5	18.63293	-0.76897	-1.45303	-1.29716	0.841313728727995	-0.188995	-5.957314	5.934736
Trial1	1	1	blindfold	clockwise	practice	Guided	1	-0.5	-0.5	18.65294	-0.76897	-1.45302	-1.29715	0.841304240686384	-0.188982	-5.953082	5.87994
Trial1	1	1	blindfold	clockwise	practice	Guided	1	-0.5	-0.5	18.67293	-0.76898	-1.45302	-1.29714	0.841298067100492	-0.208007	-5.953082	5.88184
Trial1	1	1	blindfold	clockwise	practice	Guided	1	-0.5	-0.5	18.69293	-0.76899	-1.45301	-1.29713	0.841291761695534	-0.254922	-5.953082	5.90369
Trial1	1	1	blindfold	clockwise	practice	Guided	1	-0.5	-0.5	18.71294	-0.769	-1.45301	-1.29712	0.841285475538789	-0.26816	-5.940387	5.94733
Trial1	1	1	blindfold	clockwise	practice	Guided	1	-0.5	-0.5	18.73294	-0.7690101	-1.453	-1.2971	0.841269833746779	-0.313763	-5.893837	6.026719
Trial1	1	1	blindfold	clockwise	practice	Guided	1	-0.5	-0.5	18.75293	-0.7690101	-1.453	-1.29709	0.84126034592242	-0.293426	-5.927691	6.089371
Trial1	1	1	blindfold	clockwise	practice	Guided	1	-0.5	-0.5	18.77293	-0.76902	-1.45299	-1.29705	0.84122557792905	-0.306728	-5.914996	6.175243
Trial1	1	1	blindfold	clockwise	practice	Guided	1	-0.5	-0.5	18.79294	-0.76904	-1.45298	-1.29704	0.841222476017689	-0.341273	-5.834592	6.271807
Trial1	1	1	blindfold	clockwise	practice	Guided	1	-0.5	-0.5	18.81293	-0.76905	-1.45298	-1.29702	0.841206703414858	-0.348359	-5.826128	6.28945
Trial1	1	1	blindfold	clockwise	practice	Guided	1	-0.5	-0.5	18.83293	-0.76906	-1.45297	-1.297	0.841191044059065	-0.293061	-5.826128	6.347893
Trial1	1	1	blindfold	clockwise	practice	Guided	1	-0.5	-0.5	18.85294	-0.76906	-1.45297	-1.29698	0.841171956079935	-0.230236	-5.855751	6.391001
Trial1	1	1	blindfold	clockwise	practice	Guided	1	-0.5	-0.5	18.87294	-0.76907	-1.45296	-1.29695	0.841146809706946	-0.173588	-5.889605	6.376569
Trial1	1	1	blindfold	clockwise	practice	Guided	1	-0.5	-0.5	18.89293	-0.76907	-1.45296	-1.29693	0.841127947813843	-9.9229E-05	-5.885373	6.467866
Trial1	1	1	blindfold	clockwise	practice	Guided	1	-0.5	-0.5	18.91293	-0.76907	-1.45296	-1.29691	0.841108973023922	0.060949	-5.906532	6.562964
Trial1	1	1	blindfold	clockwise	practice	Guided	1	-0.5	-0.5	18.93294	-0.76907	-1.45296	-1.29689	0.84108988533806	0.082169	-5.847287	6.636743
Trial1	1	1	blindfold	clockwise	practice	Guided	1	-0.5	-0.5	18.95294	-0.76907	-1.45295	-1.29686	0.841061536262625	0.105153	-5.847287	6.721649
Trial1	1	1	blindfold	clockwise	practice	Guided	1	-0.5	-0.5	18.97293	-0.76906	-1.45295	-1.29681	0.841011009106895	0.171509	-5.813433	6.804685
Trial1	1	1	blindfold	clockwise	practice	Guided	1	-0.5	-0.5	18.99294	-0.76905	-1.45294	-1.29679	0.840988717984782	0.210864	-5.817665	6.92765
Trial1	1	1	blindfold	clockwise	practice	Guided	1	-0.5	-0.5	19.01294	-0.76905	-1.45294	-1.29676	0.840960369057569	0.220168	-5.859983	7.010713
Trial1	1	1	blindfold	clockwise	practice	Guided	1	-0.5	-0.5	19.03293	-0.76904	-1.45294	-1.29673	0.840928816521621	0.289319	-5.872678	7.028747
Trial1	1	1	blindfold	clockwise	practice	Guided	1	-0.5	-0.5	19.05293	-0.76903	-1.45294	-1.29671	0.840906638319427	0.332367	-5.817665	7.011528
Trial1	1	1	blindfold	clockwise	practice	Guided	1	-0.5	-0.5	19.07294	-0.76902	-1.45293	-1.29668	0.840874991908559	0.343544	-5.796506	6.98923
Trial1	1	1	blindfold	clockwise	practice	Guided	1	-0.5	-0.5	19.09294	-0.769	-1.45293	-1.29667	0.840859097510643	0.420295	-5.872678	6.912097
Trial1	1	1	blindfold	clockwise	practice	Guided	1	-0.5	-0.5	19.11293	-0.76899	-1.45293	-1.29666	0.840846406737638	0.377893	-5.910764	6.972931
Trial1	1	1	blindfold	clockwise	practice	Guided	1	-0.5	-0.5	19.13293	-0.76898	-1.45293	-1.29665	0.840833848024056	0.321806	-5.851519	6.90706
Trial1	1	1	blindfold	clockwise	practice	Guided	1	-0.5	-0.5	19.15294	-0.76897	-1.45293	-1.29664	0.840821157344842	0.304215	-5.804969	6.908918
Trial1	1	1	blindfold	clockwise	practice	Guided	1	-0.5	-0.5	19.17293	-0.76896	-1.45293	-1.29662	0.840799092225603	0.202975	-5.792274	6.923839
Trial1	1	1	blindfold	clockwise	practice	Guided	1	-0.5	-0.5	19.19293	-0.76895	-1.45292	-1.29662	0.8407958890733	0.19991	-5.724565	6.873715
Trial1	1	1	blindfold	clockwise	practice	Guided	1	-0.5	-0.5	19.21294	-0.76895	-1.45292	-1.29661	0.840786175724993	0.206554	-5.788042	6.87278
Trial1	1	1	blindfold	clockwise	practice	Guided	1	-0.5	-0.5	19.23294	-0.76894	-1.45292	-1.29661	0.840782972642742	0.225211	-5.78381	6.794788
Trial1	1	1	blindfold	clockwise	practice	Guided	1	-0.5	-0.5	19.25293	-0.76894	-1.45291	-1.29662	0.840792686028053	0.312032	-5.800737	6.68425
Trial1	1	1	blindfold	clockwise	practice	Guided	1	-0.5	-0.5	19.27293	-0.76893	-1.45291	-1.29664	0.840808364301529	0.315695	-5.851519	6.633183
Trial1	1	1	blindfold	clockwise	practice	Guided	1	-0.5	-0.5	19.29294	-0.76891	-1.45292	-1.29666	0.840820821227537	0.359318	-5.927691	6.408958
Trial1	1	1	blindfold	clockwise	practice	Guided	1	-0.5	-0.5	19.31293	-0.7689	-1.45292	-1.29667	0.840827106451401	0.348361	-5.910764	6.346765
Trial1	1	1	blindfold	clockwise	practice	Guided	1	-0.5	-0.5	19.33293	-0.76889	-1.45293	-1.29669	0.840842898685883	0.309088	-5.927691	6.303179
Trial1	1	1	blindfold	clockwise	practice	Guided	1	-0.5	-0.5	19.35294	-0.76889	-1.45293	-1.2967	0.840852386456213	0.273344	-5.914996	6.312457
Trial1	1	1	blindfold	clockwise	practice	Guided	1	-0.5	-0.5	19.37294	-0.76888	-1.45293	-1.29673	0.840877647832809	0.213724	-5.906532	6.297639
Trial1	1	1	blindfold	clockwise	practice	Guided	1	-0.5	-0.5	19.39293	-0.76887	-1.45294	-1.29674	0.840883933823667	0.213122	-5.940387	6.204788
Trial1	1	1	blindfold	clockwise	practice	Guided	1	-0.5	-0.5	19.41293	-0.76886	-1.45294	-1.29676	0.840899595006014	0.204339	-5.991168	6.205713
Trial1	1	1	blindfold	clockwise	practice	Guided	1	-0.5	-0.5	19.43294	-0.76886	-1.45295	-1.29677	0.840909082969927	0.166853	-5.999632	6.188556
Trial1	1	1	blindfold	clockwise	practice	Guided	1	-0.5	-0.5	19.45294	-0.76885	-1.45295	-1.29678	0.84091536943983	0.167796	-5.940387	6.196899
Trial1	1	1	blindfold	clockwise	practice	Guided	1	-0.5	-0.5	19.47293	-0.76885	-1.45295	-1.2968	0.840934232547958	0.180292	-5.92346	6.187132
Trial1	1	1	blindfold	clockwise	practice	Guided	1	-0.5	-0.5	19.49294	-0.76884	-1.45295	-1.29681	0.840940651313835	0.208333	-5.944619	6.112369
Trial1	1	1	blindfold	clockwise	practice	Guided	1	-0.5	-0.5	19.51294	-0.76884	-1.45296	-1.29683	0.840959627519781	0.158424	-5.965778	6.104971
Trial1	1	1	blindfold	clockwise	practice	Guided	1	-0.5	-0.5	19.53293	-0.7688301	-1.45296	-1.29683	0.840956445461566	0.134126	-5.965778	6.128654
Trial1	1	1	blindfold	clockwise	practice	Guided	1	-0.5	-0.5	19.55293	-0.7688301	-1.45296	-1.29684	0.840965820664395	0.125797	-5.9954	6.133757
Trial1	1	1	blindfold	clockwise	practice	Guided	1	-0.5	-0.5	19.57294	-0.7688301	-1.45296	-1.29685	0.840975308833587	0.106329	-5.936155	6.161153
Trial1	1	1	blindfold	clockwise	practice	Guided	1	-0.5	-0.5	19.59294	-0.76882	-1.45296	-1.29686	0.84098157706451	0.110315	-5.936155	6.198743
Trial1	1	1	blindfold	clockwise	practice	Guided	1	-0.5	-0.5	19.61293	-0.76882	-1.45296	-1.29686	0.84098157706451	0.070032	-5.910764	6.241008
Trial1	1	1	blindfold	clockwise	practice	Guided	1	-0.5	-0.5	19.63293	-0.76882	-1.45296	-1.29686	0.84098157706451	0.113831	-5.906532	6.270245
Trial1	1	1	blindfold	clockwise	practice	Guided	1	-0.5	-0.5	19.65294	-0.76881	-1.45296	-1.29686	0.840978376274386	0.107614	-5.902301	6.342622
Trial1	1	1	blindfold	clockwise	practice	Guided	1	-0.5	-0.5	19.67293	-0.76881	-1.45296	-1.29685	0.840968888020569	0.122213	-5.868446	6.337043
Trial1	1	1	blindfold	clockwise	practice	Guided	1	-0.5	-0.5	19.69293	-0.7688	-1.45295	-1.29684	0.840956218075433	0.159803	-5.838824	6.455364
Trial1	1	1	blindfold	clockwise	practice	Guided	1	-0.5	-0.5	19.71294	-0.7688	-1.45295	-1.29684	0.840956218075433	0.176683	-5.800737	6.445134
Trial1	1	1	blindfold	clockwise	practice	Guided	1	-0.5	-0.5	19.73294	-0.7688	-1.45295	-1.29683	0.84094684276555	0.194919	-5.804969	6.489665
Trial1	1	1	blindfold	clockwise	practice	Guided	1	-0.5	-0.5	19.75293	-0.76879	-1.45295	-1.29682	0.840934153791559	0.241942	-5.855751	6.510039
Trial1	1	1	blindfold	clockwise	practice	Guided	1	-0.5	-0.5	19.77293	-0.76878	-1.45294	-1.29681	0.840921464864579	0.292047	-5.817665	6.517416
Trial1	1	1	blindfold	clockwise	practice	Guided	1	-0.5	-0.5	19.79294	-0.76876	-1.45294	-1.2968	0.840905462556133	0.368288	-5.788042	6.560041
Trial1	1	1	blindfold	clockwise	practice	Guided	1	-0.5	-0.5	19.81293	-0.76875	-1.45293	-1.2968	0.840902281240513	0.408653	-5.762651	6.517768
Trial1	1	1	blindfold	clockwise	practice	Guided	1	-0.5	-0.5	19.83293	-0.7687401	-1.45293	-1.29679	0.840889611597816	0.398567	-5.694942	6.463929
Trial1	1	1	blindfold	clockwise	practice	Guided	1	-0.5	-0.5	19.85294	-0.76873	-1.45292	-1.29679	0.840886392361044	0.418994	-5.733029	6.487112
Trial1	1	1	blindfold	clockwise	practice	Guided	1	-0.5	-0.5	19.87294	-0.76872	-1.45292	-1.29678	0.84087381674545	0.453129	-5.754188	6.51307
Trial1	1	1	blindfold	clockwise	practice	Guided	1	-0.5	-0.5	19.89293	-0.7687	-1.45291	-1.29677	0.840857947327626	0.415623	-5.703406	6.622615
Trial1	1	1	blindfold	clockwise	practice	Guided	1	-0.5	-0.5	19.91293	-0.76869	-1.4529	-1.29676	0.840845277965252	0.453231	-5.673783	6.681992
Trial1	1	1	blindfold	clockwise	practice	Guided	1	-0.5	-0.5	19.93294	-0.76868	-1.4529	-1.29675	0.840832683516343	0.428501	-5.661088	6.74373
Trial1	1	1	blindfold	clockwise	practice	Guided	1	-0.5	-0.5	19.95294	-0.76866	-1.45289	-1.29673	0.840807325979559	0.461728	-5.661088	6.845805
Trial1	1	1	blindfold	clockwise	practice	Guided	1	-0.5	-0.5	19.97293	-0.7686501	-1.45288	-1.29669	0.840766190859154	0.511773	-5.623002	6.937657
Trial1	1	1	blindfold	clockwise	practice	Guided	1	-0.5	-0.5	19.99294	-0.76862	-1.45287	-1.29666	0.840728126262118	0.587874	-5.614538	7.107
Trial1	1	1	blindfold	clockwise	practice	Guided	1	-0.5	-0.5	20.01294	-0.76861	-1.45286	-1.29664	0.840706062398572	0.632142	-5.57222	7.186792
Trial1	1	1	blindfold	clockwise	practice	Guided	1	-0.5	-0.5	20.03293	-0.76859	-1.45286	-1.29662	0.840680799244037	0.65783	-5.580684	7.217867
Trial1	1	1	blindfold	clockwise	practice	Guided	1	-0.5	-0.5	20.05293	-0.76857	-1.45285	-1.29659	0.840645840594139	0.621491	-5.576452	7.297723
Trial1	1	1	blindfold	clockwise	practice	Guided	1	-0.5	-0.5	20.07294	-0.76855	-1.45285	-1.29654	0.840592111288338	0.576366	-5.567988	7.378508
Trial1	1	1	blindfold	clockwise	practice	Guided	1	-0.5	-0.5	20.09294	-0.76852	-1.45283	-1.29651	0.840554066785428	0.497674	-5.449498	7.521964
Trial1	1	1	blindfold	clockwise	practice	Guided	1	-0.5	-0.5	20.11293	-0.76851	-1.45282	-1.29648	0.84052242028869	0.463211	-5.40718	7.616648
Trial1	1	1	blindfold	clockwise	practice	Guided	1	-0.5	-0.5	20.13293	-0.7685	-1.45281	-1.29645	0.840490848672679	0.423024	-5.398716	7.660771
Trial1	1	1	blindfold	clockwise	practice	Guided	1	-0.5	-0.5	20.15294	-0.76849	-1.4528	-1.29642	0.840459183134896	0.471285	-5.381789	7.693682
Trial1	1	1	blindfold	clockwise	practice	Guided	1	-0.5	-0.5	20.17293	-0.76847	-1.45279	-1.29637	0.84040549198829	0.461208	-5.326776	7.682076
Trial1	1	1	blindfold	clockwise	practice	Guided	1	-0.5	-0.5	20.19293	-0.76844	-1.45277	-1.29635	0.84037691789351	0.660006	-5.411412	7.783563
Trial1	1	1	blindfold	clockwise	practice	Guided	1	-0.5	-0.5	20.21294	-0.76843	-1.45276	-1.29633	0.840354741332217	0.724202	-5.390253	7.797902
Trial1	1	1	blindfold	clockwise	practice	Guided	1	-0.5	-0.5	20.23294	-0.76841	-1.45276	-1.2963	0.840319877259136	0.771072	-5.377557	7.77606
Trial1	1	1	blindfold	clockwise	practice	Guided	1	-0.5	-0.5	20.25293	-0.76838	-1.45275	-1.29628	0.840291455111281	0.798486	-5.335239	7.857258
Trial1	1	1	blindfold	clockwise	practice	Guided	1	-0.5	-0.5	20.27293	-0.76836	-1.45274	-1.29621	0.840218728850441	0.834223	-5.356398	7.99323
Trial1	1	1	blindfold	clockwise	practice	Guided	1	-0.5	-0.5	20.29294	-0.76832	-1.45273	-1.29617	0.840167998823789	0.824774	-5.31408	8.454571
Trial1	1	1	blindfold	clockwise	practice	Guided	1	-0.5	-0.5	20.31293	-0.76829	-1.45272	-1.29612	0.840110997094406	0.85704	-5.225213	8.590535
Trial1	1	1	blindfold	clockwise	practice	Guided	1	-0.5	-0.5	20.33293	-0.76827	-1.45271	-1.29607	0.840057362135614	0.879542	-5.089795	8.76736
Trial1	1	1	blindfold	clockwise	practice	Guided	1	-0.5	-0.5	20.35294	-0.76825	-1.45269	-1.29601	0.839994050070275	0.879844	-5.039013	9.018907
Trial1	1	1	blindfold	clockwise	practice	Guided	1	-0.5	-0.5	20.37294	-0.7682199	-1.45268	-1.2959	0.839880300888895	0.905918	-5.017854	9.138632
Trial1	1	1	blindfold	clockwise	practice	Guided	1	-0.5	-0.5	20.39293	-0.76817	-1.45265	-1.29584	0.839807414672465	1.15444	-5.009391	9.332013
Trial1	1	1	blindfold	clockwise	practice	Guided	1	-0.5	-0.5	20.41293	-0.7681299	-1.45263	-1.29579	0.839747178045422	1.207466	-4.967073	9.410883
Trial1	1	1	blindfold	clockwise	practice	Guided	1	-0.5	-0.5	20.43294	-0.7681	-1.45262	-1.29574	0.839690290150309	1.23782	-4.933218	9.473526
Trial1	1	1	blindfold	clockwise	practice	Guided	1	-0.5	-0.5	20.45294	-0.76806	-1.45261	-1.29569	0.83963007345215	1.395251	-4.979768	9.538883
Trial1	1	1	blindfold	clockwise	practice	Guided	1	-0.5	-0.5	20.47293	-0.76803	-1.4526	-1.29559	0.839525700209305	1.380435	-4.996695	9.612246
Trial1	1	1	blindfold	clockwise	practice	Guided	1	-0.5	-0.5	20.49294	-0.7679499	-1.45258	-1.29554	0.839452923902349	1.392002	-4.912059	9.851758
Trial1	1	1	blindfold	clockwise	practice	Guided	1	-0.5	-0.5	20.51294	-0.76791	-1.45256	-1.29549	0.839392728275528	1.351563	-4.916291	10.02073
Trial1	1	1	blindfold	clockwise	practice	Guided	1	-0.5	-0.5	20.53293	-0.76787	-1.45255	-1.29544	0.839332627170995	1.338521	-4.835887	10.1108
Trial1	1	1	blindfold	clockwise	practice	Guided	1	-0.5	-0.5	20.55293	-0.76784	-1.45254	-1.29539	0.839275609268978	1.384004	-4.759715	10.15629
Trial1	1	1	blindfold	clockwise	practice	Guided	1	-0.5	-0.5	20.57294	-0.7678	-1.45252	-1.29527	0.839149059953791	1.406878	-4.708933	10.29364
Trial1	1	1	blindfold	clockwise	practice	Guided	1	-0.5	-0.5	20.59294	-0.76772	-1.45249	-1.29515	0.839009879850751	1.573576	-4.666615	10.77441
Trial1	1	1	blindfold	clockwise	practice	Guided	1	-0.5	-0.5	20.61293	-0.76765	-1.45247	-1.29492	0.838769504608487	1.717894	-4.628529	11.25331
Trial1	1	1	blindfold	clockwise	practice	Guided	1	-0.5	-0.5	20.63293	-0.7675	-1.45244	-1.29457	0.83838995036799	1.837832	-4.641224	11.96708
Trial1	1	1	blindfold	clockwise	practice	Guided	1	-0.5	-0.5	20.65294	-0.76727	-1.45241	-1.2941	0.837871202208905	1.900259	-4.611602	12.86007
Trial1	1	1	blindfold	clockwise	practice	Guided	1	-0.5	-0.5	20.67293	-0.76696	-1.45237	-1.29319	0.836909812842577	1.883813	-4.370389	13.7276
Trial1	1	1	blindfold	clockwise	practice	Guided	1	-0.5	-0.5	20.69293	-0.76635	-1.4522	-1.29269	0.836241494057821	2.067063	-3.718692	15.57253
Trial1	1	1	blindfold	clockwise	practice	Guided	1	-0.5	-0.5	20.71294	-0.76598	-1.45208	-1.29216	0.835621255684626	2.208046	-3.414002	16.52728
Trial1	1	1	blindfold	clockwise	practice	Guided	1	-0.5	-0.5	20.73294	-0.76551	-1.45195	-1.29162	0.834959753735586	2.572345	-3.160094	17.44764
Trial1	1	1	blindfold	clockwise	practice	Guided	1	-0.5	-0.5	20.75293	-0.76478	-1.45179	-1.29104	0.834177931589174	3.015985	-2.999286	18.4484
Trial1	1	1	blindfold	clockwise	practice	Guided	1	-0.5	-0.5	20.77293	-0.76363	-1.45166	-1.28977	0.832608807782614	3.5281	-2.990822	19.56037
Trial1	1	1	blindfold	clockwise	practice	Guided	1	-0.5	-0.5	20.79294	-0.75861	-1.4515	-1.2891	0.830396307626681	4.076753	-2.787696	22.02934
Trial1	1	1	blindfold	clockwise	practice	Guided	1	-0.5	-0.5	20.81293	-0.75467	-1.45141	-1.28843	0.828540051539803	4.108497	-2.504165	23.39501
Trial1	1	1	blindfold	clockwise	practice	Guided	1	-0.5	-0.5	20.83293	-0.74977	-1.45129	-1.28786	0.826503674427081	4.058355	-2.313734	24.40202
Trial1	1	1	blindfold	clockwise	practice	Guided	1	-0.5	-0.5	20.85294	-0.7440699	-1.45117	-1.28737	0.82433099953045	3.892892	-2.085217	25.33209
Trial1	1	1	blindfold	clockwise	practice	Guided	1	-0.5	-0.5	20.87294	-0.73755	-1.45107	-1.28645	0.821543461605378	3.848293	-1.970958	26.15445
Trial1	1	1	blindfold	clockwise	practice	Guided	1	-0.5	-0.5	20.89293	-0.72305	-1.45099	-1.28589	0.816929957072968	4.195513	-2.06829	28.39905
Trial1	1	1	blindfold	clockwise	practice	Guided	1	-0.5	-0.5	20.91293	-0.71499	-1.45102	-1.28538	0.814274177750824	4.497557	-2.195244	29.37583
Trial1	1	1	blindfold	clockwise	practice	Guided	1	-0.5	-0.5	20.93294	-0.70582	-1.45107	-1.2851	0.811630375189125	4.861678	-2.174085	29.89515
Trial1	1	1	blindfold	clockwise	practice	Guided	1	-0.5	-0.5	20.95294	-0.69623	-1.45107	-1.28492	0.809076993400996	4.873949	-1.924409	30.07382
Trial1	1	1	blindfold	clockwise	practice	Guided	1	-0.5	-0.5	20.97293	-0.67487	-1.45088	-1.28482	0.804065850792143	4.66485	-1.632414	30.3649
Trial1	1	1	blindfold	clockwise	practice	Guided	1	-0.5	-0.5	20.99294	-0.6601601	-1.45084	-1.2847	0.800877888881295	4.39373	-1.801686	30.62105
Trial1	1	1	blindfold	clockwise	practice	Guided	1	-0.5	-0.5	21.01294	-0.64676	-1.45087	-1.28456	0.798168423729483	4.009684	-1.742441	30.90278
Trial1	1	1	blindfold	clockwise	practice	Guided	1	-0.5	-0.5	21.03293	-0.63269	-1.45087	-1.28446	0.795602937683357	3.923731	-1.564706	31.09395
Trial1	1	1	blindfold	clockwise	practice	Guided	1	-0.5	-0.5	21.05293	-0.61892	-1.45081	-1.28437	0.793333580770206	3.866185	-1.526619	31.29095
Trial1	1	1	blindfold	clockwise	practice	Guided	1	-0.5	-0.5	21.07294	-0.60424	-1.45078	-1.28432	0.791216798407074	3.950123	-1.564706	31.31583
Trial1	1	1	blindfold	clockwise	practice	Guided	1	-0.5	-0.5	21.09294	-0.5763	-1.45075	-1.28435	0.788052451402048	3.917245	-1.429288	31.31543
Trial1	1	1	blindfold	clockwise	practice	Guided	1	-0.5	-0.5	21.11293	-0.56209	-1.45073	-1.28439	0.78684356909491	3.987657	-1.467374	31.21587
Trial1	1	1	blindfold	clockwise	practice	Guided	1	-0.5	-0.5	21.13293	-0.54766	-1.45072	-1.28445	0.785896534178898	3.941466	-1.450447	31.06242
Trial1	1	1	blindfold	clockwise	practice	Guided	1	-0.5	-0.5	21.15294	-0.53303	-1.45072	-1.28457	0.785264942964563	3.864411	-1.43352	30.89879
Trial1	1	1	blindfold	clockwise	practice	Guided	1	-0.5	-0.5	21.17293	-0.5174	-1.45071	-1.28481	0.785002929221873	3.674421	-1.454679	30.5326
Trial1	1	1	blindfold	clockwise	practice	Guided	1	-0.5	-0.5	21.19293	-0.48748	-1.45081	-1.28488	0.784979891770961	3.67046	-1.784759	30.21931
Trial1	1	1	blindfold	clockwise	practice	Guided	1	-0.5	-0.5	21.21294	-0.4733	-1.45087	-1.28496	0.785413994098974	3.672299	-1.839773	30.07095
Trial1	1	1	blindfold	clockwise	practice	Guided	1	-0.5	-0.5	21.23294	-0.45876	-1.45092	-1.28505	0.786132491922309	3.756289	-1.915945	29.95125
Trial1	1	1	blindfold	clockwise	practice	Guided	1	-0.5	-0.5	21.25293	-0.44422	-1.45096	-1.28522	0.787198647878831	3.882084	-2.009045	29.56861
Trial1	1	1	blindfold	clockwise	practice	Guided	1	-0.5	-0.5	21.27293	-0.42954	-1.451	-1.28522	0.788374856253701	3.925462	-2.034435	29.05275
Trial1	1	1	blindfold	clockwise	practice	Guided	1	-0.5	-0.5	21.29294	-0.39843	-1.45105	-1.28588	0.792416545101751	3.936378	-2.207939	28.24986
Trial1	1	1	blindfold	clockwise	practice	Guided	1	-0.5	-0.5	21.31293	-0.38331	-1.45111	-1.28611	0.794723455991723	3.899279	-2.44492	27.76064
Trial1	1	1	blindfold	clockwise	practice	Guided	1	-0.5	-0.5	21.33293	-0.36697	-1.4512	-1.28638	0.79755286173968	3.811619	-2.495702	27.23637
Trial1	1	1	blindfold	clockwise	practice	Guided	1	-0.5	-0.5	21.35294	-0.34991	-1.45125	-1.28662	0.800810881557989	3.891732	-2.516861	26.71261
Trial1	1	1	blindfold	clockwise	practice	Guided	1	-0.5	-0.5	21.37294	-0.33406	-1.45128	-1.28712	0.804421499828766	3.937704	-2.669205	26.21184
Trial1	1	1	blindfold	clockwise	practice	Guided	1	-0.5	-0.5	21.39293	-0.30037	-1.45138	-1.28737	0.812282954370924	4.085233	-2.813087	25.19293
Trial1	1	1	blindfold	clockwise	practice	Guided	1	-0.5	-0.5	21.41293	-0.2829	-1.45141	-1.28756	0.816935211204827	4.123834	-2.889259	24.89197
Trial1	1	1	blindfold	clockwise	practice	Guided	1	-0.5	-0.5	21.43294	-0.26437	-1.45144	-1.28774	0.822226121427426	4.125904	-2.98659	24.55504
Trial1	1	1	blindfold	clockwise	practice	Guided	1	-0.5	-0.5	21.45294	-0.24582	-1.45148	-1.28797	0.827951755337397	4.199196	-3.003518	24.04003
Trial1	1	1	blindfold	clockwise	practice	Guided	1	-0.5	-0.5	21.47293	-0.22667	-1.4515	-1.28866	0.83468195388	4.200872	-3.03314	23.27152
Trial1	1	1	blindfold	clockwise	practice	Guided	1	-0.5	-0.5	21.49294	-0.18512	-1.45161	-1.28895	0.849465403893072	4.094471	-3.469016	22.07183
Trial1	1	1	blindfold	clockwise	practice	Guided	1	-0.5	-0.5	21.51294	-0.16397	-1.4517	-1.28921	0.857769617856465	4.201654	-3.511334	21.59208
Trial1	1	1	blindfold	clockwise	practice	Guided	1	-0.5	-0.5	21.53293	-0.14213	-1.45175	-1.2895	0.866822462898402	4.279562	-3.536724	20.93351
Trial1	1	1	blindfold	clockwise	practice	Guided	1	-0.5	-0.5	21.55293	-0.11884	-1.45178	-1.28977	0.876937630967125	4.299077	-3.650983	20.3998
Trial1	1	1	blindfold	clockwise	practice	Guided	1	-0.5	-0.5	21.57294	-0.096148	-1.45182	-1.29013	0.887356684653006	4.290856	-3.866805	20.03888
Trial1	1	1	blindfold	clockwise	practice	Guided	1	-0.5	-0.5	21.59294	-0.044675	-1.452	-1.29028	0.91206551184227	4.247703	-4.09109	19.4338
Trial1	1	1	blindfold	clockwise	practice	Guided	1	-0.5	-0.5	21.61293	-0.019709	-1.45205	-1.29048	0.924953027269165	4.170811	-4.188422	19.00308
Trial1	1	1	blindfold	clockwise	practice	Guided	1	-0.5	-0.5	21.63293	0.0066632	-1.45208	-1.29072	0.939119637714772	4.082344	-4.234971	18.51774
Trial1	1	1	blindfold	clockwise	practice	Guided	1	-0.5	-0.5	21.65294	0.033612	-1.45212	-1.291	0.95416067271625	3.979034	-4.383084	17.97385
Trial1	1	1	blindfold	clockwise	practice	Guided	1	-0.5	-0.5	21.67293	0.061065	-1.45219	-1.29159	0.970262141282694	3.844909	-4.569284	17.35448
Trial1	1	1	blindfold	clockwise	practice	Guided	1	-0.5	-0.5	21.69293	0.11802	-1.45226	-1.29195	1.00455637003602	3.690162	-4.518502	16.0689
Trial1	1	1	blindfold	clockwise	practice	Guided	1	-0.5	-0.5	21.71294	0.14669	-1.45226	-1.29238	1.02277757913066	3.815837	-4.734324	15.08305
Trial1	1	1	blindfold	clockwise	practice	Guided	1	-0.5	-0.5	21.73294	0.1759	-1.45238	-1.29271	1.04174375683718	3.990674	-5.220981	14.57023
Trial1	1	1	blindfold	clockwise	practice	Guided	1	-0.5	-0.5	21.75293	0.20663	-1.45256	-1.29296	1.06212598276942	3.873459	-5.174431	14.03912
Trial1	1	1	blindfold	clockwise	practice	Guided	1	-0.5	-0.5	21.77293	0.23699	-1.45262	-1.2931	1.08266424907952	3.832487	-5.322544	13.65664
Trial1	1	1	blindfold	clockwise	practice	Guided	1	-0.5	-0.5	21.79294	0.30094	-1.4527	-1.28823	1.12374878720285	3.535483	-5.284458	12.25715
Trial1	1	1	blindfold	clockwise	practice	Guided	1	-0.5	-0.5	21.81293	0.31052	-1.45265	-1.27755	1.12317702708254	5.805547	-5.191358	9.320983
Trial1	1	1	blindfold	clockwise	practice	Guided	1	-0.5	-0.5	21.83293	0.30707	-1.45282	-1.26348	1.11097424682287	12.17906	-8.242486	6.489966
Trial1	1	1	blindfold	clockwise	practice	Guided	1	-0.5	-0.5	21.85294	0.30619	-1.45392	-1.24955	1.10080310244272	14.59411	-10.23143	4.232886
Trial1	1	1	blindfold	clockwise	practice	Guided	1	-0.5	-0.5	21.87294	0.30674	-1.45479	-1.2253	1.08484534786878	12.94383	-9.33429	2.692783
Trial1	1	1	blindfold	clockwise	practice	Guided	1	-0.5	-0.5	21.89293	0.30494	-1.45433	-1.21416	1.07608219212925	5.919594	-7.248013	2.17135
Trial1	1	1	blindfold	clockwise	practice	Guided	1	-0.5	-0.5	21.91293	0.30326	-1.45363	-1.20292	1.06739078855114	3.561317	-5.703406	2.870571
Trial1	1	1	blindfold	clockwise	practice	Guided	1	-0.5	-0.5	21.93294	0.30199	-1.45297	-1.18986	1.05787275446745	2.766576	-5.377557	3.459195
Trial1	1	1	blindfold	clockwise	practice	Guided	1	-0.5	-0.5	21.95294	0.30144	-1.45268	-1.17547	1.04812489140685	3.131386	-5.470657	3.255776
Trial1	1	1	blindfold	clockwise	practice	Guided	1	-0.5	-0.5	21.97293	0.30153	-1.45274	-1.14591	1.02939307677941	4.213344	-6.283163	2.834349
Trial1	1	1	blindfold	clockwise	practice	Guided	1	-0.5	-0.5	21.99294	0.30262	-1.45351	-1.13328	1.02237100010256	6.469453	-7.810842	0.740756
Trial1	1	1	blindfold	clockwise	practice	Guided	1	-0.5	-0.5	22.01294	0.30315	-1.45388	-1.12406	1.01710414735363	7.110636	-8.386367	-0.311483
Trial1	1	1	blindfold	clockwise	practice	Guided	1	-0.5	-0.5	22.03293	0.30352	-1.45415	-1.11869	1.01411129274468	7.74517	-8.652971	-1.176148
Trial1	1	1	blindfold	clockwise	practice	Guided	1	-0.5	-0.5	22.05293	0.30379	-1.4543	-1.11736	1.01351454527663	7.902129	-8.500626	-1.537662
Trial1	1	1	blindfold	clockwise	practice	Guided	1	-0.5	-0.5	22.07294	0.30388	-1.45429	-1.11748	1.01365904695176	7.710812	-8.200168	-1.541379
Trial1	1	1	blindfold	clockwise	practice	Guided	1	-0.5	-0.5	22.09294	0.30386	-1.45422	-1.11751	1.01366141571356	7.228151	-8.056287	-1.514279
Trial1	1	1	blindfold	clockwise	practice	Guided	1	-0.5	-0.5	22.11293	0.30383	-1.45419	-1.11751	1.01363761641934	6.949236	-7.620411	-0.49333
Trial1	1	1	blindfold	clockwise	practice	Guided	1	-0.5	-0.5	22.13293	0.30379	-1.45411	-1.11748	1.01358767174894	6.607732	-7.049118	0.311956
Trial1	1	1	blindfold	clockwise	practice	Guided	1	-0.5	-0.5	22.15294	0.30374	-1.45395	-1.11744	1.01352361324267	6.618726	-6.917933	0.892477
Trial1	1	1	blindfold	clockwise	practice	Guided	1	-0.5	-0.5	22.17293	0.30371	-1.45386	-1.11715	1.0133231457649	6.781237	-7.061814	1.471089
Trial1	1	1	blindfold	clockwise	practice	Guided	1	-0.5	-0.5	22.19293	0.30366	-1.45377	-1.11598	1.01257138041043	7.055184	-7.40459	3.727473
Trial1	1	1	blindfold	clockwise	practice	Guided	1	-0.5	-0.5	22.21294	0.3036	-1.45374	-1.11324	1.01085918074828	7.019584	-7.400358	4.35653
Trial1	1	1	blindfold	clockwise	practice	Guided	1	-0.5	-0.5	22.23294	0.30355	-1.45371	-1.10951	1.00856084765422	7.159223	-7.493457	3.68985
Trial1	1	1	blindfold	clockwise	practice	Guided	1	-0.5	-0.5	22.25293	0.30356	-1.45376	-1.10475	1.00569938996923	7.080965	-7.578093	3.854681
Trial1	1	1	blindfold	clockwise	practice	Guided	1	-0.5	-0.5	22.27293	0.30351	-1.45373	-1.09225	0.998192559897108	6.692388	-6.875615	3.775136
Trial1	1	1	blindfold	clockwise	practice	Guided	1	-0.5	-0.5	22.29294	0.30336	-1.45364	-1.08564	0.994163679346731	6.787536	-7.815074	2.791402
Trial1	1	1	blindfold	clockwise	practice	Guided	1	-0.5	-0.5	22.31293	0.30338	-1.45381	-1.0792	0.990399979064011	6.841306	-7.552703	2.571237
Trial1	1	1	blindfold	clockwise	practice	Guided	1	-0.5	-0.5	22.33293	0.3034	-1.4538	-1.073	0.986803159456779	6.84326	-7.35804	2.206295
Trial1	1	1	blindfold	clockwise	practice	Guided	1	-0.5	-0.5	22.35294	0.30343	-1.45375	-1.06797	0.983915501403426	7.097455	-7.848929	1.675076
Trial1	1	1	blindfold	clockwise	practice	Guided	1	-0.5	-0.5	22.37294	0.30351	-1.45388	-1.06247	0.980816390375232	7.193582	-8.081678	1.091008
Trial1	1	1	blindfold	clockwise	practice	Guided	1	-0.5	-0.5	22.39293	0.30354	-1.45402	-1.06221	0.980691878797491	6.887205	-8.119764	0.862621
Trial1	1	1	blindfold	clockwise	practice	Guided	1	-0.5	-0.5	22.41293	0.30351	-1.45404	-1.0622	0.980661572911465	6.736151	-8.399063	0.537792
Trial1	1	1	blindfold	clockwise	practice	Guided	1	-0.5	-0.5	22.43294	0.30349	-1.45406	-1.06219	0.980639491253672	6.661216	-8.707984	0.206674
Trial1	1	1	blindfold	clockwise	practice	Guided	1	-0.5	-0.5	22.45294	0.30348	-1.45409	-1.0622	0.980636983448315	6.752893	-8.619116	-0.062602
Trial1	1	1	blindfold	clockwise	practice	Guided	1	-0.5	-0.5	22.47293	0.30348	-1.45411	-1.06226	0.980671361096813	6.934384	-8.606421	-0.349034
Trial1	1	1	blindfold	clockwise	practice	Guided	1	-0.5	-0.5	22.49294	0.30351	-1.45423	-1.06235	0.980747622022298	7.622894	-9.478172	-1.660642
Trial1	1	1	blindfold	clockwise	practice	Guided	1	-0.5	-0.5	22.51294	0.30354	-1.45438	-1.06249	0.980852436693423	7.858635	-9.609357	-2.487133
Trial1	1	1	blindfold	clockwise	practice	Guided	1	-0.5	-0.5	22.53293	0.30358	-1.4545	-1.06291	0.981126165265844	7.979966	-9.702457	-3.137748
Trial1	1	1	blindfold	clockwise	practice	Guided	1	-0.5	-0.5	22.55293	0.30369	-1.45465	-1.06407	0.981882167953462	8.200789	-9.939438	-3.926974
Trial1	1	1	blindfold	clockwise	practice	Guided	1	-0.5	-0.5	22.57294	0.30385	-1.45487	-1.07087	0.985934794679254	8.30926	-10.21451	-4.796667
Trial1	1	1	blindfold	clockwise	practice	Guided	1	-0.5	-0.5	22.59294	0.30417	-1.45518	-1.07811	0.990404239444566	8.713803	-10.76887	-6.548899
Trial1	1	1	blindfold	clockwise	practice	Guided	1	-0.5	-0.5	22.61293	0.3043	-1.45536	-1.08816	0.996408920427862	8.71688	-11.0651	-7.137312
Trial1	1	1	blindfold	clockwise	practice	Guided	1	-0.5	-0.5	22.63293	0.30435	-1.45552	-1.10154	1.00440498932321	8.654418	-11.31901	-7.657127
Trial1	1	1	blindfold	clockwise	practice	Guided	1	-0.5	-0.5	22.65294	0.30434	-1.45564	-1.11906	1.01498678614408	8.559895	-11.33593	-7.951443
Trial1	1	1	blindfold	clockwise	practice	Guided	1	-0.5	-0.5	22.67293	0.3043	-1.45568	-1.16379	1.04284018622462	8.577622	-11.34016	-8.191697
Trial1	1	1	blindfold	clockwise	practice	Guided	1	-0.5	-0.5	22.69293	0.30431	-1.45583	-1.19142	1.0606489952219	8.559911	-11.9834	-7.41747
Trial1	1	1	blindfold	clockwise	practice	Guided	1	-0.5	-0.5	22.71294	0.30426	-1.45594	-1.22033	1.07968024588981	8.339735	-11.97917	-6.663121
Trial1	1	1	blindfold	clockwise	practice	Guided	1	-0.5	-0.5	22.73294	0.3042	-1.45598	-1.25033	1.09987857260101	8.352717	-12.03841	-5.621566
Trial1	1	1	blindfold	clockwise	practice	Guided	1	-0.5	-0.5	22.75293	0.30414	-1.45599	-1.28133	1.12121260002606	8.093691	-11.80989	-4.494971
Trial1	1	1	blindfold	clockwise	practice	Guided	1	-0.5	-0.5	22.77293	0.30406	-1.45592	-1.30977	1.14115736412144	7.935022	-11.39518	-3.657686
Trial1	1	1	blindfold	clockwise	practice	Guided	1	-0.5	-0.5	22.79294	0.30403	-1.4558	-1.30762	1.13961142193098	10.16614	-14.39129	-9.975502
Trial1	1	1	blindfold	clockwise	practice	Guided	1	-0.5	-0.5	22.81293	0.30438	-1.4565	-1.30548	1.13834319061735	9.986408	-15.91051	-5.680431
Trial1	1	1	blindfold	clockwise	practice	Guided	1	-0.5	-0.5	22.83293	0.30459	-1.45674	-1.30387	1.13735305151018	9.497	-10.08332	-3.426198
Trial1	1	1	blindfold	clockwise	practice	Guided	1	-0.5	-0.5	22.85294	0.3047	-1.45583	-1.30355	1.13720478709421	10.00791	-10.15103	-4.144484
Trial1	1	1	blindfold	clockwise	practice	Guided	1	-0.5	-0.5	22.87294	0.30475	-1.45575	-1.30345	1.13716948561463	9.962046	-13.91733	-5.722485
Trial1	1	1	blindfold	clockwise	practice	Guided	1	-0.5	-0.5	22.89293	0.30466	-1.45587	-1.30332	1.13701390275162	6.542086	-9.558576	-4.552575
Trial1	1	1	blindfold	clockwise	practice	Guided	1	-0.5	-0.5	22.91293	0.3045	-1.45563	-1.30327	1.13686537832734	5.816737	-10.32453	-4.675107
Trial1	1	1	blindfold	clockwise	practice	Guided	1	-0.5	-0.5	22.93294	0.30437	-1.45561	-1.30323	1.1367450865218	6.081619	-12.08919	-5.155954
Trial1	1	1	blindfold	clockwise	practice	Guided	1	-0.5	-0.5	22.95294	0.30428	-1.45564	-1.3032	1.13666025774732	6.401179	-11.67871	-5.130155
Trial1	1	1	blindfold	clockwise	practice	Guided	1	-0.5	-0.5	22.97293	0.30422	-1.45564	-1.30317	1.13659658091468	6.878586	-11.04394	-5.043122
Trial1	1	1	blindfold	clockwise	practice	Guided	1	-0.5	-0.5	22.99294	0.30417	-1.45568	-1.30318	1.13656829453842	8.074321	-12.95671	-6.599366
Trial1	1	1	blindfold	clockwise	practice	Guided	1	-0.5	-0.5	23.01294	0.30416	-1.45572	-1.3032	1.13657536232238	8.025647	-12.53353	-7.038622
Trial1	1	1	blindfold	clockwise	practice	Guided	1	-0.5	-0.5	23.03293	0.30415	-1.45574	-1.30322	1.13658236734421	7.607155	-12.05534	-7.257727
Trial1	1	1	blindfold	clockwise	practice	Guided	1	-0.5	-0.5	23.05293	0.30413	-1.45575	-1.30324	1.13658243555526	7.233501	-12.23307	-7.268998
Trial1	1	1	blindfold	clockwise	practice	Guided	1	-0.5	-0.5	23.07294	0.3041	-1.45578	-1.30326	1.13657535692029	6.891012	-12.27962	-7.173945
Trial1	1	1	blindfold	clockwise	practice	Guided	1	-0.5	-0.5	23.09294	0.30401	-1.4558	-1.30326	1.13651170479648	6.250233	-11.78873	-6.654161
Trial1	1	1	blindfold	clockwise	practice	Guided	1	-0.5	-0.5	23.11293	0.30395	-1.45581	-1.30327	1.13647623730857	6.092786	-11.89876	-6.833073
Trial1	1	1	blindfold	clockwise	practice	Guided	1	-0.5	-0.5	23.13293	0.3039	-1.45582	-1.30329	1.13645503865318	6.004806	-12.10612	-7.076366
Trial1	1	1	blindfold	clockwise	practice	Guided	1	-0.5	-0.5	23.15294	0.30384	-1.45584	-1.3033	1.1364195965476	5.933439	-12.14844	-7.192529
Trial1	1	1	blindfold	clockwise	practice	Guided	1	-0.5	-0.5	23.17293	0.30378	-1.45585	-1.30335	1.13641255560818	5.788972	-12.22461	-7.354463
Trial1	1	1	blindfold	clockwise	practice	Guided	1	-0.5	-0.5	23.19293	0.30367	-1.45589	-1.30338	1.13635597235137	5.548721	-12.44466	-7.793205
Trial1	1	1	blindfold	clockwise	practice	Guided	1	-0.5	-0.5	23.21294	0.30362	-1.45591	-1.30342	1.13634894519713	5.519842	-12.45313	-8.067719
Trial1	1	1	blindfold	clockwise	practice	Guided	1	-0.5	-0.5	23.23294	0.30357	-1.45593	-1.30346	1.13634181624663	5.435937	-12.5293	-8.263924
Trial1	1	1	blindfold	clockwise	practice	Guided	1	-0.5	-0.5	23.25293	0.30352	-1.45595	-1.3035	1.13633469085567	5.382745	-12.49121	-8.418162
Trial1	1	1	blindfold	clockwise	practice	Guided	1	-0.5	-0.5	23.27293	0.30347	-1.45597	-1.30359	1.13636299553996	5.316559	-12.48698	-8.550867
Trial1	1	1	blindfold	clockwise	practice	Guided	1	-0.5	-0.5	23.29294	0.30338	-1.456	-1.30364	1.13633476885929	5.118601	-12.47852	-8.820084
Trial1	1	1	blindfold	clockwise	practice	Guided	1	-0.5	-0.5	23.31293	0.30333	-1.45602	-1.30369	1.13633474034578	4.928725	-12.55892	-8.861589
Trial1	1	1	blindfold	clockwise	practice	Guided	1	-0.5	-0.5	23.33293	0.30328	-1.45604	-1.30373	1.13632771787128	4.796573	-12.6097	-8.900747
Trial1	1	1	blindfold	clockwise	practice	Guided	1	-0.5	-0.5	23.35294	0.30323	-1.45605	-1.30377	1.13632063571039	4.67235	-12.52084	-8.914315
Trial1	1	1	blindfold	clockwise	practice	Guided	1	-0.5	-0.5	23.37294	0.30318	-1.45606	-1.30383	1.13632776628362	4.546395	-12.38542	-8.885917
Trial1	1	1	blindfold	clockwise	practice	Guided	1	-0.5	-0.5	23.39293	0.30307	-1.45607	-1.30385	1.13626412326338	4.283491	-12.2373	-8.582772
Trial1	1	1	blindfold	clockwise	practice	Guided	1	-0.5	-0.5	23.41293	0.30302	-1.45608	-1.30387	1.13624294851675	4.162179	-12.22461	-8.42679
Trial1	1	1	blindfold	clockwise	practice	Guided	1	-0.5	-0.5	23.43294	0.30296	-1.45608	-1.30389	1.13621472039743	3.999001	-12.19075	-8.357853
Trial1	1	1	blindfold	clockwise	practice	Guided	1	-0.5	-0.5	23.45294	0.3029	-1.45608	-1.3039	1.13617940999961	3.806461	-12.14421	-8.336425
Trial1	1	1	blindfold	clockwise	practice	Guided	1	-0.5	-0.5	23.47293	0.30284	-1.45608	-1.30393	1.13615825155792	3.624543	-12.14844	-8.360785
Trial1	1	1	blindfold	clockwise	practice	Guided	1	-0.5	-0.5	23.49294	0.30271	-1.45608	-1.30393	1.13606639538739	3.123889	-12.0765	-8.209141
Trial1	1	1	blindfold	clockwise	practice	Guided	1	-0.5	-0.5	23.51294	0.30263	-1.45607	-1.30394	1.13601688075201	2.82264	-12.01725	-8.142246
Trial1	1	1	blindfold	clockwise	practice	Guided	1	-0.5	-0.5	23.53293	0.30255	-1.45607	-1.30395	1.1359674329891	2.623181	-12.07226	-8.16674
Trial1	1	1	blindfold	clockwise	practice	Guided	1	-0.5	-0.5	23.55293	0.30247	-1.45607	-1.30396	1.13591800985274	2.534187	-12.18229	-8.170421
Trial1	1	1	blindfold	clockwise	practice	Guided	1	-0.5	-0.5	23.57294	0.30239	-1.45607	-1.30398	1.13587576231775	2.425724	-12.20768	-8.242158
Trial1	1	1	blindfold	clockwise	practice	Guided	1	-0.5	-0.5	23.59294	0.30225	-1.45607	-1.30399	1.13578386567318	2.487354	-12.16537	-8.336341
Trial1	1	1	blindfold	clockwise	practice	Guided	1	-0.5	-0.5	23.61293	0.3022	-1.45607	-1.304	1.135755631925	2.551712	-12.24577	-8.49343
Trial1	1	1	blindfold	clockwise	practice	Guided	1	-0.5	-0.5	23.63293	0.30215	-1.45608	-1.30401	1.1357274208142	2.584834	-12.31348	-8.542529
Trial1	1	1	blindfold	clockwise	practice	Guided	1	-0.5	-0.5	23.65294	0.30211	-1.45608	-1.30403	1.13571324613045	2.528685	-12.26693	-8.595833
Trial1	1	1	blindfold	clockwise	practice	Guided	1	-0.5	-0.5	23.67293	0.30206	-1.45608	-1.30406	1.13569930146602	2.36872	-12.18229	-8.597687
Trial1	1	1	blindfold	clockwise	practice	Guided	1	-0.5	-0.5	23.69293	0.30196	-1.45608	-1.30406	1.13562866938689	1.948903	-12.03841	-8.559975
Trial1	1	1	blindfold	clockwise	practice	Guided	1	-0.5	-0.5	23.71294	0.3019	-1.45608	-1.30407	1.13559331068851	1.647106	-11.89453	-8.383568
Trial1	1	1	blindfold	clockwise	practice	Guided	1	-0.5	-0.5	23.73294	0.30183	-1.45607	-1.30407	1.13554387722862	1.3166	-11.83528	-8.254228
Trial1	1	1	blindfold	clockwise	practice	Guided	1	-0.5	-0.5	23.75293	0.30176	-1.45606	-1.30407	1.13549446697575	1.070679	-11.83528	-8.125621
Trial1	1	1	blindfold	clockwise	practice	Guided	1	-0.5	-0.5	23.77293	0.30167	-1.45605	-1.30406	1.13542391183277	0.81198	-11.7845	-8.010137
Trial1	1	1	blindfold	clockwise	practice	Guided	1	-0.5	-0.5	23.79294	0.30149	-1.45602	-1.30404	1.13528255677436	0.322663	-11.68717	-7.706543
Trial1	1	1	blindfold	clockwise	practice	Guided	1	-0.5	-0.5	23.81293	0.3014	-1.45601	-1.30402	1.1352048334599	0.070867	-11.67024	-7.540319
Trial1	1	1	blindfold	clockwise	practice	Guided	1	-0.5	-0.5	23.83293	0.3013	-1.45599	-1.30399	1.13511305646492	-0.147716	-11.58138	-7.313879
Trial1	1	1	blindfold	clockwise	practice	Guided	1	-0.5	-0.5	23.85294	0.3012	-1.45596	-1.30395	1.13501408335734	-0.410811	-11.48405	-7.08926
Trial1	1	1	blindfold	clockwise	practice	Guided	1	-0.5	-0.5	23.87294	0.3011	-1.45593	-1.30386	1.13487973155563	-0.650046	-11.37825	-6.905687
Trial1	1	1	blindfold	clockwise	practice	Guided	1	-0.5	-0.5	23.89293	0.3009	-1.45585	-1.30381	1.13470319749448	-1.012013	-11.25553	-6.664057
Trial1	1	1	blindfold	clockwise	practice	Guided	1	-0.5	-0.5	23.91293	0.3008	-1.45581	-1.30376	1.13459713650778	-1.152671	-11.22591	-6.493254
Trial1	1	1	blindfold	clockwise	practice	Guided	1	-0.5	-0.5	23.93294	0.30069	-1.45578	-1.30371	1.13448411476615	-1.276607	-11.14973	-6.405823
Trial1	1	1	blindfold	clockwise	practice	Guided	1	-0.5	-0.5	23.95294	0.3006	-1.45574	-1.30367	1.13439221754238	-1.417585	-11.11588	-6.335912
Trial1	1	1	blindfold	clockwise	practice	Guided	1	-0.5	-0.5	23.97293	0.30051	-1.45571	-1.30358	1.13426493429295	-1.503148	-11.09895	-6.314176
Trial1	1	1	blindfold	clockwise	practice	Guided	1	-0.5	-0.5	23.99294	0.30033	-1.45566	-1.30352	1.13409550150559	-1.973148	-10.99739	-6.152567
Trial1	1	1	blindfold	clockwise	practice	Guided	1	-0.5	-0.5	24.01294	0.30022	-1.45562	-1.30345	1.13396823256793	-2.488375	-10.83658	-5.753221
Trial1	1	1	blindfold	clockwise	practice	Guided	1	-0.5	-0.5	24.03293	0.30009	-1.45556	-1.30329	1.13376312502618	-3.278582	-10.5996	-5.272605
Trial1	1	1	blindfold	clockwise	practice	Guided	1	-0.5	-0.5	24.05293	0.29968	-1.45544	-1.30299	1.13326120958165	-3.994198	-10.38378	-4.986342
Trial1	1	1	blindfold	clockwise	practice	Guided	1	-0.5	-0.5	24.07294	0.29849	-1.45528	-1.30237	1.1319822440716	-4.633562	-10.16796	-4.725755
Trial1	1	1	blindfold	clockwise	practice	Guided	1	-0.5	-0.5	24.09294	0.2913	-1.45495	-1.30217	1.12677968488123	-5.067991	-9.706689	-4.212906
Trial1	1	1	blindfold	clockwise	practice	Guided	1	-0.5	-0.5	24.11293	0.28473	-1.45488	-1.30209	1.12211826838026	-4.745713	-9.89712	-4.119986
Trial1	1	1	blindfold	clockwise	practice	Guided	1	-0.5	-0.5	24.13293	0.27672	-1.45493	-1.30211	1.11654570955177	-4.419969	-10.08332	-4.245548
Trial1	1	1	blindfold	clockwise	practice	Guided	1	-0.5	-0.5	24.15294	0.26694	-1.45503	-1.30215	1.1097934944297	-4.114184	-10.25259	-4.35443
Trial1	1	1	blindfold	clockwise	practice	Guided	1	-0.5	-0.5	24.17293	0.25717	-1.4551	-1.30216	1.1030716665358	-4.107545	-10.18488	-4.323271
Trial1	1	1	blindfold	clockwise	practice	Guided	1	-0.5	-0.5	24.19293	0.23365	-1.45502	-1.30209	1.08700992452945	-4.481454	-9.930974	-4.18709
Trial1	1	1	blindfold	clockwise	practice	Guided	1	-0.5	-0.5	24.21294	0.22049	-1.45496	-1.30197	1.07808243722744	-4.484701	-9.867497	-3.884467
Trial1	1	1	blindfold	clockwise	practice	Guided	1	-0.5	-0.5	24.23294	0.20654	-1.45492	-1.30186	1.06872746146707	-4.506813	-9.744775	-3.666325
Trial1	1	1	blindfold	clockwise	practice	Guided	1	-0.5	-0.5	24.25293	0.19053	-1.4549	-1.30178	1.05815065481113	-4.087087	-9.820947	-3.502453
Trial1	1	1	blindfold	clockwise	practice	Guided	1	-0.5	-0.5	24.27293	0.17412	-1.45492	-1.30188	1.04759214583384	-3.742422	-9.939438	-3.518856
Trial1	1	1	blindfold	clockwise	practice	Guided	1	-0.5	-0.5	24.29294	0.1398	-1.45501	-1.30199	1.02592984563876	-3.080986	-10.1468	-4.05531
Trial1	1	1	blindfold	clockwise	practice	Guided	1	-0.5	-0.5	24.31293	0.12353	-1.45506	-1.30207	1.01592616909667	-2.901102	-10.16796	-4.171252
Trial1	1	1	blindfold	clockwise	practice	Guided	1	-0.5	-0.5	24.33293	0.10652	-1.45509	-1.3021	1.00559973435022	-2.829053	-10.26952	-4.251791
Trial1	1	1	blindfold	clockwise	practice	Guided	1	-0.5	-0.5	24.35294	0.089834	-1.45511	-1.30214	0.995656928767151	-3.025895	-10.31607	-4.259902
Trial1	1	1	blindfold	clockwise	practice	Guided	1	-0.5	-0.5	24.37294	0.074437	-1.45513	-1.30228	0.986727411028331	-3.033126	-10.32453	-4.417383
Trial1	1	1	blindfold	clockwise	practice	Guided	1	-0.5	-0.5	24.39293	0.043445	-1.45517	-1.30235	0.969070721887809	-2.938917	-10.4261	-4.702009
Trial1	1	1	blindfold	clockwise	practice	Guided	1	-0.5	-0.5	24.41293	0.028449	-1.45522	-1.3024	0.960782962919123	-3.063626	-10.54882	-4.83088
Trial1	1	1	blindfold	clockwise	practice	Guided	1	-0.5	-0.5	24.43294	0.013383	-1.45527	-1.30242	0.952596447903085	-3.335965	-10.5869	-4.837684
Trial1	1	1	blindfold	clockwise	practice	Guided	1	-0.5	-0.5	24.45294	0.00012569	-1.45529	-1.30245	0.945543026322839	-3.598793	-10.55728	-4.873292
Trial1	1	1	blindfold	clockwise	practice	Guided	1	-0.5	-0.5	24.47293	-0.014537	-1.4553	-1.30256	0.937964195811962	-3.69779	-10.60806	-5.063419
Trial1	1	1	blindfold	clockwise	practice	Guided	1	-0.5	-0.5	24.49294	-0.043834	-1.45531	-1.30263	0.923202172704871	-3.697386	-10.6927	-5.29224
Trial1	1	1	blindfold	clockwise	practice	Guided	1	-0.5	-0.5	24.51294	-0.05881	-1.45534	-1.30272	0.915973868211708	-3.495784	-10.81119	-5.403895
Trial1	1	1	blindfold	clockwise	practice	Guided	1	-0.5	-0.5	24.53293	-0.074648	-1.45541	-1.30284	0.908557307111709	-3.323719	-10.97623	-5.738694
Trial1	1	1	blindfold	clockwise	practice	Guided	1	-0.5	-0.5	24.55293	-0.088871	-1.45548	-1.30295	0.902084033451948	-3.187163	-11.01008	-5.985814
Trial1	1	1	blindfold	clockwise	practice	Guided	1	-0.5	-0.5	24.57294	-0.10351	-1.45551	-1.30316	0.895695492111609	-3.025715	-10.99739	-5.994558
Trial1	1	1	blindfold	clockwise	practice	Guided	1	-0.5	-0.5	24.59294	-0.12998	-1.45554	-1.30345	0.884560165154319	-2.527597	-11.35709	-6.993281
Trial1	1	1	blindfold	clockwise	practice	Guided	1	-0.5	-0.5	24.61293	-0.14203	-1.45566	-1.30374	0.879852571456606	-2.186048	-11.63216	-7.642494
Trial1	1	1	blindfold	clockwise	practice	Guided	1	-0.5	-0.5	24.63293	-0.15187	-1.45579	-1.30399	0.876124665323995	-1.942925	-11.72526	-8.052225
Trial1	1	1	blindfold	clockwise	practice	Guided	1	-0.5	-0.5	24.65294	-0.16069	-1.45586	-1.30419	0.872841846749463	-1.855387	-11.84798	-8.50164
Trial1	1	1	blindfold	clockwise	practice	Guided	1	-0.5	-0.5	24.67293	-0.16706	-1.45593	-1.30461	0.870773406979315	-1.894714	-12.13997	-8.902519
Trial1	1	1	blindfold	clockwise	practice	Guided	1	-0.5	-0.5	24.69293	-0.1742	-1.45614	-1.3048	0.86824462859819	-2.376602	-12.39811	-10.05716
Trial1	1	1	blindfold	clockwise	practice	Guided	1	-0.5	-0.5	24.71294	-0.17528	-1.4562	-1.30487	0.86790473277355	-2.643736	-12.55046	-10.55033
Trial1	1	1	blindfold	clockwise	practice	Guided	1	-0.5	-0.5	24.73294	-0.17542	-1.45623	-1.30494	0.867917361201925	-2.901698	-12.75782	-10.90114
Trial1	1	1	blindfold	clockwise	practice	Guided	1	-0.5	-0.5	24.75293	-0.17553	-1.45626	-1.30504	0.867968999747373	-2.826601	-12.91862	-11.65073
Trial1	1	1	blindfold	clockwise	practice	Guided	1	-0.5	-0.5	24.77293	-0.17562	-1.45629	-1.3054	0.868269292262638	-2.564316	-13.05404	-12.52244
Trial1	1	1	blindfold	clockwise	practice	Guided	1	-0.5	-0.5	24.79294	-0.17582	-1.45639	-1.30578	0.868547050452347	-2.387369	-13.58302	-14.55513
Trial1	1	1	blindfold	clockwise	practice	Guided	1	-0.5	-0.5	24.81293	-0.17598	-1.45648	-1.30635	0.869016265738092	-2.467846	-13.77768	-15.89835
Trial1	1	1	blindfold	clockwise	practice	Guided	1	-0.5	-0.5	24.83293	-0.17621	-1.45659	-1.30701	0.869543099125542	-2.604989	-13.8073	-17.30235
Trial1	1	1	blindfold	clockwise	practice	Guided	1	-0.5	-0.5	24.85294	-0.17647	-1.45667	-1.30756	0.869956870208529	-2.59203	-14.11622	-18.3823
Trial1	1	1	blindfold	clockwise	practice	Guided	1	-0.5	-0.5	24.87294	-0.17667	-1.45677	-1.30838	0.870643858426904	-2.505784	-14.56479	-19.21202
Trial1	1	1	blindfold	clockwise	practice	Guided	1	-0.5	-0.5	24.89293	-0.17694	-1.45696	-1.30885	0.870980005944324	-2.211786	-15.37307	-21.13022
Trial1	1	1	blindfold	clockwise	practice	Guided	1	-0.5	-0.5	24.91293	-0.17705	-1.45709	-1.30954	0.871580043170756	-1.878845	-16.21943	-22.84456
Trial1	1	1	blindfold	clockwise	practice	Guided	1	-0.5	-0.5	24.93294	-0.17718	-1.45731	-1.31038	0.872312136241095	-1.464106	-16.92191	-24.57714
Trial1	1	1	blindfold	clockwise	practice	Guided	1	-0.5	-0.5	24.95294	-0.17728	-1.45754	-1.3112	0.87303692713649	-1.153791	-17.67517	-26.47537
Trial1	1	1	blindfold	clockwise	practice	Guided	1	-0.5	-0.5	24.97293	-0.17736	-1.45779	-1.31272	0.874420074813877	-0.95427	-18.68657	-27.95578
Trial1	1	1	blindfold	clockwise	practice	Guided	1	-0.5	-0.5	24.99294	-0.17748	-1.45846	-1.31355	0.875147271725167	-0.48972	-20.14231	-31.69281
Trial1	1	1	blindfold	clockwise	practice	Guided	1	-0.5	-0.5	25.01294	-0.1775	-1.45871	-1.31438	0.875911587551587	-0.2541	-20.69667	-33.32448
Trial1	1	1	blindfold	clockwise	practice	Guided	1	-0.5	-0.5	25.03293	-0.17751	-1.45892	-1.31513	0.876605215655137	0.068139	-21.25104	-34.88685
Trial1	1	1	blindfold	clockwise	practice	Guided	1	-0.5	-0.5	25.05293	-0.1775	-1.45911	-1.31587	0.877297085834293	0.323235	-21.76309	-36.46438
Trial1	1	1	blindfold	clockwise	practice	Guided	1	-0.5	-0.5	25.07294	-0.17748	-1.4593	-1.3173	0.878634494526889	0.45066	-22.22012	-37.98416
Trial1	1	1	blindfold	clockwise	practice	Guided	1	-0.5	-0.5	25.09294	-0.17742	-1.45966	-1.31786	0.879177368090001	0.899973	-22.95646	-40.7176
Trial1	1	1	blindfold	clockwise	practice	Guided	1	-0.5	-0.5	25.11293	-0.17739	-1.45984	-1.3183	0.879597703589781	0.895009	-23.18074	-41.64596
Trial1	1	1	blindfold	clockwise	practice	Guided	1	-0.5	-0.5	25.13293	-0.17736	-1.46001	-1.31875	0.880027259282609	0.867698	-23.34578	-42.57797
Trial1	1	1	blindfold	clockwise	practice	Guided	1	-0.5	-0.5	25.15294	-0.17733	-1.46018	-1.3193	0.880550006018862	0.788343	-23.43042	-43.83218
Trial1	1	1	blindfold	clockwise	practice	Guided	1	-0.5	-0.5	25.17293	-0.1773	-1.46032	-1.32078	0.881938301580638	0.722943	-23.54891	-45.41026
Trial1	1	1	blindfold	clockwise	practice	Guided	1	-0.5	-0.5	25.19293	-0.17725	-1.4606	-1.32159	0.882710374064192	0.545703	-24.07788	-48.69545
Trial1	1	1	blindfold	clockwise	practice	Guided	1	-0.5	-0.5	25.21294	-0.17723	-1.46075	-1.32241	0.883480990195486	0.590238	-24.46297	-50.34763
Trial1	1	1	blindfold	clockwise	practice	Guided	1	-0.5	-0.5	25.23294	-0.1772	-1.4609	-1.32309	0.884125053975058	0.684221	-24.72112	-51.79934
Trial1	1	1	blindfold	clockwise	practice	Guided	1	-0.5	-0.5	25.25293	-0.17717	-1.46104	-1.32362	0.884629326236251	0.92415	-25.04696	-52.92693
Trial1	1	1	blindfold	clockwise	practice	Guided	1	-0.5	-0.5	25.27293	-0.17714	-1.46119	-1.32448	0.885441102064472	0.983564	-25.15699	-53.81061
Trial1	1	1	blindfold	clockwise	practice	Guided	1	-0.5	-0.5	25.29294	-0.17706	-1.46143	-1.32489	0.88585190203743	1.335883	-25.04273	-55.64252
Trial1	1	1	blindfold	clockwise	practice	Guided	1	-0.5	-0.5	25.31293	-0.17702	-1.46154	-1.32523	0.886183185509555	1.214305	-25.04273	-56.26552
Trial1	1	1	blindfold	clockwise	practice	Guided	1	-0.5	-0.5	25.33293	-0.17699	-1.46164	-1.32555	0.886492072855049	1.21521	-25.21624	-56.79488
Trial1	1	1	blindfold	clockwise	practice	Guided	1	-0.5	-0.5	25.35294	-0.17695	-1.46173	-1.32583	0.886767531461561	1.093434	-25.26702	-57.22463
Trial1	1	1	blindfold	clockwise	practice	Guided	1	-0.5	-0.5	25.37294	-0.17693	-1.46181	-1.32634	0.887249659067886	0.884387	-25.19085	-57.40018
Trial1	1	1	blindfold	clockwise	practice	Guided	1	-0.5	-0.5	25.39293	-0.1769	-1.46194	-1.32651	0.887418904495946	0.078572	-24.865	-56.69569
Trial1	1	1	blindfold	clockwise	practice	Guided	1	-0.5	-0.5	25.41293	-0.1769	-1.46198	-1.32659	0.887493515274861	-0.63765	-24.41219	-55.40103
Trial1	1	1	blindfold	clockwise	practice	Guided	1	-0.5	-0.5	25.43294	-0.17694	-1.46199	-1.32661	0.887497497739766	-1.722798	-23.71818	-53.71925
Trial1	1	1	blindfold	clockwise	practice	Guided	1	-0.5	-0.5	25.45294	-0.177	-1.46196	-1.3266	0.887466440443519	-2.868606	-22.96915	-51.78812
Trial1	1	1	blindfold	clockwise	practice	Guided	1	-0.5	-0.5	25.47293	-0.17709	-1.46189	-1.32636	0.88721006193765	-4.01369	-22.26244	-49.46208
Trial1	1	1	blindfold	clockwise	practice	Guided	1	-0.5	-0.5	25.49294	-0.17738	-1.46171	-1.32603	0.886797189041485	-6.694396	-21.10716	-44.30445
Trial1	1	1	blindfold	clockwise	practice	Guided	1	-0.5	-0.5	25.51294	-0.17762	-1.46158	-1.32526	0.885992556697671	-8.026125	-20.59088	-41.75941
Trial1	1	1	blindfold	clockwise	practice	Guided	1	-0.5	-0.5	25.53293	-0.17831	-1.4613	-1.32411	0.884670449761482	-8.966415	-20.31158	-39.79026
Trial1	1	1	blindfold	clockwise	practice	Guided	1	-0.5	-0.5	25.55293	-0.17973	-1.46093	-1.3228	0.88293418799862	-9.622819	-20.20155	-39.35216
Trial1	1	1	blindfold	clockwise	practice	Guided	1	-0.5	-0.5	25.57294	-0.18228	-1.46057	-1.31969	0.879111866634148	-9.769197	-20.43853	-38.98852
Trial1	1	1	blindfold	clockwise	practice	Guided	1	-0.5	-0.5	25.59294	-0.19015	-1.46027	-1.3186	0.875278860071649	-10.31555	-19.92649	-35.80528
Trial1	1	1	blindfold	clockwise	practice	Guided	1	-0.5	-0.5	25.61293	-0.19612	-1.46011	-1.31799	0.872611373342504	-10.08107	-20.36236	-35.42965
Trial1	1	1	blindfold	clockwise	practice	Guided	1	-0.5	-0.5	25.63293	-0.2036	-1.4602	-1.31761	0.869677590309222	-10.00415	-21.0733	-35.01469
Trial1	1	1	blindfold	clockwise	practice	Guided	1	-0.5	-0.5	25.65294	-0.21195	-1.46041	-1.31708	0.866367451315488	-10.19473	-21.00136	-33.91955
Trial1	1	1	blindfold	clockwise	practice	Guided	1	-0.5	-0.5	25.67293	-0.22154	-1.46043	-1.31575	0.861967537980255	-10.61834	-20.29465	-32.31456
Trial1	1	1	blindfold	clockwise	practice	Guided	1	-0.5	-0.5	25.69293	-0.24674	-1.46014	-1.31532	0.853749000095516	-10.36845	-20.25233	-30.41989
Trial1	1	1	blindfold	clockwise	practice	Guided	1	-0.5	-0.5	25.71294	-0.26204	-1.46009	-1.31496	0.848990443438345	-10.01025	-19.95188	-29.86256
Trial1	1	1	blindfold	clockwise	practice	Guided	1	-0.5	-0.5	25.73294	-0.27993	-1.45999	-1.31462	0.843822485111039	-9.453945	-19.7149	-29.11487
Trial1	1	1	blindfold	clockwise	practice	Guided	1	-0.5	-0.5	25.75293	-0.2975	-1.45988	-1.31424	0.83904289953901	-9.183461	-19.62603	-28.36658
Trial1	1	1	blindfold	clockwise	practice	Guided	1	-0.5	-0.5	25.77293	-0.31726	-1.45982	-1.31357	0.833840566472301	-9.098065	-19.66835	-27.83141
Trial1	1	1	blindfold	clockwise	practice	Guided	1	-0.5	-0.5	25.79294	-0.35827	-1.45974	-1.31321	0.825468301694795	-8.954103	-18.9701	-26.28057
Trial1	1	1	blindfold	clockwise	practice	Guided	1	-0.5	-0.5	25.81293	-0.38015	-1.45956	-1.31295	0.821736910971758	-8.843878	-18.88546	-25.82239
Trial1	1	1	blindfold	clockwise	practice	Guided	1	-0.5	-0.5	25.83293	-0.40373	-1.45949	-1.31273	0.818411928676926	-8.380174	-19.17746	-25.43732
Trial1	1	1	blindfold	clockwise	practice	Guided	1	-0.5	-0.5	25.85294	-0.42724	-1.45953	-1.31254	0.815791247663827	-8.222873	-18.88969	-25.01693
Trial1	1	1	blindfold	clockwise	practice	Guided	1	-0.5	-0.5	25.87294	-0.45116	-1.45947	-1.31197	0.813437531623817	-7.95352	-18.90662	-24.51812
Trial1	1	1	blindfold	clockwise	practice	Guided	1	-0.5	-0.5	25.89293	-0.50015	-1.45954	-1.31175	0.81174994900268	-7.286412	-18.9574	-23.41665
Trial1	1	1	blindfold	clockwise	practice	Guided	1	-0.5	-0.5	25.91293	-0.52405	-1.45949	-1.31157	0.811926198757097	-7.213786	-18.68657	-23.11904
Trial1	1	1	blindfold	clockwise	practice	Guided	1	-0.5	-0.5	25.93294	-0.5477	-1.45937	-1.31136	0.812760937165735	-6.841715	-18.57231	-22.68287
Trial1	1	1	blindfold	clockwise	practice	Guided	1	-0.5	-0.5	25.95294	-0.57156	-1.4593	-1.31104	0.8141908805102	-6.537617	-18.69926	-22.00737
Trial1	1	1	blindfold	clockwise	practice	Guided	1	-0.5	-0.5	25.97293	-0.59473	-1.45931	-1.31037	0.815888020696114	-6.435419	-18.57231	-21.24372
Trial1	1	1	blindfold	clockwise	practice	Guided	1	-0.5	-0.5	25.99294	-0.63765	-1.45916	-1.31007	0.821681797212575	-6.315986	-18.05603	-20.10851
Trial1	1	1	blindfold	clockwise	practice	Guided	1	-0.5	-0.5	26.01294	-0.65883	-1.45905	-1.30978	0.825209449034988	-6.240743	-17.97139	-19.5583
Trial1	1	1	blindfold	clockwise	practice	Guided	1	-0.5	-0.5	26.03293	-0.6788499	-1.45899	-1.30951	0.829031801294791	-6.163015	-17.91215	-18.93115
Trial1	1	1	blindfold	clockwise	practice	Guided	1	-0.5	-0.5	26.05293	-0.69837	-1.45893	-1.30951	0.833460903118703	-6.138824	-17.74711	-18.42924
Trial1	1	1	blindfold	clockwise	practice	Guided	1	-0.5	-0.5	26.07294	-0.71794	-1.45887	-1.30859	0.83744595886187	-5.926863	-17.52282	-17.80652
Trial1	1	1	blindfold	clockwise	practice	Guided	1	-0.5	-0.5	26.09294	-0.75409	-1.45866	-1.30818	0.847181565559691	-5.688859	-17.09541	-16.15161
Trial1	1	1	blindfold	clockwise	practice	Guided	1	-0.5	-0.5	26.11293	-0.77122	-1.45856	-1.30782	0.852134611209691	-5.439179	-16.98962	-15.48856
Trial1	1	1	blindfold	clockwise	practice	Guided	1	-0.5	-0.5	26.13293	-0.78821	-1.4585	-1.30752	0.857410889451886	-5.235726	-16.87959	-14.95676
Trial1	1	1	blindfold	clockwise	practice	Guided	1	-0.5	-0.5	26.15294	-0.80356	-1.45843	-1.30717	0.862364166300361	-5.511812	-16.5876	-14.24708
Trial1	1	1	blindfold	clockwise	practice	Guided	1	-0.5	-0.5	26.17293	-0.81989	-1.4583	-1.30636	0.867494119882917	-5.564966	-16.25328	-13.32411
Trial1	1	1	blindfold	clockwise	practice	Guided	1	-0.5	-0.5	26.19293	-0.85024	-1.45799	-1.30605	0.878854119099307	-5.418304	-15.72854	-11.9457
Trial1	1	1	blindfold	clockwise	practice	Guided	1	-0.5	-0.5	26.21294	-0.86533	-1.45788	-1.30574	0.884693723360287	-5.27211	-15.58466	-11.33333
Trial1	1	1	blindfold	clockwise	practice	Guided	1	-0.5	-0.5	26.23294	-0.88082	-1.45781	-1.30545	0.890939803848401	-5.096182	-15.44078	-10.8507
Trial1	1	1	blindfold	clockwise	practice	Guided	1	-0.5	-0.5	26.25293	-0.89622	-1.45773	-1.30519	0.897396979520543	-4.957302	-15.27574	-10.25964
Trial1	1	1	blindfold	clockwise	practice	Guided	1	-0.5	-0.5	26.27293	-0.91104	-1.45765	-1.30465	0.903557203845212	-5.183136	-15.1911	-9.741639
Trial1	1	1	blindfold	clockwise	practice	Guided	1	-0.5	-0.5	26.29294	-0.94098	-1.45753	-1.30436	0.917310436421056	-5.225046	-14.98374	-8.589389
Trial1	1	1	blindfold	clockwise	practice	Guided	1	-0.5	-0.5	26.31293	-0.95632	-1.45748	-1.30411	0.924565280807406	-5.202118	-14.82717	-8.028998
Trial1	1	1	blindfold	clockwise	practice	Guided	1	-0.5	-0.5	26.33293	-0.97197	-1.45742	-1.30401	0.932302437810993	-4.981676	-14.61558	-7.985928
Trial1	1	1	blindfold	clockwise	practice	Guided	1	-0.5	-0.5	26.35294	-0.98885	-1.45731	-1.30399	0.940943277005648	-4.719969	-14.41245	-8.07239
Trial1	1	1	blindfold	clockwise	practice	Guided	1	-0.5	-0.5	26.37294	-1.00438	-1.45721	-1.30384	0.948977234780548	-4.243589	-14.35744	-7.867244
Trial1	1	1	blindfold	clockwise	practice	Guided	1	-0.5	-0.5	26.39293	-1.03599	-1.45721	-1.30378	0.966099116776149	-3.886592	-14.64943	-7.599092
Trial1	1	1	blindfold	clockwise	practice	Guided	1	-0.5	-0.5	26.41293	-1.05071	-1.45729	-1.30374	0.974309750678384	-4.031869	-14.69175	-7.530539
Trial1	1	1	blindfold	clockwise	practice	Guided	1	-0.5	-0.5	26.43294	-1.06532	-1.45733	-1.30367	0.982584385636548	-4.22067	-14.56056	-7.319468
Trial1	1	1	blindfold	clockwise	practice	Guided	1	-0.5	-0.5	26.45293	-1.07914	-1.45728	-1.30354	0.990494622392509	-4.591986	-14.21356	-7.003242
Trial1	1	1	blindfold	clockwise	practice	Guided	1	-0.5	-0.5	26.47293	-1.09332	-1.45714	-1.30319	0.998570378817509	-4.624056	-14.06121	-6.639179
Trial1	1	1	blindfold	clockwise	practice	Guided	1	-0.5	-0.5	26.49294	-1.12149	-1.45698	-1.303	1.01541064565105	-4.358139	-13.90887	-5.931385
Trial1	1	1	blindfold	clockwise	practice	Guided	1	-0.5	-0.5	26.51294	-1.13496	-1.45695	-1.30282	1.02356925527912	-4.121977	-13.82423	-5.579179
Trial1	1	1	blindfold	clockwise	practice	Guided	1	-0.5	-0.5	26.53293	-1.14912	-1.45691	-1.30268	1.03230417530828	-3.971415	-13.61687	-5.298978
Trial1	1	1	blindfold	clockwise	practice	Guided	1	-0.5	-0.5	26.55293	-1.16263	-1.45682	-1.30252	1.0407290876021	-3.940326	-13.4476	-5.000604
Trial1	1	1	blindfold	clockwise	practice	Guided	1	-0.5	-0.5	26.57294	-1.17631	-1.45672	-1.30204	1.04912517016778	-3.932817	-13.2741	-4.472985
Trial1	1	1	blindfold	clockwise	practice	Guided	1	-0.5	-0.5	26.59294	-1.20262	-1.45658	-1.30179	1.06608728924657	-4.105206	-13.05827	-3.466971
Trial1	1	1	blindfold	clockwise	practice	Guided	1	-0.5	-0.5	26.61293	-1.21596	-1.45654	-1.3016	1.07478429719666	-4.075179	-12.93978	-3.133427
Trial1	1	1	blindfold	clockwise	practice	Guided	1	-0.5	-0.5	26.63293	-1.22993	-1.45648	-1.30151	1.08407393721034	-4.174641	-12.77051	-3.037431
Trial1	1	1	blindfold	clockwise	practice	Guided	1	-0.5	-0.5	26.65294	-1.24384	-1.45639	-1.30144	1.0934367787258	-4.176636	-12.64356	-2.826302
Trial1	1	1	blindfold	clockwise	practice	Guided	1	-0.5	-0.5	26.67293	-1.2586	-1.45631	-1.30131	1.1034363465593	-3.926045	-12.50391	-2.772721
Trial1	1	1	blindfold	clockwise	practice	Guided	1	-0.5	-0.5	26.69293	-1.28816	-1.45632	-1.3013	1.12395627581827	-3.261429	-12.84668	-2.641866
Trial1	1	1	blindfold	clockwise	practice	Guided	1	-0.5	-0.5	26.71294	-1.30168	-1.45639	-1.30132	1.1334923148163	-3.114596	-12.82129	-2.730788
Trial1	1	1	blindfold	clockwise	practice	Guided	1	-0.5	-0.5	26.73294	-1.30449	-1.45638	-1.30131	1.13547431863562	-4.245108	-12.53776	-3.069401
Trial1	1	1	blindfold	clockwise	practice	Guided	1	-0.5	-0.5	26.75293	-1.30423	-1.45637	-1.30126	1.13525478685544	-6.504279	-12.05534	-1.321315
Trial1	1	1	blindfold	clockwise	practice	Guided	1	-0.5	-0.5	26.77293	-1.30417	-1.4563	-1.30111	1.13510638130566	-7.425589	-11.28938	-0.507888
Trial1	1	1	blindfold	clockwise	practice	Guided	1	-0.5	-0.5	26.79294	-1.30407	-1.45608	-1.30107	1.1350073404872	-6.27747	-11.74642	-0.534631
Trial1	1	1	blindfold	clockwise	practice	Guided	1	-0.5	-0.5	26.81293	-1.30397	-1.45607	-1.30103	1.13490838569308	-5.214935	-12.2627	-0.609635
Trial1	1	1	blindfold	clockwise	practice	Guided	1	-0.5	-0.5	26.83293	-1.30383	-1.45608	-1.30099	1.13478089076989	-4.420347	-12.39811	-0.640933
Trial1	1	1	blindfold	clockwise	practice	Guided	1	-0.5	-0.5	26.85294	-1.30366	-1.4561	-1.3009	1.13459686336396	-3.714759	-12.36426	-0.285081
Trial1	1	1	blindfold	clockwise	practice	Guided	1	-0.5	-0.5	26.87294	-1.30344	-1.4561	-1.30049	1.13415177974008	-3.428263	-12.02995	0.48286
Trial1	1	1	blindfold	clockwise	practice	Guided	1	-0.5	-0.5	26.89293	-1.30297	-1.45589	-1.29999	1.13346583808731	-3.922326	-10.88313	2.75165
Trial1	1	1	blindfold	clockwise	practice	Guided	1	-0.5	-0.5	26.91293	-1.30276	-1.45562	-1.29835	1.13215993537623	-4.399113	-10.23143	4.25715
Trial1	1	1	blindfold	clockwise	practice	Guided	1	-0.5	-0.5	26.93294	-1.30257	-1.45523	-1.29435	1.12920792969783	-5.055694	-9.507794	5.667275
Trial1	1	1	blindfold	clockwise	practice	Guided	1	-0.5	-0.5	26.95293	-1.30258	-1.45485	-1.28622	1.12351069431317	-5.604642	-9.025369	7.147877
Trial1	1	1	blindfold	clockwise	practice	Guided	1	-0.5	-0.5	26.97293	-1.30273	-1.45453	-1.25373	1.1011286922325	-5.648957	-8.682593	8.714197
Trial1	1	1	blindfold	clockwise	practice	Guided	1	-0.5	-0.5	26.99294	-1.3024	-1.45431	-1.22754	1.08312512319791	-3.397108	-8.62758	10.46605
Trial1	1	1	blindfold	clockwise	practice	Guided	1	-0.5	-0.5	27.01294	-1.30176	-1.4543	-1.19398	1.06039013637657	-1.797643	-8.559871	11.02987
Trial1	1	1	blindfold	clockwise	practice	Guided	1	-0.5	-0.5	27.03293	-1.30098	-1.45423	-1.152	1.03279855281427	-0.271907	-8.229791	10.79891
Trial1	1	1	blindfold	clockwise	practice	Guided	1	-0.5	-0.5	27.05293	-1.3	-1.45414	-1.10538	1.00323715757825	1.50037	-8.344049	9.449567
Trial1	1	1	blindfold	clockwise	practice	Guided	1	-0.5	-0.5	27.07294	-1.29901	-1.4542	-1.00199	0.943615897513032	3.290494	-8.424453	7.16227
Trial1	1	1	blindfold	clockwise	practice	Guided	1	-0.5	-0.5	27.09294	-1.29761	-1.4542	-0.95058	0.916080744301507	6.262586	-8.022432	3.321005
Trial1	1	1	blindfold	clockwise	practice	Guided	1	-0.5	-0.5	27.11293	-1.29699	-1.45401	-0.89967	0.891588039283321	6.897784	-7.489226	1.191845
Trial1	1	1	blindfold	clockwise	practice	Guided	1	-0.5	-0.5	27.13293	-1.29648	-1.45385	-0.85324	0.871297171029443	8.093635	-8.06475	0.407054
Trial1	1	1	blindfold	clockwise	practice	Guided	1	-0.5	-0.5	27.15294	-1.29605	-1.45386	-0.8104401	0.854440495235192	8.591087	-7.700816	-0.230672
Trial1	1	1	blindfold	clockwise	practice	Guided	1	-0.5	-0.5	27.17293	-1.29578	-1.45379	-0.72611	0.827279542944009	8.499943	-7.489226	-1.074391
Trial1	1	1	blindfold	clockwise	practice	Guided	1	-0.5	-0.5	27.19293	-1.29591	-1.45381	-0.70558	0.822031546946567	7.436379	-7.209927	-0.97952
Trial1	1	1	blindfold	clockwise	practice	Guided	1	-0.5	-0.5	27.21294	-1.29614	-1.45369	-0.67919	0.816056308768382	6.755672	-6.930628	-0.985192
Trial1	1	1	blindfold	clockwise	practice	Guided	1	-0.5	-0.5	27.23294	-1.29657	-1.45356	-0.65461	0.811435843723756	5.888412	-7.248013	-0.574009
Trial1	1	1	blindfold	clockwise	practice	Guided	1	-0.5	-0.5	27.25293	-1.29697	-1.45358	-0.63487	0.808301256620316	5.479869	-6.956019	0.489827
Trial1	1	1	blindfold	clockwise	practice	Guided	1	-0.5	-0.5	27.27293	-1.29726	-1.45348	-0.59565	0.802977158253474	4.928449	-6.625938	1.026866
Trial1	1	1	blindfold	clockwise	practice	Guided	1	-0.5	-0.5	27.29294	-1.29749	-1.45347	-0.57641	0.801142177567053	5.287424	-7.019496	2.423395
Trial1	1	1	blindfold	clockwise	practice	Guided	1	-0.5	-0.5	27.31293	-1.29741	-1.45348	-0.55733	0.799468233528198	5.526461	-6.896774	3.118408
Trial1	1	1	blindfold	clockwise	practice	Guided	1	-0.5	-0.5	27.33293	-1.29698	-1.45349	-0.53752	0.797862593065357	6.107827	-7.142218	3.452166
Trial1	1	1	blindfold	clockwise	practice	Guided	1	-0.5	-0.5	27.35294	-1.29698	-1.45357	-0.51698	0.79716076659607	6.602384	-7.201463	3.763149
Trial1	1	1	blindfold	clockwise	practice	Guided	1	-0.5	-0.5	27.37294	-1.29675	-1.45359	-0.47382	0.797180070166413	6.785016	-6.939092	3.70771
Trial1	1	1	blindfold	clockwise	practice	Guided	1	-0.5	-0.5	27.39293	-1.29642	-1.45342	-0.45284	0.797815045700744	7.564296	-6.837528	2.447315
Trial1	1	1	blindfold	clockwise	practice	Guided	1	-0.5	-0.5	27.41293	-1.29624	-1.45345	-0.43207	0.799132389408833	7.935324	-6.968714	2.068541
Trial1	1	1	blindfold	clockwise	practice	Guided	1	-0.5	-0.5	27.43294	-1.29605	-1.45346	-0.41313	0.800775827766274	8.294242	-6.778283	1.631823
Trial1	1	1	blindfold	clockwise	practice	Guided	1	-0.5	-0.5	27.45293	-1.29586	-1.45344	-0.39536	0.802709513998496	8.909523	-6.88831	1.18607
Trial1	1	1	blindfold	clockwise	practice	Guided	1	-0.5	-0.5	27.47293	-1.29559	-1.45343	-0.36715	0.806605508994044	9.390785	-6.829065	0.775647
Trial1	1	1	blindfold	clockwise	practice	Guided	1	-0.5	-0.5	27.49294	-1.29503	-1.45335	-0.35639	0.807896360752983	10.62204	-6.642866	0.612119
Trial1	1	1	blindfold	clockwise	practice	Guided	1	-0.5	-0.5	27.51294	-1.29475	-1.45329	-0.34773	0.809205586850668	11.03825	-6.37203	0.28847
Trial1	1	1	blindfold	clockwise	practice	Guided	1	-0.5	-0.5	27.53293	-1.2945	-1.45323	-0.34163	0.810130305921064	11.45897	-6.410117	0.388485
Trial1	1	1	blindfold	clockwise	practice	Guided	1	-0.5	-0.5	27.55293	-1.2943	-1.45317	-0.33754	0.810743910082631	11.71923	-6.130818	0.526279
Trial1	1	1	blindfold	clockwise	practice	Guided	1	-0.5	-0.5	27.57294	-1.29418	-1.45309	-0.33501	0.811137245865883	11.79523	-6.130818	0.741151
Trial1	1	1	blindfold	clockwise	practice	Guided	1	-0.5	-0.5	27.59294	-1.29406	-1.45305	-0.33499	0.811023780454886	12.10134	-5.991168	0.926097
Trial1	1	1	blindfold	clockwise	practice	Guided	1	-0.5	-0.5	27.61293	-1.29405	-1.45304	-0.33497	0.811018161967516	12.39696	-6.13505	0.861342
Trial1	1	1	blindfold	clockwise	practice	Guided	1	-0.5	-0.5	27.63293	-1.29401	-1.45305	-0.33494	0.810984936589181	12.80075	-6.173136	1.014531
Trial1	1	1	blindfold	clockwise	practice	Guided	1	-0.5	-0.5	27.65294	-1.29396	-1.45305	-0.33491	0.810942253136359	13.28738	-6.046182	1.150776
Trial1	1	1	blindfold	clockwise	practice	Guided	1	-0.5	-0.5	27.67293	-1.2939	-1.45304	-0.33486	0.810893606665015	13.62413	-6.130818	0.931849
Trial1	1	1	blindfold	clockwise	practice	Guided	1	-0.5	-0.5	27.69293	-1.29375	-1.45305	-0.33484	0.810750747554551	14.10301	-6.033486	0.808294
Trial1	1	1	blindfold	clockwise	practice	Guided	1	-0.5	-0.5	27.71294	-1.29367	-1.45305	-0.33484	0.810672435601871	14.27516	-6.067341	0.469428
Trial1	1	1	blindfold	clockwise	practice	Guided	1	-0.5	-0.5	27.73294	-1.29359	-1.45305	-0.33484	0.810594240685373	14.4382	-6.092732	0.07109
Trial1	1	1	blindfold	clockwise	practice	Guided	1	-0.5	-0.5	27.75293	-1.29351	-1.45305	-0.33484	0.810515929387492	14.62016	-6.164672	-0.171773
Trial1	1	1	blindfold	clockwise	practice	Guided	1	-0.5	-0.5	27.77293	-1.29343	-1.45305	-0.33488	0.810429462722632	14.89192	-6.228149	-0.308426
Trial1	1	1	blindfold	clockwise	practice	Guided	1	-0.5	-0.5	27.79294	-1.29317	-1.45307	-0.33492	0.810166661670698	15.57316	-6.494753	-0.841066
Trial1	1	1	blindfold	clockwise	practice	Guided	1	-0.5	-0.5	27.81293	-1.29298	-1.45309	-0.33496	0.809972479185754	16.14053	-6.494753	-1.169672
Trial1	1	1	blindfold	clockwise	practice	Guided	1	-0.5	-0.5	27.83293	-1.29274	-1.4531	-0.335	0.80972938987477	16.5444	-6.482057	-0.888154
Trial1	1	1	blindfold	clockwise	practice	Guided	1	-0.5	-0.5	27.85294	-1.2925	-1.45312	-0.33503	0.8094883474159	17.07021	-6.625938	-0.853412
Trial1	1	1	blindfold	clockwise	practice	Guided	1	-0.5	-0.5	27.87294	-1.29229	-1.45314	-0.33508	0.809272517356455	17.2718	-6.621707	-0.928287
Trial1	1	1	blindfold	clockwise	practice	Guided	1	-0.5	-0.5	27.89293	-1.2921	-1.45315	-0.33509	0.809084445170961	17.05854	-6.245076	-0.459908
Trial1	1	1	blindfold	clockwise	practice	Guided	1	-0.5	-0.5	27.91293	-1.29204	-1.45315	-0.33508	0.809027899644132	16.84584	-6.211222	-0.189274
Trial1	1	1	blindfold	clockwise	practice	Guided	1	-0.5	-0.5	27.93294	-1.29201	-1.45314	-0.33507	0.809000408331577	16.46856	-6.029255	0.320873
Trial1	1	1	blindfold	clockwise	practice	Guided	1	-0.5	-0.5	27.95293	-1.29199	-1.45313	-0.33504	0.808987031392679	16.27929	-5.851519	0.839637
Trial1	1	1	blindfold	clockwise	practice	Guided	1	-0.5	-0.5	27.97293	-1.29198	-1.45311	-0.33492	0.809001715071198	16.04215	-5.83036	1.591082
Trial1	1	1	blindfold	clockwise	practice	Guided	1	-0.5	-0.5	27.99294	-1.292	-1.45307	-0.33484	0.809037529720076	15.57941	-5.779578	2.705941
Trial1	1	1	blindfold	clockwise	practice	Guided	1	-0.5	-0.5	28.01294	-1.29203	-1.45305	-0.33466	0.80910381951622	15.22855	-5.673783	3.056225
Trial1	1	1	blindfold	clockwise	practice	Guided	1	-0.5	-0.5	28.03293	-1.2921	-1.45301	-0.33401	0.809305265956422	14.82509	-5.50028	3.459999
Trial1	1	1	blindfold	clockwise	practice	Guided	1	-0.5	-0.5	28.05293	-1.2923	-1.45291	-0.33251	0.809809958925212	14.51043	-5.271762	3.74288
Trial1	1	1	blindfold	clockwise	practice	Guided	1	-0.5	-0.5	28.07294	-1.29255	-1.45277	-0.32547	0.811539384213207	14.28492	-5.271762	4.10592
Trial1	1	1	blindfold	clockwise	practice	Guided	1	-0.5	-0.5	28.09294	-1.29282	-1.45257	-0.31952	0.813103036051029	14.5254	-5.03055	4.648059
Trial1	1	1	blindfold	clockwise	practice	Guided	1	-0.5	-0.5	28.11293	-1.29277	-1.45252	-0.31151	0.814869804838957	14.53495	-4.899364	4.776477
Trial1	1	1	blindfold	clockwise	practice	Guided	1	-0.5	-0.5	28.13293	-1.29275	-1.45244	-0.30189	0.817129084615073	14.51875	-4.590443	4.930245
Trial1	1	1	blindfold	clockwise	practice	Guided	1	-0.5	-0.5	28.15294	-1.29276	-1.45232	-0.29052	0.819969813387356	14.40852	-4.56082	4.691507
Trial1	1	1	blindfold	clockwise	practice	Guided	1	-0.5	-0.5	28.17293	-1.29279	-1.45226	-0.26261	0.827568782232699	14.31789	-4.366157	4.700862
Trial1	1	1	blindfold	clockwise	practice	Guided	1	-0.5	-0.5	28.19293	-1.29283	-1.45212	-0.24729	0.832130841632204	14.52222	-4.243435	3.831884
Trial1	1	1	blindfold	clockwise	practice	Guided	1	-0.5	-0.5	28.21294	-1.29278	-1.45209	-0.23104	0.837161678301675	14.57629	-4.053004	3.22261
Trial1	1	1	blindfold	clockwise	practice	Guided	1	-0.5	-0.5	28.23294	-1.2927	-1.45208	-0.21522	0.842302213457005	14.83471	-4.247667	2.843024
Trial1	1	1	blindfold	clockwise	practice	Guided	1	-0.5	-0.5	28.25293	-1.2926	-1.4521	-0.19949	0.847656221699586	15.02944	-4.366157	2.77115
Trial1	1	1	blindfold	clockwise	practice	Guided	1	-0.5	-0.5	28.27293	-1.29248	-1.45216	-0.16846	0.859036268995202	15.18728	-4.30268	2.555194
Trial1	1	1	blindfold	clockwise	practice	Guided	1	-0.5	-0.5	28.29294	-1.2923	-1.4522	-0.15361	0.86471111124952	15.36196	-4.518502	2.688189
Trial1	1	1	blindfold	clockwise	practice	Guided	1	-0.5	-0.5	28.31293	-1.29231	-1.45223	-0.13831	0.870961991786331	15.13729	-4.294217	2.968765
Trial1	1	1	blindfold	clockwise	practice	Guided	1	-0.5	-0.5	28.33293	-1.2924	-1.45219	-0.12329	0.877387243573179	15.02553	-4.361925	3.09202
Trial1	1	1	blindfold	clockwise	practice	Guided	1	-0.5	-0.5	28.35294	-1.2925	-1.45219	-0.10805	0.884127301757203	14.69706	-4.39578	3.137095
Trial1	1	1	blindfold	clockwise	practice	Guided	1	-0.5	-0.5	28.37294	-1.29262	-1.45219	-0.076129	0.898839809022655	14.56985	-4.450793	3.337004
Trial1	1	1	blindfold	clockwise	practice	Guided	1	-0.5	-0.5	28.39293	-1.29273	-1.45221	-0.059981	0.906662852837561	14.50977	-4.497343	3.279306
Trial1	1	1	blindfold	clockwise	practice	Guided	1	-0.5	-0.5	28.41293	-1.29274	-1.45224	-0.043157	0.914954760708539	14.54535	-4.67931	3.130732
Trial1	1	1	blindfold	clockwise	practice	Guided	1	-0.5	-0.5	28.43294	-1.29272	-1.4523	-0.026699	0.923265277569812	14.53925	-4.598906	3.106985
Trial1	1	1	blindfold	clockwise	practice	Guided	1	-0.5	-0.5	28.45293	-1.29272	-1.45231	-0.010031	0.931919822997942	14.54038	-4.556588	3.245633
Trial1	1	1	blindfold	clockwise	practice	Guided	1	-0.5	-0.5	28.47293	-1.29275	-1.45227	0.024399	0.950498125939363	14.36261	-4.56082	3.120816
Trial1	1	1	blindfold	clockwise	practice	Guided	1	-0.5	-0.5	28.49294	-1.29286	-1.45223	0.041505	0.960132644791243	14.19589	-4.370389	2.968923
Trial1	1	1	blindfold	clockwise	practice	Guided	1	-0.5	-0.5	28.51294	-1.29289	-1.45221	0.05911	0.970195165409555	14.24652	-4.484648	2.807944
Trial1	1	1	blindfold	clockwise	practice	Guided	1	-0.5	-0.5	28.53293	-1.29286	-1.45223	0.076032	0.980020352569014	14.37294	-4.522734	2.58799
Trial1	1	1	blindfold	clockwise	practice	Guided	1	-0.5	-0.5	28.55293	-1.29279	-1.45224	0.092609	0.989798718124171	14.62632	-4.493111	2.699963
Trial1	1	1	blindfold	clockwise	practice	Guided	1	-0.5	-0.5	28.57294	-1.29273	-1.45225	0.12443	1.00912518412064	14.66315	-4.598906	2.124859
Trial1	1	1	blindfold	clockwise	practice	Guided	1	-0.5	-0.5	28.59294	-1.29268	-1.45233	0.13829	1.01772086057497	14.50743	-4.662383	2.156195
Trial1	1	1	blindfold	clockwise	practice	Guided	1	-0.5	-0.5	28.61293	-1.29274	-1.4523	0.15226	1.02658648068332	14.38521	-4.425402	2.008311
Trial1	1	1	blindfold	clockwise	practice	Guided	1	-0.5	-0.5	28.63293	-1.29277	-1.45227	0.16496	1.03472514941044	14.50985	-4.666615	1.978178
Trial1	1	1	blindfold	clockwise	practice	Guided	1	-0.5	-0.5	28.65294	-1.29277	-1.4523	0.17654	1.04220472657221	14.48373	-4.658151	1.603495
Trial1	1	1	blindfold	clockwise	practice	Guided	1	-0.5	-0.5	28.67293	-1.2927	-1.45234	0.19432	1.05378064443442	15.04274	-4.827423	0.909284
Trial1	1	1	blindfold	clockwise	practice	Guided	1	-0.5	-0.5	28.69293	-1.29235	-1.45247	0.20017	1.05738196988272	15.6655	-5.009391	0.787896
Trial1	1	1	blindfold	clockwise	practice	Guided	1	-0.5	-0.5	28.71294	-1.2922	-1.45251	0.20383	1.05969687435047	15.78589	-5.174431	0.874345
Trial1	1	1	blindfold	clockwise	practice	Guided	1	-0.5	-0.5	28.73294	-1.29211	-1.45259	0.20522	1.06055336763605	15.8559	-5.483352	0.409061
Trial1	1	1	blindfold	clockwise	practice	Guided	1	-0.5	-0.5	28.75293	-1.2921	-1.45268	0.20521	1.06053923998778	15.57631	-5.381789	0.238556
Trial1	1	1	blindfold	clockwise	practice	Guided	1	-0.5	-0.5	28.77293	-1.29212	-1.45267	0.20513	1.06050109029851	15.42066	-5.428339	-0.949121
Trial1	1	1	blindfold	clockwise	practice	Guided	1	-0.5	-0.5	28.79294	-1.29211	-1.45272	0.20506	1.06044698575306	16.29893	-6.173136	-2.001556
Trial1	1	1	blindfold	clockwise	practice	Guided	1	-0.5	-0.5	28.81293	-1.29207	-1.45276	0.20477	1.06022435619271	16.90614	-6.549766	-2.873153
Trial1	1	1	blindfold	clockwise	practice	Guided	1	-0.5	-0.5	28.83293	-1.29193	-1.4529	0.20378	1.05946181805975	17.23582	-6.896774	-3.785957
Trial1	1	1	blindfold	clockwise	practice	Guided	1	-0.5	-0.5	28.85294	-1.2917	-1.45312	0.20172	1.05792242446912	17.2689	-6.79521	-4.597716
Trial1	1	1	blindfold	clockwise	practice	Guided	1	-0.5	-0.5	28.87294	-1.29153	-1.45328	0.19217	1.05148421879157	17.00598	-6.862919	-5.346979
Trial1	1	1	blindfold	clockwise	practice	Guided	1	-0.5	-0.5	28.89293	-1.29171	-1.45358	0.18455	1.04662001695813	16.15772	-7.518848	-5.73999
Trial1	1	1	blindfold	clockwise	practice	Guided	1	-0.5	-0.5	28.91293	-1.29189	-1.45373	0.17451	1.04021803238371	15.80653	-7.802379	-6.091711
Trial1	1	1	blindfold	clockwise	practice	Guided	1	-0.5	-0.5	28.93294	-1.29204	-1.45392	0.16243	1.03254105234631	15.6425	-8.352513	-6.444705
Trial1	1	1	blindfold	clockwise	practice	Guided	1	-0.5	-0.5	28.95293	-1.29215	-1.45412	0.14832	1.02363102882248	15.53064	-8.394831	-6.317759
Trial1	1	1	blindfold	clockwise	practice	Guided	1	-0.5	-0.5	28.97293	-1.29221	-1.45422	0.11677	1.00399306662638	15.59534	-8.48793	-5.248254
Trial1	1	1	blindfold	clockwise	practice	Guided	1	-0.5	-0.5	28.99294	-1.2922	-1.45438	0.10119	0.994489923716957	15.65227	-8.932269	-3.900449
Trial1	1	1	blindfold	clockwise	practice	Guided	1	-0.5	-0.5	29.01294	-1.29218	-1.45444	0.085602	0.98512880555558	15.80526	-8.822243	-3.61953
Trial1	1	1	blindfold	clockwise	practice	Guided	1	-0.5	-0.5	29.03293	-1.29211	-1.45439	0.071292	0.976633373220853	15.92044	-8.538712	-3.171266
Trial1	1	1	blindfold	clockwise	practice	Guided	1	-0.5	-0.5	29.05293	-1.29201	-1.45433	0.057642	0.968630145234919	16.4039	-8.79262	-2.869464
Trial1	1	1	blindfold	clockwise	practice	Guided	1	-0.5	-0.5	29.07294	-1.29182	-1.45437	0.034834	0.955524050205096	16.9018	-8.843402	-2.99769
Trial1	1	1	blindfold	clockwise	practice	Guided	1	-0.5	-0.5	29.09294	-1.29131	-1.45448	0.024666	0.949445123049917	18.21589	-9.080382	-3.129361
Trial1	1	1	blindfold	clockwise	practice	Guided	1	-0.5	-0.5	29.11293	-1.29097	-1.45455	0.016082	0.944443815554474	18.7448	-9.198873	-2.913799
Trial1	1	1	blindfold	clockwise	practice	Guided	1	-0.5	-0.5	29.13293	-1.29069	-1.45457	0.0083753	0.940019167474612	19.02669	-9.080382	-3.208899
Trial1	1	1	blindfold	clockwise	practice	Guided	1	-0.5	-0.5	29.15294	-1.29049	-1.45456	0.0016446	0.936227426511582	19.43496	-9.249654	-3.488737
Trial1	1	1	blindfold	clockwise	practice	Guided	1	-0.5	-0.5	29.17293	-1.29034	-1.45457	-0.011829	0.928950029171428	19.59522	-9.118469	-4.244424
Trial1	1	1	blindfold	clockwise	practice	Guided	1	-0.5	-0.5	29.19293	-1.29016	-1.45448	-0.018927	0.925085921848088	19.76108	-9.046528	-4.82829
Trial1	1	1	blindfold	clockwise	practice	Guided	1	-0.5	-0.5	29.21294	-1.29011	-1.45452	-0.026757	0.92099561612086	19.87549	-9.198873	-4.826081
Trial1	1	1	blindfold	clockwise	practice	Guided	1	-0.5	-0.5	29.23294	-1.29008	-1.45454	-0.03517	0.916675110538824	19.80163	-8.953428	-5.341331
Trial1	1	1	blindfold	clockwise	practice	Guided	1	-0.5	-0.5	29.25293	-1.29009	-1.45451	-0.044549	0.911963687008906	19.85222	-9.088846	-5.574126
Trial1	1	1	blindfold	clockwise	practice	Guided	1	-0.5	-0.5	29.27293	-1.2901	-1.45453	-0.063919	0.902454875654017	19.61591	-9.143859	-4.765438
Trial1	1	1	blindfold	clockwise	practice	Guided	1	-0.5	-0.5	29.29294	-1.29026	-1.45463	-0.072696	0.898387170578854	19.13581	-9.253886	-3.859917
Trial1	1	1	blindfold	clockwise	practice	Guided	1	-0.5	-0.5	29.31293	-1.29038	-1.45464	-0.080829	0.894653492523028	18.97173	-9.080382	-3.497463
Trial1	1	1	blindfold	clockwise	practice	Guided	1	-0.5	-0.5	29.33293	-1.2905	-1.45455	-0.08753599	0.891637189972304	18.7517	-8.707984	-3.033677
Trial1	1	1	blindfold	clockwise	practice	Guided	1	-0.5	-0.5	29.35294	-1.29059	-1.45444	-0.092757	0.889314052261314	18.71767	-8.873024	-2.571523
Trial1	1	1	blindfold	clockwise	practice	Guided	1	-0.5	-0.5	29.37294	-1.29064	-1.45444	-0.097718	0.887097639947297	18.65372	-8.894183	-2.142852
Trial1	1	1	blindfold	clockwise	practice	Guided	1	-0.5	-0.5	29.39293	-1.29056	-1.45444	-0.097837	0.886972492535512	19.43683	-8.915342	-2.116509
Trial1	1	1	blindfold	clockwise	practice	Guided	1	-0.5	-0.5	29.41293	-1.2905	-1.45444	-0.097872	0.886903177410976	20.39983	-8.906879	-1.347019
Trial1	1	1	blindfold	clockwise	practice	Guided	1	-0.5	-0.5	29.43294	-1.29041	-1.45443	-0.097914	0.886803914802029	21.47076	-8.542944	-1.3404
Trial1	1	1	blindfold	clockwise	practice	Guided	1	-0.5	-0.5	29.45293	-1.29025	-1.45443	-0.09796701	0.886637187140816	22.37282	-8.801084	-1.397676
Trial1	1	1	blindfold	clockwise	practice	Guided	1	-0.5	-0.5	29.47293	-1.28995	-1.45443	-0.09807099	0.886322711624307	23.07552	-8.860329	-1.236049
Trial1	1	1	blindfold	clockwise	practice	Guided	1	-0.5	-0.5	29.49294	-1.2893	-1.45443	-0.098134	0.885714807184521	24.09874	-9.025369	-1.557606
Trial1	1	1	blindfold	clockwise	practice	Guided	1	-0.5	-0.5	29.51294	-1.28908	-1.45444	-0.09819899	0.885489211339268	24.18946	-9.211568	-1.966437
Trial1	1	1	blindfold	clockwise	practice	Guided	1	-0.5	-0.5	29.53293	-1.28895	-1.45445	-0.098277	0.885338023690765	24.06598	-9.232727	-2.506777
Trial1	1	1	blindfold	clockwise	practice	Guided	1	-0.5	-0.5	29.55293	-1.28886	-1.45447	-0.098371	0.885215169463354	23.6796	-9.512026	-3.128855
Trial1	1	1	blindfold	clockwise	practice	Guided	1	-0.5	-0.5	29.57294	-1.28881	-1.45451	-0.098762	0.884993318327951	22.87007	-9.770166	-3.708618
Trial1	1	1	blindfold	clockwise	practice	Guided	1	-0.5	-0.5	29.59294	-1.28893	-1.4546	-0.099765	0.884646085266783	20.45966	-9.901352	-5.233255
Trial1	1	1	blindfold	clockwise	practice	Guided	1	-0.5	-0.5	29.61293	-1.28933	-1.45477	-0.10194	0.884021279468701	19.1807	-10.33723	-5.580987
Trial1	1	1	blindfold	clockwise	practice	Guided	1	-0.5	-0.5	29.63293	-1.28997	-1.45497	-0.10563	0.882938373195967	17.89491	-10.3076	-6.240479
Trial1	1	1	blindfold	clockwise	practice	Guided	1	-0.5	-0.5	29.65294	-1.29065	-1.45514	-0.11085	0.881229453861935	17.28457	-10.79849	-6.22294
Trial1	1	1	blindfold	clockwise	practice	Guided	1	-0.5	-0.5	29.67293	-1.29114	-1.45529	-0.1231	0.876331123016745	17.09105	-10.55728	-5.24596
Trial1	1	1	blindfold	clockwise	practice	Guided	1	-0.5	-0.5	29.69293	-1.29155	-1.45519	-0.12855	0.874371994727454	16.42075	-10.58267	-3.620472
Trial1	1	1	blindfold	clockwise	practice	Guided	1	-0.5	-0.5	29.71294	-1.29172	-1.45516	-0.13256	0.872830209797218	16.22522	-9.825179	-2.499905
Trial1	1	1	blindfold	clockwise	practice	Guided	1	-0.5	-0.5	29.73294	-1.29183	-1.45498	-0.13416	0.872257741375506	16.2238	-9.507794	-1.535833
Trial1	1	1	blindfold	clockwise	practice	Guided	1	-0.5	-0.5	29.75293	-1.29186	-1.45483	-0.13416	0.872285120475264	16.2909	-9.431622	-0.64139
Trial1	1	1	blindfold	clockwise	practice	Guided	1	-0.5	-0.5	29.77293	-1.29186	-1.4548	-0.13394	0.872377412562028	16.23037	-8.809547	1.601344
Trial1	1	1	blindfold	clockwise	practice	Guided	1	-0.5	-0.5	29.79294	-1.29192	-1.45461	-0.1334	0.872658448039198	14.97348	-8.068982	3.90098
Trial1	1	1	blindfold	clockwise	practice	Guided	1	-0.5	-0.5	29.81293	-1.29215	-1.45441	-0.13168	0.873591025513304	14.0175	-7.78122	4.823586
Trial1	1	1	blindfold	clockwise	practice	Guided	1	-0.5	-0.5	29.83293	-1.2926	-1.45409	-0.12804	0.875539295261839	13.26235	-7.303026	5.29577
Trial1	1	1	blindfold	clockwise	practice	Guided	1	-0.5	-0.5	29.85294	-1.29309	-1.45381	-0.12259	0.878310898999339	13.28814	-7.463835	5.321373
Trial1	1	1	blindfold	clockwise	practice	Guided	1	-0.5	-0.5	29.87294	-1.29328	-1.45374	-0.10835	0.884693669331697	13.55329	-7.611948	5.253733
Trial1	1	1	blindfold	clockwise	practice	Guided	1	-0.5	-0.5	29.89293	-1.29317	-1.45381	-0.097397	0.889498614737505	14.02332	-7.802379	4.491218
Trial1	1	1	blindfold	clockwise	practice	Guided	1	-0.5	-0.5	29.91293	-1.29301	-1.45392	-0.087184	0.894025671088568	14.08736	-7.912406	4.165334
Trial1	1	1	blindfold	clockwise	practice	Guided	1	-0.5	-0.5	29.93294	-1.29295	-1.45397	-0.076669	0.898876460994821	14.02706	-7.878551	4.292749
Trial1	1	1	blindfold	clockwise	practice	Guided	1	-0.5	-0.5	29.95293	-1.29299	-1.45392	-0.065135	0.904400717438784	13.65593	-7.582325	4.246803
Trial1	1	1	blindfold	clockwise	practice	Guided	1	-0.5	-0.5	29.97293	-1.29315	-1.45383	-0.039644	0.917068523496043	13.24124	-7.556934	4.613384
Trial1	1	1	blindfold	clockwise	practice	Guided	1	-0.5	-0.5	29.99294	-1.29363	-1.45358	-0.02376	0.925555574927026	12.23261	-7.049118	5.140259
Trial1	1	1	blindfold	clockwise	practice	Guided	1	-0.5	-0.5	30.01294	-1.29387	-1.45353	-0.0059561	0.93504497052873	11.85188	-7.057582	5.248508
Trial1	1	1	blindfold	clockwise	practice	Guided	1	-0.5	-0.5	30.03293	-1.29405	-1.4535	0.013278	0.945499795149235	11.77345	-6.909469	5.479351
Trial1	1	1	blindfold	clockwise	practice	Guided	1	-0.5	-0.5	30.05293	-1.29413	-1.45347	0.034418	0.957206875350206	11.59309	-6.939092	5.442902
Trial1	1	1	blindfold	clockwise	practice	Guided	1	-0.5	-0.5	30.07294	-1.29414	-1.45346	0.08211701	0.984641410908597	11.80609	-7.019496	4.907422
Trial1	1	1	blindfold	clockwise	practice	Guided	1	-0.5	-0.5	30.09294	-1.29406	-1.45358	0.10756	0.999830198499598	11.90595	-7.163377	4.785774
Trial1	1	1	blindfold	clockwise	practice	Guided	1	-0.5	-0.5	30.11293	-1.29406	-1.45361	0.13469	1.01654447456827	11.65533	-7.332649	4.465702
Trial1	1	1	blindfold	clockwise	practice	Guided	1	-0.5	-0.5	30.13293	-1.29414	-1.45365	0.16071	1.03305188291063	11.40127	-7.277636	4.068319
Trial1	1	1	blindfold	clockwise	practice	Guided	1	-0.5	-0.5	30.15294	-1.29423	-1.45364	0.18863	1.05119585894311	11.35548	-7.260708	3.79345
Trial1	1	1	blindfold	clockwise	practice	Guided	1	-0.5	-0.5	30.17293	-1.29429	-1.45363	0.2426	1.08735977036396	11.24884	-7.315722	3.449031
Trial1	1	1	blindfold	clockwise	practice	Guided	1	-0.5	-0.5	30.19293	-1.29437	-1.45375	0.27144	1.10731353635206	11.01101	-7.548471	3.150225
Trial1	1	1	blindfold	clockwise	practice	Guided	1	-0.5	-0.5	30.21294	-1.29448	-1.45381	0.29737	1.12560975139744	10.90697	-7.755829	2.83555
Trial1	1	1	blindfold	clockwise	practice	Guided	1	-0.5	-0.5	30.23294	-1.29448	-1.45383	0.30926	1.1340635703455	10.88763	-7.611948	2.756075
Trial1	1	1	blindfold	clockwise	practice	Guided	1	-0.5	-0.5	30.25293	-1.28998	-1.45397	0.30789	1.12993563799846	10.76331	-8.928038	10.72244
Trial1	1	1	blindfold	clockwise	practice	Guided	1	-0.5	-0.5	30.27293	-1.27966	-1.45364	0.30602	1.12140000423702	3.62184	-3.469016	12.88966
Trial1	1	1	blindfold	clockwise	practice	Guided	1	-0.5	-0.5	30.29294	-1.26102	-1.45337	0.30659	1.10893587292244	0.753001	-8.229791	13.17344
Trial1	1	1	blindfold	clockwise	practice	Guided	1	-0.5	-0.5	30.31293	-1.25501	-1.45361	0.30757	1.10553589500763	2.070042	-5.233676	16.74073
Trial1	1	1	blindfold	clockwise	practice	Guided	1	-0.5	-0.5	30.33293	-1.24959	-1.45343	0.30714	1.10152630235774	6.676544	-9.960597	13.69719
Trial1	1	1	blindfold	clockwise	practice	Guided	1	-0.5	-0.5	30.35294	-1.24187	-1.45456	0.30645	1.0957795317602	8.113731	-10.3203	12.11122
Trial1	1	1	blindfold	clockwise	practice	Guided	1	-0.5	-0.5	30.37294	-1.23032	-1.45494	0.30639	1.08794856515033	7.24224	-8.53448	12.69311
Trial1	1	1	blindfold	clockwise	practice	Guided	1	-0.5	-0.5	30.39293	-1.19973	-1.45422	0.30689	1.06803249091	4.859406	-7.201463	13.85861
Trial1	1	1	blindfold	clockwise	practice	Guided	1	-0.5	-0.5	30.41293	-1.18069	-1.45363	0.30739	1.05603861839358	4.089133	-6.219686	15.07567
Trial1	1	1	blindfold	clockwise	practice	Guided	1	-0.5	-0.5	30.43294	-1.16262	-1.45322	0.30768	1.04470675112175	4.409682	-6.397421	15.44186
Trial1	1	1	blindfold	clockwise	practice	Guided	1	-0.5	-0.5	30.45293	-1.14184	-1.45315	0.30767	1.03164402082954	5.399442	-6.587852	15.40146
Trial1	1	1	blindfold	clockwise	practice	Guided	1	-0.5	-0.5	30.47293	-1.12045	-1.45327	0.30696	1.0179109466584	6.999102	-6.998337	14.53413
Trial1	1	1	blindfold	clockwise	practice	Guided	1	-0.5	-0.5	30.49294	-1.06668	-1.4535	0.3064	0.98559995315732	8.983354	-6.884078	12.54963
Trial1	1	1	blindfold	clockwise	practice	Guided	1	-0.5	-0.5	30.51294	-1.03431	-1.4535	0.30589	0.966925974665165	9.220058	-7.036423	11.63524
Trial1	1	1	blindfold	clockwise	practice	Guided	1	-0.5	-0.5	30.53293	-0.99472	-1.45349	0.30553	0.94531817945646	8.699875	-6.719038	10.98136
Trial1	1	1	blindfold	clockwise	practice	Guided	1	-0.5	-0.5	30.55293	-0.95021	-1.45339	0.30532	0.922620923956045	7.975388	-6.528607	10.62477
Trial1	1	1	blindfold	clockwise	practice	Guided	1	-0.5	-0.5	30.57294	-0.90441	-1.45332	0.3049	0.900783795721599	7.374358	-6.67672	10.31136
Trial1	1	1	blindfold	clockwise	practice	Guided	1	-0.5	-0.5	30.59294	-0.7966	-1.45349	0.30447	0.857405117651335	6.908531	-7.434212	8.847533
Trial1	1	1	blindfold	clockwise	practice	Guided	1	-0.5	-0.5	30.61293	-0.74147	-1.45367	0.30396	0.839439947389931	6.997287	-7.582325	7.834347
Trial1	1	1	blindfold	clockwise	practice	Guided	1	-0.5	-0.5	30.63293	-0.67993	-1.4538	0.30349	0.823389912269372	6.68886	-7.776988	6.853697
Trial1	1	1	blindfold	clockwise	practice	Guided	1	-0.5	-0.5	30.65294	-0.61752	-1.45391	0.30309	0.811643058558544	6.255497	-8.123996	6.051931
Trial1	1	1	blindfold	clockwise	practice	Guided	1	-0.5	-0.5	30.67293	-0.55291	-1.45405	0.30271	0.804451869328016	5.546958	-8.390599	5.838118
Trial1	1	1	blindfold	clockwise	practice	Guided	1	-0.5	-0.5	30.69293	-0.41782	-1.45425	0.3024	0.806597362310765	4.335046	-8.657202	4.786824
Trial1	1	1	blindfold	clockwise	practice	Guided	1	-0.5	-0.5	30.71294	-0.35045	-1.45431	0.30195	0.815775100495955	4.023167	-8.801084	3.854418
Trial1	1	1	blindfold	clockwise	practice	Guided	1	-0.5	-0.5	30.73294	-0.28296	-1.45442	0.30143	0.830298974229785	3.673956	-9.101541	2.766041
Trial1	1	1	blindfold	clockwise	practice	Guided	1	-0.5	-0.5	30.75293	-0.21358	-1.45455	0.30095	0.850621717074721	3.271478	-9.406231	1.77787
Trial1	1	1	blindfold	clockwise	practice	Guided	1	-0.5	-0.5	30.77293	-0.14658	-1.4547	0.30015	0.874726057057302	3.468586	-9.693993	0.965987
Trial1	1	1	blindfold	clockwise	practice	Guided	1	-0.5	-0.5	30.79294	-0.013237	-1.45487	0.29962	0.936125187704887	3.302856	-9.918279	-0.536153
Trial1	1	1	blindfold	clockwise	practice	Guided	1	-0.5	-0.5	30.81293	0.05495	-1.45497	0.29922	0.972996457830393	3.105577	-10.33723	-1.594845
Trial1	1	1	blindfold	clockwise	practice	Guided	1	-0.5	-0.5	30.83293	0.12035	-1.45514	0.29895	1.01151137185205	2.804401	-10.47688	-2.044589
Trial1	1	1	blindfold	clockwise	practice	Guided	1	-0.5	-0.5	30.85294	0.18844	-1.45522	0.2986	1.05437733661788	2.504514	-10.45149	-2.85785
Trial1	1	1	blindfold	clockwise	practice	Guided	1	-0.5	-0.5	30.87294	0.24925	-1.45532	0.29775	1.09443163836473	2.709842	-11.37825	-3.891292
Trial1	1	1	blindfold	clockwise	practice	Guided	1	-0.5	-0.5	30.89293	0.3233	-1.45554	0.29388	1.14370814828957	11.72038	-11.7041	-7.140296
Trial1	1	1	blindfold	clockwise	practice	Guided	1	-0.5	-0.5	30.91293	0.31828	-1.45616	0.28429	1.13344296683051	24.8557	-16.25328	-12.61899
Trial1	1	1	blindfold	clockwise	practice	Guided	1	-0.5	-0.5	30.93294	0.31466	-1.45735	0.26683	1.11879362756902	19.96544	-15.12763	-15.29893
Trial1	1	1	blindfold	clockwise	practice	Guided	1	-0.5	-0.5	30.95293	0.3104	-1.45743	0.24159	1.09850074779686	8.319901	-11.84798	-11.70004
Trial1	1	1	blindfold	clockwise	practice	Guided	1	-0.5	-0.5	30.97293	0.30472	-1.45606	0.19509	1.06335524476331	-1.79078	-8.530248	-4.334711
Trial1	1	1	blindfold	clockwise	practice	Guided	1	-0.5	-0.5	30.99294	0.29651	-1.4539	0.17653	1.04504592998604	-2.071103	-9.207336	0.910415
Trial1	1	1	blindfold	clockwise	practice	Guided	1	-0.5	-0.5	31.01294	0.29825	-1.4545	0.16166	1.03682062220763	1.90811	-11.58561	0.367427
Trial1	1	1	blindfold	clockwise	practice	Guided	1	-0.5	-0.5	31.03293	0.30123	-1.45556	0.14825	1.03062968488618	5.968017	-12.03418	-2.151574
Trial1	1	1	blindfold	clockwise	practice	Guided	1	-0.5	-0.5	31.05293	0.30314	-1.45614	0.13466	1.02363430310908	9.664462	-13.49838	-5.298914
Trial1	1	1	blindfold	clockwise	practice	Guided	1	-0.5	-0.5	31.07294	0.30456	-1.45671	0.09736799	1.00208049754156	11.34168	-14.29396	-8.428804
Trial1	1	1	blindfold	clockwise	practice	Guided	1	-0.5	-0.5	31.09294	0.30547	-1.45706	0.071393	0.987558536344895	9.584458	-13.74806	-9.613463
Trial1	1	1	blindfold	clockwise	practice	Guided	1	-0.5	-0.5	31.11293	0.30493	-1.45686	0.041692	0.97022808145665	8.850097	-13.12598	-8.662067
Trial1	1	1	blindfold	clockwise	practice	Guided	1	-0.5	-0.5	31.13293	0.30448	-1.45663	0.010153	0.952598645901219	8.718735	-13.15984	-7.460718
Trial1	1	1	blindfold	clockwise	practice	Guided	1	-0.5	-0.5	31.15294	0.30433	-1.45656	-0.02353	0.934863838675391	8.503574	-13.09213	-7.129234
Trial1	1	1	blindfold	clockwise	practice	Guided	1	-0.5	-0.5	31.17293	0.30426	-1.45649	-0.09739301	0.899403422343268	8.309874	-12.25423	-6.779867
Trial1	1	1	blindfold	clockwise	practice	Guided	1	-0.5	-0.5	31.19293	0.304	-1.45631	-0.13587	0.882613558087614	7.733164	-12.82129	-6.120015
Trial1	1	1	blindfold	clockwise	practice	Guided	1	-0.5	-0.5	31.21294	0.30387	-1.45643	-0.17607	0.866681952441179	7.611256	-13.26986	-5.510888
Trial1	1	1	blindfold	clockwise	practice	Guided	1	-0.5	-0.5	31.23294	0.30378	-1.4566	-0.21547	0.852654461779555	7.339158	-13.24447	-4.983556
Trial1	1	1	blindfold	clockwise	practice	Guided	1	-0.5	-0.5	31.25293	0.30374	-1.4567	-0.2557	0.840047899232346	7.978759	-13.95965	-6.169976
Trial1	1	1	blindfold	clockwise	practice	Guided	1	-0.5	-0.5	31.27293	0.30392	-1.45693	-0.33968	0.819749879493351	8.244282	-14.08237	-5.894378
Trial1	1	1	blindfold	clockwise	practice	Guided	1	-0.5	-0.5	31.29294	0.30428	-1.45694	-0.38194	0.812898796297765	8.780104	-14.45477	-5.717937
Trial1	1	1	blindfold	clockwise	practice	Guided	1	-0.5	-0.5	31.31293	0.30436	-1.45709	-0.42578	0.807776962978463	8.411119	-13.97234	-5.776015
Trial1	1	1	blindfold	clockwise	practice	Guided	1	-0.5	-0.5	31.33293	0.30422	-1.45708	-0.46937	0.804803075487002	7.922443	-14.07391	-4.809546
Trial1	1	1	blindfold	clockwise	practice	Guided	1	-0.5	-0.5	31.35294	0.30396	-1.45704	-0.50989	0.804020824165676	7.055573	-13.49838	-4.4113
Trial1	1	1	blindfold	clockwise	practice	Guided	1	-0.5	-0.5	31.37294	0.30362	-1.45688	-0.59254	0.808930638447132	6.872091	-13.98504	-4.527468
Trial1	1	1	blindfold	clockwise	practice	Guided	1	-0.5	-0.5	31.39293	0.30316	-1.45697	-0.63144	0.813844256511546	6.080329	-13.42221	-3.546073
Trial1	1	1	blindfold	clockwise	practice	Guided	1	-0.5	-0.5	31.41293	0.30307	-1.45691	-0.66887	0.820632991343845	6.351186	-14.48862	-3.060325
Trial1	1	1	blindfold	clockwise	practice	Guided	1	-0.5	-0.5	31.43294	0.30313	-1.45708	-0.7053	0.828954689561994	6.526871	-14.1924	-3.907014
Trial1	1	1	blindfold	clockwise	practice	Guided	1	-0.5	-0.5	31.45293	0.30326	-1.45716	-0.74188	0.838887691834384	6.585189	-14.29396	-3.939787
Trial1	1	1	blindfold	clockwise	practice	Guided	1	-0.5	-0.5	31.47293	0.30333	-1.45713	-0.81285	0.862098728231121	6.457169	-13.95965	-4.287629
Trial1	1	1	blindfold	clockwise	practice	Guided	1	-0.5	-0.5	31.49294	0.30324	-1.45702	-0.84833	0.875516020980628	5.975307	-14.17124	-4.017691
Trial1	1	1	blindfold	clockwise	practice	Guided	1	-0.5	-0.5	31.51294	0.30308	-1.45706	-0.88223	0.889402793091993	5.842105	-13.95542	-4.054597
Trial1	1	1	blindfold	clockwise	practice	Guided	1	-0.5	-0.5	31.53293	0.3029	-1.45696	-0.9144599	0.903562660349616	5.474064	-13.88771	-3.912285
Trial1	1	1	blindfold	clockwise	practice	Guided	1	-0.5	-0.5	31.55293	0.30276	-1.45693	-0.94805	0.919332610076256	5.374686	-13.85808	-4.107
Trial1	1	1	blindfold	clockwise	practice	Guided	1	-0.5	-0.5	31.57294	0.30267	-1.4569	-1.01167	0.951885137099516	5.236274	-13.59148	-3.710601
Trial1	1	1	blindfold	clockwise	practice	Guided	1	-0.5	-0.5	31.59294	0.30255	-1.45684	-1.04141	0.968096709104474	5.026836	-13.89617	-3.225547
Trial1	1	1	blindfold	clockwise	practice	Guided	1	-0.5	-0.5	31.61293	0.3025	-1.45694	-1.07089	0.984845977850091	5.046115	-14.25587	-3.481985
Trial1	1	1	blindfold	clockwise	practice	Guided	1	-0.5	-0.5	31.63293	0.30247	-1.45705	-1.09749	1.00047605800192	4.71694	-13.77345	-3.299356
Trial1	1	1	blindfold	clockwise	practice	Guided	1	-0.5	-0.5	31.65294	0.30239	-1.45697	-1.12462	1.01684798382966	4.498353	-13.82423	-3.20009
Trial1	1	1	blindfold	clockwise	practice	Guided	1	-0.5	-0.5	31.67293	0.30229	-1.45692	-1.17409	1.04788672945653	4.367957	-14.09083	-2.975231
Trial1	1	1	blindfold	clockwise	practice	Guided	1	-0.5	-0.5	31.69293	0.30214	-1.45703	-1.19664	1.06241982547874	4.171717	-13.96811	-3.098236
Trial1	1	1	blindfold	clockwise	practice	Guided	1	-0.5	-0.5	31.71294	0.30208	-1.45701	-1.21893	1.07712241116808	4.073895	-13.99773	-3.325624
Trial1	1	1	blindfold	clockwise	practice	Guided	1	-0.5	-0.5	31.73294	0.30205	-1.45703	-1.23916	1.09070701346931	4.201373	-14.13738	-3.509985
Trial1	1	1	blindfold	clockwise	practice	Guided	1	-0.5	-0.5	31.75293	0.30205	-1.45705	-1.25988	1.10485379494606	4.148457	-14.05275	-3.748063
Trial1	1	1	blindfold	clockwise	practice	Guided	1	-0.5	-0.5	31.77293	0.30206	-1.45704	-1.29896	1.13209420585558	4.08144	-13.98081	-3.431868
Trial1	1	1	blindfold	clockwise	practice	Guided	1	-0.5	-0.5	31.79294	0.30207	-1.45705	-1.30684	1.13767623051238	4.097633	-14.22625	-4.495601
Trial1	1	1	blindfold	clockwise	practice	Guided	1	-0.5	-0.5	31.81293	0.30207	-1.45702	-1.30672	1.13759101408438	4.59488	-13.57879	-11.29776
Trial1	1	1	blindfold	clockwise	practice	Guided	1	-0.5	-0.5	31.83293	0.30211	-1.45718	-1.30649	1.13745613586852	5.605298	-17.29854	-9.331052
Trial1	1	1	blindfold	clockwise	practice	Guided	1	-0.5	-0.5	31.85294	0.30215	-1.45743	-1.30612	1.13722212252723	5.217242	-14.30665	-8.123756
Trial1	1	1	blindfold	clockwise	practice	Guided	1	-0.5	-0.5	31.87294	0.30219	-1.45736	-1.30583	1.13704476482818	5.402227	-13.22755	-7.746206
Trial1	1	1	blindfold	clockwise	practice	Guided	1	-0.5	-0.5	31.89293	0.30225	-1.45736	-1.30577	1.13704451258363	5.368329	-15.7497	-10.06371
Trial1	1	1	blindfold	clockwise	practice	Guided	1	-0.5	-0.5	31.91293	0.30226	-1.45737	-1.30573	1.13702334159848	4.160413	-13.79038	-10.12977
Trial1	1	1	blindfold	clockwise	practice	Guided	1	-0.5	-0.5	31.93294	0.30224	-1.45732	-1.30572	1.1370021359668	3.098804	-13.53224	-10.75801
Trial1	1	1	blindfold	clockwise	practice	Guided	1	-0.5	-0.5	31.95293	0.3022	-1.4573	-1.30573	1.13698101323501	2.381106	-14.62404	-11.60717
Trial1	1	1	blindfold	clockwise	practice	Guided	1	-0.5	-0.5	31.97293	0.30214	-1.45731	-1.30579	1.13698109705865	1.640838	-14.87372	-12.2345
Trial1	1	1	blindfold	clockwise	practice	Guided	1	-0.5	-0.5	31.99294	0.30192	-1.45731	-1.30588	1.13688969378059	0.093094	-14.7383	-13.26491
Trial1	1	1	blindfold	clockwise	practice	Guided	1	-0.5	-0.5	32.01294	0.30179	-1.45734	-1.30601	1.13689020370361	-0.499293	-15.30113	-14.46202
Trial1	1	1	blindfold	clockwise	practice	Guided	1	-0.5	-0.5	32.03293	0.30163	-1.4574	-1.30617	1.13689079902482	-1.12169	-15.27574	-15.14332
Trial1	1	1	blindfold	clockwise	practice	Guided	1	-0.5	-0.5	32.05293	0.30143	-1.45744	-1.30634	1.13687034704902	-1.800342	-15.09377	-15.33502
Trial1	1	1	blindfold	clockwise	practice	Guided	1	-0.5	-0.5	32.07294	0.30122	-1.45747	-1.30669	1.13697062763208	-2.345754	-15.3773	-15.52117
Trial1	1	1	blindfold	clockwise	practice	Guided	1	-0.5	-0.5	32.09294	0.30074	-1.45763	-1.30685	1.13674597235563	-3.542427	-16.04169	-15.91036
Trial1	1	1	blindfold	clockwise	practice	Guided	1	-0.5	-0.5	32.11293	0.30049	-1.45772	-1.30698	1.1366621210753	-4.073938	-16.029	-16.10428
Trial1	1	1	blindfold	clockwise	practice	Guided	1	-0.5	-0.5	32.13293	0.30028	-1.45779	-1.3071	1.13659957283439	-4.64839	-16.17288	-16.22682
Trial1	1	1	blindfold	clockwise	practice	Guided	1	-0.5	-0.5	32.15294	0.30007	-1.45786	-1.30726	1.13656524641126	-5.099415	-16.46064	-16.31818
Trial1	1	1	blindfold	clockwise	practice	Guided	1	-0.5	-0.5	32.17293	0.29971	-1.45797	-1.30789	1.1367595372048	-5.560469	-16.54105	-16.74003
Trial1	1	1	blindfold	clockwise	practice	Guided	1	-0.5	-0.5	32.19293	0.29789	-1.45818	-1.30824	1.13572895514137	-6.147774	-16.73148	-17.72909
Trial1	1	1	blindfold	clockwise	practice	Guided	1	-0.5	-0.5	32.21294	0.29644	-1.4583	-1.30854	1.13492448735328	-6.363411	-17.05733	-17.96785
Trial1	1	1	blindfold	clockwise	practice	Guided	1	-0.5	-0.5	32.23294	0.29453	-1.45843	-1.3088	1.13377040827143	-6.671982	-17.04886	-18.1633
Trial1	1	1	blindfold	clockwise	practice	Guided	1	-0.5	-0.5	32.25293	0.29199	-1.45849	-1.30907	1.13218480360549	-6.991499	-16.99808	-18.57273
Trial1	1	1	blindfold	clockwise	practice	Guided	1	-0.5	-0.5	32.27293	0.28873	-1.4585	-1.3095	1.13021467952611	-7.226592	-17.03193	-19.04485
Trial1	1	1	blindfold	clockwise	practice	Guided	1	-0.5	-0.5	32.29294	0.27938	-1.45852	-1.30955	1.12374565914913	-7.705602	-17.0404	-19.12872
Trial1	1	1	blindfold	clockwise	practice	Guided	1	-0.5	-0.5	32.31293	0.27274	-1.45852	-1.30956	1.11915790490344	-7.915865	-16.95153	-19.08678
Trial1	1	1	blindfold	clockwise	practice	Guided	1	-0.5	-0.5	32.33293	0.26454	-1.45849	-1.30962	1.11355555441431	-8.178614	-16.89652	-19.27196
Trial1	1	1	blindfold	clockwise	practice	Guided	1	-0.5	-0.5	32.35294	0.25491	-1.45845	-1.30969	1.10701715895768	-8.203114	-16.81611	-19.4497
Trial1	1	1	blindfold	clockwise	practice	Guided	1	-0.5	-0.5	32.37294	0.24362	-1.45842	-1.30963	1.0993049154873	-8.256537	-16.74417	-19.39702
Trial1	1	1	blindfold	clockwise	practice	Guided	1	-0.5	-0.5	32.39293	0.21565	-1.45831	-1.30953	1.08050625369229	-8.498568	-16.5749	-19.10432
Trial1	1	1	blindfold	clockwise	practice	Guided	1	-0.5	-0.5	32.41293	0.19772	-1.4583	-1.30929	1.06853329445859	-8.476897	-16.57913	-18.41031
Trial1	1	1	blindfold	clockwise	practice	Guided	1	-0.5	-0.5	32.43294	0.17888	-1.45824	-1.3091	1.05618214872619	-8.545367	-16.08824	-18.14435
Trial1	1	1	blindfold	clockwise	practice	Guided	1	-0.5	-0.5	32.45293	0.15811	-1.45812	-1.30897	1.04285242590644	-8.208842	-16.35485	-17.93125
Trial1	1	1	blindfold	clockwise	practice	Guided	1	-0.5	-0.5	32.47293	0.13557	-1.45818	-1.30851	1.02841516716669	-8.050369	-16.76956	-17.42308
Trial1	1	1	blindfold	clockwise	practice	Guided	1	-0.5	-0.5	32.49294	0.08499	-1.45823	-1.30835	0.997819107777025	-8.115918	-16.22789	-16.68184
Trial1	1	1	blindfold	clockwise	practice	Guided	1	-0.5	-0.5	32.51294	0.057625	-1.45815	-1.30816	0.981869718813112	-7.75406	-16.42256	-16.31739
Trial1	1	1	blindfold	clockwise	practice	Guided	1	-0.5	-0.5	32.53293	0.027954	-1.45819	-1.30789	0.965101849363505	-7.473085	-16.46487	-15.75916
Trial1	1	1	blindfold	clockwise	practice	Guided	1	-0.5	-0.5	32.55293	-0.0029144	-1.45823	-1.30753	0.948260869042191	-7.196181	-16.51142	-14.9802
Trial1	1	1	blindfold	clockwise	practice	Guided	1	-0.5	-0.5	32.57294	-0.032867	-1.45827	-1.30689	0.932354401358686	-7.05893	-16.60029	-14.0857
Trial1	1	1	blindfold	clockwise	practice	Guided	1	-0.5	-0.5	32.59294	-0.096926	-1.45824	-1.30671	0.901803569716039	-6.663166	-16.18134	-13.46726
Trial1	1	1	blindfold	clockwise	practice	Guided	1	-0.5	-0.5	32.61293	-0.12989	-1.45813	-1.30648	0.887350819046846	-6.456939	-16.14326	-12.94192
Trial1	1	1	blindfold	clockwise	practice	Guided	1	-0.5	-0.5	32.63293	-0.16533	-1.45809	-1.30623	0.872932262220342	-6.322703	-16.27021	-12.36132
Trial1	1	1	blindfold	clockwise	practice	Guided	1	-0.5	-0.5	32.65294	-0.20016	-1.45812	-1.30597	0.859936970687149	-6.287238	-16.24482	-11.97649
Trial1	1	1	blindfold	clockwise	practice	Guided	1	-0.5	-0.5	32.67293	-0.23434	-1.45812	-1.3056	0.848272645402673	-6.470931	-15.96129	-11.21595
Trial1	1	1	blindfold	clockwise	practice	Guided	1	-0.5	-0.5	32.69293	-0.30331	-1.4579	-1.30542	0.829088779296739	-5.856745	-16.1221	-10.83886
Trial1	1	1	blindfold	clockwise	practice	Guided	1	-0.5	-0.5	32.71294	-0.33983	-1.45801	-1.30515	0.820926803691144	-5.529941	-16.22366	-10.18812
Trial1	1	1	blindfold	clockwise	practice	Guided	1	-0.5	-0.5	32.73294	-0.37512	-1.45808	-1.30492	0.814549660785966	-5.365818	-16.07555	-9.831744
Trial1	1	1	blindfold	clockwise	practice	Guided	1	-0.5	-0.5	32.75293	-0.41223	-1.45806	-1.30478	0.809551992781811	-5.127622	-16.07132	-9.548016
Trial1	1	1	blindfold	clockwise	practice	Guided	1	-0.5	-0.5	32.77293	-0.4457	-1.45805	-1.30447	0.806300547050624	-4.996683	-16.11787	-9.269325
Trial1	1	1	blindfold	clockwise	practice	Guided	1	-0.5	-0.5	32.79294	-0.51412	-1.45799	-1.30422	0.80434390645448	-4.790286	-15.99938	-8.380424
Trial1	1	1	blindfold	clockwise	practice	Guided	1	-0.5	-0.5	32.81293	-0.54695	-1.45799	-1.30395	0.80531970446082	-4.783187	-16.06285	-7.81434
Trial1	1	1	blindfold	clockwise	practice	Free	1	-0.5	-0.5	0	-0.56275	-1.45449	-1.30131	0.803763258890946	1.370717	-9.385072	-2.707206
Trial1	1	1	blindfold	clockwise	practice	Free	1	-0.5	-0.5	0.0007019043	-0.56259	-1.45448	-1.30131	0.803750785128247	1.407456	-9.385072	-2.752145
Trial1	1	1	blindfold	clockwise	practice	Free	1	-0.5	-0.5	0.02069092	-0.56259	-1.45448	-1.30168	0.804119687635005	1.407456	-9.385072	-2.752145
Trial1	1	1	blindfold	clockwise	practice	Free	1	-0.5	-0.5	0.04069519	-0.56216	-1.45456	-1.30267	0.805073288317544	1.361726	-9.338522	-2.710603
Trial1	1	1	blindfold	clockwise	practice	Free	1	-0.5	-0.5	0.06069946	-0.56167	-1.45465	-1.30404	0.806401537087162	1.235786	-9.321595	-2.726027
Trial1	1	1	blindfold	clockwise	practice	Free	1	-0.5	-0.5	0.08070374	-0.561	-1.45468	-1.30547	0.807776518073473	1.059241	-9.317363	-2.021357
Trial1	1	1	blindfold	clockwise	practice	Free	1	-0.5	-0.5	0.1006927	-0.56032	-1.45461	-1.30764	0.809889373237094	0.754859	-8.813779	-2.486531
Trial1	1	1	blindfold	clockwise	practice	Free	1	-0.5	-0.5	0.120697	-0.55959	-1.45452	-1.31132	0.813505510851885	0.746142	-9.342754	-2.603696
Trial1	1	1	blindfold	clockwise	practice	Free	1	-0.5	-0.5	0.1407013	-0.55848	-1.45462	-1.31353	0.815629272093501	0.66958	-8.830706	-2.328054
Trial1	1	1	blindfold	clockwise	practice	Free	1	-0.5	-0.5	0.1606903	-0.55785	-1.45448	-1.31571	0.817758731547302	0.72882	-8.877256	-2.315638
Trial1	1	1	blindfold	clockwise	practice	Free	1	-0.5	-0.5	0.1806946	-0.55716	-1.45445	-1.31813	0.820124375620626	0.827713	-9.09731	-2.253633
Trial1	1	1	blindfold	clockwise	practice	Free	1	-0.5	-0.5	0.2006989	-0.55637	-1.45449	-1.32078	0.822713464441205	0.834266	-8.949197	-2.403484
Trial1	1	1	blindfold	clockwise	practice	Free	1	-0.5	-0.5	0.2207031	-0.55548	-1.45447	-1.32604	0.827901057585626	0.788453	-8.915342	-2.189233
Trial1	1	1	blindfold	clockwise	practice	Free	1	-0.5	-0.5	0.2406921	-0.55372	-1.45443	-1.32865	0.830389460932665	0.62681	-8.796852	-2.105365
Trial1	1	1	blindfold	clockwise	practice	Free	1	-0.5	-0.5	0.2606964	-0.55292	-1.45439	-1.33128	0.832962755199421	0.501273	-8.707984	-2.103909
Trial1	1	1	blindfold	clockwise	practice	Free	1	-0.5	-0.5	0.2807007	-0.55219	-1.45435	-1.33379	0.835421730924324	0.471089	-8.661434	-2.034157
Trial1	1	1	blindfold	clockwise	practice	Free	1	-0.5	-0.5	0.3006897	-0.55157	-1.45434	-1.3361	0.837688871275562	0.392067	-8.67413	-2.078672
Trial1	1	1	blindfold	clockwise	practice	Free	1	-0.5	-0.5	0.320694	-0.55108	-1.45435	-1.34047	0.842020850819276	0.279349	-8.805315	-2.095395
Trial1	1	1	blindfold	clockwise	practice	Free	1	-0.5	-0.5	0.3406982	-0.55044	-1.45445	-1.34265	0.844158345120268	0.284593	-8.949197	-2.382138
Trial1	1	1	blindfold	clockwise	practice	Free	1	-0.5	-0.5	0.3607025	-0.55018	-1.45448	-1.34514	0.846628383961983	0.220428	-8.966124	-2.701599
Trial1	1	1	blindfold	clockwise	practice	Free	1	-0.5	-0.5	0.3806915	-0.54995	-1.45452	-1.34822	0.849689446525329	0.084687	-9.101541	-3.016068
Trial1	1	1	blindfold	clockwise	practice	Free	1	-0.5	-0.5	0.4006958	-0.5498	-1.45456	-1.35224	0.85369373794033	0.0034656	-9.186177	-3.274917
Trial1	1	1	blindfold	clockwise	practice	Free	1	-0.5	-0.5	0.4207001	-0.54974	-1.45459	-1.36325	0.864681826670839	-0.096441	-9.126932	-3.536966
Trial1	1	1	blindfold	clockwise	practice	Free	1	-0.5	-0.5	0.4407043	-0.54995	-1.45456	-1.37117	0.872600852812849	-0.227198	-9.207336	-3.796704
Trial1	1	1	blindfold	clockwise	practice	Free	1	-0.5	-0.5	0.4606934	-0.55026	-1.45456	-1.37986	0.881294368832016	-0.320311	-8.95766	-4.147727
Trial1	1	1	blindfold	clockwise	practice	Free	1	-0.5	-0.5	0.4806976	-0.55073	-1.45454	-1.39029	0.891734184033663	-0.344911	-8.970356	-4.120615
Trial1	1	1	blindfold	clockwise	practice	Free	1	-0.5	-0.5	0.5007019	-0.55138	-1.4545	-1.40258	0.904041260001932	-0.35496	-8.902647	-4.191158
Trial1	1	1	blindfold	clockwise	practice	Free	1	-0.5	-0.5	0.5206909	-0.55224	-1.45447	-1.40258	0.904090546709673	-0.389241	-8.983051	-4.06758
Trial1	1	1	blindfold	clockwise	practice	Free	1	-0.5	-0.5	0.5406952	-0.55484	-1.45449	-1.44711	0.948696415372283	-0.873889	-9.00421	-3.857793
Trial1	1	1	blindfold	clockwise	practice	Free	1	-0.5	-0.5	0.5606995	-0.55682	-1.45449	-1.46405	0.965722935128136	-1.186823	-8.88572	-3.564768
Trial1	1	1	blindfold	clockwise	practice	Free	1	-0.5	-0.5	0.5807037	-0.55975	-1.45446	-1.48294	0.984754297837037	-1.239374	-8.966124	-3.539534
Trial1	1	1	blindfold	clockwise	practice	Free	1	-0.5	-0.5	0.6006927	-0.56331	-1.45445	-1.50031	1.00231140066613	-1.164192	-8.970356	-3.35535
Trial1	1	1	blindfold	clockwise	practice	Free	1	-0.5	-0.5	0.620697	-0.56706	-1.45447	-1.53944	1.04160099405983	-1.131081	-8.974587	-3.433377
Trial1	1	1	blindfold	clockwise	practice	Free	1	-0.5	-0.5	0.6407013	-0.57664	-1.45453	-1.55917	1.06193916790826	-1.306355	-8.974587	-2.884172
Trial1	1	1	blindfold	clockwise	practice	Free	1	-0.5	-0.5	0.6606903	-0.58233	-1.45452	-1.57964	1.08277459484437	-1.46572	-8.983051	-2.732309
Trial1	1	1	blindfold	clockwise	practice	Free	1	-0.5	-0.5	0.6806946	-0.58867	-1.45449	-1.59951	1.10307955812792	-1.420768	-8.868792	-2.532793
Trial1	1	1	blindfold	clockwise	practice	Free	1	-0.5	-0.5	0.7006989	-0.5953	-1.45445	-1.61988	1.12392770570946	-1.770502	-8.779925	-2.416003
Trial1	1	1	blindfold	clockwise	practice	Free	1	-0.5	-0.5	0.7207031	-0.60317	-1.4544	-1.65909	1.16367253556137	-1.927835	-8.707984	-2.178942
Trial1	1	1	blindfold	clockwise	practice	Free	1	-0.5	-0.5	0.7406921	-0.62133	-1.45434	-1.67721	1.18344605978654	-2.16858	-8.610653	-2.06319
Trial1	1	1	blindfold	clockwise	practice	Free	1	-0.5	-0.5	0.7606964	-0.6313	-1.45432	-1.69592	1.20310610777254	-2.41173	-8.636043	-1.791832
Trial1	1	1	blindfold	clockwise	practice	Free	1	-0.5	-0.5	0.7807007	-0.6432099	-1.45431	-1.71357	1.22199080047508	-2.36789	-8.640275	-1.712956
Trial1	1	1	blindfold	clockwise	practice	Free	1	-0.5	-0.5	0.8006897	-0.65495	-1.4543	-1.73124	1.24095186494596	-2.230091	-8.614884	-1.637337
Trial1	1	1	blindfold	clockwise	practice	Free	1	-0.5	-0.5	0.820694	-0.66821	-1.4543	-1.76409	1.27523264420746	-2.336391	-8.542944	-1.595501
Trial1	1	1	blindfold	clockwise	practice	Free	1	-0.5	-0.5	0.8406982	-0.69595	-1.45429	-1.78021	1.29511934019643	-2.304785	-8.648739	-1.27928
Trial1	1	1	blindfold	clockwise	practice	Free	1	-0.5	-0.5	0.8607025	-0.71113	-1.4543	-1.79527	1.31236433454706	-2.449801	-8.636043	-1.232986
Trial1	1	1	blindfold	clockwise	practice	Free	1	-0.5	-0.5	0.8806915	-0.72641	-1.45431	-1.8097	1.32912588728714	-2.406457	-8.58103	-1.068131
Trial1	1	1	blindfold	clockwise	practice	Free	1	-0.5	-0.5	0.9006958	-0.74266	-1.4543	-1.82343	1.34549285579724	-2.569602	-8.593725	-0.972371
Trial1	1	1	blindfold	clockwise	practice	Free	1	-0.5	-0.5	0.9207001	-0.75893	-1.45427	-1.84926	1.37388046188197	-2.530369	-8.41599	-0.958808
Trial1	1	1	blindfold	clockwise	practice	Free	1	-0.5	-0.5	0.9407043	-0.79295	-1.45425	-1.86101	1.39218107504317	-2.394365	-8.58103	-0.744454
Trial1	1	1	blindfold	clockwise	practice	Free	1	-0.5	-0.5	0.9606934	-0.8104	-1.45431	-1.8724	1.40706433764896	-2.207747	-8.74607	-0.622661
Trial1	1	1	blindfold	clockwise	practice	Free	1	-0.5	-0.5	0.9806976	-0.82841	-1.45439	-1.88277	1.42123403786255	-2.000597	-8.987283	-0.677998
Trial1	1	1	blindfold	clockwise	practice	Free	1	-0.5	-0.5	1.000702	-0.84622	-1.45449	-1.89279	1.43517681987179	-1.794084	-9.114237	-0.738523
Trial1	1	1	blindfold	clockwise	practice	Free	1	-0.5	-0.5	1.020691	-0.8631	-1.45457	-1.91024	1.45623439550933	-1.687449	-9.313131	-0.442499
Trial1	1	1	blindfold	clockwise	practice	Free	1	-0.5	-0.5	1.040695	-0.8947999	-1.45463	-1.91804	1.47197301120279	-1.273889	-9.203105	-0.648504
Trial1	1	1	blindfold	clockwise	practice	Free	1	-0.5	-0.5	1.060699	-0.90931	-1.45462	-1.92541	1.48301329140827	-1.179415	-9.186177	-0.513196
Trial1	1	1	blindfold	clockwise	practice	Free	1	-0.5	-0.5	1.080704	-0.92321	-1.45462	-1.93197	1.4931995200858	-1.174725	-9.317363	-0.617664
Trial1	1	1	blindfold	clockwise	practice	Free	1	-0.5	-0.5	1.100693	-0.93564	-1.45467	-1.93778	1.50232928898577	-1.094988	-9.457013	-0.388594
Trial1	1	1	blindfold	clockwise	practice	Free	1	-0.5	-0.5	1.120697	-0.94698	-1.45471	-1.94725	1.51470262836828	-1.168549	-9.482403	-0.323348
Trial1	1	1	blindfold	clockwise	practice	Free	1	-0.5	-0.5	1.140701	-0.967	-1.45471	-1.9508	1.52410940515477	-1.579108	-9.406231	-0.158382
Trial1	1	1	blindfold	clockwise	practice	Free	1	-0.5	-0.5	1.16069	-0.9759	-1.45471	-1.95341	1.52934022318055	-1.648428	-9.321595	0.052935
Trial1	1	1	blindfold	clockwise	practice	Free	1	-0.5	-0.5	1.180695	-0.98409	-1.45466	-1.95522	1.53362586754929	-1.854439	-9.110005	0.164665
Trial1	1	1	blindfold	clockwise	practice	Free	1	-0.5	-0.5	1.200699	-0.99156	-1.4546	-1.95632	1.53704227312767	-2.083894	-9.173482	0.266949
Trial1	1	1	blindfold	clockwise	practice	Free	1	-0.5	-0.5	1.220703	-0.9985	-1.45458	-1.95672	1.53965441880875	-2.159316	-9.198873	0.451806
Trial1	1	1	blindfold	clockwise	practice	Free	1	-0.5	-0.5	1.240692	-1.01248	-1.45456	-1.95622	1.54376559176053	-2.216803	-9.1227	0.526315
Trial1	1	1	blindfold	clockwise	practice	Free	1	-0.5	-0.5	1.260696	-1.01875	-1.45456	-1.95533	1.54502016502088	-2.21975	-9.160787	0.676654
Trial1	1	1	blindfold	clockwise	practice	Free	1	-0.5	-0.5	1.280701	-1.02524	-1.45458	-1.95399	1.54595079765492	-2.187919	-9.177714	0.886031
Trial1	1	1	blindfold	clockwise	practice	Free	1	-0.5	-0.5	1.30069	-1.03152	-1.45459	-1.95234	1.54654615690733	-2.200603	-9.093078	0.957316
Trial1	1	1	blindfold	clockwise	practice	Free	1	-0.5	-0.5	1.320694	-1.03749	-1.45455	-1.9487	1.54519482902848	-2.242759	-8.95766	0.871352
Trial1	1	1	blindfold	clockwise	practice	Free	1	-0.5	-0.5	1.340698	-1.0492	-1.45452	-1.94658	1.54732485494449	-2.170377	-9.148091	1.208403
Trial1	1	1	blindfold	clockwise	practice	Free	1	-0.5	-0.5	1.360703	-1.05509	-1.45454	-1.94407	1.54708208085429	-2.294631	-8.906879	1.247849
Trial1	1	1	blindfold	clockwise	practice	Free	1	-0.5	-0.5	1.380692	-1.06085	-1.45447	-1.94147	1.54673481512635	-2.329779	-8.856097	1.083061
Trial1	1	1	blindfold	clockwise	practice	Free	1	-0.5	-0.5	1.400696	-1.06673	-1.45446	-1.93875	1.54634555101695	-2.213595	-9.101541	1.105147
Trial1	1	1	blindfold	clockwise	practice	Free	1	-0.5	-0.5	1.4207	-1.07262	-1.45452	-1.93291	1.54308932756993	-2.163555	-9.012674	1.138378
Trial1	1	1	blindfold	clockwise	practice	Free	1	-0.5	-0.5	1.440704	-1.08457	-1.45445	-1.92996	1.54483256096913	-2.087088	-8.919574	1.199251
Trial1	1	1	blindfold	clockwise	practice	Free	1	-0.5	-0.5	1.460693	-1.09015	-1.45445	-1.927	1.54421700274601	-2.084839	-9.063455	1.141358
Trial1	1	1	blindfold	clockwise	practice	Free	1	-0.5	-0.5	1.480698	-1.09604	-1.45451	-1.92402	1.54372821520928	-1.977957	-9.101541	1.162222
Trial1	1	1	blindfold	clockwise	practice	Free	1	-0.5	-0.5	1.500702	-1.10167	-1.45453	-1.921	1.54312923372147	-2.088644	-8.991515	1.136864
Trial1	1	1	blindfold	clockwise	practice	Free	1	-0.5	-0.5	1.520691	-1.10726	-1.45451	-1.91469	1.53951698274474	-2.105161	-8.91111	1.174799
Trial1	1	1	blindfold	clockwise	practice	Free	1	-0.5	-0.5	1.540695	-1.11873	-1.45448	-1.91143	1.54109113366727	-2.224128	-8.983051	1.18232
Trial1	1	1	blindfold	clockwise	practice	Free	1	-0.5	-0.5	1.560699	-1.12467	-1.45449	-1.90815	1.54048659454999	-2.149235	-8.949197	1.135339
Trial1	1	1	blindfold	clockwise	practice	Free	1	-0.5	-0.5	1.580704	-1.13065	-1.45449	-1.90493	1.53998299320194	-2.103337	-8.995746	1.168773
Trial1	1	1	blindfold	clockwise	practice	Free	1	-0.5	-0.5	1.600693	-1.13644	-1.45449	-1.90176	1.5394761506888	-1.997307	-9.012674	1.244478
Trial1	1	1	blindfold	clockwise	practice	Free	1	-0.5	-0.5	1.620697	-1.14201	-1.4545	-1.89501	1.53565285493852	-1.990191	-9.046528	1.257764
Trial1	1	1	blindfold	clockwise	practice	Free	1	-0.5	-0.5	1.640701	-1.15338	-1.45449	-1.89155	1.53730822063015	-1.947428	-8.915342	1.263309
Trial1	1	1	blindfold	clockwise	practice	Free	1	-0.5	-0.5	1.66069	-1.15898	-1.45446	-1.88824	1.53670585913373	-1.885813	-8.83917	1.18793
Trial1	1	1	blindfold	clockwise	practice	Free	1	-0.5	-0.5	1.680695	-1.16427	-1.45445	-1.88505	1.53610477054903	-1.822006	-8.999978	1.158735
Trial1	1	1	blindfold	clockwise	practice	Free	1	-0.5	-0.5	1.700699	-1.16935	-1.45449	-1.882	1.53556288561684	-1.677748	-9.16925	1.126033
Trial1	1	1	blindfold	clockwise	practice	Free	1	-0.5	-0.5	1.720703	-1.17411	-1.45456	-1.87636	1.53257671182509	-1.676495	-9.203105	1.160959
Trial1	1	1	blindfold	clockwise	practice	Free	1	-0.5	-0.5	1.740692	-1.18268	-1.45457	-1.87389	1.53415313625618	-1.626647	-9.186177	1.066405
Trial1	1	1	blindfold	clockwise	practice	Free	1	-0.5	-0.5	1.760696	-1.18634	-1.45457	-1.87172	1.53384425521126	-1.500381	-9.2158	1.035542
Trial1	1	1	blindfold	clockwise	practice	Free	1	-0.5	-0.5	1.780701	-1.18969	-1.45458	-1.86999	1.53380068358072	-1.447737	-9.190409	1.024058
Trial1	1	1	blindfold	clockwise	practice	Free	1	-0.5	-0.5	1.80069	-1.19227	-1.45458	-1.86853	1.53365976205268	-1.405298	-9.186177	0.945981
Trial1	1	1	blindfold	clockwise	practice	Free	1	-0.5	-0.5	1.820694	-1.19443	-1.4546	-1.86669	1.53299532957179	-1.388614	-9.321595	1.024634
Trial1	1	1	blindfold	clockwise	practice	Free	1	-0.5	-0.5	1.840698	-1.19714	-1.45467	-1.86635	1.53392197376083	-1.405344	-9.368145	0.883323
Trial1	1	1	blindfold	clockwise	practice	Free	1	-0.5	-0.5	1.860703	-1.19765	-1.45468	-1.86629	1.5341003069504	-1.42604	-9.317363	0.865354
Trial1	1	1	blindfold	clockwise	practice	Free	1	-0.5	-0.5	1.880692	-1.19777	-1.45466	-1.86625	1.53411933660473	-1.476424	-9.313131	0.771087
Trial1	1	1	blindfold	clockwise	practice	Free	1	-0.5	-0.5	1.900696	-1.19785	-1.45466	-1.86621	1.5341200497239	-1.464525	-9.401999	0.731027
Trial1	1	1	blindfold	clockwise	practice	Free	1	-0.5	-0.5	1.9207	-1.19792	-1.4547	-1.86614	1.53408967285157	-1.352095	-9.503562	0.671277
Trial1	1	1	blindfold	clockwise	practice	Free	1	-0.5	-0.5	1.940704	-1.19804	-1.45477	-1.86612	1.53412634926311	-0.873356	-9.609357	0.517012
Trial1	1	1	blindfold	clockwise	practice	Free	1	-0.5	-0.5	1.960693	-1.19809	-1.45481	-1.8661	1.53413129757513	-0.771029	-9.719384	0.408124
Trial1	1	1	blindfold	clockwise	practice	Free	1	-0.5	-0.5	1.980698	-1.19813	-1.45486	-1.86608	1.53413174281045	-0.665495	-9.770166	0.362206
Trial1	1	1	blindfold	clockwise	practice	Free	1	-0.5	-0.5	2.000702	-1.19816	-1.45488	-1.86606	1.53412752612828	-0.623446	-9.740543	0.313248
Trial1	1	1	blindfold	clockwise	practice	Free	1	-0.5	-0.5	2.020691	-1.1982	-1.45488	-1.86604	1.5341279218069	-0.72727	-9.744775	0.222838
Trial1	1	1	blindfold	clockwise	practice	Free	1	-0.5	-0.5	2.040695	-1.19828	-1.45487	-1.86602	1.53414649519037	-0.823986	-9.702457	0.285234
Trial1	1	1	blindfold	clockwise	practice	Free	1	-0.5	-0.5	2.060699	-1.19833	-1.45485	-1.866	1.53415145257455	-0.948395	-9.672834	0.337208
Trial1	1	1	blindfold	clockwise	practice	Free	1	-0.5	-0.5	2.080704	-1.19838	-1.45484	-1.86599	1.53416537959701	-1.049579	-9.630516	0.359566
Trial1	1	1	blindfold	clockwise	practice	Free	1	-0.5	-0.5	2.100693	-1.19844	-1.45483	-1.86597	1.53417484500617	-1.011856	-9.626285	0.363802
Trial1	1	1	blindfold	clockwise	practice	Free	1	-0.5	-0.5	2.120697	-1.19849	-1.45482	-1.86593	1.53416192283281	-0.998066	-9.634748	0.336165
Trial1	1	1	blindfold	clockwise	practice	Free	1	-0.5	-0.5	2.140701	-1.1986	-1.45482	-1.86591	1.53419435168091	-0.977278	-9.647444	0.38387
Trial1	1	1	blindfold	clockwise	practice	Free	1	-0.5	-0.5	2.16069	-1.19866	-1.45483	-1.86589	1.53420382655625	-0.952828	-9.681298	0.370026
Trial1	1	1	blindfold	clockwise	practice	Free	1	-0.5	-0.5	2.180695	-1.19871	-1.45484	-1.86587	1.53420874356334	-0.923307	-9.681298	0.324556
Trial1	1	1	blindfold	clockwise	practice	Free	1	-0.5	-0.5	2.200699	-1.19876	-1.45483	-1.86586	1.53422263143878	-0.962309	-9.643212	0.304973
Trial1	1	1	blindfold	clockwise	practice	Free	1	-0.5	-0.5	2.220703	-1.19881	-1.45482	-1.86583	1.53421863749075	-1.019501	-9.596662	0.313667
Trial1	1	1	blindfold	clockwise	practice	Free	1	-0.5	-0.5	2.240692	-1.19892	-1.4548	-1.86582	1.53425984321535	-1.085606	-9.634748	0.23449
Trial1	1	1	blindfold	clockwise	practice	Free	1	-0.5	-0.5	2.260696	-1.19899	-1.4548	-1.8658	1.53427399948333	-1.113269	-9.63898	0.230209
Trial1	1	1	blindfold	clockwise	practice	Free	1	-0.5	-0.5	2.280701	-1.19904	-1.45481	-1.86579	1.53428784204949	-1.134034	-9.613589	0.212135
Trial1	1	1	blindfold	clockwise	practice	Free	1	-0.5	-0.5	2.30069	-1.1991	-1.45481	-1.86578	1.53430640923283	-1.09381	-9.609357	0.210237
Trial1	1	1	blindfold	clockwise	practice	Free	1	-0.5	-0.5	2.320694	-1.19916	-1.4548	-1.86577	1.53432481817333	-1.090084	-9.643212	0.175679
Trial1	1	1	blindfold	clockwise	practice	Free	1	-0.5	-0.5	2.340698	-1.19922	-1.45481	-1.86576	1.53434312319026	-1.017836	-9.672834	0.147654
Trial1	1	1	blindfold	clockwise	practice	Free	1	-0.5	-0.5	2.360703	-1.19932	-1.45484	-1.86575	1.53437984587111	-0.921057	-9.706689	0.132885
Trial1	1	1	blindfold	clockwise	practice	Free	1	-0.5	-0.5	2.380692	-1.19937	-1.45485	-1.86574	1.53439369855447	-0.863234	-9.693993	0.128314
Trial1	1	1	blindfold	clockwise	practice	Free	1	-0.5	-0.5	2.400696	-1.19942	-1.45485	-1.86574	1.53441646559696	-0.869534	-9.73208	0.116543
Trial1	1	1	blindfold	clockwise	practice	Free	1	-0.5	-0.5	2.4207	-1.19947	-1.45485	-1.86573	1.53443048171149	-0.853839	-9.706689	0.101409
Trial1	1	1	blindfold	clockwise	practice	Free	1	-0.5	-0.5	2.440704	-1.19956	-1.45483	-1.86572	1.53446259926228	-0.907216	-9.622053	0.135089
Trial1	1	1	blindfold	clockwise	practice	Free	1	-0.5	-0.5	2.460693	-1.19961	-1.45483	-1.86571	1.53447645920503	-0.953106	-9.617821	0.130279
Trial1	1	1	blindfold	clockwise	practice	Free	1	-0.5	-0.5	2.480698	-1.19966	-1.45483	-1.86571	1.53449928718458	-0.897146	-9.634748	0.142066
Trial1	1	1	blindfold	clockwise	practice	Free	1	-0.5	-0.5	2.500702	-1.19971	-1.45482	-1.8657	1.53451315011686	-0.925401	-9.605126	0.163385
Trial1	1	1	blindfold	clockwise	practice	Free	1	-0.5	-0.5	2.520691	-1.19975	-1.45481	-1.86568	1.53451364258825	-0.885175	-9.630516	0.16149
Trial1	1	1	blindfold	clockwise	practice	Free	1	-0.5	-0.5	2.540695	-1.19985	-1.45482	-1.86567	1.53455023583777	-0.863775	-9.643212	0.19615
Trial1	1	1	blindfold	clockwise	practice	Free	1	-0.5	-0.5	2.560699	-1.19989	-1.45483	-1.86566	1.53455959205016	-0.804729	-9.672834	0.157665
Trial1	1	1	blindfold	clockwise	practice	Free	1	-0.5	-0.5	2.580704	-1.19994	-1.45483	-1.86565	1.53457346224914	-0.75757	-9.719384	0.171687
Trial1	1	1	blindfold	clockwise	practice	Free	1	-0.5	-0.5	2.600693	-1.19998	-1.45485	-1.86564	1.53458282079978	-0.766411	-9.787093	0.143291
Trial1	1	1	blindfold	clockwise	practice	Free	1	-0.5	-0.5	2.620697	-1.20002	-1.45488	-1.86563	1.53459228648821	-0.765142	-9.812484	0.151594
Trial1	1	1	blindfold	clockwise	practice	Free	1	-0.5	-0.5	2.640701	-1.2001	-1.4549	-1.86562	1.53461986530015	-0.830575	-9.749007	0.10637
Trial1	1	1	blindfold	clockwise	practice	Free	1	-0.5	-0.5	2.66069	-1.20015	-1.45488	-1.86562	1.53464265274823	-0.880231	-9.698225	0.101441
Trial1	1	1	blindfold	clockwise	practice	Free	1	-0.5	-0.5	2.680695	-1.2002	-1.45487	-1.86562	1.53466549587356	-0.885262	-9.723616	0.102014
Trial1	1	1	blindfold	clockwise	practice	Free	1	-0.5	-0.5	2.700699	-1.20024	-1.45486	-1.86561	1.53467480645438	-0.882807	-9.681298	0.059169
Trial1	1	1	blindfold	clockwise	practice	Free	1	-0.5	-0.5	2.720703	-1.20029	-1.45484	-1.86561	1.53469759764159	-0.784167	-9.634748	0.027128
Trial1	1	1	blindfold	clockwise	practice	Free	1	-0.5	-0.5	2.740692	-1.20038	-1.45481	-1.86562	1.53474763303178	-0.712637	-9.626285	-0.064458
Trial1	1	1	blindfold	clockwise	practice	Free	1	-0.5	-0.5	2.760696	-1.20041	-1.45481	-1.86562	1.53476128791479	-0.666102	-9.634748	-0.054529
Trial1	1	1	blindfold	clockwise	practice	Free	1	-0.5	-0.5	2.780701	-1.20044	-1.45481	-1.86563	1.53478390760632	-0.621559	-9.664371	-0.116515
Trial1	1	1	blindfold	clockwise	practice	Free	1	-0.5	-0.5	2.80069	-1.20048	-1.45482	-1.86564	1.53481093726364	-0.609667	-9.651675	-0.1316
Trial1	1	1	blindfold	clockwise	practice	Free	1	-0.5	-0.5	2.820694	-1.20051	-1.45482	-1.86564	1.53482464793932	-0.66367	-9.643212	-0.126936
Trial1	1	1	blindfold	clockwise	practice	Free	1	-0.5	-0.5	2.840698	-1.20059	-1.45482	-1.86564	1.53486115760357	-0.745197	-9.63898	0.00072574
Trial1	1	1	blindfold	clockwise	practice	Free	1	-0.5	-0.5	2.860703	-1.20063	-1.45482	-1.86564	1.53487938646539	-0.782878	-9.643212	0.0061441
Trial1	1	1	blindfold	clockwise	practice	Free	1	-0.5	-0.5	2.880692	-1.20067	-1.45482	-1.86564	1.53489767056796	-0.861419	-9.617821	0.022434
Trial1	1	1	blindfold	clockwise	practice	Free	1	-0.5	-0.5	2.900696	-1.20072	-1.45482	-1.86564	1.53492047243846	-0.875246	-9.622053	0.034242
Trial1	1	1	blindfold	clockwise	practice	Free	1	-0.5	-0.5	2.9207	-1.20076	-1.45482	-1.86564	1.53493875840024	-0.892202	-9.647444	0.027207
Trial1	1	1	blindfold	clockwise	practice	Free	1	-0.5	-0.5	2.940704	-1.20086	-1.45482	-1.86563	1.53497561970944	-0.887793	-9.634748	0.026605
Trial1	1	1	blindfold	clockwise	practice	Free	1	-0.5	-0.5	2.960693	-1.20091	-1.45482	-1.86563	1.53499842660525	-0.872687	-9.626285	0.045382
Trial1	1	1	blindfold	clockwise	practice	Free	1	-0.5	-0.5	2.980698	-1.20095	-1.45483	-1.86563	1.53501671659672	-0.876493	-9.660139	0.012197
Trial1	1	1	blindfold	clockwise	practice	Free	1	-0.5	-0.5	3.000702	-1.201	-1.45483	-1.86563	1.53503952581055	-0.828101	-9.651675	0.0048338
Trial1	1	1	blindfold	clockwise	practice	Free	1	-0.5	-0.5	3.020691	-1.20105	-1.45483	-1.86564	1.53507119304004	-0.864602	-9.651675	-0.027774
Trial1	1	1	blindfold	clockwise	practice	Free	1	-0.5	-0.5	3.040695	-1.20114	-1.45482	-1.86565	1.53512115217682	-0.992879	-9.605126	-0.071758
Trial1	1	1	blindfold	clockwise	practice	Free	1	-0.5	-0.5	3.060699	-1.2012	-1.45481	-1.86565	1.53514859428076	-0.992328	-9.63898	-0.126999
Trial1	1	1	blindfold	clockwise	practice	Free	1	-0.5	-0.5	3.080704	-1.20125	-1.45481	-1.86566	1.5351803719583	-0.991683	-9.596662	-0.124902
Trial1	1	1	blindfold	clockwise	practice	Free	1	-0.5	-0.5	3.100693	-1.2013	-1.45481	-1.86566	1.53520318850291	-1.027451	-9.605126	-0.091721
Trial1	1	1	blindfold	clockwise	practice	Free	1	-0.5	-0.5	3.120697	-1.20136	-1.4548	-1.86567	1.53523948850435	-1.035651	-9.605126	-0.115888
Trial1	1	1	blindfold	clockwise	practice	Free	1	-0.5	-0.5	3.140701	-1.20146	-1.45481	-1.86568	1.53529419608623	-0.973318	-9.668603	-0.061539
Trial1	1	1	blindfold	clockwise	practice	Free	1	-0.5	-0.5	3.16069	-1.20152	-1.45482	-1.86568	1.53532159315354	-0.874041	-9.698225	-0.089413
Trial1	1	1	blindfold	clockwise	practice	Free	1	-0.5	-0.5	3.180695	-1.20156	-1.45483	-1.86568	1.53533989520891	-0.823693	-9.672834	-0.054574
Trial1	1	1	blindfold	clockwise	practice	Free	1	-0.5	-0.5	3.200699	-1.2016	-1.45483	-1.86568	1.53535814361696	-0.786542	-9.617821	-0.01772
Trial1	1	1	blindfold	clockwise	practice	Free	1	-0.5	-0.5	3.220703	-1.20164	-1.45482	-1.86568	1.53537644732337	-0.759509	-9.575503	-0.017564
Trial1	1	1	blindfold	clockwise	practice	Free	1	-0.5	-0.5	3.240692	-1.20172	-1.45479	-1.86568	1.53541300273482	-0.697867	-9.579735	0.0028219
Trial1	1	1	blindfold	clockwise	practice	Free	1	-0.5	-0.5	3.260696	-1.20176	-1.45479	-1.86568	1.53543130891881	-0.714774	-9.571271	0.039432
Trial1	1	1	blindfold	clockwise	practice	Free	1	-0.5	-0.5	3.280701	-1.2018	-1.45479	-1.86568	1.53544956144304	-0.754946	-9.575503	0.071093
Trial1	1	1	blindfold	clockwise	practice	Free	1	-0.5	-0.5	3.30069	-1.20184	-1.45479	-1.86568	1.53546781478894	-0.724152	-9.583967	0.0664
Trial1	1	1	blindfold	clockwise	practice	Free	1	-0.5	-0.5	3.320694	-1.20188	-1.45479	-1.86567	1.53547711122802	-0.778254	-9.59243	0.036467
Trial1	1	1	blindfold	clockwise	practice	Free	1	-0.5	-0.5	3.340698	-1.20196	-1.4548	-1.86567	1.53551367674366	-0.738657	-9.59243	0.030465
Trial1	1	1	blindfold	clockwise	practice	Free	1	-0.5	-0.5	3.360703	-1.202	-1.4548	-1.86567	1.535531987987	-0.726092	-9.626285	0.024321
Trial1	1	1	blindfold	clockwise	practice	Free	1	-0.5	-0.5	3.380692	-1.20204	-1.4548	-1.86567	1.53555024555536	-0.740557	-9.63898	0.018063
Trial1	1	1	blindfold	clockwise	practice	Free	1	-0.5	-0.5	3.400696	-1.20208	-1.45481	-1.86567	1.53556855844911	-0.721102	-9.664371	-0.007496
Trial1	1	1	blindfold	clockwise	practice	Free	1	-0.5	-0.5	3.4207	-1.20212	-1.45483	-1.86568	1.53559588374483	-0.762056	-9.68553	-0.06356
Trial1	1	1	blindfold	clockwise	practice	Free	1	-0.5	-0.5	3.440704	-1.2022	-1.45484	-1.86568	1.5356324044273	-0.819225	-9.68553	-0.052668
Trial1	1	1	blindfold	clockwise	practice	Free	1	-0.5	-0.5	3.460693	-1.20225	-1.45484	-1.86568	1.53565529966479	-0.806021	-9.655907	-0.056655
Trial1	1	1	blindfold	clockwise	practice	Free	1	-0.5	-0.5	3.480698	-1.20229	-1.45483	-1.86568	1.53567356226787	-0.76696	-9.647444	-0.0073511
Trial1	1	1	blindfold	clockwise	practice	Free	1	-0.5	-0.5	3.500702	-1.20233	-1.45482	-1.86569	1.53570067921313	-0.762022	-9.634748	-0.063297
Trial1	1	1	blindfold	clockwise	practice	Free	1	-0.5	-0.5	3.520691	-1.20237	-1.45482	-1.86569	1.53571899787767	-0.765092	-9.693993	-0.024543
Trial1	1	1	blindfold	clockwise	practice	Free	1	-0.5	-0.5	3.540695	-1.20245	-1.45486	-1.86569	1.53575558315926	-0.722948	-9.761702	-0.01391
Trial1	1	1	blindfold	clockwise	practice	Free	1	-0.5	-0.5	3.560699	-1.20248	-1.45487	-1.86569	1.53576926940938	-0.683406	-9.749007	-0.049665
Trial1	1	1	blindfold	clockwise	practice	Free	1	-0.5	-0.5	3.580704	-1.20252	-1.45488	-1.8657	1.53579649569063	-0.700359	-9.795557	-0.042781
Trial1	1	1	blindfold	clockwise	practice	Free	1	-0.5	-0.5	3.600693	-1.20256	-1.45489	-1.8657	1.53581476363565	-0.666332	-9.782861	0.0030344
Trial1	1	1	blindfold	clockwise	practice	Free	1	-0.5	-0.5	3.620697	-1.20259	-1.45489	-1.86569	1.5358196016959	-0.686414	-9.808252	0.021693
Trial1	1	1	blindfold	clockwise	practice	Free	1	-0.5	-0.5	3.640701	-1.20267	-1.45491	-1.86569	1.53585619603585	-0.75859	-9.859034	0.076728
Trial1	1	1	blindfold	clockwise	practice	Free	1	-0.5	-0.5	3.66069	-1.20271	-1.45492	-1.86568	1.5358656691638	-0.727057	-9.863265	0.138336
Trial1	1	1	blindfold	clockwise	practice	Free	1	-0.5	-0.5	3.680695	-1.20275	-1.45493	-1.86566	1.53586608201058	-0.700561	-9.892888	0.220788
Trial1	1	1	blindfold	clockwise	practice	Free	1	-0.5	-0.5	3.700699	-1.20278	-1.45494	-1.86565	1.53587092388699	-0.71546	-9.863265	0.299519
Trial1	1	1	blindfold	clockwise	practice	Free	1	-0.5	-0.5	3.720703	-1.20282	-1.45494	-1.86561	1.53585374369652	-0.677627	-9.842106	0.37015
Trial1	1	1	blindfold	clockwise	practice	Free	1	-0.5	-0.5	3.740692	-1.2029	-1.45491	-1.86559	1.53587264842605	-0.727197	-9.765934	0.428591
Trial1	1	1	blindfold	clockwise	practice	Free	1	-0.5	-0.5	3.760696	-1.20294	-1.45491	-1.86557	1.53587301285037	-0.759374	-9.825179	0.365472
Trial1	1	1	blindfold	clockwise	practice	Free	1	-0.5	-0.5	3.780701	-1.20298	-1.45492	-1.86555	1.53587364511886	-0.763782	-9.875961	0.366084
Trial1	1	1	blindfold	clockwise	practice	Free	1	-0.5	-0.5	3.80069	-1.20302	-1.45493	-1.86553	1.53587411813595	-0.698551	-9.905583	0.292302
Trial1	1	1	blindfold	clockwise	practice	Free	1	-0.5	-0.5	3.820694	-1.20306	-1.45494	-1.86551	1.53587464702151	-0.675292	-9.935206	0.297188
Trial1	1	1	blindfold	clockwise	practice	Free	1	-0.5	-0.5	3.840698	-1.20313	-1.45499	-1.8655	1.53589788367708	-0.62141	-10.03677	0.208115
Trial1	1	1	blindfold	clockwise	practice	Free	1	-0.5	-0.5	3.860703	-1.20317	-1.45501	-1.86549	1.5359071577677	-0.728943	-10.07485	0.184322
Trial1	1	1	blindfold	clockwise	practice	Free	1	-0.5	-0.5	3.880692	-1.20321	-1.45502	-1.86547	1.53590769107505	-0.711295	-10.0537	0.209107
Trial1	1	1	blindfold	clockwise	practice	Free	1	-0.5	-0.5	3.900696	-1.20325	-1.45503	-1.86546	1.53591707336457	-0.798637	-10.05793	0.22671
Trial1	1	1	blindfold	clockwise	practice	Free	1	-0.5	-0.5	3.9207	-1.20329	-1.45503	-1.86543	1.53590881299815	-0.861545	-10.07485	0.210547
Trial1	1	1	blindfold	clockwise	practice	Free	1	-0.5	-0.5	3.940704	-1.2034	-1.45501	-1.86541	1.53594150108647	-1.125997	-9.96906	0.293811
Trial1	1	1	blindfold	clockwise	practice	Free	1	-0.5	-0.5	3.960693	-1.20346	-1.45499	-1.86539	1.53595105311811	-1.155353	-9.926742	0.396001
Trial1	1	1	blindfold	clockwise	practice	Free	1	-0.5	-0.5	3.980698	-1.20352	-1.45497	-1.86537	1.53596087423591	-1.235114	-9.926742	0.425368
Trial1	1	1	blindfold	clockwise	practice	Free	1	-0.5	-0.5	4.000702	-1.20359	-1.45496	-1.86535	1.5359751242594	-1.198771	-9.930974	0.389407
Trial1	1	1	blindfold	clockwise	practice	Free	1	-0.5	-0.5	4.020691	-1.20365	-1.45497	-1.86531	1.53596709419116	-1.182398	-10.01138	0.406072
Trial1	1	1	blindfold	clockwise	practice	Free	1	-0.5	-0.5	4.040695	-1.20377	-1.45504	-1.86528	1.53599522921585	-0.993798	-10.16372	0.421948
Trial1	1	1	blindfold	clockwise	practice	Free	1	-0.5	-0.5	4.060699	-1.20382	-1.45507	-1.86526	1.53600047519238	-0.915846	-10.23566	0.431177
Trial1	1	1	blindfold	clockwise	practice	Free	1	-0.5	-0.5	4.080704	-1.20387	-1.45511	-1.86524	1.53600572304105	-0.779499	-10.29914	0.417724
Trial1	1	1	blindfold	clockwise	practice	Free	1	-0.5	-0.5	4.100693	-1.20391	-1.45514	-1.86522	1.53600622319848	-0.76012	-10.32453	0.360413
Trial1	1	1	blindfold	clockwise	practice	Free	1	-0.5	-0.5	4.120697	-1.20395	-1.45514	-1.86518	1.53598892457786	-0.748148	-10.21027	0.367407
Trial1	1	1	blindfold	clockwise	practice	Free	1	-0.5	-0.5	4.140701	-1.20403	-1.45513	-1.86515	1.53599894096762	-0.795854	-10.30337	0.420925
Trial1	1	1	blindfold	clockwise	practice	Free	1	-0.5	-0.5	4.16069	-1.20408	-1.45514	-1.86513	1.53600414245068	-0.89703	-10.31184	0.436369
Trial1	1	1	blindfold	clockwise	practice	Free	1	-0.5	-0.5	4.180695	-1.20413	-1.45514	-1.8651	1.5360002344627	-1.00874	-10.22297	0.529897
Trial1	1	1	blindfold	clockwise	practice	Free	1	-0.5	-0.5	4.200699	-1.20419	-1.45512	-1.86506	1.53599239270064	-1.078377	-10.17642	0.604203
Trial1	1	1	blindfold	clockwise	practice	Free	1	-0.5	-0.5	4.220703	-1.20425	-1.4551	-1.865	1.53596648975183	-1.056402	-10.1341	0.606218
Trial1	1	1	blindfold	clockwise	practice	Free	1	-0.5	-0.5	4.240692	-1.20436	-1.45506	-1.86497	1.53599024636286	-1.025695	-10.06216	0.566051
Trial1	1	1	blindfold	clockwise	practice	Free	1	-0.5	-0.5	4.260696	-1.20441	-1.45505	-1.86495	1.53599546093868	-0.938549	-10.09178	0.459111
Trial1	1	1	blindfold	clockwise	practice	Free	1	-0.5	-0.5	4.280701	-1.20446	-1.45505	-1.86493	1.53600046551414	-0.765804	-10.14256	0.401526
Trial1	1	1	blindfold	clockwise	practice	Free	1	-0.5	-0.5	4.30069	-1.2045	-1.45508	-1.86491	1.53600114566052	-0.647174	-10.23143	0.333516
Trial1	1	1	blindfold	clockwise	practice	Free	1	-0.5	-0.5	4.320694	-1.20453	-1.4551	-1.8649	1.53600602622607	-0.51407	-10.23566	0.260028
Trial1	1	1	blindfold	clockwise	practice	Free	1	-0.5	-0.5	4.340698	-1.20456	-1.45511	-1.86488	1.53600211535752	-0.402771	-10.21874	0.253423
Trial1	1	1	blindfold	clockwise	practice	Free	1	-0.5	-0.5	4.360703	-1.2046	-1.45514	-1.86487	1.53601159069949	-0.360032	-10.34992	0.149057
Trial1	1	1	blindfold	clockwise	practice	Free	1	-0.5	-0.5	4.380692	-1.20462	-1.45517	-1.86486	1.53601182517469	-0.414612	-10.45572	0.147939
Trial1	1	1	blindfold	clockwise	practice	Free	1	-0.5	-0.5	4.400696	-1.20464	-1.4552	-1.86485	1.53601205997315	-0.56665	-10.46418	0.15098
Trial1	1	1	blindfold	clockwise	practice	Free	1	-0.5	-0.5	4.4207	-1.20468	-1.45522	-1.86483	1.53601263991968	-0.701731	-10.43033	0.172094
Trial1	1	1	blindfold	clockwise	practice	Free	1	-0.5	-0.5	4.440704	-1.20477	-1.4552	-1.86482	1.5360450355263	-0.965128	-10.38378	0.165359
Trial1	1	1	blindfold	clockwise	practice	Free	1	-0.5	-0.5	4.460693	-1.20482	-1.45519	-1.86482	1.53606795368451	-1.010447	-10.37108	0.134075
Trial1	1	1	blindfold	clockwise	practice	Free	1	-0.5	-0.5	4.480698	-1.20488	-1.4552	-1.86481	1.53608662575632	-1.065717	-10.45572	0.154629
Trial1	1	1	blindfold	clockwise	practice	Free	1	-0.5	-0.5	4.500702	-1.20494	-1.45521	-1.8648	1.53610524530959	-1.068961	-10.45149	0.104829
Trial1	1	1	blindfold	clockwise	practice	Free	1	-0.5	-0.5	4.520691	-1.20499	-1.45523	-1.86479	1.5361193260732	-1.06641	-10.48957	0.116625
Trial1	1	1	blindfold	clockwise	practice	Free	1	-0.5	-0.5	4.540695	-1.20511	-1.45523	-1.86479	1.53617442292411	-0.992903	-10.43033	0.115628
Trial1	1	1	blindfold	clockwise	practice	Free	1	-0.5	-0.5	4.560699	-1.20516	-1.45522	-1.86478	1.5361885598502	-0.94573	-10.40494	0.115746
Trial1	1	1	blindfold	clockwise	practice	Free	1	-0.5	-0.5	4.580704	-1.20521	-1.45521	-1.86477	1.53620259242784	-0.960074	-10.42186	0.168947
Trial1	1	1	blindfold	clockwise	practice	Free	1	-0.5	-0.5	4.600693	-1.20526	-1.4552	-1.86476	1.53621668129427	-0.987616	-10.35415	0.224154
Trial1	1	1	blindfold	clockwise	practice	Free	1	-0.5	-0.5	4.620697	-1.20532	-1.45519	-1.86474	1.53622631274049	-1.06048	-10.3203	0.257826
Trial1	1	1	blindfold	clockwise	practice	Free	1	-0.5	-0.5	4.640701	-1.20537	-1.45517	-1.86471	1.53622266509573	-1.040277	-10.34146	0.291685
Trial1	1	1	blindfold	clockwise	practice	Free	1	-0.5	-0.5	4.66069	-1.2055	-1.45519	-1.86469	1.5362647017936	-1.198054	-10.40917	0.290356
Trial1	1	1	blindfold	clockwise	practice	Free	1	-0.5	-0.5	4.680695	-1.20556	-1.4552	-1.86467	1.53627444911601	-1.282903	-10.37108	0.294862
Trial1	1	1	blindfold	clockwise	practice	Free	1	-0.5	-0.5	4.700699	-1.20563	-1.45519	-1.86466	1.53629764197366	-1.311778	-10.32453	0.312038
Trial1	1	1	blindfold	clockwise	practice	Free	1	-0.5	-0.5	4.720703	-1.2057	-1.45518	-1.86464	1.53631204536708	-1.27417	-10.35839	0.288668
Trial1	1	1	blindfold	clockwise	practice	Free	1	-0.5	-0.5	4.740692	-1.20583	-1.4552	-1.86463	1.53636289684193	-1.069551	-10.43456	0.130348
Trial1	1	1	blindfold	clockwise	practice	Free	1	-0.5	-0.5	4.760696	-1.20589	-1.45522	-1.86463	1.53639050017385	-0.987383	-10.44725	0.049763
Trial1	1	1	blindfold	clockwise	practice	Free	1	-0.5	-0.5	4.780701	-1.20593	-1.45523	-1.86463	1.53640884865209	-0.842295	-10.49804	-0.0022384
Trial1	1	1	blindfold	clockwise	practice	Free	1	-0.5	-0.5	4.80069	-1.20598	-1.45525	-1.86463	1.53643185387126	-0.768089	-10.52343	0.011903
Trial1	1	1	blindfold	clockwise	practice	Free	1	-0.5	-0.5	4.820694	-1.20602	-1.45525	-1.86464	1.53645909797007	-0.70415	-10.4938	-0.070106
Trial1	1	1	blindfold	clockwise	practice	Free	1	-0.5	-0.5	4.840698	-1.2061	-1.4552	-1.86465	1.53650474922046	-0.780951	-10.28221	-0.130422
Trial1	1	1	blindfold	clockwise	practice	Free	1	-0.5	-0.5	4.860703	-1.20614	-1.45516	-1.86465	1.53652315657554	-0.890329	-10.26529	-0.139033
Trial1	1	1	blindfold	clockwise	practice	Free	1	-0.5	-0.5	4.880692	-1.20619	-1.45514	-1.86466	1.53655489961668	-0.914026	-10.25259	-0.063849
Trial1	1	1	blindfold	clockwise	practice	Free	1	-0.5	-0.5	4.900696	-1.20625	-1.45513	-1.86466	1.53658245878474	-0.93524	-10.21874	-0.013884
Trial1	1	1	blindfold	clockwise	practice	Free	1	-0.5	-0.5	4.9207	-1.20629	-1.45511	-1.86465	1.53659208190376	-0.920764	-10.19335	0.014543
Trial1	1	1	blindfold	clockwise	practice	Free	1	-0.5	-0.5	4.940704	-1.20639	-1.45507	-1.86465	1.53663800200234	-0.888688	-10.07485	0.018201
Trial1	1	1	blindfold	clockwise	practice	Free	1	-0.5	-0.5	4.960693	-1.20644	-1.45505	-1.86465	1.53666101877576	-0.835265	-10.02831	0.014272
Trial1	1	1	blindfold	clockwise	practice	Free	1	-0.5	-0.5	4.980698	-1.20649	-1.45503	-1.86465	1.53668403683573	-0.8962	-10.03677	0.027921
Trial1	1	1	blindfold	clockwise	practice	Free	1	-0.5	-0.5	5.000702	-1.20653	-1.45503	-1.86466	1.53671123879315	-0.837874	-10.07909	-0.031989
Trial1	1	1	blindfold	clockwise	practice	Free	1	-0.5	-0.5	5.020691	-1.20658	-1.45504	-1.86466	1.53673420422551	-0.829271	-10.15103	-0.122486
Trial1	1	1	blindfold	clockwise	practice	Free	1	-0.5	-0.5	5.040695	-1.20662	-1.45506	-1.86469	1.53677934909247	-0.855147	-10.15526	-0.17366
Trial1	1	1	blindfold	clockwise	practice	Free	1	-0.5	-0.5	5.060699	-1.20671	-1.45509	-1.8647	1.53682962709601	-0.831987	-10.22297	-0.228012
Trial1	1	1	blindfold	clockwise	practice	Free	1	-0.5	-0.5	5.080704	-1.20676	-1.4551	-1.86472	1.53687032939033	-0.817638	-10.23566	-0.281095
Trial1	1	1	blindfold	clockwise	practice	Free	1	-0.5	-0.5	5.100693	-1.2068	-1.45511	-1.86475	1.53691526440416	-0.813501	-10.25259	-0.400638
Trial1	1	1	blindfold	clockwise	practice	Free	1	-0.5	-0.5	5.120697	-1.20684	-1.45513	-1.86481	1.53698703584444	-0.738368	-10.32453	-0.499301
Trial1	1	1	blindfold	clockwise	practice	Free	1	-0.5	-0.5	5.140701	-1.20692	-1.45514	-1.86484	1.53705039264376	-0.788806	-10.28221	-0.591392
Trial1	1	1	blindfold	clockwise	practice	Free	1	-0.5	-0.5	5.16069	-1.20696	-1.45514	-1.86487	1.53709554058927	-0.837188	-10.30337	-0.583955
Trial1	1	1	blindfold	clockwise	practice	Free	1	-0.5	-0.5	5.180695	-1.20701	-1.45515	-1.86491	1.53715402919912	-0.821445	-10.38378	-0.585213
Trial1	1	1	blindfold	clockwise	practice	Free	1	-0.5	-0.5	5.200699	-1.20705	-1.45518	-1.86494	1.53719896611295	-0.857344	-10.37955	-0.597841
Trial1	1	1	blindfold	clockwise	practice	Free	1	-0.5	-0.5	5.220703	-1.2071	-1.45518	-1.865	1.53727534416538	-0.91332	-10.32453	-0.610475
Trial1	1	1	blindfold	clockwise	practice	Free	1	-0.5	-0.5	5.240692	-1.2072	-1.45516	-1.86502	1.53733902778792	-1.008463	-10.29914	-0.438613
Trial1	1	1	blindfold	clockwise	practice	Free	1	-0.5	-0.5	5.260696	-1.20726	-1.45516	-1.86503	1.53737550330858	-1.004346	-10.32876	-0.294707
Trial1	1	1	blindfold	clockwise	practice	Free	1	-0.5	-0.5	5.280701	-1.20731	-1.45516	-1.86505	1.53741642502328	-0.941338	-10.36262	-0.237052
Trial1	1	1	blindfold	clockwise	practice	Free	1	-0.5	-0.5	5.30069	-1.20736	-1.45517	-1.86505	1.53743940526233	-0.93175	-10.32453	-0.173909
Trial1	1	1	blindfold	clockwise	practice	Free	1	-0.5	-0.5	5.320694	-1.20741	-1.45516	-1.86507	1.53748006226507	-0.835543	-10.25259	-0.144494
Trial1	1	1	blindfold	clockwise	practice	Free	1	-0.5	-0.5	5.340698	-1.2075	-1.4551	-1.86508	1.5375303660738	-0.832968	-10.17642	-0.146366
Trial1	1	1	blindfold	clockwise	practice	Free	1	-0.5	-0.5	5.360703	-1.20755	-1.4551	-1.86509	1.53756229596118	-0.885309	-10.2399	-0.213459
Trial1	1	1	blindfold	clockwise	practice	Free	1	-0.5	-0.5	5.380692	-1.20759	-1.45511	-1.8651	1.53758945796632	-0.90218	-10.17219	-0.186515
Trial1	1	1	blindfold	clockwise	practice	Free	1	-0.5	-0.5	5.400696	-1.20764	-1.45509	-1.86511	1.53762138968693	-0.939269	-10.10025	-0.20311
Trial1	1	1	blindfold	clockwise	practice	Free	1	-0.5	-0.5	5.4207	-1.2077	-1.45505	-1.86513	1.5376668720677	-0.943016	-9.994451	-0.188523
Trial1	1	1	blindfold	clockwise	practice	Free	1	-0.5	-0.5	5.440704	-1.20779	-1.45498	-1.86515	1.53772597107068	-0.85006	-10.01138	-0.234405
Trial1	1	1	blindfold	clockwise	practice	Free	1	-0.5	-0.5	5.460693	-1.20783	-1.455	-1.86517	1.53776213232219	-0.778043	-10.11717	-0.345339
Trial1	1	1	blindfold	clockwise	practice	Free	1	-0.5	-0.5	5.480698	-1.20788	-1.45505	-1.8652	1.53781174208091	-0.668299	-10.29914	-0.451413
Trial1	1	1	blindfold	clockwise	practice	Free	1	-0.5	-0.5	5.500702	-1.20791	-1.45513	-1.86522	1.53784345546491	-0.555825	-10.43033	-0.481463
Trial1	1	1	blindfold	clockwise	practice	Free	1	-0.5	-0.5	5.520691	-1.20794	-1.45519	-1.86527	1.53790157107908	-0.448306	-10.4261	-0.515001
Trial1	1	1	blindfold	clockwise	practice	Free	1	-0.5	-0.5	5.540695	-1.20798	-1.45519	-1.86529	1.53793768270936	-0.418818	-10.333	-0.353681
Trial1	1	1	blindfold	clockwise	practice	Free	1	-0.5	-0.5	5.560699	-1.208	-1.45517	-1.8653	1.53795579160759	-0.510202	-10.26952	-0.261286
Trial1	1	1	blindfold	clockwise	practice	Free	1	-0.5	-0.5	5.580704	-1.20803	-1.45513	-1.86531	1.53797856143188	-0.596126	-10.1468	-0.183466
Trial1	1	1	blindfold	clockwise	practice	Free	1	-0.5	-0.5	5.600693	-1.20807	-1.45509	-1.86532	1.53800589066944	-0.779564	-10.06639	-0.153422
Trial1	1	1	blindfold	clockwise	practice	Free	1	-0.5	-0.5	5.620697	-1.20811	-1.45505	-1.86533	1.53803305982229	-0.905825	-10.07062	-0.12541
Trial1	1	1	blindfold	clockwise	practice	Free	1	-0.5	-0.5	5.640701	-1.20821	-1.45504	-1.86534	1.53808799890916	-0.957944	-10.11294	-0.091556
Trial1	1	1	blindfold	clockwise	practice	Free	1	-0.5	-0.5	5.66069	-1.20826	-1.45505	-1.86534	1.53811099833828	-0.889971	-10.16796	-0.080888
Trial1	1	1	blindfold	clockwise	practice	Free	1	-0.5	-0.5	5.680695	-1.20831	-1.45508	-1.86534	1.53813405394133	-0.846546	-10.26105	-0.078613
Trial1	1	1	blindfold	clockwise	practice	Free	1	-0.5	-0.5	5.700699	-1.20836	-1.45511	-1.86535	1.53816594445783	-0.767936	-10.29068	-0.048556
Trial1	1	1	blindfold	clockwise	practice	Free	1	-0.5	-0.5	5.720703	-1.2084	-1.45513	-1.86534	1.53817550236152	-0.776087	-10.26105	-0.042999
Trial1	1	1	blindfold	clockwise	practice	Free	1	-0.5	-0.5	5.740692	-1.20849	-1.4551	-1.86534	1.53821695493104	-0.875737	-10.17642	0.070144
Trial1	1	1	blindfold	clockwise	practice	Free	1	-0.5	-0.5	5.760696	-1.20854	-1.45509	-1.86534	1.53823996152475	-0.999597	-10.16372	0.055243
Trial1	1	1	blindfold	clockwise	practice	Free	1	-0.5	-0.5	5.780701	-1.20859	-1.45508	-1.86533	1.53825413640712	-1.086917	-10.14256	0.058484
Trial1	1	1	blindfold	clockwise	practice	Free	1	-0.5	-0.5	5.80069	-1.20866	-1.45507	-1.86533	1.53828637173116	-1.219497	-10.0537	0.089167
Trial1	1	1	blindfold	clockwise	practice	Free	1	-0.5	-0.5	5.820694	-1.20872	-1.45504	-1.86531	1.53829632689186	-1.303624	-10.01138	0.137967
Trial1	1	1	blindfold	clockwise	practice	Free	1	-0.5	-0.5	5.840698	-1.20886	-1.45502	-1.8653	1.53835181715888	-1.246854	-10.11294	0.203933
Trial1	1	1	blindfold	clockwise	practice	Free	1	-0.5	-0.5	5.860703	-1.20893	-1.45504	-1.86529	1.53837523070573	-1.217418	-10.10871	0.161171
Trial1	1	1	blindfold	clockwise	practice	Free	1	-0.5	-0.5	5.880692	-1.20899	-1.45506	-1.86528	1.53839397729376	-1.256436	-10.12564	0.141702
Trial1	1	1	blindfold	clockwise	practice	Free	1	-0.5	-0.5	5.900696	-1.20906	-1.45507	-1.86528	1.53842628282291	-1.247711	-10.13833	0.110642
Trial1	1	1	blindfold	clockwise	practice	Free	1	-0.5	-0.5	5.9207	-1.20913	-1.45508	-1.86527	1.53844975532826	-1.264173	-10.2272	0.040111
Trial1	1	1	blindfold	clockwise	practice	Free	1	-0.5	-0.5	5.940704	-1.20927	-1.45511	-1.86527	1.53851426940934	-1.358364	-10.21027	0.093818
Trial1	1	1	blindfold	clockwise	practice	Free	1	-0.5	-0.5	5.960693	-1.20934	-1.45511	-1.86527	1.53854653020938	-1.43824	-10.17642	0.072176
Trial1	1	1	blindfold	clockwise	practice	Free	1	-0.5	-0.5	5.980698	-1.20942	-1.45509	-1.86526	1.53857452502027	-1.426956	-10.18065	0.057757
Trial1	1	1	blindfold	clockwise	practice	Free	1	-0.5	-0.5	6.000702	-1.20949	-1.45509	-1.86526	1.53860684634769	-1.381689	-10.18911	0.059338
Trial1	1	1	blindfold	clockwise	practice	Free	1	-0.5	-0.5	6.020691	-1.20957	-1.45508	-1.86525	1.53863484792881	-1.483478	-10.15526	0.068791
Trial1	1	1	blindfold	clockwise	practice	Free	1	-0.5	-0.5	6.040695	-1.20973	-1.45508	-1.86526	1.53871751645976	-1.49881	-10.16372	-0.021724
Trial1	1	1	blindfold	clockwise	practice	Free	1	-0.5	-0.5	6.060699	-1.20981	-1.45508	-1.86526	1.53875441304454	-1.500797	-10.16796	-0.070772
Trial1	1	1	blindfold	clockwise	practice	Free	1	-0.5	-0.5	6.080704	-1.20989	-1.45508	-1.86526	1.53879131290263	-1.485594	-10.16796	-0.030531
Trial1	1	1	blindfold	clockwise	practice	Free	1	-0.5	-0.5	6.100693	-1.20998	-1.45508	-1.86526	1.53883283603036	-1.562829	-10.10448	-0.0057806
Trial1	1	1	blindfold	clockwise	practice	Free	1	-0.5	-0.5	6.120697	-1.21006	-1.45506	-1.86526	1.53886974284408	-1.654059	-10.02407	-0.019759
Trial1	1	1	blindfold	clockwise	practice	Free	1	-0.5	-0.5	6.140701	-1.21026	-1.45497	-1.86526	1.53896205170407	-1.902165	-9.833643	0.012817
Trial1	1	1	blindfold	clockwise	practice	Free	1	-0.5	-0.5	6.16069	-1.21036	-1.45493	-1.86526	1.5390082138076	-1.968042	-9.837875	0.052834
Trial1	1	1	blindfold	clockwise	practice	Free	1	-0.5	-0.5	6.180695	-1.21047	-1.45492	-1.86525	1.53905006571706	-2.069665	-9.808252	0.12382
Trial1	1	1	blindfold	clockwise	practice	Free	1	-0.5	-0.5	6.200699	-1.21059	-1.45491	-1.86525	1.53910548506511	-2.174009	-9.749007	0.144253
Trial1	1	1	blindfold	clockwise	practice	Free	1	-0.5	-0.5	6.220703	-1.2107	-1.45489	-1.86523	1.53913862945602	-2.169519	-9.73208	0.147881
Trial1	1	1	blindfold	clockwise	practice	Free	1	-0.5	-0.5	6.240692	-1.21094	-1.45484	-1.86522	1.53924056847684	-2.111601	-9.668603	0.17101
Trial1	1	1	blindfold	clockwise	practice	Free	1	-0.5	-0.5	6.260696	-1.21106	-1.45483	-1.86521	1.53928703073766	-2.058818	-9.706689	0.165042
Trial1	1	1	blindfold	clockwise	practice	Free	1	-0.5	-0.5	6.280701	-1.21117	-1.45484	-1.8652	1.53932898044802	-2.032422	-9.740543	0.161039
Trial1	1	1	blindfold	clockwise	practice	Free	1	-0.5	-0.5	6.30069	-1.21128	-1.45486	-1.8652	1.53937976240643	-2.053848	-9.765934	0.138909
Trial1	1	1	blindfold	clockwise	practice	Free	1	-0.5	-0.5	6.320694	-1.21139	-1.45487	-1.86519	1.53942183109243	-2.003792	-9.706689	0.054788
Trial1	1	1	blindfold	clockwise	practice	Free	1	-0.5	-0.5	6.340698	-1.2115	-1.45485	-1.86518	1.53946380084308	-2.035761	-9.630516	0.081073
Trial1	1	1	blindfold	clockwise	practice	Free	1	-0.5	-0.5	6.360703	-1.21173	-1.45481	-1.86517	1.53956121411085	-2.271861	-9.588198	0.155948
Trial1	1	1	blindfold	clockwise	practice	Free	1	-0.5	-0.5	6.380692	-1.21186	-1.45479	-1.86516	1.53961246420829	-2.379877	-9.516258	0.177234
Trial1	1	1	blindfold	clockwise	practice	Free	1	-0.5	-0.5	6.400696	-1.212	-1.45477	-1.86514	1.53965952629496	-2.386012	-9.448549	0.219355
Trial1	1	1	blindfold	clockwise	practice	Free	1	-0.5	-0.5	6.4207	-1.21216	-1.45474	-1.86507	1.53967136693825	-2.449407	-9.431622	0.25173
Trial1	1	1	blindfold	clockwise	practice	Free	1	-0.5	-0.5	6.440704	-1.21279	-1.45471	-1.86498	1.53988309751328	-2.640872	-9.448549	0.332421
Trial1	1	1	blindfold	clockwise	practice	Free	1	-0.5	-0.5	6.460693	-1.21344	-1.45472	-1.86483	1.54005114380764	-2.847446	-9.465476	0.394334
Trial1	1	1	blindfold	clockwise	practice	Free	1	-0.5	-0.5	6.480698	-1.21454	-1.45473	-1.8646	1.54035734444346	-3.284688	-9.401999	0.428195
Trial1	1	1	blindfold	clockwise	practice	Free	1	-0.5	-0.5	6.500702	-1.21643	-1.45469	-1.8643	1.54096930400844	-3.547653	-9.249654	0.351016
Trial1	1	1	blindfold	clockwise	practice	Free	1	-0.5	-0.5	6.520691	-1.21939	-1.45463	-1.86332	1.54148091955631	-3.708396	-9.101541	0.33747
Trial1	1	1	blindfold	clockwise	practice	Free	1	-0.5	-0.5	6.540695	-1.22916	-1.45452	-1.86268	1.54550021136189	-3.441546	-9.076151	0.356849
Trial1	1	1	blindfold	clockwise	practice	Free	1	-0.5	-0.5	6.560699	-1.23552	-1.45454	-1.86194	1.54785991397165	-2.893866	-9.228495	0.336107
Trial1	1	1	blindfold	clockwise	practice	Free	1	-0.5	-0.5	6.580704	-1.24247	-1.45461	-1.86124	1.55055984484691	-2.167956	-9.47394	0.278496
Trial1	1	1	blindfold	clockwise	practice	Free	1	-0.5	-0.5	6.600693	-1.24896	-1.45471	-1.8607	1.55320484966018	-1.636431	-9.63898	0.049091
Trial1	1	1	blindfold	clockwise	practice	Free	1	-0.5	-0.5	6.620697	-1.25462	-1.45482	-1.85995	1.55528619062258	-1.228311	-9.799788	0.061863
Trial1	1	1	blindfold	clockwise	practice	Free	1	-0.5	-0.5	6.640701	-1.26266	-1.45487	-1.85967	1.55895882490077	-1.730819	-9.626285	0.165091
Trial1	1	1	blindfold	clockwise	practice	Free	1	-0.5	-0.5	6.66069	-1.26543	-1.45481	-1.85941	1.56008922748309	-2.222414	-9.393536	0.219529
Trial1	1	1	blindfold	clockwise	practice	Free	1	-0.5	-0.5	6.680695	-1.268	-1.45471	-1.85906	1.56104705347776	-2.691128	-9.220032	0.359826
Trial1	1	1	blindfold	clockwise	practice	Free	1	-0.5	-0.5	6.700699	-1.27094	-1.45461	-1.85859	1.56208676684581	-3.033992	-9.063455	0.441907
Trial1	1	1	blindfold	clockwise	practice	Free	1	-0.5	-0.5	6.720703	-1.27441	-1.45454	-1.85747	1.56282940849556	-2.987495	-9.076151	0.414654
Trial1	1	1	blindfold	clockwise	practice	Free	1	-0.5	-0.5	6.740692	-1.28249	-1.45461	-1.85701	1.56645037663526	-1.808405	-9.503562	0.21632
Trial1	1	1	blindfold	clockwise	practice	Free	1	-0.5	-0.5	6.760696	-1.2861	-1.45475	-1.85666	1.56795386159854	-1.299166	-9.820947	0.214573
Trial1	1	1	blindfold	clockwise	practice	Free	1	-0.5	-0.5	6.780701	-1.28848	-1.4549	-1.85649	1.56900147192683	-0.859921	-10.02407	0.204459
Trial1	1	1	blindfold	clockwise	practice	Free	1	-0.5	-0.5	6.80069	-1.28937	-1.45501	-1.85647	1.56943171949265	-0.796614	-10.11294	0.281463
Trial1	1	1	blindfold	clockwise	practice	Free	1	-0.5	-0.5	6.820694	-1.28942	-1.45504	-1.85644	1.56943098166975	-1.017156	-10.01561	0.338966
Trial1	1	1	blindfold	clockwise	practice	Free	1	-0.5	-0.5	6.840698	-1.28956	-1.455	-1.85641	1.56947547906426	-1.328242	-10.00292	0.385306
Trial1	1	1	blindfold	clockwise	practice	Free	1	-0.5	-0.5	6.860703	-1.28963	-1.455	-1.85639	1.5694933152506	-1.328928	-10.06216	0.380216
Trial1	1	1	blindfold	clockwise	practice	Free	1	-0.5	-0.5	6.880692	-1.2897	-1.45503	-1.85637	1.56951127455936	-1.281915	-10.15949	0.42091
Trial1	1	1	blindfold	clockwise	practice	Free	1	-0.5	-0.5	6.900696	-1.28977	-1.45507	-1.85635	1.5695291770638	-1.208938	-10.2399	0.434177
Trial1	1	1	blindfold	clockwise	practice	Free	1	-0.5	-0.5	6.9207	-1.28983	-1.45511	-1.8563	1.56951614381145	-0.989018	-10.30337	0.416752
Trial1	1	1	blindfold	clockwise	practice	Free	1	-0.5	-0.5	6.940704	-1.28991	-1.4552	-1.85628	1.56953913553266	-0.447574	-10.54882	0.347056
Trial1	1	1	blindfold	clockwise	practice	Free	1	-0.5	-0.5	6.960693	-1.28993	-1.45526	-1.85626	1.5695320719552	-0.281522	-10.73078	0.400421
Trial1	1	1	blindfold	clockwise	practice	Free	1	-0.5	-0.5	6.980698	-1.28994	-1.45533	-1.85624	1.5695197459866	-0.155788	-10.80696	0.39252
Trial1	1	1	blindfold	clockwise	practice	Free	1	-0.5	-0.5	7.000702	-1.28995	-1.45539	-1.85622	1.56950748023843	-0.1372	-10.85774	0.368091
Trial1	1	1	blindfold	clockwise	practice	Free	1	-0.5	-0.5	7.020691	-1.28996	-1.45542	-1.85618	1.56947790928736	-0.279395	-10.83658	0.337039
Trial1	1	1	blindfold	clockwise	practice	Free	1	-0.5	-0.5	7.040695	-1.29001	-1.45538	-1.85615	1.56947725579637	-0.674055	-10.64192	0.502937
Trial1	1	1	blindfold	clockwise	practice	Free	1	-0.5	-0.5	7.060699	-1.29005	-1.45534	-1.85612	1.56947129773526	-0.826009	-10.63768	0.566132
Trial1	1	1	blindfold	clockwise	practice	Free	1	-0.5	-0.5	7.080704	-1.29009	-1.45533	-1.85609	1.5694655472518	-0.831782	-10.6927	0.561156
Trial1	1	1	blindfold	clockwise	practice	Free	1	-0.5	-0.5	7.100693	-1.29014	-1.45534	-1.85605	1.5694562476212	-0.811127	-10.73502	0.601756
Trial1	1	1	blindfold	clockwise	practice	Free	1	-0.5	-0.5	7.120697	-1.29018	-1.45537	-1.85599	1.56942444229543	-0.766851	-10.83658	0.62417
[truncated: 7,569 more rows]
