# Supplementary material for: Assessing kinesthetic proprioceptive function of the upper limb: a novel dynamic movement reproduction task using a robotic arm
Source: PeerJ. 2021 May 3;9:e11301. doi: 10.7717/peerj.11301 (PMC8101453; doi:10.7717/peerj.11301)
Supplement: Supplemental Information 3 [file peerj-09-11301-s003.zip › DMR raw data_Study 2_part 2/HMData_PP057_2019-11-27-13-19-15.txt]

Trial1	1	1	noBlindfold	clockwise	practice	Guided	1	-0.5	-0.5	0	-0.55079	-1.44974	-1.29996	0.801570738224578	-0.160181	0.61808	0.032145
Trial1	1	1	noBlindfold	clockwise	practice	Guided	1	-0.5	-0.5	0.01597595	-0.5508	-1.44972	-1.29996	0.801571376555158	-0.146516	0.630775	0.049216
Trial1	1	1	noBlindfold	clockwise	practice	Guided	1	-0.5	-0.5	0.03598022	-0.5508	-1.44972	-1.29996	0.801571376555158	-0.112886	0.605384	0.080352
Trial1	1	1	noBlindfold	clockwise	practice	Guided	1	-0.5	-0.5	0.05596924	-0.5508	-1.44971	-1.29997	0.801581370005926	-0.0875	0.660398	0.06157
Trial1	1	1	noBlindfold	clockwise	practice	Guided	1	-0.5	-0.5	0.07597351	-0.55081	-1.44968	-1.29997	0.801582000898283	-0.050067	0.656166	0.025041
Trial1	1	1	noBlindfold	clockwise	practice	Guided	1	-0.5	-0.5	0.09597778	-0.55081	-1.44968	-1.29997	0.801582000898283	-0.04435	0.639239	0.041455
Trial1	1	1	noBlindfold	clockwise	practice	Guided	1	-0.5	-0.5	0.1159821	-0.55081	-1.44968	-1.29997	0.801582000898283	-0.013597	0.681557	0.022682
Trial1	1	1	noBlindfold	clockwise	practice	Guided	1	-0.5	-0.5	0.1359711	-0.55081	-1.44968	-1.29998	0.80159187537212	-0.025315	0.660398	-0.0021125
Trial1	1	1	noBlindfold	clockwise	practice	Guided	1	-0.5	-0.5	0.1559753	-0.55081	-1.44968	-1.29998	0.80159187537212	-0.069672	0.673093	0.0012485
Trial1	1	1	noBlindfold	clockwise	practice	Guided	1	-0.5	-0.5	0.1759796	-0.55082	-1.44965	-1.29998	0.801592510158675	-0.104791	0.761961	0.067081
Trial1	1	1	noBlindfold	clockwise	practice	Guided	1	-0.5	-0.5	0.1959839	-0.55083	-1.44964	-1.29998	0.801593145069817	-0.183037	0.778888	0.094048
Trial1	1	1	noBlindfold	clockwise	practice	Guided	1	-0.5	-0.5	0.2159729	-0.55084	-1.44963	-1.29998	0.801593780105547	-0.162084	0.795815	0.011931
Trial1	1	1	noBlindfold	clockwise	practice	Guided	1	-0.5	-0.5	0.2359772	-0.55084	-1.44961	-1.29998	0.801593780105547	-0.149053	0.816974	0.032372
Trial1	1	1	noBlindfold	clockwise	practice	Guided	1	-0.5	-0.5	0.2559814	-0.55085	-1.4496	-1.29998	0.80159441148478	-0.117325	0.825438	0.01745
Trial1	1	1	noBlindfold	clockwise	practice	Guided	1	-0.5	-0.5	0.2759705	-0.55086	-1.4496	-1.29998	0.801595050550769	-0.073213	0.787352	0.068843
Trial1	1	1	noBlindfold	clockwise	practice	Guided	1	-0.5	-0.5	0.2959747	-0.55086	-1.4496	-1.29998	0.801595050550769	-0.073513	0.766193	0.00014629
Trial1	1	1	noBlindfold	clockwise	practice	Guided	1	-0.5	-0.5	0.315979	-0.55086	-1.4496	-1.29998	0.801595050550769	-0.046878	0.795815	-0.041059
Trial1	1	1	noBlindfold	clockwise	practice	Guided	1	-0.5	-0.5	0.3359833	-0.55086	-1.4496	-1.29999	0.801605043955086	-0.0624	0.791584	-0.032671
Trial1	1	1	noBlindfold	clockwise	practice	Guided	1	-0.5	-0.5	0.3559723	-0.55086	-1.4496	-1.29999	0.801605043955086	-0.022458	0.821206	-0.018597
Trial1	1	1	noBlindfold	clockwise	practice	Guided	1	-0.5	-0.5	0.3759766	-0.55086	-1.44959	-1.29999	0.801605043955086	-0.012315	0.833902	-0.011554
Trial1	1	1	noBlindfold	clockwise	practice	Guided	1	-0.5	-0.5	0.3959808	-0.55086	-1.44959	-1.29999	0.801605043955086	-0.057954	0.846597	0.034025
Trial1	1	1	noBlindfold	clockwise	practice	Guided	1	-0.5	-0.5	0.4159698	-0.55087	-1.44959	-1.29999	0.801605675574135	-0.031327	0.880451	0.032004
Trial1	1	1	noBlindfold	clockwise	practice	Guided	1	-0.5	-0.5	0.4359741	-0.55087	-1.44958	-1.29999	0.801605675574135	-0.08361	0.914306	0.046913
Trial1	1	1	noBlindfold	clockwise	practice	Guided	1	-0.5	-0.5	0.4559784	-0.55087	-1.44955	-1.29999	0.801605675574135	-0.077888	0.931233	0.064997
Trial1	1	1	noBlindfold	clockwise	practice	Guided	1	-0.5	-0.5	0.4759827	-0.55088	-1.44954	-1.29998	0.801596313927723	-0.09465	0.952392	0.078872
Trial1	1	1	noBlindfold	clockwise	practice	Guided	1	-0.5	-0.5	0.4959717	-0.55088	-1.44954	-1.29998	0.801596313927723	-0.046776	0.965087	0.062591
Trial1	1	1	noBlindfold	clockwise	practice	Guided	1	-0.5	-0.5	0.515976	-0.55088	-1.44953	-1.29998	0.801596313927723	-0.029012	0.956624	0.061227
Trial1	1	1	noBlindfold	clockwise	practice	Guided	1	-0.5	-0.5	0.5359802	-0.55088	-1.44953	-1.29998	0.801596313927723	-0.070514	1.011637	0.043298
Trial1	1	1	noBlindfold	clockwise	practice	Guided	1	-0.5	-0.5	0.5559692	-0.55089	-1.44952	-1.29998	0.801596953368951	-0.092677	0.99471	0.044965
Trial1	1	1	noBlindfold	clockwise	practice	Guided	1	-0.5	-0.5	0.5759735	-0.5509	-1.44951	-1.29998	0.801597585366671	-0.085329	0.99471	0.082289
Trial1	1	1	noBlindfold	clockwise	practice	Guided	1	-0.5	-0.5	0.5959778	-0.5509	-1.44951	-1.29998	0.801597585366671	-0.099249	0.99471	0.0749
Trial1	1	1	noBlindfold	clockwise	practice	Guided	1	-0.5	-0.5	0.6159821	-0.5509	-1.44951	-1.29998	0.801597585366671	-0.087183	0.969319	0.057121
Trial1	1	1	noBlindfold	clockwise	practice	Guided	1	-0.5	-0.5	0.6359711	-0.55091	-1.44951	-1.29998	0.801598221273023	-0.065922	0.986246	0.101823
Trial1	1	1	noBlindfold	clockwise	practice	Guided	1	-0.5	-0.5	0.6559753	-0.55091	-1.44951	-1.29997	0.801588346877358	-0.081748	0.931233	0.086393
Trial1	1	1	noBlindfold	clockwise	practice	Guided	1	-0.5	-0.5	0.6759796	-0.55092	-1.44952	-1.29997	0.801588982916131	-0.132088	0.939697	0.052022
Trial1	1	1	noBlindfold	clockwise	practice	Guided	1	-0.5	-0.5	0.6959839	-0.55092	-1.44952	-1.29997	0.801588982916131	-0.104484	0.977783	0.062555
Trial1	1	1	noBlindfold	clockwise	practice	Guided	1	-0.5	-0.5	0.7159729	-0.55093	-1.44952	-1.29997	0.80158961907949	-0.052165	0.969319	0.045944
Trial1	1	1	noBlindfold	clockwise	practice	Guided	1	-0.5	-0.5	0.7359772	-0.55093	-1.44952	-1.29997	0.80158961907949	-0.066731	0.973551	0.030185
Trial1	1	1	noBlindfold	clockwise	practice	Guided	1	-0.5	-0.5	0.7559814	-0.55093	-1.44952	-1.29997	0.80158961907949	-0.04865	0.990478	0.033019
Trial1	1	1	noBlindfold	clockwise	practice	Guided	1	-0.5	-0.5	0.7759705	-0.55093	-1.44952	-1.29997	0.80158961907949	-0.048299	0.939697	0.096147
Trial1	1	1	noBlindfold	clockwise	practice	Guided	1	-0.5	-0.5	0.7959747	-0.55094	-1.44952	-1.29997	0.801590251579638	-0.054308	0.922769	0.075522
Trial1	1	1	noBlindfold	clockwise	practice	Guided	1	-0.5	-0.5	0.815979	-0.55094	-1.44953	-1.29997	0.801590251579638	-0.094543	0.952392	0.07434
Trial1	1	1	noBlindfold	clockwise	practice	Guided	1	-0.5	-0.5	0.8359833	-0.55094	-1.44952	-1.29997	0.801590251579638	-0.060927	0.939697	0.046505
Trial1	1	1	noBlindfold	clockwise	practice	Guided	1	-0.5	-0.5	0.8559723	-0.55094	-1.44952	-1.29997	0.801590251579638	-0.066289	0.977783	0.097751
Trial1	1	1	noBlindfold	clockwise	practice	Guided	1	-0.5	-0.5	0.8759766	-0.55095	-1.44953	-1.29997	0.801590887991427	-0.085891	0.910074	0.069401
Trial1	1	1	noBlindfold	clockwise	practice	Guided	1	-0.5	-0.5	0.8959808	-0.55096	-1.44953	-1.29997	0.801591524527802	-0.099175	0.927001	0.070383
Trial1	1	1	noBlindfold	clockwise	practice	Guided	1	-0.5	-0.5	0.9159698	-0.55096	-1.44954	-1.29997	0.801591524527802	-0.091224	0.90161	0.057121
Trial1	1	1	noBlindfold	clockwise	practice	Guided	1	-0.5	-0.5	0.9359741	-0.55096	-1.44954	-1.29997	0.801591524527802	-0.073133	0.897379	0.088096
Trial1	1	1	noBlindfold	clockwise	practice	Guided	1	-0.5	-0.5	0.9559784	-0.55097	-1.44954	-1.29997	0.801592157398745	-0.080081	0.922769	0.026756
Trial1	1	1	noBlindfold	clockwise	practice	Guided	1	-0.5	-0.5	0.9759827	-0.55098	-1.44956	-1.29997	0.801592797974308	-0.102214	0.846597	0.027918
Trial1	1	1	noBlindfold	clockwise	practice	Guided	1	-0.5	-0.5	0.9959717	-0.55098	-1.44956	-1.29997	0.801592797974308	-0.105676	0.825438	0.041298
Trial1	1	1	noBlindfold	clockwise	practice	Guided	1	-0.5	-0.5	1.015976	-0.55098	-1.44957	-1.29997	0.801592797974308	-0.068887	0.82967	0.02637
Trial1	1	1	noBlindfold	clockwise	practice	Guided	1	-0.5	-0.5	1.03598	-0.55099	-1.44957	-1.29997	0.801593431092938	-0.066653	0.795815	0.025686
Trial1	1	1	noBlindfold	clockwise	practice	Guided	1	-0.5	-0.5	1.055969	-0.55099	-1.44957	-1.29998	0.801603305425973	-0.045403	0.846597	0.013448
Trial1	1	1	noBlindfold	clockwise	practice	Guided	1	-0.5	-0.5	1.075974	-0.55099	-1.44958	-1.29998	0.801603305425973	-0.050455	0.816974	0.0033914
Trial1	1	1	noBlindfold	clockwise	practice	Guided	1	-0.5	-0.5	1.095978	-0.55099	-1.44959	-1.29998	0.801603305425973	-0.065972	0.816974	0.021817
Trial1	1	1	noBlindfold	clockwise	practice	Guided	1	-0.5	-0.5	1.115982	-0.55099	-1.44959	-1.29998	0.801603305425973	-0.094161	0.82967	0.074076
Trial1	1	1	noBlindfold	clockwise	practice	Guided	1	-0.5	-0.5	1.135971	-0.551	-1.44959	-1.29997	0.801594068126911	-0.083992	0.82967	0.090135
Trial1	1	1	noBlindfold	clockwise	practice	Guided	1	-0.5	-0.5	1.155975	-0.551	-1.44959	-1.29997	0.801594068126911	-0.092838	0.791584	0.090785
Trial1	1	1	noBlindfold	clockwise	practice	Guided	1	-0.5	-0.5	1.17598	-0.55101	-1.44959	-1.29997	0.801594705285468	-0.144436	0.778888	0.056744
Trial1	1	1	noBlindfold	clockwise	practice	Guided	1	-0.5	-0.5	1.195984	-0.55102	-1.44959	-1.29997	0.801595338774888	-0.103195	0.774656	0.070453
Trial1	1	1	noBlindfold	clockwise	practice	Guided	1	-0.5	-0.5	1.215973	-0.55102	-1.4496	-1.29997	0.801595338774888	-0.138666	0.778888	0.07312
Trial1	1	1	noBlindfold	clockwise	practice	Guided	1	-0.5	-0.5	1.235977	-0.55103	-1.4496	-1.29997	0.801595976181871	-0.039755	0.745034	0.082453
Trial1	1	1	noBlindfold	clockwise	practice	Guided	1	-0.5	-0.5	1.255981	-0.55103	-1.44961	-1.29997	0.801595976181871	-0.019147	0.719643	0.05981
Trial1	1	1	noBlindfold	clockwise	practice	Guided	1	-0.5	-0.5	1.27597	-0.55103	-1.44964	-1.29997	0.801595976181871	0.013813	0.677325	0.023597
Trial1	1	1	noBlindfold	clockwise	practice	Guided	1	-0.5	-0.5	1.295975	-0.55103	-1.44965	-1.29998	0.801605850483555	-0.0020309	0.622312	0.050061
Trial1	1	1	noBlindfold	clockwise	practice	Guided	1	-0.5	-0.5	1.315979	-0.55103	-1.44967	-1.29999	0.801615843753234	0.006203	0.567298	-0.07692
Trial1	1	1	noBlindfold	clockwise	practice	Guided	1	-0.5	-0.5	1.335983	-0.55103	-1.44969	-1.30003	0.801655816837018	0.043904	0.567298	-0.227157
Trial1	1	1	noBlindfold	clockwise	practice	Guided	1	-0.5	-0.5	1.355972	-0.55101	-1.44971	-1.30007	0.801694519190739	0.086355	0.533444	-0.255577
Trial1	1	1	noBlindfold	clockwise	practice	Guided	1	-0.5	-0.5	1.375977	-0.55097	-1.44972	-1.30007	0.801691971621239	0.12717	0.516517	-0.186935
Trial1	1	1	noBlindfold	clockwise	practice	Guided	1	-0.5	-0.5	1.395981	-0.55096	-1.44972	-1.30007	0.801691338829091	0.157869	0.508024	-0.178356
Trial1	1	1	noBlindfold	clockwise	practice	Guided	1	-0.5	-0.5	1.41597	-0.55095	-1.44973	-1.30008	0.801700576741316	0.107111	0.495239	-0.214802
Trial1	1	1	noBlindfold	clockwise	practice	Guided	1	-0.5	-0.5	1.435974	-0.55094	-1.44974	-1.30008	0.801699940416601	0.062071	0.503645	-0.235496
Trial1	1	1	noBlindfold	clockwise	practice	Guided	1	-0.5	-0.5	1.455978	-0.55094	-1.44974	-1.30008	0.801699940416601	-0.0073529	0.550195	-0.218494
Trial1	1	1	noBlindfold	clockwise	practice	Guided	1	-0.5	-0.5	1.475983	-0.55095	-1.44972	-1.30008	0.801700576741316	-0.145507	0.643295	-0.127736
Trial1	1	1	noBlindfold	clockwise	practice	Guided	1	-0.5	-0.5	1.495972	-0.55095	-1.4497	-1.30007	0.801690702371968	-0.180005	0.672917	-0.058009
Trial1	1	1	noBlindfold	clockwise	practice	Guided	1	-0.5	-0.5	1.515976	-0.55098	-1.44969	-1.30004	0.801662632178526	-0.21798	0.622136	0.027102
Trial1	1	1	noBlindfold	clockwise	practice	Guided	1	-0.5	-0.5	1.53598	-0.55104	-1.44969	-1.29997	0.801596613713437	-0.262915	0.617904	0.083052
Trial1	1	1	noBlindfold	clockwise	practice	Guided	1	-0.5	-0.5	1.555969	-0.55119	-1.44969	-1.29993	0.801566326620929	-0.1966	0.567122	0.191718
Trial1	1	1	noBlindfold	clockwise	practice	Guided	1	-0.5	-0.5	1.575974	-0.55145	-1.44971	-1.29993	0.801582972570623	-0.037103	0.562891	0.116371
Trial1	1	1	noBlindfold	clockwise	practice	Guided	1	-0.5	-0.5	1.595978	-0.55146	-1.44971	-1.29993	0.801583615359699	-0.0019278	0.596745	0.050504
Trial1	1	1	noBlindfold	clockwise	practice	Guided	1	-0.5	-0.5	1.615982	-0.55146	-1.44971	-1.29994	0.801593608284103	0.043696	0.617904	0.0049183
Trial1	1	1	noBlindfold	clockwise	practice	Guided	1	-0.5	-0.5	1.635971	-0.55146	-1.44971	-1.29994	0.801593608284103	0.052555	0.550195	0.0042431
Trial1	1	1	noBlindfold	clockwise	practice	Guided	1	-0.5	-0.5	1.655975	-0.55145	-1.44971	-1.29995	0.801602839472483	-0.0026031	0.567122	-0.016847
Trial1	1	1	noBlindfold	clockwise	practice	Guided	1	-0.5	-0.5	1.67598	-0.55146	-1.44972	-1.29996	0.801613475171057	-0.08878	0.512105	-0.0039025
Trial1	1	1	noBlindfold	clockwise	practice	Guided	1	-0.5	-0.5	1.695984	-0.55146	-1.44973	-1.29996	0.801613475171057	-0.153085	0.512068	0.05775
Trial1	1	1	noBlindfold	clockwise	practice	Guided	1	-0.5	-0.5	1.715973	-0.55147	-1.44973	-1.29996	0.801614114233668	-0.201533	0.507799	0.065617
Trial1	1	1	noBlindfold	clockwise	practice	Guided	1	-0.5	-0.5	1.735977	-0.5515	-1.44974	-1.29998	0.801635906644104	-0.209722	0.541637	0.015686
Trial1	1	1	noBlindfold	clockwise	practice	Guided	1	-0.5	-0.5	1.755981	-0.55158	-1.44974	-1.3	0.801661038923528	-0.249597	0.579719	-0.036063
Trial1	1	1	noBlindfold	clockwise	practice	Guided	1	-0.5	-0.5	1.77597	-0.55209	-1.44972	-1.3	0.801694013124325	-0.280483	0.537401	0.021095
Trial1	1	1	noBlindfold	clockwise	practice	Guided	1	-0.5	-0.5	1.795975	-0.55247	-1.44973	-1.30002	0.801738899007805	-0.23035	0.528933	-0.024815
Trial1	1	1	noBlindfold	clockwise	practice	Guided	1	-0.5	-0.5	1.815979	-0.55289	-1.44974	-1.30006	0.80180634199894	-0.123527	0.533153	-0.14662
Trial1	1	1	noBlindfold	clockwise	practice	Guided	1	-0.5	-0.5	1.835983	-0.55328	-1.44974	-1.30009	0.801862017173058	-0.063633	0.516205	-0.23957
Trial1	1	1	noBlindfold	clockwise	practice	Guided	1	-0.5	-0.5	1.855972	-0.5536	-1.44975	-1.30009	0.801883344409176	-0.038894	0.495001	-0.207692
Trial1	1	1	noBlindfold	clockwise	practice	Guided	1	-0.5	-0.5	1.875977	-0.55377	-1.44975	-1.30009	0.801894725093694	0.0052033	0.452507	-0.097235
Trial1	1	1	noBlindfold	clockwise	practice	Guided	1	-0.5	-0.5	1.895981	-0.55377	-1.44976	-1.30009	0.801894725093694	0.0086772	0.448154	-0.107945
Trial1	1	1	noBlindfold	clockwise	practice	Guided	1	-0.5	-0.5	1.91597	-0.55377	-1.44976	-1.30008	0.801884734050535	-0.029371	0.439571	-0.140876
Trial1	1	1	noBlindfold	clockwise	practice	Guided	1	-0.5	-0.5	1.935974	-0.55377	-1.44976	-1.30008	0.801884734050535	-0.051524	0.401366	-0.080194
Trial1	1	1	noBlindfold	clockwise	practice	Guided	1	-0.5	-0.5	1.955978	-0.55378	-1.44977	-1.3	0.801805596251466	-0.142742	0.468947	0.011006
Trial1	1	1	noBlindfold	clockwise	practice	Guided	1	-0.5	-0.5	1.975983	-0.55388	-1.44977	-1.29994	0.801752599144351	-0.248448	0.430612	0.145374
Trial1	1	1	noBlindfold	clockwise	practice	Guided	1	-0.5	-0.5	1.995972	-0.55406	-1.44978	-1.29991	0.801734624847687	-0.284479	0.434721	0.19862
Trial1	1	1	noBlindfold	clockwise	practice	Guided	1	-0.5	-0.5	2.015976	-0.55433	-1.44979	-1.29991	0.801752876485316	-0.245104	0.396524	0.187162
Trial1	1	1	noBlindfold	clockwise	practice	Guided	1	-0.5	-0.5	2.03598	-0.55467	-1.44979	-1.29993	0.801796086461053	-0.147773	0.43026	0.11336
Trial1	1	1	noBlindfold	clockwise	practice	Guided	1	-0.5	-0.5	2.055969	-0.55502	-1.44979	-1.30001	0.801899713000145	-0.066979	0.396282	0.0050525
Trial1	1	1	noBlindfold	clockwise	practice	Guided	1	-0.5	-0.5	2.075974	-0.55549	-1.44981	-1.30003	0.801952075732012	0.153208	0.341064	-0.150749
Trial1	1	1	noBlindfold	clockwise	practice	Guided	1	-0.5	-0.5	2.095978	-0.55553	-1.44983	-1.30003	0.801954844106242	0.075283	0.290202	-0.127533
Trial1	1	1	noBlindfold	clockwise	practice	Guided	1	-0.5	-0.5	2.115982	-0.55552	-1.44985	-1.30004	0.801964140349641	0.110075	0.268968	-0.130552
Trial1	1	1	noBlindfold	clockwise	practice	Guided	1	-0.5	-0.5	2.135971	-0.55549	-1.44986	-1.30007	0.801992034057693	0.1379	0.22235	-0.17476
Trial1	1	1	noBlindfold	clockwise	practice	Guided	1	-0.5	-0.5	2.155975	-0.55543	-1.44987	-1.30013	0.802047702257635	0.068713	0.247677	-0.262092
Trial1	1	1	noBlindfold	clockwise	practice	Guided	1	-0.5	-0.5	2.17598	-0.55528	-1.44988	-1.30016	0.802067198289803	0.111705	0.217923	-0.36413
Trial1	1	1	noBlindfold	clockwise	practice	Guided	1	-0.5	-0.5	2.195984	-0.55523	-1.44989	-1.30018	0.802083736904656	0.130032	0.20517	-0.392875
Trial1	1	1	noBlindfold	clockwise	practice	Guided	1	-0.5	-0.5	2.215973	-0.55519	-1.44989	-1.30018	0.802080979832607	0.062492	0.238964	-0.400245
Trial1	1	1	noBlindfold	clockwise	practice	Guided	1	-0.5	-0.5	2.235977	-0.55519	-1.44989	-1.30018	0.802080979832607	0.01051	0.209281	-0.37932
Trial1	1	1	noBlindfold	clockwise	practice	Guided	1	-0.5	-0.5	2.255981	-0.55519	-1.44989	-1.30018	0.802080979832607	-0.011995	0.285385	-0.381697
Trial1	1	1	noBlindfold	clockwise	practice	Guided	1	-0.5	-0.5	2.27597	-0.55519	-1.44987	-1.30018	0.802080979832607	-0.0826	0.378309	-0.312932
Trial1	1	1	noBlindfold	clockwise	practice	Guided	1	-0.5	-0.5	2.295975	-0.5552	-1.44985	-1.30017	0.802071683177944	-0.138339	0.352818	-0.283322
Trial1	1	1	noBlindfold	clockwise	practice	Guided	1	-0.5	-0.5	2.315979	-0.55521	-1.44984	-1.30016	0.802062378461267	-0.1218	0.369639	-0.242386
Trial1	1	1	noBlindfold	clockwise	practice	Guided	1	-0.5	-0.5	2.335983	-0.55522	-1.44983	-1.30016	0.802063067808662	-0.093552	0.420309	-0.223407
Trial1	1	1	noBlindfold	clockwise	practice	Guided	1	-0.5	-0.5	2.355972	-0.55522	-1.44982	-1.30015	0.802053196915299	-0.077381	0.428659	-0.245632
Trial1	1	1	noBlindfold	clockwise	practice	Guided	1	-0.5	-0.5	2.375977	-0.55522	-1.44982	-1.30015	0.802053196915299	-0.030752	0.415741	-0.219569
Trial1	1	1	noBlindfold	clockwise	practice	Guided	1	-0.5	-0.5	2.395981	-0.55522	-1.44982	-1.30015	0.802053196915299	-0.0069954	0.407164	-0.247802
Trial1	1	1	noBlindfold	clockwise	practice	Guided	1	-0.5	-0.5	2.41597	-0.55522	-1.44981	-1.30015	0.802053196915299	-0.034566	0.394354	-0.269678
Trial1	1	1	noBlindfold	clockwise	practice	Guided	1	-0.5	-0.5	2.435974	-0.55523	-1.44981	-1.30015	0.802053886395604	-0.055139	0.381547	-0.246969
Trial1	1	1	noBlindfold	clockwise	practice	Guided	1	-0.5	-0.5	2.455978	-0.55523	-1.44981	-1.30014	0.802043896584992	-0.069067	0.360279	-0.258441
Trial1	1	1	noBlindfold	clockwise	practice	Guided	1	-0.5	-0.5	2.475983	-0.55524	-1.44981	-1.30014	0.802044582093103	-0.119398	0.415085	-0.271328
Trial1	1	1	noBlindfold	clockwise	practice	Guided	1	-0.5	-0.5	2.495972	-0.55526	-1.4498	-1.30014	0.802045961691543	-0.198902	0.444586	-0.260971
Trial1	1	1	noBlindfold	clockwise	practice	Guided	1	-0.5	-0.5	2.515976	-0.55529	-1.44979	-1.30014	0.802048027913493	-0.192216	0.457155	-0.290879
Trial1	1	1	noBlindfold	clockwise	practice	Guided	1	-0.5	-0.5	2.53598	-0.55531	-1.44978	-1.30014	0.802049408754712	-0.142086	0.457034	-0.277777
Trial1	1	1	noBlindfold	clockwise	practice	Guided	1	-0.5	-0.5	2.555969	-0.55533	-1.44978	-1.30013	0.802040796257557	-0.183854	0.435744	-0.223728
Trial1	1	1	noBlindfold	clockwise	practice	Guided	1	-0.5	-0.5	2.575974	-0.55536	-1.44978	-1.30013	0.802042865108579	-0.15019	0.39743	-0.268519
Trial1	1	1	noBlindfold	clockwise	practice	Guided	1	-0.5	-0.5	2.595978	-0.55537	-1.44979	-1.30013	0.802043556345074	-0.118455	0.418475	-0.262441
Trial1	1	1	noBlindfold	clockwise	practice	Guided	1	-0.5	-0.5	2.615982	-0.55537	-1.44979	-1.30014	0.802053546034905	-0.101992	0.439507	-0.33943
Trial1	1	1	noBlindfold	clockwise	practice	Guided	1	-0.5	-0.5	2.635971	-0.55537	-1.44978	-1.30014	0.802053546034905	-0.068352	0.524023	-0.308215
Trial1	1	1	noBlindfold	clockwise	practice	Guided	1	-0.5	-0.5	2.655975	-0.55538	-1.44978	-1.30014	0.802054237387214	-0.063891	0.477375	-0.308463
Trial1	1	1	noBlindfold	clockwise	practice	Guided	1	-0.5	-0.5	2.67598	-0.55538	-1.44978	-1.30014	0.802054237387214	-0.083481	0.405187	-0.2731
Trial1	1	1	noBlindfold	clockwise	practice	Guided	1	-0.5	-0.5	2.695984	-0.55538	-1.44978	-1.30014	0.802054237387214	-0.135784	0.388148	-0.302796
Trial1	1	1	noBlindfold	clockwise	practice	Guided	1	-0.5	-0.5	2.715973	-0.55538	-1.44978	-1.30014	0.802054237387214	-0.096463	0.417652	-0.326688
Trial1	1	1	noBlindfold	clockwise	practice	Guided	1	-0.5	-0.5	2.735977	-0.55539	-1.44978	-1.30015	0.802064918537149	-0.104672	0.451395	-0.317547
Trial1	1	1	noBlindfold	clockwise	practice	Guided	1	-0.5	-0.5	2.755981	-0.55539	-1.44978	-1.30015	0.802064918537149	-0.154405	0.434346	-0.326293
Trial1	1	1	noBlindfold	clockwise	practice	Guided	1	-0.5	-0.5	2.77597	-0.5554	-1.44978	-1.30015	0.802065610129689	-0.125461	0.42564	-0.298841
Trial1	1	1	noBlindfold	clockwise	practice	Guided	1	-0.5	-0.5	2.795975	-0.55541	-1.44978	-1.30015	0.80206630184665	-0.160914	0.41283	-0.296053
Trial1	1	1	noBlindfold	clockwise	practice	Guided	1	-0.5	-0.5	2.815979	-0.55542	-1.44978	-1.30015	0.802066989569559	-0.135208	0.455028	-0.310564
Trial1	1	1	noBlindfold	clockwise	practice	Guided	1	-0.5	-0.5	2.835983	-0.55542	-1.44978	-1.30015	0.802066989569559	-0.144684	0.488756	-0.318178
Trial1	1	1	noBlindfold	clockwise	practice	Guided	1	-0.5	-0.5	2.855972	-0.55543	-1.44978	-1.30015	0.802067681534619	-0.156677	0.480208	-0.300324
Trial1	1	1	noBlindfold	clockwise	practice	Guided	1	-0.5	-0.5	2.875977	-0.55544	-1.44977	-1.30015	0.802068373624098	-0.140737	0.446117	-0.267679
Trial1	1	1	noBlindfold	clockwise	practice	Guided	1	-0.5	-0.5	2.895981	-0.55544	-1.44978	-1.30015	0.802068373624098	-0.149893	0.437532	-0.267944
Trial1	1	1	noBlindfold	clockwise	practice	Guided	1	-0.5	-0.5	2.91597	-0.55545	-1.44978	-1.30015	0.802069061717308	-0.156212	0.420487	-0.295819
Trial1	1	1	noBlindfold	clockwise	practice	Guided	1	-0.5	-0.5	2.935974	-0.55545	-1.44978	-1.30015	0.802069061717308	-0.159651	0.458454	-0.282835
Trial1	1	1	noBlindfold	clockwise	practice	Guided	1	-0.5	-0.5	2.955978	-0.55546	-1.44977	-1.30013	0.802049774829528	-0.158327	0.504917	-0.266008
Trial1	1	1	noBlindfold	clockwise	practice	Guided	1	-0.5	-0.5	2.975983	-0.55551	-1.44975	-1.30011	0.802033374131371	-0.204757	0.513343	-0.173893
Trial1	1	1	noBlindfold	clockwise	practice	Guided	1	-0.5	-0.5	2.995972	-0.55556	-1.44975	-1.3001	0.802026728388138	-0.200268	0.504839	-0.174183
Trial1	1	1	noBlindfold	clockwise	practice	Guided	1	-0.5	-0.5	3.015976	-0.55563	-1.44974	-1.30009	0.80202158950432	-0.212569	0.542909	-0.160557
Trial1	1	1	noBlindfold	clockwise	practice	Guided	1	-0.5	-0.5	3.03598	-0.55572	-1.44974	-1.30007	0.802007977487589	-0.21851	0.559836	-0.122147
Trial1	1	1	noBlindfold	clockwise	practice	Guided	1	-0.5	-0.5	3.055969	-0.55583	-1.44973	-1.30003	0.801975672259228	-0.223811	0.542909	-0.075375
Trial1	1	1	noBlindfold	clockwise	practice	Guided	1	-0.5	-0.5	3.075974	-0.55615	-1.44973	-1.30004	0.802008002998294	-0.276609	0.534445	-0.067077
Trial1	1	1	noBlindfold	clockwise	practice	Guided	1	-0.5	-0.5	3.095978	-0.55643	-1.44974	-1.30006	0.802047629864116	-0.277866	0.509038	-0.142762
Trial1	1	1	noBlindfold	clockwise	practice	Guided	1	-0.5	-0.5	3.115982	-0.55679	-1.44974	-1.3001	0.802112874660349	-0.276291	0.517477	-0.239694
Trial1	1	1	noBlindfold	clockwise	practice	Guided	1	-0.5	-0.5	3.135971	-0.55727	-1.44974	-1.30011	0.802157108456684	-0.272109	0.521692	-0.244137
Trial1	1	1	noBlindfold	clockwise	practice	Guided	1	-0.5	-0.5	3.155975	-0.55778	-1.44974	-1.3001	0.802183577378187	-0.205128	0.530156	-0.180121
Trial1	1	1	noBlindfold	clockwise	practice	Guided	1	-0.5	-0.5	3.17598	-0.55889	-1.44976	-1.30012	0.802284381761966	-0.111953	0.458023	-0.251986
Trial1	1	1	noBlindfold	clockwise	practice	Guided	1	-0.5	-0.5	3.195984	-0.55935	-1.44977	-1.30014	0.802338133773419	-0.083777	0.457898	-0.291982
Trial1	1	1	noBlindfold	clockwise	practice	Guided	1	-0.5	-0.5	3.215973	-0.55976	-1.44976	-1.30015	0.802378549040154	-0.071425	0.500113	-0.30728
Trial1	1	1	noBlindfold	clockwise	practice	Guided	1	-0.5	-0.5	3.235977	-0.56008	-1.44976	-1.30013	0.80238247598087	-0.124579	0.521199	-0.242328
Trial1	1	1	noBlindfold	clockwise	practice	Guided	1	-0.5	-0.5	3.255981	-0.5603	-1.44974	-1.30009	0.802359037914256	-0.125125	0.571976	-0.191669
Trial1	1	1	noBlindfold	clockwise	practice	Guided	1	-0.5	-0.5	3.27597	-0.56056	-1.44973	-1.30008	0.802368634319168	-0.17443	0.538122	-0.137223
Trial1	1	1	noBlindfold	clockwise	practice	Guided	1	-0.5	-0.5	3.295975	-0.56065	-1.44973	-1.30007	0.802365566387853	-0.199713	0.563513	-0.118385
Trial1	1	1	noBlindfold	clockwise	practice	Guided	1	-0.5	-0.5	3.315979	-0.56076	-1.44972	-1.30005	0.802353921301604	-0.233211	0.597367	-0.090494
Trial1	1	1	noBlindfold	clockwise	practice	Guided	1	-0.5	-0.5	3.335983	-0.56091	-1.44971	-1.30004	0.802355307002819	-0.252745	0.597367	-0.055257
Trial1	1	1	noBlindfold	clockwise	practice	Guided	1	-0.5	-0.5	3.355972	-0.56112	-1.44971	-1.30001	0.802341321828827	-0.220011	0.550817	-0.036693
Trial1	1	1	noBlindfold	clockwise	practice	Guided	1	-0.5	-0.5	3.375977	-0.56159	-1.44972	-1.30001	0.802377265125951	-0.129553	0.555049	-0.022581
Trial1	1	1	noBlindfold	clockwise	practice	Guided	1	-0.5	-0.5	3.395981	-0.56185	-1.44971	-1.3	0.802387280314123	-0.192266	0.618526	-0.026153
Trial1	1	1	noBlindfold	clockwise	practice	Guided	1	-0.5	-0.5	3.41597	-0.56211	-1.4497	-1.3	0.8024073632837	-0.19406	0.593135	0.0076971
Trial1	1	1	noBlindfold	clockwise	practice	Guided	1	-0.5	-0.5	3.435974	-0.56238	-1.4497	-1.30001	0.802438291653224	-0.203852	0.559281	-0.0041667
Trial1	1	1	noBlindfold	clockwise	practice	Guided	1	-0.5	-0.5	3.455978	-0.56265	-1.44972	-1.30003	0.802479292823195	-0.17122	0.529654	-0.044586
Trial1	1	1	noBlindfold	clockwise	practice	Guided	1	-0.5	-0.5	3.475983	-0.56329	-1.44977	-1.30007	0.802569439243403	-0.175108	0.415167	-0.153746
Trial1	1	1	noBlindfold	clockwise	practice	Guided	1	-0.5	-0.5	3.495972	-0.56361	-1.44978	-1.3001	0.802624566376455	-0.125502	0.410824	-0.225496
Trial1	1	1	noBlindfold	clockwise	practice	Guided	1	-0.5	-0.5	3.515976	-0.56397	-1.44979	-1.30012	0.802673256005	-0.151766	0.393784	-0.256516
Trial1	1	1	noBlindfold	clockwise	practice	Guided	1	-0.5	-0.5	3.53598	-0.56432	-1.4498	-1.30013	0.802711092687915	-0.142862	0.393672	-0.257126
Trial1	1	1	noBlindfold	clockwise	practice	Guided	1	-0.5	-0.5	3.555969	-0.56467	-1.44981	-1.30014	0.802749194380699	-0.151056	0.347023	-0.247985
Trial1	1	1	noBlindfold	clockwise	practice	Guided	1	-0.5	-0.5	3.575974	-0.56536	-1.44981	-1.30015	0.802815054837705	-0.178707	0.431447	-0.317276
Trial1	1	1	noBlindfold	clockwise	practice	Guided	1	-0.5	-0.5	3.595978	-0.56571	-1.44979	-1.30015	0.802843625234893	-0.223032	0.507499	-0.313731
Trial1	1	1	noBlindfold	clockwise	practice	Guided	1	-0.5	-0.5	3.615982	-0.56607	-1.44975	-1.30015	0.802873171166557	-0.239436	0.579423	-0.295503
Trial1	1	1	noBlindfold	clockwise	practice	Guided	1	-0.5	-0.5	3.635971	-0.56643	-1.44973	-1.30014	0.802892898188846	-0.201614	0.575191	-0.293644
Trial1	1	1	noBlindfold	clockwise	practice	Guided	1	-0.5	-0.5	3.655975	-0.56683	-1.44972	-1.30011	0.802896270380769	-0.196152	0.579423	-0.256561
Trial1	1	1	noBlindfold	clockwise	practice	Guided	1	-0.5	-0.5	3.67598	-0.56764	-1.44971	-1.30009	0.802944024888923	-0.249023	0.575191	-0.1605
Trial1	1	1	noBlindfold	clockwise	practice	Guided	1	-0.5	-0.5	3.695984	-0.56806	-1.44971	-1.30007	0.80295968131757	-0.241074	0.579423	-0.14581
Trial1	1	1	noBlindfold	clockwise	practice	Guided	1	-0.5	-0.5	3.715973	-0.56855	-1.44971	-1.30007	0.803001358610906	-0.244801	0.575191	-0.138763
Trial1	1	1	noBlindfold	clockwise	practice	Guided	1	-0.5	-0.5	3.735977	-0.56905	-1.44971	-1.30008	0.803054056478159	-0.261321	0.541337	-0.179531
Trial1	1	1	noBlindfold	clockwise	practice	Guided	1	-0.5	-0.5	3.755981	-0.5696	-1.44972	-1.30012	0.80314155473226	-0.24516	0.549797	-0.201786
Trial1	1	1	noBlindfold	clockwise	practice	Guided	1	-0.5	-0.5	3.77597	-0.5709	-1.44973	-1.30013	0.80326511012961	-0.214827	0.537101	-0.271381
Trial1	1	1	noBlindfold	clockwise	practice	Guided	1	-0.5	-0.5	3.795975	-0.57154	-1.44973	-1.30012	0.803312000531276	-0.271968	0.528638	-0.20361
Trial1	1	1	noBlindfold	clockwise	practice	Guided	1	-0.5	-0.5	3.815979	-0.57222	-1.44973	-1.3001	0.803352782166427	-0.165131	0.545565	-0.207714
Trial1	1	1	noBlindfold	clockwise	practice	Guided	1	-0.5	-0.5	3.835983	-0.5729	-1.44973	-1.3001	0.803414195696652	-0.184313	0.499011	-0.168217
Trial1	1	1	noBlindfold	clockwise	practice	Guided	1	-0.5	-0.5	3.855972	-0.57354	-1.44973	-1.30013	0.80350243302125	-0.182668	0.503238	-0.260952
Trial1	1	1	noBlindfold	clockwise	practice	Guided	1	-0.5	-0.5	3.875977	-0.57484	-1.44975	-1.30013	0.803622460688681	-0.199674	0.473467	-0.237035
Trial1	1	1	noBlindfold	clockwise	practice	Guided	1	-0.5	-0.5	3.895981	-0.57554	-1.44976	-1.30012	0.803678101858379	-0.232145	0.515661	-0.189493
Trial1	1	1	noBlindfold	clockwise	practice	Guided	1	-0.5	-0.5	3.91597	-0.5763	-1.44977	-1.30012	0.803749888704913	-0.1812	0.49014	-0.230601
Trial1	1	1	noBlindfold	clockwise	practice	Guided	1	-0.5	-0.5	3.935974	-0.57767	-1.44975	-1.30016	0.803920730529514	-0.14811	0.519666	-0.389524
Trial1	1	1	noBlindfold	clockwise	practice	Guided	1	-0.5	-0.5	3.955978	-0.57767	-1.44975	-1.30016	0.803920730529514	-0.14811	0.519666	-0.389524
Trial1	1	1	noBlindfold	clockwise	practice	Guided	1	-0.5	-0.5	3.975983	-0.57915	-1.44975	-1.30016	0.804065066938933	-0.14811	0.523897	-0.389524
Trial1	1	1	noBlindfold	clockwise	practice	Guided	1	-0.5	-0.5	3.995972	-0.57917	-1.44975	-1.30014	0.804047227392109	-0.159929	0.485687	-0.257672
Trial1	1	1	noBlindfold	clockwise	practice	Guided	1	-0.5	-0.5	4.015976	-0.57971	-1.44976	-1.30012	0.804080769603556	-0.175966	0.498239	-0.235231
Trial1	1	1	noBlindfold	clockwise	practice	Guided	1	-0.5	-0.5	4.03598	-0.58013	-1.44975	-1.30011	0.804112547286594	-0.160292	0.532056	-0.206913
Trial1	1	1	noBlindfold	clockwise	practice	Guided	1	-0.5	-0.5	4.055969	-0.58054	-1.44974	-1.30009	0.804133464322979	-0.163698	0.536288	-0.193934
Trial1	1	1	noBlindfold	clockwise	practice	Guided	1	-0.5	-0.5	4.075974	-0.58122	-1.44973	-1.30008	0.804191896620858	-0.161294	0.536288	-0.164512
Trial1	1	1	noBlindfold	clockwise	practice	Guided	1	-0.5	-0.5	4.095978	-0.5815	-1.44974	-1.30008	0.804220219951962	-0.151041	0.519332	-0.148426
Trial1	1	1	noBlindfold	clockwise	practice	Guided	1	-0.5	-0.5	4.115982	-0.58183	-1.44974	-1.30008	0.804253732434952	-0.191584	0.544723	-0.153557
Trial1	1	1	noBlindfold	clockwise	practice	Guided	1	-0.5	-0.5	4.135971	-0.58211	-1.44973	-1.30007	0.804272423248655	-0.202841	0.574345	-0.119663
Trial1	1	1	noBlindfold	clockwise	practice	Guided	1	-0.5	-0.5	4.155975	-0.58239	-1.44972	-1.30006	0.804291098724719	-0.124642	0.578577	-0.154608
Trial1	1	1	noBlindfold	clockwise	practice	Guided	1	-0.5	-0.5	4.17598	-0.58273	-1.44971	-1.30006	0.804325997214678	-0.149518	0.582809	-0.13147
Trial1	1	1	noBlindfold	clockwise	practice	Guided	1	-0.5	-0.5	4.195984	-0.58282	-1.44971	-1.30006	0.804335259573834	-0.16003	0.553186	-0.151658
Trial1	1	1	noBlindfold	clockwise	practice	Guided	1	-0.5	-0.5	4.215973	-0.58288	-1.44972	-1.30006	0.804341442062932	-0.163753	0.532027	-0.142891
Trial1	1	1	noBlindfold	clockwise	practice	Guided	1	-0.5	-0.5	4.235977	-0.58292	-1.44973	-1.30007	0.804355524364936	-0.176681	0.532027	-0.137599
Trial1	1	1	noBlindfold	clockwise	practice	Guided	1	-0.5	-0.5	4.255981	-0.58294	-1.44973	-1.30007	0.804357583040761	-0.134635	0.515083	-0.170413
Trial1	1	1	noBlindfold	clockwise	practice	Guided	1	-0.5	-0.5	4.27597	-0.58294	-1.44974	-1.30007	0.804357583040761	-0.093576	0.476981	-0.21574
Trial1	1	1	noBlindfold	clockwise	practice	Guided	1	-0.5	-0.5	4.295975	-0.58295	-1.44974	-1.30007	0.80435861563596	-0.045435	0.464185	-0.227962
Trial1	1	1	noBlindfold	clockwise	practice	Guided	1	-0.5	-0.5	4.315979	-0.58295	-1.44975	-1.30008	0.804368457254198	-0.001812	0.442908	-0.185049
Trial1	1	1	noBlindfold	clockwise	practice	Guided	1	-0.5	-0.5	4.335983	-0.58295	-1.44976	-1.30008	0.804368457254198	-0.016869	0.404696	-0.150075
Trial1	1	1	noBlindfold	clockwise	practice	Guided	1	-0.5	-0.5	4.355972	-0.58295	-1.44977	-1.30008	0.804368457254198	0.037774	0.374967	-0.192328
Trial1	1	1	noBlindfold	clockwise	practice	Guided	1	-0.5	-0.5	4.375977	-0.58294	-1.44978	-1.30008	0.804367424671633	0.052477	0.42552	-0.231326
Trial1	1	1	noBlindfold	clockwise	practice	Guided	1	-0.5	-0.5	4.395981	-0.58294	-1.44978	-1.30008	0.804367424671633	-0.022264	0.476179	-0.216849
Trial1	1	1	noBlindfold	clockwise	practice	Guided	1	-0.5	-0.5	4.41597	-0.58294	-1.44978	-1.30008	0.804367424671633	-0.066948	0.492981	-0.217422
Trial1	1	1	noBlindfold	clockwise	practice	Guided	1	-0.5	-0.5	4.435974	-0.58295	-1.44978	-1.30008	0.804368457254198	-0.077293	0.475947	-0.123846
Trial1	1	1	noBlindfold	clockwise	practice	Guided	1	-0.5	-0.5	4.455978	-0.58295	-1.44977	-1.30008	0.804368457254198	-0.106306	0.505492	-0.096208
Trial1	1	1	noBlindfold	clockwise	practice	Guided	1	-0.5	-0.5	4.475983	-0.58296	-1.44976	-1.30007	0.804359648354494	-0.131515	0.547798	-0.07728
Trial1	1	1	noBlindfold	clockwise	practice	Guided	1	-0.5	-0.5	4.495972	-0.58297	-1.44975	-1.30007	0.804360681196362	-0.142769	0.535102	-0.053562
Trial1	1	1	noBlindfold	clockwise	practice	Guided	1	-0.5	-0.5	4.515976	-0.58297	-1.44975	-1.30007	0.804360681196362	-0.137629	0.497008	-0.081427
Trial1	1	1	noBlindfold	clockwise	practice	Guided	1	-0.5	-0.5	4.53598	-0.58298	-1.44975	-1.30006	0.804351747860256	-0.054333	0.488435	-0.062327
Trial1	1	1	noBlindfold	clockwise	practice	Guided	1	-0.5	-0.5	4.555969	-0.58298	-1.44975	-1.30006	0.804351747860256	-0.037585	0.462915	-0.08466
Trial1	1	1	noBlindfold	clockwise	practice	Guided	1	-0.5	-0.5	4.575974	-0.58298	-1.44976	-1.30006	0.804351747860256	0.014298	0.424586	-0.097255
Trial1	1	1	noBlindfold	clockwise	practice	Guided	1	-0.5	-0.5	4.595978	-0.58298	-1.44977	-1.30006	0.804351747860256	0.038553	0.394847	-0.12866
Trial1	1	1	noBlindfold	clockwise	practice	Guided	1	-0.5	-0.5	4.615982	-0.58297	-1.44978	-1.30006	0.804350721031306	-0.0081557	0.386273	-0.13486
Trial1	1	1	noBlindfold	clockwise	practice	Guided	1	-0.5	-0.5	4.635971	-0.58297	-1.44978	-1.30006	0.804350721031306	0.0027283	0.420017	-0.133044
Trial1	1	1	noBlindfold	clockwise	practice	Guided	1	-0.5	-0.5	4.655975	-0.58298	-1.44978	-1.30006	0.804351747860256	-0.0085621	0.453752	-0.1037
Trial1	1	1	noBlindfold	clockwise	practice	Guided	1	-0.5	-0.5	4.67598	-0.58298	-1.44977	-1.30006	0.804351747860256	-0.0081373	0.50857	-0.160462
Trial1	1	1	noBlindfold	clockwise	practice	Guided	1	-0.5	-0.5	4.695969	-0.58298	-1.44977	-1.30006	0.804351747860256	-0.033069	0.525472	-0.136369
Trial1	1	1	noBlindfold	clockwise	practice	Guided	1	-0.5	-0.5	4.715973	-0.58298	-1.44976	-1.30007	0.804361708012597	0.0068628	0.542379	-0.134276
Trial1	1	1	noBlindfold	clockwise	practice	Guided	1	-0.5	-0.5	4.735977	-0.58298	-1.44976	-1.30007	0.804361708012597	-0.009122	0.512744	-0.166662
Trial1	1	1	noBlindfold	clockwise	practice	Guided	1	-0.5	-0.5	4.755981	-0.58298	-1.44976	-1.30007	0.804361708012597	-0.048371	0.542363	-0.155046
Trial1	1	1	noBlindfold	clockwise	practice	Guided	1	-0.5	-0.5	4.77597	-0.58298	-1.44975	-1.30007	0.804361708012597	0.055991	0.55929	-0.133838
Trial1	1	1	noBlindfold	clockwise	practice	Guided	1	-0.5	-0.5	4.795975	-0.58298	-1.44974	-1.30007	0.804361708012597	0.031113	0.529667	-0.165511
Trial1	1	1	noBlindfold	clockwise	practice	Guided	1	-0.5	-0.5	4.815979	-0.58297	-1.44974	-1.30007	0.804360681196362	0.075451	0.491573	-0.169012
Trial1	1	1	noBlindfold	clockwise	practice	Guided	1	-0.5	-0.5	4.835983	-0.58297	-1.44974	-1.30008	0.804370522789328	0.119188	0.483044	-0.23566
Trial1	1	1	noBlindfold	clockwise	practice	Guided	1	-0.5	-0.5	4.855972	-0.58297	-1.44975	-1.30008	0.804370522789328	0.106864	0.51258	-0.221969
Trial1	1	1	noBlindfold	clockwise	practice	Guided	1	-0.5	-0.5	4.875977	-0.58296	-1.44975	-1.30008	0.804369489960096	0.085976	0.508127	-0.203331
Trial1	1	1	noBlindfold	clockwise	practice	Guided	1	-0.5	-0.5	4.895981	-0.58296	-1.44975	-1.30008	0.804369489960096	0.073315	0.516514	-0.193839
Trial1	1	1	noBlindfold	clockwise	practice	Guided	1	-0.5	-0.5	4.91597	-0.58296	-1.44975	-1.30008	0.804369489960096	0.09789	0.512254	-0.221034
Trial1	1	1	noBlindfold	clockwise	practice	Guided	1	-0.5	-0.5	4.935974	-0.58295	-1.44975	-1.30009	0.804378417447468	0.074683	0.533401	-0.231755
Trial1	1	1	noBlindfold	clockwise	practice	Guided	1	-0.5	-0.5	4.955978	-0.58295	-1.44974	-1.30009	0.804378417447468	0.068809	0.533401	-0.193307
Trial1	1	1	noBlindfold	clockwise	practice	Guided	1	-0.5	-0.5	4.975983	-0.58295	-1.44974	-1.30008	0.804368457254198	0.04962	0.54608	-0.153755
Trial1	1	1	noBlindfold	clockwise	practice	Guided	1	-0.5	-0.5	4.995972	-0.58295	-1.44974	-1.30008	0.804368457254198	0.0035056	0.554543	-0.116318
Trial1	1	1	noBlindfold	clockwise	practice	Guided	1	-0.5	-0.5	5.015976	-0.58295	-1.44974	-1.30008	0.804368457254198	-0.00093261	0.550311	-0.11593
Trial1	1	1	noBlindfold	clockwise	practice	Guided	1	-0.5	-0.5	5.03598	-0.58295	-1.44974	-1.30008	0.804368457254198	-0.023447	0.550311	-0.1183
Trial1	1	1	noBlindfold	clockwise	practice	Guided	1	-0.5	-0.5	5.055969	-0.58295	-1.44974	-1.30008	0.804368457254198	0.012046	0.57147	-0.121107
Trial1	1	1	noBlindfold	clockwise	practice	Guided	1	-0.5	-0.5	5.075974	-0.58295	-1.44973	-1.30007	0.80435861563596	0.0072134	0.516457	-0.070104
Trial1	1	1	noBlindfold	clockwise	practice	Guided	1	-0.5	-0.5	5.095978	-0.58295	-1.44973	-1.30007	0.80435861563596	-0.028933	0.567239	-0.075265
Trial1	1	1	noBlindfold	clockwise	practice	Guided	1	-0.5	-0.5	5.115982	-0.58295	-1.44973	-1.30007	0.80435861563596	-0.012859	0.520689	-0.097955
Trial1	1	1	noBlindfold	clockwise	practice	Guided	1	-0.5	-0.5	5.135971	-0.58295	-1.44973	-1.30007	0.80435861563596	-0.017623	0.520689	-0.119572
Trial1	1	1	noBlindfold	clockwise	practice	Guided	1	-0.5	-0.5	5.155975	-0.58295	-1.44973	-1.30006	0.804348655445326	-0.04967	0.550311	-0.1167
Trial1	1	1	noBlindfold	clockwise	practice	Guided	1	-0.5	-0.5	5.17598	-0.58296	-1.44973	-1.30006	0.804349688176648	-0.024452	0.558775	-0.075861
Trial1	1	1	noBlindfold	clockwise	practice	Guided	1	-0.5	-0.5	5.195969	-0.58296	-1.44973	-1.30006	0.804349688176648	-0.068462	0.563007	-0.068104
Trial1	1	1	noBlindfold	clockwise	practice	Guided	1	-0.5	-0.5	5.215973	-0.58296	-1.44973	-1.30006	0.804349688176648	-0.059238	0.537616	-0.082064
Trial1	1	1	noBlindfold	clockwise	practice	Guided	1	-0.5	-0.5	5.235977	-0.58296	-1.44973	-1.30006	0.804349688176648	-0.025417	0.503741	-0.087293
Trial1	1	1	noBlindfold	clockwise	practice	Guided	1	-0.5	-0.5	5.255981	-0.58296	-1.44973	-1.30006	0.804349688176648	-0.064324	0.482486	-0.074
Trial1	1	1	noBlindfold	clockwise	practice	Guided	1	-0.5	-0.5	5.27597	-0.58296	-1.44974	-1.30006	0.804349688176648	-0.024647	0.537466	-0.134683
Trial1	1	1	noBlindfold	clockwise	practice	Guided	1	-0.5	-0.5	5.295975	-0.58296	-1.44974	-1.30006	0.804349688176648	-0.049577	0.524758	-0.111582
Trial1	1	1	noBlindfold	clockwise	practice	Guided	1	-0.5	-0.5	5.315979	-0.58297	-1.44974	-1.30006	0.804350721031306	-0.019191	0.452712	-0.122408
Trial1	1	1	noBlindfold	clockwise	practice	Guided	1	-0.5	-0.5	5.335983	-0.58297	-1.44975	-1.30006	0.804350721031306	-0.016838	0.435661	-0.094771
Trial1	1	1	noBlindfold	clockwise	practice	Guided	1	-0.5	-0.5	5.355972	-0.58297	-1.44976	-1.30006	0.804350721031306	-0.031141	0.431317	-0.104538
Trial1	1	1	noBlindfold	clockwise	practice	Guided	1	-0.5	-0.5	5.375977	-0.58297	-1.44978	-1.30006	0.804350721031306	-0.05941	0.393004	-0.123269
Trial1	1	1	noBlindfold	clockwise	practice	Guided	1	-0.5	-0.5	5.395981	-0.58297	-1.44978	-1.30006	0.804350721031306	-0.139906	0.430971	-0.115134
Trial1	1	1	noBlindfold	clockwise	practice	Guided	1	-0.5	-0.5	5.41597	-0.58298	-1.44978	-1.30006	0.804351747860256	-0.058365	0.456246	-0.110635
Trial1	1	1	noBlindfold	clockwise	practice	Guided	1	-0.5	-0.5	5.435974	-0.58298	-1.44978	-1.30006	0.804351747860256	-0.046792	0.451893	-0.077823
Trial1	1	1	noBlindfold	clockwise	practice	Guided	1	-0.5	-0.5	5.455978	-0.58298	-1.44978	-1.30006	0.804351747860256	-0.05214	0.481391	-0.144776
Trial1	1	1	noBlindfold	clockwise	practice	Guided	1	-0.5	-0.5	5.475983	-0.58299	-1.44978	-1.30006	0.80435278096085	-0.092432	0.409192	-0.090911
Trial1	1	1	noBlindfold	clockwise	practice	Guided	1	-0.5	-0.5	5.495972	-0.58299	-1.44978	-1.30006	0.80435278096085	-0.082529	0.442924	-0.079034
Trial1	1	1	noBlindfold	clockwise	practice	Guided	1	-0.5	-0.5	5.515976	-0.583	-1.44978	-1.30005	0.80434385405935	-0.213221	0.392023	-0.039052
Trial1	1	1	noBlindfold	clockwise	practice	Guided	1	-0.5	-0.5	5.53598	-0.58301	-1.44979	-1.30005	0.804344887419409	-0.129569	0.379222	-0.05594
Trial1	1	1	noBlindfold	clockwise	practice	Guided	1	-0.5	-0.5	5.555969	-0.58305	-1.4498	-1.30004	0.804339055878551	-0.167364	0.379119	-0.080607
Trial1	1	1	noBlindfold	clockwise	practice	Guided	1	-0.5	-0.5	5.575974	-0.58313	-1.44979	-1.30004	0.804347318921864	-0.128374	0.459284	-0.075745
Trial1	1	1	noBlindfold	clockwise	practice	Guided	1	-0.5	-0.5	5.595978	-0.58315	-1.44978	-1.30004	0.804349388993171	-0.167922	0.480312	-0.088911
Trial1	1	1	noBlindfold	clockwise	practice	Guided	1	-0.5	-0.5	5.615982	-0.58316	-1.44977	-1.30004	0.804350418051427	-0.131807	0.526817	-0.028578
Trial1	1	1	noBlindfold	clockwise	practice	Guided	1	-0.5	-0.5	5.635971	-0.58317	-1.44975	-1.30003	0.804341493489336	-0.161398	0.55644	-0.064109
Trial1	1	1	noBlindfold	clockwise	practice	Guided	1	-0.5	-0.5	5.655975	-0.58321	-1.44974	-1.30001	0.804325710276529	-0.178821	0.531049	-0.0037173
Trial1	1	1	noBlindfold	clockwise	practice	Guided	1	-0.5	-0.5	5.67598	-0.58344	-1.44971	-1.29999	0.804329619399418	-0.211488	0.586062	0.032621
Trial1	1	1	noBlindfold	clockwise	practice	Guided	1	-0.5	-0.5	5.695969	-0.58364	-1.4497	-1.29999	0.804350388963992	-0.168078	0.573367	0.013028
Trial1	1	1	noBlindfold	clockwise	practice	Guided	1	-0.5	-0.5	5.715973	-0.58384	-1.44971	-1.30001	0.804391131998814	-0.131469	0.560671	-0.028563
Trial1	1	1	noBlindfold	clockwise	practice	Guided	1	-0.5	-0.5	5.735977	-0.58403	-1.44972	-1.30004	0.804440835938297	-0.139492	0.518353	-0.129014
Trial1	1	1	noBlindfold	clockwise	practice	Guided	1	-0.5	-0.5	5.755981	-0.58419	-1.44974	-1.30005	0.804467521287812	-0.058276	0.437852	-0.118638
Trial1	1	1	noBlindfold	clockwise	practice	Guided	1	-0.5	-0.5	5.77597	-0.58428	-1.44978	-1.30005	0.80447694536072	-0.0088555	0.416471	-0.085898
Trial1	1	1	noBlindfold	clockwise	practice	Guided	1	-0.5	-0.5	5.795975	-0.58428	-1.44979	-1.30005	0.80447694536072	-0.020754	0.420586	-0.071535
Trial1	1	1	noBlindfold	clockwise	practice	Guided	1	-0.5	-0.5	5.815979	-0.58428	-1.44979	-1.30006	0.804486903838382	0.025074	0.412013	-0.192638
Trial1	1	1	noBlindfold	clockwise	practice	Guided	1	-0.5	-0.5	5.835983	-0.58428	-1.44979	-1.30011	0.804536696247207	0.010945	0.433053	-0.368391
Trial1	1	1	noBlindfold	clockwise	practice	Guided	1	-0.5	-0.5	5.855972	-0.58428	-1.44979	-1.30015	0.804576411645426	-0.032272	0.42447	-0.461712
Trial1	1	1	noBlindfold	clockwise	practice	Guided	1	-0.5	-0.5	5.875977	-0.58428	-1.4498	-1.30016	0.804586251583273	0.007603	0.356563	-0.409917
Trial1	1	1	noBlindfold	clockwise	practice	Guided	1	-0.5	-0.5	5.895981	-0.58428	-1.44981	-1.30017	0.804596210075946	0.076882	0.242224	-0.436431
Trial1	1	1	noBlindfold	clockwise	practice	Guided	1	-0.5	-0.5	5.91597	-0.58425	-1.44984	-1.30019	0.804612987225166	0.179542	0.191377	-0.436129
Trial1	1	1	noBlindfold	clockwise	practice	Guided	1	-0.5	-0.5	5.935974	-0.58418	-1.44988	-1.3002	0.80461561553983	0.157992	0.178633	-0.425856
Trial1	1	1	noBlindfold	clockwise	practice	Guided	1	-0.5	-0.5	5.955978	-0.58406	-1.4499	-1.30013	0.804533478594538	0.142151	0.203975	-0.344425
Trial1	1	1	noBlindfold	clockwise	practice	Guided	1	-0.5	-0.5	5.975983	-0.58373	-1.44992	-1.30009	0.804459226169043	0.018703	0.165799	-0.157413
Trial1	1	1	noBlindfold	clockwise	practice	Guided	1	-0.5	-0.5	5.995972	-0.58361	-1.44991	-1.30007	0.804426946661833	-0.087473	0.296922	-0.089874
Trial1	1	1	noBlindfold	clockwise	practice	Guided	1	-0.5	-0.5	6.015976	-0.58362	-1.44986	-1.30006	0.80441802817672	-0.158743	0.449159	-0.088348
Trial1	1	1	noBlindfold	clockwise	practice	Guided	1	-0.5	-0.5	6.03598	-0.58367	-1.44979	-1.30006	0.804423228123926	-0.153186	0.605692	-0.130898
Trial1	1	1	noBlindfold	clockwise	practice	Guided	1	-0.5	-0.5	6.055969	-0.58372	-1.44972	-1.30005	0.804418465741445	-0.175987	0.681865	-0.132556
Trial1	1	1	noBlindfold	clockwise	practice	Guided	1	-0.5	-0.5	6.075974	-0.58376	-1.44968	-1.30005	0.804422635387162	-0.085639	0.597229	0.0042081
Trial1	1	1	noBlindfold	clockwise	practice	Guided	1	-0.5	-0.5	6.095978	-0.58377	-1.44968	-1.30005	0.80442367810684	-0.049387	0.631083	-0.063293
Trial1	1	1	noBlindfold	clockwise	practice	Guided	1	-0.5	-0.5	6.115982	-0.58377	-1.44969	-1.30005	0.80442367810684	0.061576	0.559142	-0.126231
Trial1	1	1	noBlindfold	clockwise	practice	Guided	1	-0.5	-0.5	6.135971	-0.58377	-1.44971	-1.30005	0.80442367810684	0.133196	0.482933	-0.124223
Trial1	1	1	noBlindfold	clockwise	practice	Guided	1	-0.5	-0.5	6.155975	-0.58374	-1.44974	-1.30005	0.804420550317703	0.237185	0.393943	-0.107254
Trial1	1	1	noBlindfold	clockwise	practice	Guided	1	-0.5	-0.5	6.17598	-0.58349	-1.44982	-1.30005	0.804394565683474	0.178728	0.249872	-0.110947
Trial1	1	1	noBlindfold	clockwise	practice	Guided	1	-0.5	-0.5	6.195969	-0.58324	-1.44986	-1.30006	0.804378617717555	0.080432	0.29212	-0.11146
Trial1	1	1	noBlindfold	clockwise	practice	Guided	1	-0.5	-0.5	6.215973	-0.583	-1.44986	-1.30006	0.804353814184778	0.052461	0.330125	-0.126039
Trial1	1	1	noBlindfold	clockwise	practice	Guided	1	-0.5	-0.5	6.235977	-0.58284	-1.44984	-1.30006	0.804337315818628	0.026517	0.418884	-0.115495
Trial1	1	1	noBlindfold	clockwise	practice	Guided	1	-0.5	-0.5	6.255981	-0.5828	-1.4498	-1.30007	0.804343158065678	-0.075495	0.490707	-0.107285
Trial1	1	1	noBlindfold	clockwise	practice	Guided	1	-0.5	-0.5	6.27597	-0.58281	-1.44971	-1.30006	0.80433422856706	-0.103065	0.757307	-0.117633
Trial1	1	1	noBlindfold	clockwise	practice	Guided	1	-0.5	-0.5	6.295975	-0.58282	-1.44966	-1.30006	0.804335259573834	-0.215343	0.634585	-0.057495
Trial1	1	1	noBlindfold	clockwise	practice	Guided	1	-0.5	-0.5	6.315979	-0.58285	-1.44968	-1.30003	0.80430847238753	-0.305741	0.516078	-0.030076
Trial1	1	1	noBlindfold	clockwise	practice	Guided	1	-0.5	-0.5	6.335983	-0.58299	-1.44972	-1.3	0.804293020151427	-0.223807	0.579534	-0.011001
Trial1	1	1	noBlindfold	clockwise	practice	Guided	1	-0.5	-0.5	6.355972	-0.58323	-1.44969	-1.3	0.804317822570674	-0.260973	0.744574	0.025689
Trial1	1	1	noBlindfold	clockwise	practice	Guided	1	-0.5	-0.5	6.375977	-0.58368	-1.44964	-1.30002	0.804384551280807	-0.024635	0.723415	-0.09014
Trial1	1	1	noBlindfold	clockwise	practice	Guided	1	-0.5	-0.5	6.395981	-0.58372	-1.44963	-1.30003	0.804398547342268	0.130007	0.82921	-0.165702
Trial1	1	1	noBlindfold	clockwise	practice	Guided	1	-0.5	-0.5	6.41597	-0.5837	-1.4496	-1.30008	0.804446146984084	0.279902	0.854601	-0.299502
Trial1	1	1	noBlindfold	clockwise	practice	Guided	1	-0.5	-0.5	6.435974	-0.58363	-1.44958	-1.30017	0.804528384613318	0.360948	0.854601	-0.512708
Trial1	1	1	noBlindfold	clockwise	practice	Guided	1	-0.5	-0.5	6.455978	-0.58346	-1.44956	-1.30028	0.80462016221009	0.331949	1.032337	-0.594616
Trial1	1	1	noBlindfold	clockwise	practice	Guided	1	-0.5	-0.5	6.475983	-0.58314	-1.44945	-1.30028	0.804587037231018	0.138693	1.231231	-0.608611
Trial1	1	1	noBlindfold	clockwise	practice	Guided	1	-0.5	-0.5	6.495972	-0.58313	-1.44941	-1.30027	0.804576042575631	0.016733	1.468212	-0.531309
Trial1	1	1	noBlindfold	clockwise	practice	Guided	1	-0.5	-0.5	6.515976	-0.58313	-1.44932	-1.30026	0.804566082588534	-0.064397	1.692497	-0.301491
Trial1	1	1	noBlindfold	clockwise	practice	Guided	1	-0.5	-0.5	6.53598	-0.58314	-1.44921	-1.30024	0.80454731590761	-0.092472	1.849074	-0.206476
Trial1	1	1	noBlindfold	clockwise	practice	Guided	1	-0.5	-0.5	6.555969	-0.58314	-1.44911	-1.30022	0.804527395968319	-0.053533	2.081823	-0.213184
Trial1	1	1	noBlindfold	clockwise	practice	Guided	1	-0.5	-0.5	6.575974	-0.58314	-1.44897	-1.30021	0.804517436000669	0.085715	2.064896	-0.266922
Trial1	1	1	noBlindfold	clockwise	practice	Guided	1	-0.5	-0.5	6.595978	-0.58314	-1.44897	-1.30021	0.804517436000669	0.167203	1.929478	-0.252323
Trial1	1	1	noBlindfold	clockwise	practice	Guided	1	-0.5	-0.5	6.615982	-0.58313	-1.449	-1.3002	0.804506441265069	0.181884	1.802524	-0.291347
Trial1	1	1	noBlindfold	clockwise	practice	Guided	1	-0.5	-0.5	6.635971	-0.58312	-1.44905	-1.3002	0.804505406619093	0.205499	1.739047	-0.38584
Trial1	1	1	noBlindfold	clockwise	practice	Guided	1	-0.5	-0.5	6.655975	-0.58311	-1.44909	-1.30021	0.80451433210117	0.261837	1.836379	-0.461877
Trial1	1	1	noBlindfold	clockwise	practice	Guided	1	-0.5	-0.5	6.67598	-0.58307	-1.44902	-1.30022	0.804520161506505	0.44191	2.229936	-0.551909
Trial1	1	1	noBlindfold	clockwise	practice	Guided	1	-0.5	-0.5	6.695969	-0.58305	-1.44894	-1.30023	0.804528060104314	0.392134	2.327267	-0.670099
Trial1	1	1	noBlindfold	clockwise	practice	Guided	1	-0.5	-0.5	6.715973	-0.58303	-1.44887	-1.30024	0.804535953093441	0.390751	2.483844	-0.737071
Trial1	1	1	noBlindfold	clockwise	practice	Guided	1	-0.5	-0.5	6.735977	-0.58301	-1.4488	-1.30025	0.804543852778088	0.259176	2.585407	-0.655228
Trial1	1	1	noBlindfold	clockwise	practice	Guided	1	-0.5	-0.5	6.755981	-0.583	-1.44874	-1.30024	0.804532859522975	0.213171	2.788534	-0.504059
Trial1	1	1	noBlindfold	clockwise	practice	Guided	1	-0.5	-0.5	6.77597	-0.58297	-1.44841	-1.30023	0.804519806870308	0.299022	3.677212	-0.266353
Trial1	1	1	noBlindfold	clockwise	practice	Guided	1	-0.5	-0.5	6.795975	-0.58296	-1.44821	-1.30022	0.8045088140337	0.318435	3.859179	-0.301547
Trial1	1	1	noBlindfold	clockwise	practice	Guided	1	-0.5	-0.5	6.815979	-0.58294	-1.4481	-1.30022	0.804506749102902	0.261107	3.986133	-0.347436
Trial1	1	1	noBlindfold	clockwise	practice	Guided	1	-0.5	-0.5	6.835983	-0.58293	-1.44805	-1.30022	0.804505716822472	0.263529	4.028451	-0.427583
Trial1	1	1	noBlindfold	clockwise	practice	Guided	1	-0.5	-0.5	6.855972	-0.58292	-1.44801	-1.30022	0.804504690808783	0.281276	4.159637	-0.483667
Trial1	1	1	noBlindfold	clockwise	practice	Guided	1	-0.5	-0.5	6.875977	-0.58287	-1.44784	-1.30022	0.80449953800901	0.516395	4.726698	-0.38851
Trial1	1	1	noBlindfold	clockwise	practice	Guided	1	-0.5	-0.5	6.895981	-0.58284	-1.4477	-1.3002	0.804476523422501	0.601199	4.984838	-0.315005
Trial1	1	1	noBlindfold	clockwise	practice	Guided	1	-0.5	-0.5	6.91597	-0.58281	-1.44755	-1.30019	0.804463476318732	0.712204	5.289527	-0.11756
Trial1	1	1	noBlindfold	clockwise	practice	Guided	1	-0.5	-0.5	6.935974	-0.58277	-1.4474	-1.30019	0.804459360320117	0.65302	5.547667	-0.243403
Trial1	1	1	noBlindfold	clockwise	practice	Guided	1	-0.5	-0.5	6.955978	-0.58273	-1.44726	-1.30019	0.80445524628884	0.646397	5.856589	-0.381849
Trial1	1	1	noBlindfold	clockwise	practice	Guided	1	-0.5	-0.5	6.975983	-0.58266	-1.44692	-1.30017	0.804428125723679	0.665599	6.698717	-0.197818
Trial1	1	1	noBlindfold	clockwise	practice	Guided	1	-0.5	-0.5	6.995972	-0.58262	-1.44669	-1.30015	0.804404220456528	0.684709	7.134592	0.040831
Trial1	1	1	noBlindfold	clockwise	practice	Guided	1	-0.5	-0.5	7.015976	-0.58259	-1.44649	-1.30014	0.804391174879577	0.692158	7.43505	0.07812
Trial1	1	1	noBlindfold	clockwise	practice	Guided	1	-0.5	-0.5	7.03598	-0.58255	-1.44631	-1.30012	0.804367266611912	0.636579	7.650872	0.053046
Trial1	1	1	noBlindfold	clockwise	practice	Guided	1	-0.5	-0.5	7.055969	-0.58252	-1.44619	-1.30009	0.804334189472571	0.554801	7.849766	-0.020476
Trial1	1	1	noBlindfold	clockwise	practice	Guided	1	-0.5	-0.5	7.075974	-0.58246	-1.44599	-1.30007	0.804308236852036	0.460785	8.416828	0.20187
Trial1	1	1	noBlindfold	clockwise	practice	Guided	1	-0.5	-0.5	7.095978	-0.58244	-1.44582	-1.30005	0.804286262176786	0.509296	8.827312	0.303624
Trial1	1	1	noBlindfold	clockwise	practice	Guided	1	-0.5	-0.5	7.115982	-0.58241	-1.44561	-1.30002	0.804253419490096	0.554416	9.140465	0.425919
Trial1	1	1	noBlindfold	clockwise	practice	Guided	1	-0.5	-0.5	7.135971	-0.58238	-1.44545	-1.3	0.804230307545647	0.5656	9.347824	0.479585
Trial1	1	1	noBlindfold	clockwise	practice	Guided	1	-0.5	-0.5	7.155975	-0.58235	-1.44534	-1.29997	0.804197472782323	0.607268	9.529791	0.417349
Trial1	1	1	noBlindfold	clockwise	practice	Guided	1	-0.5	-0.5	7.17598	-0.58228	-1.44509	-1.29995	0.804170388192313	0.527216	10.21111	0.309781
Trial1	1	1	noBlindfold	clockwise	practice	Guided	1	-0.5	-0.5	7.195969	-0.58226	-1.44492	-1.29994	0.804158496858005	0.527738	10.61736	0.372838
Trial1	1	1	noBlindfold	clockwise	practice	Guided	1	-0.5	-0.5	7.215973	-0.58222	-1.44471	-1.29993	0.804144445549373	0.608551	11.06593	0.378899
Trial1	1	1	noBlindfold	clockwise	practice	Guided	1	-0.5	-0.5	7.235977	-0.58219	-1.44449	-1.29992	0.804131300947546	0.711235	11.54836	0.378992
Trial1	1	1	noBlindfold	clockwise	practice	Guided	1	-0.5	-0.5	7.255981	-0.58215	-1.44427	-1.29989	0.804097443019154	0.747969	11.93345	0.447594
Trial1	1	1	noBlindfold	clockwise	practice	Guided	1	-0.5	-0.5	7.27597	-0.58206	-1.44389	-1.29987	0.804068330322046	0.817093	12.5513	0.530518
Trial1	1	1	noBlindfold	clockwise	practice	Guided	1	-0.5	-0.5	7.295975	-0.58201	-1.44374	-1.29986	0.804053272936207	0.891415	13.01679	0.566707
Trial1	1	1	noBlindfold	clockwise	practice	Guided	1	-0.5	-0.5	7.315979	-0.58196	-1.44354	-1.29984	0.804028369589453	0.961296	13.51192	0.60326
Trial1	1	1	noBlindfold	clockwise	practice	Guided	1	-0.5	-0.5	7.335983	-0.58191	-1.44328	-1.29982	0.80400323189668	0.995947	13.91817	0.70161
Trial1	1	1	noBlindfold	clockwise	practice	Guided	1	-0.5	-0.5	7.355972	-0.58185	-1.44308	-1.29978	0.80395739160346	1.071512	14.13399	0.809346
Trial1	1	1	noBlindfold	clockwise	practice	Guided	1	-0.5	-0.5	7.375977	-0.58173	-1.44289	-1.29977	0.803935223313454	1.287181	14.45137	0.771054
Trial1	1	1	noBlindfold	clockwise	practice	Guided	1	-0.5	-0.5	7.395981	-0.58166	-1.44279	-1.29974	0.803898227055138	1.422842	14.78569	0.811022
Trial1	1	1	noBlindfold	clockwise	practice	Guided	1	-0.5	-0.5	7.41597	-0.58158	-1.44264	-1.29972	0.803870175846889	1.385418	15.26388	0.99496
Trial1	1	1	noBlindfold	clockwise	practice	Guided	1	-0.5	-0.5	7.435974	-0.5815	-1.44244	-1.29971	0.803852218748975	1.39604	15.61935	0.960415
Trial1	1	1	noBlindfold	clockwise	practice	Guided	1	-0.5	-0.5	7.455978	-0.58143	-1.44223	-1.29968	0.803815240935074	1.330002	15.89865	0.860368
Trial1	1	1	noBlindfold	clockwise	practice	Guided	1	-0.5	-0.5	7.475983	-0.5813	-1.44205	-1.29967	0.803792119770069	1.173394	15.99598	0.856048
Trial1	1	1	noBlindfold	clockwise	practice	Guided	1	-0.5	-0.5	7.495972	-0.58124	-1.44203	-1.29966	0.803776207337788	1.222094	15.98752	0.906941
Trial1	1	1	noBlindfold	clockwise	practice	Guided	1	-0.5	-0.5	7.515976	-0.58118	-1.44202	-1.29964	0.803750099620862	1.259825	16.05099	0.983663
Trial1	1	1	noBlindfold	clockwise	practice	Guided	1	-0.5	-0.5	7.53598	-0.58111	-1.442	-1.29962	0.803723110049086	1.327269	16.03407	1.050242
Trial1	1	1	noBlindfold	clockwise	practice	Guided	1	-0.5	-0.5	7.555969	-0.58104	-1.442	-1.2996	0.803696244764341	1.438817	15.9579	1.049782
Trial1	1	1	noBlindfold	clockwise	practice	Guided	1	-0.5	-0.5	7.575974	-0.58088	-1.44199	-1.29958	0.803660316313796	1.725614	16.14833	1.119603
Trial1	1	1	noBlindfold	clockwise	practice	Guided	1	-0.5	-0.5	7.595978	-0.58079	-1.44193	-1.29956	0.803631337738952	1.792628	16.46571	1.232241
Trial1	1	1	noBlindfold	clockwise	practice	Guided	1	-0.5	-0.5	7.615982	-0.58069	-1.44181	-1.29953	0.803591400196679	1.888158	16.7704	1.422674
Trial1	1	1	noBlindfold	clockwise	practice	Guided	1	-0.5	-0.5	7.635971	-0.58059	-1.44166	-1.29951	0.803561443311961	1.944037	17.0624	1.451952
Trial1	1	1	noBlindfold	clockwise	practice	Guided	1	-0.5	-0.5	7.655975	-0.58048	-1.44153	-1.29949	0.803530489271695	1.92103	17.19781	1.331616
Trial1	1	1	noBlindfold	clockwise	practice	Guided	1	-0.5	-0.5	7.67598	-0.58028	-1.44139	-1.29948	0.803500640096747	2.037188	17.50673	1.221277
Trial1	1	1	noBlindfold	clockwise	practice	Guided	1	-0.5	-0.5	7.695969	-0.58016	-1.44128	-1.29946	0.803468609208029	2.410737	17.99762	1.41945
Trial1	1	1	noBlindfold	clockwise	practice	Guided	1	-0.5	-0.5	7.715973	-0.58003	-1.44108	-1.29944	0.803435728463799	2.674993	18.53083	1.494943
Trial1	1	1	noBlindfold	clockwise	practice	Guided	1	-0.5	-0.5	7.735977	-0.57987	-1.44083	-1.29942	0.803399993523668	2.812135	18.85245	1.479865
Trial1	1	1	noBlindfold	clockwise	practice	Guided	1	-0.5	-0.5	7.755981	-0.57971	-1.44065	-1.29942	0.803384105000549	2.925976	18.85668	1.353142
Trial1	1	1	noBlindfold	clockwise	practice	Guided	1	-0.5	-0.5	7.77597	-0.57941	-1.44072	-1.29942	0.803354396094009	3.018592	18.17536	1.046444
Trial1	1	1	noBlindfold	clockwise	practice	Guided	1	-0.5	-0.5	7.795975	-0.57924	-1.44082	-1.29942	0.80333760460271	3.072602	18.47582	1.164379
Trial1	1	1	noBlindfold	clockwise	practice	Guided	1	-0.5	-0.5	7.815979	-0.57908	-1.44076	-1.2994	0.803302029058848	3.057734	18.96247	1.426886
Trial1	1	1	noBlindfold	clockwise	practice	Guided	1	-0.5	-0.5	7.835983	-0.57892	-1.44061	-1.29939	0.803276330795692	3.082875	19.04288	1.46288
Trial1	1	1	noBlindfold	clockwise	practice	Guided	1	-0.5	-0.5	7.855972	-0.57875	-1.44055	-1.29939	0.803259647252312	3.098263	18.76781	1.432214
Trial1	1	1	noBlindfold	clockwise	practice	Guided	1	-0.5	-0.5	7.875977	-0.57842	-1.44065	-1.29938	0.803217398890508	3.267206	18.71703	1.19982
Trial1	1	1	noBlindfold	clockwise	practice	Guided	1	-0.5	-0.5	7.895981	-0.57824	-1.44063	-1.29937	0.803189759847866	3.380407	19.0598	1.388926
Trial1	1	1	noBlindfold	clockwise	practice	Guided	1	-0.5	-0.5	7.91597	-0.57806	-1.44052	-1.29936	0.803162278970097	3.596944	19.43644	1.586709
Trial1	1	1	noBlindfold	clockwise	practice	Guided	1	-0.5	-0.5	7.935974	-0.57786	-1.44036	-1.29935	0.803133014481861	3.717788	19.52107	1.562655
Trial1	1	1	noBlindfold	clockwise	practice	Guided	1	-0.5	-0.5	7.955978	-0.57766	-1.44031	-1.29938	0.803143552605077	3.770891	19.08943	1.248658
Trial1	1	1	noBlindfold	clockwise	practice	Guided	1	-0.5	-0.5	7.975983	-0.57725	-1.44056	-1.29939	0.803113976494136	4.038244	18.81013	0.962201
Trial1	1	1	noBlindfold	clockwise	practice	Guided	1	-0.5	-0.5	7.995972	-0.57702	-1.44057	-1.29939	0.803091884488924	4.247676	19.25024	1.126893
Trial1	1	1	noBlindfold	clockwise	practice	Guided	1	-0.5	-0.5	8.015976	-0.57679	-1.44043	-1.29939	0.803069863455838	4.389008	19.56762	1.221196
Trial1	1	1	noBlindfold	clockwise	practice	Guided	1	-0.5	-0.5	8.03598	-0.57656	-1.44031	-1.2994	0.803057869954238	4.523955	19.28409	1.122173
Trial1	1	1	noBlindfold	clockwise	practice	Guided	1	-0.5	-0.5	8.055969	-0.5763	-1.44037	-1.29947	0.80310277846921	4.701002	18.73819	0.821769
Trial1	1	1	noBlindfold	clockwise	practice	Guided	1	-0.5	-0.5	8.075974	-0.57552	-1.44071	-1.29951	0.80306880822508	5.348856	18.50544	0.661452
Trial1	1	1	noBlindfold	clockwise	practice	Guided	1	-0.5	-0.5	8.095978	-0.57439	-1.44073	-1.29953	0.802983274406305	5.571464	18.73396	0.825894
Trial1	1	1	noBlindfold	clockwise	practice	Guided	1	-0.5	-0.5	8.115982	-0.57271	-1.44067	-1.29954	0.802839230721427	5.818735	18.65355	0.90885
Trial1	1	1	noBlindfold	clockwise	practice	Guided	1	-0.5	-0.5	8.135971	-0.57002	-1.4407	-1.29958	0.802640103058571	6.163632	18.24307	0.816519
Trial1	1	1	noBlindfold	clockwise	practice	Guided	1	-0.5	-0.5	8.155975	-0.56593	-1.44086	-1.29968	0.80239320772828	6.47069	17.79026	0.685739
Trial1	1	1	noBlindfold	clockwise	practice	Guided	1	-0.5	-0.5	8.17598	-0.55252	-1.4413	-1.29968	0.801402800089424	6.750197	17.0497	0.588406
Trial1	1	1	noBlindfold	clockwise	practice	Guided	1	-0.5	-0.5	8.195969	-0.54294	-1.44147	-1.29955	0.800702159057565	6.525591	16.93121	0.977713
Trial1	1	1	noBlindfold	clockwise	practice	Guided	1	-0.5	-0.5	8.215973	-0.53112	-1.44153	-1.29937	0.799975463049679	6.333095	17.0624	1.396305
Trial1	1	1	noBlindfold	clockwise	practice	Guided	1	-0.5	-0.5	8.235977	-0.51762	-1.4415	-1.29925	0.799444204697521	6.221178	16.9693	1.562837
Trial1	1	1	noBlindfold	clockwise	practice	Guided	1	-0.5	-0.5	8.255981	-0.50354	-1.44154	-1.29928	0.799287767384053	6.198208	16.56304	1.610163
Trial1	1	1	noBlindfold	clockwise	practice	Guided	1	-0.5	-0.5	8.27597	-0.46978	-1.44196	-1.29934	0.799911057310217	6.035009	15.50509	1.299482
Trial1	1	1	noBlindfold	clockwise	practice	Guided	1	-0.5	-0.5	8.295975	-0.45091	-1.44224	-1.29934	0.800845977073276	6.050481	15.03959	1.259087
Trial1	1	1	noBlindfold	clockwise	practice	Guided	1	-0.5	-0.5	8.315979	-0.43042	-1.44246	-1.29927	0.802292821392522	6.09959	14.87455	1.563278
Trial1	1	1	noBlindfold	clockwise	practice	Guided	1	-0.5	-0.5	8.335983	-0.40826	-1.44257	-1.29927	0.80451763576737	5.922045	14.79415	1.599781
Trial1	1	1	noBlindfold	clockwise	practice	Guided	1	-0.5	-0.5	8.355972	-0.3839	-1.44262	-1.29914	0.807529513467354	5.437194	14.54871	1.756408
Trial1	1	1	noBlindfold	clockwise	practice	Guided	1	-0.5	-0.5	8.375977	-0.3331	-1.44286	-1.29913	0.816372654254657	4.577337	14.06628	1.74193
Trial1	1	1	noBlindfold	clockwise	practice	Guided	1	-0.5	-0.5	8.395981	-0.30735	-1.44296	-1.2991	0.821994468595657	4.458106	13.90124	1.821626
Trial1	1	1	noBlindfold	clockwise	practice	Guided	1	-0.5	-0.5	8.41597	-0.28133	-1.44304	-1.29904	0.828421161943767	4.361882	13.82084	1.94242
Trial1	1	1	noBlindfold	clockwise	practice	Guided	1	-0.5	-0.5	8.435974	-0.25433	-1.44308	-1.29897	0.835886822356352	4.382262	13.76582	2.10876
Trial1	1	1	noBlindfold	clockwise	practice	Guided	1	-0.5	-0.5	8.455978	-0.2279	-1.44311	-1.29905	0.844108565877206	4.42922	13.69811	2.022091
Trial1	1	1	noBlindfold	clockwise	practice	Guided	1	-0.5	-0.5	8.475983	-0.17336	-1.44325	-1.2991	0.863281282203602	4.368237	13.24954	1.816668
Trial1	1	1	noBlindfold	clockwise	practice	Guided	1	-0.5	-0.5	8.495972	-0.14439	-1.44335	-1.29909	0.87464458654916	4.178215	13.21992	1.807737
Trial1	1	1	noBlindfold	clockwise	practice	Guided	1	-0.5	-0.5	8.515976	-0.11856	-1.44339	-1.29898	0.885361795688029	4.001922	13.29609	2.061081
Trial1	1	1	noBlindfold	clockwise	practice	Guided	1	-0.5	-0.5	8.53598	-0.090282	-1.44335	-1.29885	0.897791878226383	3.819796	13.51192	2.343255
Trial1	1	1	noBlindfold	clockwise	practice	Guided	1	-0.5	-0.5	8.555969	-0.062278	-1.44326	-1.29883	0.910895146368143	3.757258	13.59655	2.413052
Trial1	1	1	noBlindfold	clockwise	practice	Guided	1	-0.5	-0.5	8.575974	-0.0089268	-1.44333	-1.2989	0.937760054569432	3.992891	12.89407	2.179653
Trial1	1	1	noBlindfold	clockwise	practice	Guided	1	-0.5	-0.5	8.595978	0.017584	-1.4435	-1.29893	0.951936142781927	4.136564	12.7248	2.059989
Trial1	1	1	noBlindfold	clockwise	practice	Guided	1	-0.5	-0.5	8.615982	0.044299	-1.4436	-1.29886	0.966663755760843	4.056269	12.91523	2.335161
Trial1	1	1	noBlindfold	clockwise	practice	Guided	1	-0.5	-0.5	8.635971	0.071899	-1.44355	-1.29878	0.98240414428029	3.680893	13.19453	2.510901
Trial1	1	1	noBlindfold	clockwise	practice	Guided	1	-0.5	-0.5	8.655975	0.098371	-1.44344	-1.29869	0.997974702613163	3.471094	13.21146	2.555179
Trial1	1	1	noBlindfold	clockwise	practice	Guided	1	-0.5	-0.5	8.67598	0.15106	-1.44356	-1.29869	1.03042941445556	3.353686	12.46666	2.628516
Trial1	1	1	noBlindfold	clockwise	practice	Guided	1	-0.5	-0.5	8.695969	0.17507	-1.44373	-1.29878	1.04583408823469	3.355767	12.33124	2.37507
Trial1	1	1	noBlindfold	clockwise	practice	Guided	1	-0.5	-0.5	8.715973	0.19942	-1.44384	-1.29885	1.06176728198245	3.448525	12.14081	2.283933
Trial1	1	1	noBlindfold	clockwise	practice	Guided	1	-0.5	-0.5	8.735977	0.22423	-1.44392	-1.29887	1.07828674544666	3.463865	12.05194	2.266947
Trial1	1	1	noBlindfold	clockwise	practice	Guided	1	-0.5	-0.5	8.755981	0.24888	-1.44399	-1.29893	1.09503902939087	3.751631	11.71763	2.237837
Trial1	1	1	noBlindfold	clockwise	practice	Guided	1	-0.5	-0.5	8.77597	0.29728	-1.44433	-1.29884	1.12862783568474	4.022938	11.12941	2.118994
Trial1	1	1	noBlindfold	clockwise	practice	Guided	1	-0.5	-0.5	8.795975	0.30833	-1.44435	-1.29857	1.13627087079678	5.106779	11.26906	2.104917
Trial1	1	1	noBlindfold	clockwise	practice	Guided	1	-0.5	-0.5	8.815979	0.30647	-1.44437	-1.29839	1.13482179794528	8.301858	10.99399	1.340412
Trial1	1	1	noBlindfold	clockwise	practice	Guided	1	-0.5	-0.5	8.835983	0.30557	-1.44443	-1.29842	1.13420344539346	9.2887	9.897958	-0.321109
Trial1	1	1	noBlindfold	clockwise	practice	Guided	1	-0.5	-0.5	8.855972	0.30548	-1.44462	-1.29887	1.13445637232925	8.627612	8.522623	-1.455412
Trial1	1	1	noBlindfold	clockwise	practice	Guided	1	-0.5	-0.5	8.875977	0.30431	-1.44539	-1.29885	1.13361191948471	4.321935	9.089684	-0.41643
Trial1	1	1	noBlindfold	clockwise	practice	Guided	1	-0.5	-0.5	8.895981	0.3034	-1.44537	-1.29839	1.13264211883175	3.042393	10.09685	1.556559
Trial1	1	1	noBlindfold	clockwise	practice	Guided	1	-0.5	-0.5	8.91597	0.3027	-1.4451	-1.29751	1.13152523842028	2.794375	11.05324	2.929151
Trial1	1	1	noBlindfold	clockwise	practice	Guided	1	-0.5	-0.5	8.935974	0.30225	-1.44469	-1.29661	1.13057169504844	3.269508	10.66391	3.0747
Trial1	1	1	noBlindfold	clockwise	practice	Guided	1	-0.5	-0.5	8.955978	0.30205	-1.44471	-1.2959	1.12992972039972	3.553673	9.711758	2.55666
Trial1	1	1	noBlindfold	clockwise	practice	Guided	1	-0.5	-0.5	8.975983	0.30196	-1.4452	-1.29583	1.12981646070868	3.761449	8.954266	1.404899
Trial1	1	1	noBlindfold	clockwise	practice	Guided	1	-0.5	-0.5	8.995972	0.30196	-1.44535	-1.29576	1.12976708763056	3.814073	8.679199	1.53317
Trial1	1	1	noBlindfold	clockwise	practice	Guided	1	-0.5	-0.5	9.015976	0.30196	-1.44545	-1.29569	1.12971780070602	4.119656	8.789226	1.57516
Trial1	1	1	noBlindfold	clockwise	practice	Guided	1	-0.5	-0.5	9.03598	0.30197	-1.4455	-1.29562	1.12967570866004	4.38371	8.543782	1.543982
Trial1	1	1	noBlindfold	clockwise	practice	Guided	1	-0.5	-0.5	9.055969	0.302	-1.44559	-1.29553	1.1296336286923	4.627989	8.16292	1.343849
Trial1	1	1	noBlindfold	clockwise	practice	Guided	1	-0.5	-0.5	9.075974	0.30207	-1.44576	-1.2955	1.12966209269008	4.691949	8.120602	0.871477
Trial1	1	1	noBlindfold	clockwise	practice	Guided	1	-0.5	-0.5	9.095978	0.30209	-1.44578	-1.29545	1.1296410974062	4.580195	8.192542	1.098078
Trial1	1	1	noBlindfold	clockwise	practice	Guided	1	-0.5	-0.5	9.115982	0.3021	-1.4458	-1.2954	1.12961295235108	4.493554	8.3999	1.363581
Trial1	1	1	noBlindfold	clockwise	practice	Guided	1	-0.5	-0.5	9.135971	0.30211	-1.44579	-1.29533	1.12957077047826	4.35033	8.577636	1.597293
Trial1	1	1	noBlindfold	clockwise	practice	Guided	1	-0.5	-0.5	9.155975	0.30212	-1.44577	-1.29517	1.12946533050829	4.180255	8.670736	1.834104
Trial1	1	1	noBlindfold	clockwise	practice	Guided	1	-0.5	-0.5	9.17598	0.3021	-1.44572	-1.29509	1.12939473129891	3.938573	8.619954	1.862064
Trial1	1	1	noBlindfold	clockwise	practice	Guided	1	-0.5	-0.5	9.195969	0.30209	-1.44572	-1.29501	1.12933130843347	3.947984	8.450682	1.849841
Trial1	1	1	noBlindfold	clockwise	practice	Guided	1	-0.5	-0.5	9.215973	0.30208	-1.44574	-1.29493	1.12926790892828	4.049368	8.285642	1.875065
Trial1	1	1	noBlindfold	clockwise	practice	Guided	1	-0.5	-0.5	9.235977	0.30208	-1.44579	-1.29485	1.1292116030825	4.14002	7.989416	1.83676
Trial1	1	1	noBlindfold	clockwise	practice	Guided	1	-0.5	-0.5	9.255981	0.30208	-1.44587	-1.2947	1.1291060478151	4.278415	7.570468	1.720552
Trial1	1	1	noBlindfold	clockwise	practice	Guided	1	-0.5	-0.5	9.27597	0.3021	-1.44624	-1.29464	1.12907805139026	4.489635	6.584458	1.241632
Trial1	1	1	noBlindfold	clockwise	practice	Guided	1	-0.5	-0.5	9.295975	0.30211	-1.44647	-1.29459	1.12904990713135	4.444216	6.068179	1.046437
Trial1	1	1	noBlindfold	clockwise	practice	Guided	1	-0.5	-0.5	9.315979	0.30212	-1.44676	-1.29455	1.12902883265109	4.317565	5.314918	0.876919
Trial1	1	1	noBlindfold	clockwise	practice	Guided	1	-0.5	-0.5	9.335983	0.30212	-1.4471	-1.29451	1.12900081270848	4.175676	4.540499	0.753746
Trial1	1	1	noBlindfold	clockwise	practice	Guided	1	-0.5	-0.5	9.355972	0.30211	-1.44745	-1.29446	1.12895846451839	3.950345	3.969206	0.601518
Trial1	1	1	noBlindfold	clockwise	practice	Guided	1	-0.5	-0.5	9.375977	0.30206	-1.44815	-1.29444	1.12890886233075	3.403383	2.454221	0.364433
Trial1	1	1	noBlindfold	clockwise	practice	Guided	1	-0.5	-0.5	9.395981	0.30202	-1.44854	-1.29445	1.12888747331045	3.344163	1.789829	0.071924
Trial1	1	1	noBlindfold	clockwise	practice	Guided	1	-0.5	-0.5	9.41597	0.30195	-1.44886	-1.29446	1.12884480727331	3.428727	1.493603	-0.143155
Trial1	1	1	noBlindfold	clockwise	practice	Guided	1	-0.5	-0.5	9.435974	0.30191	-1.44906	-1.29448	1.12883040600507	3.445516	1.256622	-0.208191
Trial1	1	1	noBlindfold	clockwise	practice	Guided	1	-0.5	-0.5	9.455978	0.30189	-1.44919	-1.29481	1.129048547819	3.518249	0.841906	-0.370458
Trial1	1	1	noBlindfold	clockwise	practice	Guided	1	-0.5	-0.5	9.475983	0.30182	-1.4497	-1.29555	1.12951985947389	3.44542	-0.453046	-0.87369
Trial1	1	1	noBlindfold	clockwise	practice	Guided	1	-0.5	-0.5	9.495972	0.30172	-1.45022	-1.29667	1.1302380160582	3.173768	-1.147058	-1.090841
Trial1	1	1	noBlindfold	clockwise	practice	Guided	1	-0.5	-0.5	9.515976	0.3016	-1.45057	-1.29786	1.13099212924611	2.821842	-1.862232	-0.764927
Trial1	1	1	noBlindfold	clockwise	practice	Guided	1	-0.5	-0.5	9.53598	0.30144	-1.45085	-1.29914	1.13178212412937	2.442922	-1.913014	-0.973949
Trial1	1	1	noBlindfold	clockwise	practice	Guided	1	-0.5	-0.5	9.555969	0.30132	-1.45099	-1.30071	1.13280632302899	2.513788	-2.251558	-1.399925
Trial1	1	1	noBlindfold	clockwise	practice	Guided	1	-0.5	-0.5	9.575974	0.30126	-1.45114	-1.30073	1.13277804343626	2.530169	-2.721287	-2.017213
Trial1	1	1	noBlindfold	clockwise	practice	Guided	1	-0.5	-0.5	9.595978	0.30126	-1.45121	-1.30075	1.13279211591315	2.494054	-3.064063	-1.896792
Trial1	1	1	noBlindfold	clockwise	practice	Guided	1	-0.5	-0.5	9.615982	0.30126	-1.45131	-1.30077	1.1328063571009	2.592905	-3.29258	-1.917959
Trial1	1	1	noBlindfold	clockwise	practice	Guided	1	-0.5	-0.5	9.635971	0.30126	-1.45144	-1.3008	1.13282750854488	2.606127	-3.635356	-2.131797
Trial1	1	1	noBlindfold	clockwise	practice	Guided	1	-0.5	-0.5	9.655975	0.30127	-1.45158	-1.30085	1.13286998478797	2.656441	-3.85541	-2.272654
Trial1	1	1	noBlindfold	clockwise	practice	Guided	1	-0.5	-0.5	9.67598	0.30128	-1.45176	-1.30087	1.13289120388614	2.802651	-4.02045	-2.254048
Trial1	1	1	noBlindfold	clockwise	practice	Guided	1	-0.5	-0.5	9.695969	0.30129	-1.45181	-1.30089	1.13291235983492	2.83891	-4.215113	-2.269375
Trial1	1	1	noBlindfold	clockwise	practice	Guided	1	-0.5	-0.5	9.715973	0.30131	-1.4519	-1.30092	1.13294774036227	2.867825	-4.566352	-2.322835
Trial1	1	1	noBlindfold	clockwise	practice	Guided	1	-0.5	-0.5	9.735977	0.30132	-1.45205	-1.30094	1.13296895959355	2.898432	-5.036082	-2.308969
Trial1	1	1	noBlindfold	clockwise	practice	Guided	1	-0.5	-0.5	9.755981	0.30133	-1.45226	-1.30097	1.13299727900541	2.81206	-5.505812	-2.262076
Trial1	1	1	noBlindfold	clockwise	practice	Guided	1	-0.5	-0.5	9.77597	0.30133	-1.45271	-1.30099	1.13301135297783	2.662436	-6.292927	-2.298015
Trial1	1	1	noBlindfold	clockwise	practice	Guided	1	-0.5	-0.5	9.795975	0.30133	-1.45289	-1.30101	1.13302542712523	2.654776	-6.504517	-2.432667
Trial1	1	1	noBlindfold	clockwise	practice	Guided	1	-0.5	-0.5	9.815979	0.30133	-1.45301	-1.30103	1.13303967000342	2.592212	-6.720338	-2.552721
Trial1	1	1	noBlindfold	clockwise	practice	Guided	1	-0.5	-0.5	9.835983	0.30133	-1.4531	-1.30106	1.13306082395791	2.551192	-6.88961	-2.638474
Trial1	1	1	noBlindfold	clockwise	practice	Guided	1	-0.5	-0.5	9.855972	0.30132	-1.45319	-1.3011	1.1330820605562	2.478014	-7.02926	-2.700324
Trial1	1	1	noBlindfold	clockwise	practice	Guided	1	-0.5	-0.5	9.875977	0.3013	-1.4533	-1.30111	1.13307493503698	2.289895	-7.063114	-2.67441
Trial1	1	1	noBlindfold	clockwise	practice	Guided	1	-0.5	-0.5	9.895981	0.30129	-1.45331	-1.30112	1.13307501773013	2.255329	-7.054651	-2.591757
Trial1	1	1	noBlindfold	clockwise	practice	Guided	1	-0.5	-0.5	9.91597	0.30128	-1.45333	-1.30113	1.13307501631658	2.266431	-7.105432	-2.537567
Trial1	1	1	noBlindfold	clockwise	practice	Guided	1	-0.5	-0.5	9.935974	0.30128	-1.45334	-1.30114	1.1330820963467	2.261152	-7.173141	-2.625146
Trial1	1	1	noBlindfold	clockwise	practice	Guided	1	-0.5	-0.5	9.955978	0.30127	-1.45336	-1.30117	1.13309619235493	2.261524	-7.232386	-2.74283
Trial1	1	1	noBlindfold	clockwise	practice	Guided	1	-0.5	-0.5	9.975983	0.30125	-1.45341	-1.30119	1.1330961066506	2.35131	-7.35934	-2.76947
Trial1	1	1	noBlindfold	clockwise	practice	Guided	1	-0.5	-0.5	9.995972	0.30125	-1.45344	-1.3012	1.13310318707779	2.331144	-7.40589	-2.811435
Trial1	1	1	noBlindfold	clockwise	practice	Guided	1	-0.5	-0.5	10.01598	0.30124	-1.45346	-1.30122	1.13311037265009	2.336278	-7.414354	-2.828039
Trial1	1	1	noBlindfold	clockwise	practice	Guided	1	-0.5	-0.5	10.03598	0.30124	-1.45348	-1.30123	1.13311745325466	2.301569	-7.435513	-2.85048
Trial1	1	1	noBlindfold	clockwise	practice	Guided	1	-0.5	-0.5	10.05597	0.30123	-1.45349	-1.30124	1.13311736896123	2.263589	-7.393195	-2.793188
Trial1	1	1	noBlindfold	clockwise	practice	Guided	1	-0.5	-0.5	10.07597	0.30122	-1.4535	-1.30124	1.13311030943008	2.168125	-7.215459	-2.637368
Trial1	1	1	noBlindfold	clockwise	practice	Guided	1	-0.5	-0.5	10.09598	0.30121	-1.45351	-1.30124	1.13310324994291	2.112848	-7.164677	-2.484105
Trial1	1	1	noBlindfold	clockwise	practice	Guided	1	-0.5	-0.5	10.11598	0.3012	-1.45351	-1.30124	1.13309616942683	2.080176	-7.084273	-2.440314
Trial1	1	1	noBlindfold	clockwise	practice	Guided	1	-0.5	-0.5	10.13597	0.3012	-1.45351	-1.30124	1.13309616942683	2.119504	-7.025028	-2.429186
Trial1	1	1	noBlindfold	clockwise	practice	Guided	1	-0.5	-0.5	10.15598	0.30119	-1.45351	-1.30124	1.133089088955	2.15473	-6.98271	-2.419334
Trial1	1	1	noBlindfold	clockwise	practice	Guided	1	-0.5	-0.5	10.17598	0.30118	-1.45351	-1.30124	1.13308202960005	2.312393	-6.885379	-2.46333
Trial1	1	1	noBlindfold	clockwise	practice	Guided	1	-0.5	-0.5	10.19597	0.30118	-1.45351	-1.30124	1.13308202960005	2.307582	-6.898074	-2.42996
Trial1	1	1	noBlindfold	clockwise	practice	Guided	1	-0.5	-0.5	10.21597	0.30118	-1.4535	-1.30124	1.13308202960005	2.332539	-6.923465	-2.437441
Trial1	1	1	noBlindfold	clockwise	practice	Guided	1	-0.5	-0.5	10.23598	0.30118	-1.4535	-1.30123	1.133075032983	2.373588	-6.804974	-2.433245
Trial1	1	1	noBlindfold	clockwise	practice	Guided	1	-0.5	-0.5	10.25598	0.30118	-1.4535	-1.30123	1.133075032983	2.368454	-6.779584	-2.419015
Trial1	1	1	noBlindfold	clockwise	practice	Guided	1	-0.5	-0.5	10.27597	0.30118	-1.45349	-1.30123	1.133075032983	2.441804	-6.728802	-2.361363
Trial1	1	1	noBlindfold	clockwise	practice	Guided	1	-0.5	-0.5	10.29597	0.30118	-1.45348	-1.30122	1.13306795211334	2.467277	-6.711875	-2.336366
Trial1	1	1	noBlindfold	clockwise	practice	Guided	1	-0.5	-0.5	10.31598	0.30118	-1.45347	-1.30122	1.13306795211334	2.45239	-6.703411	-2.293672
Trial1	1	1	noBlindfold	clockwise	practice	Guided	1	-0.5	-0.5	10.33598	0.30119	-1.45347	-1.30121	1.13306784647994	2.426891	-6.661093	-2.202079
Trial1	1	1	noBlindfold	clockwise	practice	Guided	1	-0.5	-0.5	10.35597	0.30119	-1.45346	-1.3012	1.13306076574341	2.475628	-6.60608	-2.225617
Trial1	1	1	noBlindfold	clockwise	practice	Guided	1	-0.5	-0.5	10.37598	0.30119	-1.45345	-1.3012	1.13306076574341	2.542838	-6.618775	-2.218505
Trial1	1	1	noBlindfold	clockwise	practice	Guided	1	-0.5	-0.5	10.39598	0.3012	-1.45344	-1.30119	1.1330607657442	2.65365	-6.682252	-2.205555
Trial1	1	1	noBlindfold	clockwise	practice	Guided	1	-0.5	-0.5	10.41597	0.30121	-1.45343	-1.30119	1.13306784648152	2.716586	-6.673789	-2.211579
Trial1	1	1	noBlindfold	clockwise	practice	Guided	1	-0.5	-0.5	10.43597	0.30121	-1.45343	-1.30119	1.13306784648152	2.81885	-6.635702	-2.215598
Trial1	1	1	noBlindfold	clockwise	practice	Guided	1	-0.5	-0.5	10.45598	0.30122	-1.45342	-1.30118	1.13306790996544	2.845012	-6.60608	-2.201915
Trial1	1	1	noBlindfold	clockwise	practice	Guided	1	-0.5	-0.5	10.47598	0.30124	-1.45341	-1.30118	1.13308205067427	2.867931	-6.65263	-2.217789
Trial1	1	1	noBlindfold	clockwise	practice	Guided	1	-0.5	-0.5	10.49597	0.30125	-1.45341	-1.30117	1.13308203021846	2.866211	-6.627239	-2.175825
Trial1	1	1	noBlindfold	clockwise	practice	Guided	1	-0.5	-0.5	10.51598	0.30126	-1.4534	-1.30117	1.13308911126458	2.913572	-6.542603	-2.136052
Trial1	1	1	noBlindfold	clockwise	practice	Guided	1	-0.5	-0.5	10.53598	0.30127	-1.4534	-1.30116	1.13308911214847	2.893912	-6.479126	-2.090595
Trial1	1	1	noBlindfold	clockwise	practice	Guided	1	-0.5	-0.5	10.55597	0.30128	-1.45339	-1.30114	1.1330820963467	2.927074	-6.34794	-2.030386
Trial1	1	1	noBlindfold	clockwise	practice	Guided	1	-0.5	-0.5	10.57597	0.3013	-1.45336	-1.30113	1.13308917907115	2.92088	-6.250609	-1.879313
Trial1	1	1	noBlindfold	clockwise	practice	Guided	1	-0.5	-0.5	10.59598	0.30131	-1.45335	-1.30112	1.13308915958575	2.942423	-6.280231	-1.861615
Trial1	1	1	noBlindfold	clockwise	practice	Guided	1	-0.5	-0.5	10.61598	0.30132	-1.45333	-1.30111	1.13308905599417	2.942939	-6.220986	-1.874205
Trial1	1	1	noBlindfold	clockwise	practice	Guided	1	-0.5	-0.5	10.63597	0.30132	-1.45332	-1.3011	1.1330820605562	2.959003	-6.187132	-1.824394
Trial1	1	1	noBlindfold	clockwise	practice	Guided	1	-0.5	-0.5	10.65598	0.30133	-1.45331	-1.30107	1.13306790345724	2.970809	-6.170204	-1.793171
Trial1	1	1	noBlindfold	clockwise	practice	Guided	1	-0.5	-0.5	10.67598	0.30134	-1.45326	-1.30106	1.13306788476662	2.718721	-5.903601	-1.727845
Trial1	1	1	noBlindfold	clockwise	practice	Guided	1	-0.5	-0.5	10.69597	0.30134	-1.4532	-1.30103	1.13304673094396	2.57145	-5.747024	-1.611982
Trial1	1	1	noBlindfold	clockwise	practice	Guided	1	-0.5	-0.5	10.71597	0.30134	-1.45312	-1.30101	1.13303248815453	2.434104	-5.632766	-1.520933
Trial1	1	1	noBlindfold	clockwise	practice	Guided	1	-0.5	-0.5	10.73598	0.30133	-1.45306	-1.30099	1.13301135297783	2.347215	-5.556593	-1.465646
Trial1	1	1	noBlindfold	clockwise	practice	Guided	1	-0.5	-0.5	10.75598	0.30131	-1.45301	-1.30096	1.13297605650389	2.312162	-5.531203	-1.479694
Trial1	1	1	noBlindfold	clockwise	practice	Guided	1	-0.5	-0.5	10.77597	0.30129	-1.45295	-1.30094	1.13294775490039	2.45427	-5.421176	-1.469663
Trial1	1	1	noBlindfold	clockwise	practice	Guided	1	-0.5	-0.5	10.79597	0.30129	-1.45293	-1.30093	1.132940591524	2.521136	-5.391553	-1.471125
Trial1	1	1	noBlindfold	clockwise	practice	Guided	1	-0.5	-0.5	10.81598	0.30129	-1.4529	-1.30092	1.13293359674138	2.498573	-5.345003	-1.446837
Trial1	1	1	noBlindfold	clockwise	practice	Guided	1	-0.5	-0.5	10.83598	0.30128	-1.45288	-1.3009	1.13291235638759	2.438534	-5.256136	-1.404505
Trial1	1	1	noBlindfold	clockwise	practice	Guided	1	-0.5	-0.5	10.85597	0.30128	-1.45284	-1.30085	1.13287704625742	2.264928	-5.133413	-1.305064
Trial1	1	1	noBlindfold	clockwise	practice	Guided	1	-0.5	-0.5	10.87598	0.30124	-1.45274	-1.30083	1.1328345164091	1.993467	-4.968373	-1.093428
Trial1	1	1	noBlindfold	clockwise	practice	Guided	1	-0.5	-0.5	10.89598	0.30122	-1.45269	-1.3008	1.1327992202428	1.959762	-4.858346	-1.031757
Trial1	1	1	noBlindfold	clockwise	practice	Guided	1	-0.5	-0.5	10.91597	0.3012	-1.45264	-1.30078	1.13277100291212	1.946423	-4.832956	-1.032304
Trial1	1	1	noBlindfold	clockwise	practice	Guided	1	-0.5	-0.5	10.93597	0.30119	-1.4526	-1.30076	1.1327497627795	1.9801	-4.82026	-0.984685
Trial1	1	1	noBlindfold	clockwise	practice	Guided	1	-0.5	-0.5	10.95598	0.30117	-1.45258	-1.30074	1.1327214611774	2.043725	-4.790638	-1.015704
Trial1	1	1	noBlindfold	clockwise	practice	Guided	1	-0.5	-0.5	10.97598	0.30116	-1.45255	-1.30072	1.13270022108929	2.071091	-4.752551	-1.031396
Trial1	1	1	noBlindfold	clockwise	practice	Guided	1	-0.5	-0.5	10.99597	0.30115	-1.45254	-1.30071	1.13268610190715	2.127687	-4.718697	-0.99965
Trial1	1	1	noBlindfold	clockwise	practice	Guided	1	-0.5	-0.5	11.01598	0.30114	-1.45252	-1.30069	1.13266494613368	2.097568	-4.689074	-0.916814
Trial1	1	1	noBlindfold	clockwise	practice	Guided	1	-0.5	-0.5	11.03598	0.30114	-1.45251	-1.30068	1.13265786747452	2.041479	-4.684843	-0.961167
Trial1	1	1	noBlindfold	clockwise	practice	Guided	1	-0.5	-0.5	11.05597	0.30113	-1.45249	-1.30065	1.13262946468017	1.989157	-4.617134	-0.988533
Trial1	1	1	noBlindfold	clockwise	practice	Guided	1	-0.5	-0.5	11.07597	0.30111	-1.45245	-1.30064	1.13260832591778	1.948941	-4.515571	-0.848041
Trial1	1	1	noBlindfold	clockwise	practice	Guided	1	-0.5	-0.5	11.09598	0.3011	-1.45242	-1.30062	1.13258708600695	1.927887	-4.469021	-0.798777
Trial1	1	1	noBlindfold	clockwise	practice	Guided	1	-0.5	-0.5	11.11598	0.30108	-1.45239	-1.3006	1.13255886867419	1.88529	-4.358994	-0.736376
Trial1	1	1	noBlindfold	clockwise	practice	Guided	1	-0.5	-0.5	11.13597	0.30107	-1.45236	-1.30058	1.13253764988723	1.80181	-4.337835	-0.655744
Trial1	1	1	noBlindfold	clockwise	practice	Guided	1	-0.5	-0.5	11.15598	0.30106	-1.45233	-1.30054	1.13250227431422	1.751181	-4.312444	-0.615784
Trial1	1	1	noBlindfold	clockwise	practice	Guided	1	-0.5	-0.5	11.17598	0.30103	-1.45228	-1.30051	1.13245989563975	1.712488	-4.270126	-0.440439
Trial1	1	1	noBlindfold	clockwise	practice	Guided	1	-0.5	-0.5	11.19597	0.30102	-1.45226	-1.30049	1.13243865595024	1.727517	-4.189722	-0.364433
Trial1	1	1	noBlindfold	clockwise	practice	Guided	1	-0.5	-0.5	11.21597	0.301	-1.45223	-1.30046	1.13240327604531	1.678919	-4.109318	-0.265443
Trial1	1	1	noBlindfold	clockwise	practice	Guided	1	-0.5	-0.5	11.23598	0.30099	-1.45219	-1.30042	1.13236798540153	1.668793	-4.079695	-0.127081
Trial1	1	1	noBlindfold	clockwise	practice	Guided	1	-0.5	-0.5	11.25598	0.30098	-1.45216	-1.30034	1.13230427809735	1.633173	-3.995059	0.090071
Trial1	1	1	noBlindfold	clockwise	practice	Guided	1	-0.5	-0.5	11.27597	0.30095	-1.45208	-1.30029	1.13224765956886	1.611049	-3.923119	0.412714
Trial1	1	1	noBlindfold	clockwise	practice	Guided	1	-0.5	-0.5	11.29597	0.30094	-1.45204	-1.30024	1.13220537717638	1.588798	-3.813092	0.520989
Trial1	1	1	noBlindfold	clockwise	practice	Guided	1	-0.5	-0.5	11.31598	0.30092	-1.45199	-1.30019	1.13215582197304	1.578166	-3.626893	0.667256
Trial1	1	1	noBlindfold	clockwise	practice	Guided	1	-0.5	-0.5	11.33598	0.30091	-1.45192	-1.30011	1.13209230921654	1.526826	-3.533793	0.837855
Trial1	1	1	noBlindfold	clockwise	practice	Guided	1	-0.5	-0.5	11.35597	0.30089	-1.45185	-1.29973	1.13180951230674	1.496524	-3.444925	1.013912
Trial1	1	1	noBlindfold	clockwise	practice	Guided	1	-0.5	-0.5	11.37598	0.30082	-1.45171	-1.29922	1.13139975504539	1.482796	-3.258726	1.260594
Trial1	1	1	noBlindfold	clockwise	practice	Guided	1	-0.5	-0.5	11.39598	0.30079	-1.45165	-1.29846	1.13084173315842	1.59754	-3.165626	1.286311
Trial1	1	1	noBlindfold	clockwise	practice	Guided	1	-0.5	-0.5	11.41597	0.30081	-1.4516	-1.29752	1.13019232756938	1.860246	-3.17409	1.179356
Trial1	1	1	noBlindfold	clockwise	practice	Guided	1	-0.5	-0.5	11.43597	0.30089	-1.45159	-1.29676	1.12971289656847	2.139903	-3.216408	0.875562
Trial1	1	1	noBlindfold	clockwise	practice	Guided	1	-0.5	-0.5	11.45598	0.301	-1.45161	-1.29653	1.12962872335125	2.390017	-3.343362	0.423386
Trial1	1	1	noBlindfold	clockwise	practice	Guided	1	-0.5	-0.5	11.47598	0.3011	-1.45166	-1.29666	1.12979124513069	2.680357	-3.470316	-1.010701
Trial1	1	1	noBlindfold	clockwise	practice	Guided	1	-0.5	-0.5	11.49597	0.30114	-1.45168	-1.29725	1.13023570122209	2.703049	-3.38568	-1.564637
Trial1	1	1	noBlindfold	clockwise	practice	Guided	1	-0.5	-0.5	11.51598	0.30123	-1.45166	-1.29878	1.13137921059681	2.690895	-3.17409	-2.13677
Trial1	1	1	noBlindfold	clockwise	practice	Guided	1	-0.5	-0.5	11.53598	0.30129	-1.4516	-1.30091	1.13292651772829	2.555686	-3.089454	-2.314635
Trial1	1	1	noBlindfold	clockwise	practice	Guided	1	-0.5	-0.5	11.55597	0.30129	-1.45156	-1.30224	1.13386714963079	2.340862	-2.391207	-3.483595
Trial1	1	1	noBlindfold	clockwise	practice	Guided	1	-0.5	-0.5	11.57597	0.30127	-1.45147	-1.30253	1.13405824694269	2.423439	-2.983659	-6.14945
Trial1	1	1	noBlindfold	clockwise	practice	Guided	1	-0.5	-0.5	11.59598	0.30127	-1.45146	-1.30259	1.13410076512537	2.481729	-2.399671	-6.050379
Trial1	1	1	noBlindfold	clockwise	practice	Guided	1	-0.5	-0.5	11.61598	0.30127	-1.45143	-1.30266	1.13415020294651	2.679973	-2.158458	-6.214596
Trial1	1	1	noBlindfold	clockwise	practice	Guided	1	-0.5	-0.5	11.63597	0.30128	-1.4514	-1.30288	1.13431300708718	2.991519	-2.031504	-6.752485
Trial1	1	1	noBlindfold	clockwise	practice	Guided	1	-0.5	-0.5	11.65598	0.30132	-1.45131	-1.30323	1.13458892915325	3.20743	-1.608324	-7.130357
Trial1	1	1	noBlindfold	clockwise	practice	Guided	1	-0.5	-0.5	11.67598	0.30141	-1.45111	-1.30326	1.13467384756323	3.263799	-1.532152	-7.308773
Trial1	1	1	noBlindfold	clockwise	practice	Guided	1	-0.5	-0.5	11.69597	0.30142	-1.45109	-1.30329	1.13470210224995	3.196761	-1.460211	-7.303115
Trial1	1	1	noBlindfold	clockwise	practice	Guided	1	-0.5	-0.5	11.71597	0.30143	-1.45106	-1.3033	1.13471615814071	3.083744	-1.392502	-7.154201
Trial1	1	1	noBlindfold	clockwise	practice	Guided	1	-0.5	-0.5	11.73598	0.30143	-1.45104	-1.3033	1.13471615814071	2.8468	-1.261316	-6.804614
Trial1	1	1	noBlindfold	clockwise	practice	Guided	1	-0.5	-0.5	11.75598	0.30143	-1.451	-1.30303	1.13452511097581	2.595628	-0.812746	-6.342998
Trial1	1	1	noBlindfold	clockwise	practice	Guided	1	-0.5	-0.5	11.77597	0.30131	-1.45061	-1.30251	1.13407233358229	1.937978	0.059071	-4.626629
Trial1	1	1	noBlindfold	clockwise	practice	Guided	1	-0.5	-0.5	11.79597	0.30112	-1.4503	-1.30189	1.13349939230209	1.496619	0.262146	-3.421505
Trial1	1	1	noBlindfold	clockwise	practice	Guided	1	-0.5	-0.5	11.81598	0.30088	-1.45003	-1.30136	1.13295483831081	1.087798	0.346692	-2.467266
Trial1	1	1	noBlindfold	clockwise	practice	Guided	1	-0.5	-0.5	11.83598	0.30067	-1.44988	-1.30089	1.13247392368477	0.931569	0.181575	-1.590953
Trial1	1	1	noBlindfold	clockwise	practice	Guided	1	-0.5	-0.5	11.85597	0.30057	-1.44989	-1.29849	1.13070716749271	0.97656	0.215381	-0.189339
Trial1	1	1	noBlindfold	clockwise	practice	Guided	1	-0.5	-0.5	11.87598	0.30053	-1.44976	-1.2946	1.12793505263161	1.207503	0.376084	2.871842
Trial1	1	1	noBlindfold	clockwise	practice	Guided	1	-0.5	-0.5	11.89598	0.30058	-1.44983	-1.28782	1.1232047184111	1.403525	-0.212161	3.523007
Trial1	1	1	noBlindfold	clockwise	practice	Guided	1	-0.5	-0.5	11.91597	0.30068	-1.45013	-1.27801	1.11641751043794	1.50945	-0.71992	3.901423
Trial1	1	1	noBlindfold	clockwise	practice	Guided	1	-0.5	-0.5	11.93597	0.30076	-1.45037	-1.26398	1.10674382074282	1.570676	-0.927278	4.332769
Trial1	1	1	noBlindfold	clockwise	practice	Guided	1	-0.5	-0.5	11.95598	0.30077	-1.4505	-1.22488	1.08013126700565	1.457572	-1.206577	5.017653
Trial1	1	1	noBlindfold	clockwise	practice	Guided	1	-0.5	-0.5	11.97598	0.30068	-1.45072	-1.19855	1.06257261568978	1.383586	-1.663612	6.019717
Trial1	1	1	noBlindfold	clockwise	practice	Guided	1	-0.5	-0.5	11.99597	0.30069	-1.45085	-1.16846	1.04304518382786	1.640418	-2.150269	5.380079
Trial1	1	1	noBlindfold	clockwise	practice	Guided	1	-0.5	-0.5	12.01598	0.30084	-1.45108	-1.13442	1.02168163845356	2.149542	-2.679244	4.631706
Trial1	1	1	noBlindfold	clockwise	practice	Guided	1	-0.5	-0.5	12.03598	0.30104	-1.45127	-1.09911	1.00029889155097	2.408296	-2.67078	4.121571
Trial1	1	1	noBlindfold	clockwise	practice	Guided	1	-0.5	-0.5	12.05597	0.30118	-1.45133	-1.02378	0.95720158621972	2.517163	-2.759648	3.46615
Trial1	1	1	noBlindfold	clockwise	practice	Guided	1	-0.5	-0.5	12.07597	0.30114	-1.45142	-0.9831	0.935527083166594	1.90037	-2.76388	3.087081
Trial1	1	1	noBlindfold	clockwise	practice	Guided	1	-0.5	-0.5	12.09598	0.30092	-1.45139	-0.9421	0.9148361677682	1.242245	-2.814661	1.83326
Trial1	1	1	noBlindfold	clockwise	practice	Guided	1	-0.5	-0.5	12.11598	0.30067	-1.45143	-0.90372	0.896695210839472	1.041263	-2.988165	1.256724
Trial1	1	1	noBlindfold	clockwise	practice	Guided	1	-0.5	-0.5	12.13597	0.30056	-1.45143	-0.8634501	0.879199777521209	1.184927	-2.598839	0.977964
Trial1	1	1	noBlindfold	clockwise	practice	Guided	1	-0.5	-0.5	12.15598	0.30055	-1.45141	-0.78566	0.849989369760605	1.268221	-3.098192	1.309822
Trial1	1	1	noBlindfold	clockwise	practice	Guided	1	-0.5	-0.5	12.17598	0.30078	-1.4515	-0.74734	0.838108401649201	1.910806	-3.301318	0.964711
Trial1	1	1	noBlindfold	clockwise	practice	Guided	1	-0.5	-0.5	12.19597	0.30092	-1.45163	-0.71196	0.828492509252665	1.790097	-3.749889	1.170092
Trial1	1	1	noBlindfold	clockwise	practice	Guided	1	-0.5	-0.5	12.21597	0.30095	-1.45177	-0.67627	0.820117066907186	1.692071	-3.572153	0.807876
Trial1	1	1	noBlindfold	clockwise	practice	Guided	1	-0.5	-0.5	12.23598	0.3009	-1.45175	-0.64053	0.813135602328514	1.597238	-3.656789	0.691401
Trial1	1	1	noBlindfold	clockwise	practice	Guided	1	-0.5	-0.5	12.25598	0.30081	-1.45176	-0.57191	0.804032165033047	1.279181	-3.462127	0.530223
Trial1	1	1	noBlindfold	clockwise	practice	Guided	1	-0.5	-0.5	12.27597	0.30049	-1.45152	-0.54058	0.801517913909334	0.831619	-3.157437	0.670167
Trial1	1	1	noBlindfold	clockwise	practice	Guided	1	-0.5	-0.5	12.29597	0.3004	-1.4516	-0.50857	0.800445867863093	0.714214	-3.724498	1.287236
Trial1	1	1	noBlindfold	clockwise	practice	Guided	1	-0.5	-0.5	12.31598	0.30039	-1.45176	-0.47686	0.800724434805398	0.857154	-3.534067	1.466354
Trial1	1	1	noBlindfold	clockwise	practice	Guided	2	-0.5	-0.5	0	-0.55188	-1.44963	-1.30009	0.801770210989143	-0.584323	0.620385	-0.236504
Trial1	1	1	noBlindfold	clockwise	practice	Guided	2	-0.5	-0.5	0.01431274	-0.55211	-1.44969	-1.30009	0.801785127339845	-0.753243	0.484943	-0.168855
Trial1	1	1	noBlindfold	clockwise	practice	Guided	2	-0.5	-0.5	0.03431702	-0.55249	-1.44974	-1.3001	0.801819904919824	-0.7878	0.459426	-0.212477
Trial1	1	1	noBlindfold	clockwise	practice	Guided	2	-0.5	-0.5	0.05430603	-0.55318	-1.44975	-1.30012	0.801885475249684	-0.69274	0.603283	-0.253245
Trial1	1	1	noBlindfold	clockwise	practice	Guided	2	-0.5	-0.5	0.0743103	-0.55593	-1.44966	-1.30011	0.802062554794282	-0.579946	0.738701	-0.177184
Trial1	1	1	noBlindfold	clockwise	practice	Guided	2	-0.5	-0.5	0.09431458	-0.55778	-1.44964	-1.30011	0.80219368384901	-0.632648	0.814873	-0.223468
Trial1	1	1	noBlindfold	clockwise	practice	Guided	2	-0.5	-0.5	0.1143036	-0.55994	-1.44961	-1.30012	0.802362137777631	-0.658435	0.819105	-0.267565
Trial1	1	1	noBlindfold	clockwise	practice	Guided	2	-0.5	-0.5	0.1343079	-0.56251	-1.44961	-1.30014	0.802578070080866	-0.682966	0.709078	-0.294862
Trial1	1	1	noBlindfold	clockwise	practice	Guided	2	-0.5	-0.5	0.1543121	-0.56526	-1.44963	-1.30013	0.802786957443085	-0.610581	0.721773	-0.33804
Trial1	1	1	noBlindfold	clockwise	practice	Guided	2	-0.5	-0.5	0.1743164	-0.57179	-1.44961	-1.30009	0.803304262305894	-0.464505	0.738701	-0.180317
Trial1	1	1	noBlindfold	clockwise	practice	Guided	2	-0.5	-0.5	0.1943054	-0.57522	-1.44962	-1.30006	0.803588267957994	-0.35616	0.726005	-0.10439
Trial1	1	1	noBlindfold	clockwise	practice	Guided	2	-0.5	-0.5	0.2143097	-0.57885	-1.44964	-1.30004	0.803916245758087	-0.384835	0.734469	-0.076585
Trial1	1	1	noBlindfold	clockwise	practice	Guided	2	-0.5	-0.5	0.234314	-0.58255	-1.44965	-1.30004	0.804287580994165	-0.383351	0.683687	-0.114412
Trial1	1	1	noBlindfold	clockwise	practice	Guided	2	-0.5	-0.5	0.254303	-0.58626	-1.44966	-1.30006	0.804696743412102	-0.427642	0.615978	-0.124615
Trial1	1	1	noBlindfold	clockwise	practice	Guided	2	-0.5	-0.5	0.2743073	-0.59416	-1.4497	-1.30005	0.80557193613186	-0.327221	0.565197	-0.084577
Trial1	1	1	noBlindfold	clockwise	practice	Guided	2	-0.5	-0.5	0.2943115	-0.59835	-1.44972	-1.30005	0.806072432728647	-0.103732	0.501708	-0.081663
Trial1	1	1	noBlindfold	clockwise	practice	Guided	2	-0.5	-0.5	0.3143158	-0.60233	-1.44975	-1.30007	0.806587574631326	-0.043465	0.395795	-0.162424
Trial1	1	1	noBlindfold	clockwise	practice	Guided	2	-0.5	-0.5	0.3343048	-0.60624	-1.4498	-1.30011	0.807132645247115	0.030689	0.36607	-0.235964
Trial1	1	1	noBlindfold	clockwise	practice	Guided	2	-0.5	-0.5	0.3543091	-0.60981	-1.44982	-1.30015	0.807649872373822	0.010713	0.361743	-0.259533
Trial1	1	1	noBlindfold	clockwise	practice	Guided	2	-0.5	-0.5	0.3743134	-0.61645	-1.44983	-1.30015	0.808579425067156	-0.077655	0.353089	-0.298279
Trial1	1	1	noBlindfold	clockwise	practice	Guided	2	-0.5	-0.5	0.3943024	-0.61952	-1.44982	-1.30012	0.808997670777277	-0.135189	0.361449	-0.244971
Trial1	1	1	noBlindfold	clockwise	practice	Guided	2	-0.5	-0.5	0.4143066	-0.62256	-1.44981	-1.30008	0.809412671470476	-0.156617	0.395199	-0.122734
Trial1	1	1	noBlindfold	clockwise	practice	Guided	2	-0.5	-0.5	0.4343109	-0.62565	-1.4498	-1.30006	0.809866641694342	-0.119004	0.412016	-0.100577
Trial1	1	1	noBlindfold	clockwise	practice	Guided	2	-0.5	-0.5	0.4543152	-0.62846	-1.44981	-1.30008	0.810327021780165	-0.0078305	0.352667	-0.110455
Trial1	1	1	noBlindfold	clockwise	practice	Guided	2	-0.5	-0.5	0.4743042	-0.63383	-1.44982	-1.30011	0.811225388349877	0.080921	0.348236	-0.265291
Trial1	1	1	noBlindfold	clockwise	practice	Guided	2	-0.5	-0.5	0.4943085	-0.63616	-1.44983	-1.30013	0.811632664644437	0.089685	0.310063	-0.266024
Trial1	1	1	noBlindfold	clockwise	practice	Guided	2	-0.5	-0.5	0.5143127	-0.63833	-1.44985	-1.30013	0.811999517533178	0.128716	0.259202	-0.22725
Trial1	1	1	noBlindfold	clockwise	practice	Guided	2	-0.5	-0.5	0.534317	-0.64028	-1.44987	-1.30012	0.812324245365772	0.051438	0.271825	-0.241503
Trial1	1	1	noBlindfold	clockwise	practice	Guided	2	-0.5	-0.5	0.554306	-0.64192	-1.44987	-1.30009	0.812579358985958	0.03807	0.275986	-0.234649
Trial1	1	1	noBlindfold	clockwise	practice	Guided	2	-0.5	-0.5	0.5743103	-0.64483	-1.44986	-1.30008	0.813082799444807	0.013595	0.258902	-0.162137
Trial1	1	1	noBlindfold	clockwise	practice	Guided	2	-0.5	-0.5	0.5943146	-0.6460201	-1.44986	-1.30006	0.813276038064582	-0.0011933	0.292676	-0.124306
Trial1	1	1	noBlindfold	clockwise	practice	Guided	2	-0.5	-0.5	0.6143036	-0.64712	-1.44985	-1.30005	0.813464399304833	-0.032951	0.28413	-0.08204
Trial1	1	1	noBlindfold	clockwise	practice	Guided	2	-0.5	-0.5	0.6343079	-0.64811	-1.44986	-1.30005	0.81364402461874	-0.130455	0.262898	-0.073332
Trial1	1	1	noBlindfold	clockwise	practice	Guided	2	-0.5	-0.5	0.6543121	-0.64908	-1.44987	-1.3	0.813771935916624	-0.139997	0.275522	-0.030278
Trial1	1	1	noBlindfold	clockwise	practice	Guided	2	-0.5	-0.5	0.6743164	-0.65105	-1.44987	-1.29998	0.814115455305017	-0.070103	0.254216	0.001465
Trial1	1	1	noBlindfold	clockwise	practice	Guided	2	-0.5	-0.5	0.6943054	-0.65195	-1.44987	-1.29995	0.81425353012416	-0.040434	0.258375	0.092696
Trial1	1	1	noBlindfold	clockwise	practice	Guided	2	-0.5	-0.5	0.7143097	-0.65282	-1.44986	-1.29991	0.814376986829074	-0.16286	0.326003	0.212155
Trial1	1	1	noBlindfold	clockwise	practice	Guided	2	-0.5	-0.5	0.734314	-0.6537	-1.44985	-1.29987	0.814503362659603	-0.337048	0.317449	0.261491
Trial1	1	1	noBlindfold	clockwise	practice	Guided	2	-0.5	-0.5	0.754303	-0.65477	-1.44984	-1.29974	0.814578269199331	-0.694384	0.313128	0.361094
Trial1	1	1	noBlindfold	clockwise	practice	Guided	2	-0.5	-0.5	0.7743073	-0.65866	-1.44985	-1.29964	0.815228206055907	-1.395184	0.338352	0.763897
Trial1	1	1	noBlindfold	clockwise	practice	Guided	2	-0.5	-0.5	0.7943115	-0.66208	-1.44983	-1.29953	0.815792982855778	-1.741868	0.431343	0.988214
Trial1	1	1	noBlindfold	clockwise	practice	Guided	2	-0.5	-0.5	0.8143158	-0.66673	-1.44978	-1.29945	0.816651139694373	-2.232059	0.532843	1.131379
Trial1	1	1	noBlindfold	clockwise	practice	Guided	2	-0.5	-0.5	0.8343048	-0.67327	-1.44974	-1.2994	0.817962709539042	-2.738694	0.507452	1.201401
Trial1	1	1	noBlindfold	clockwise	practice	Guided	2	-0.5	-0.5	0.8543091	-0.68145	-1.44973	-1.29906	0.81940281231215	-3.357353	0.545522	1.456545
Trial1	1	1	noBlindfold	clockwise	practice	Guided	2	-0.5	-0.5	0.8743134	-0.70708	-1.44965	-1.29884	0.825243932490869	-4.605515	0.960239	2.374773
Trial1	1	1	noBlindfold	clockwise	practice	Guided	2	-0.5	-0.5	0.8943024	-0.7247699	-1.44955	-1.29868	0.829705598333932	-4.890362	1.167597	2.678066
Trial1	1	1	noBlindfold	clockwise	practice	Guided	2	-0.5	-0.5	0.9143066	-0.74673	-1.44942	-1.2986	0.835845423313195	-5.111064	1.281855	2.841037
Trial1	1	1	noBlindfold	clockwise	practice	Guided	2	-0.5	-0.5	0.9343109	-0.77171	-1.44934	-1.29861	0.843566357697033	-4.998676	1.374955	2.813791
Trial1	1	1	noBlindfold	clockwise	practice	Guided	2	-0.5	-0.5	0.9543152	-0.80019	-1.44933	-1.2988	0.853343685648424	-4.795695	1.197219	2.584011
Trial1	1	1	noBlindfold	clockwise	practice	Guided	2	-0.5	-0.5	0.9743042	-0.90604	-1.44957	-1.29889	0.896154961784073	-4.480896	0.905225	2.148768
Trial1	1	1	noBlindfold	clockwise	practice	Guided	2	-0.5	-0.5	0.9943085	-0.90604	-1.44957	-1.29892	0.896181742130154	-4.225745	0.630158	2.148768
Trial1	1	1	noBlindfold	clockwise	practice	Guided	2	-0.5	-0.5	1.014313	-0.94813	-1.44966	-1.29897	0.916064129446376	-4.015052	0.75288	2.033583
Trial1	1	1	noBlindfold	clockwise	practice	Guided	2	-0.5	-0.5	1.034317	-0.99291	-1.44966	-1.29897	0.938782867267327	-3.840637	0.562449	2.076351
Trial1	1	1	noBlindfold	clockwise	practice	Guided	2	-0.5	-0.5	1.054306	-1.03734	-1.4497	-1.29889	0.962787384337799	-3.575911	0.490474	2.056548
Trial1	1	1	noBlindfold	clockwise	practice	Guided	2	-0.5	-0.5	1.07431	-1.13798	-1.44977	-1.29887	1.02235594841369	-2.846633	0.333687	2.20626
Trial1	1	1	noBlindfold	clockwise	practice	Guided	2	-0.5	-0.5	1.094315	-1.18765	-1.44982	-1.29889	1.05408144764253	-2.542876	0.096637	2.204957
Trial1	1	1	noBlindfold	clockwise	practice	Guided	2	-0.5	-0.5	1.114304	-1.24166	-1.44991	-1.29896	1.09013604122571	-2.218541	0.062759	2.046915
Trial1	1	1	noBlindfold	clockwise	practice	Guided	2	-0.5	-0.5	1.134308	-1.29668	-1.44996	-1.29896	1.12828897661865	-1.891596	0.041578	1.759799
Trial1	1	1	noBlindfold	clockwise	practice	Guided	2	-0.5	-0.5	1.154312	-1.31866	-1.44996	-1.29699	1.14253978203794	-4.225814	0.31658	-0.784786
Trial1	1	1	noBlindfold	clockwise	practice	Guided	2	-0.5	-0.5	1.174316	-1.30733	-1.45003	-1.29029	1.12975228180332	-13.63447	1.052907	6.595619
Trial1	1	1	noBlindfold	clockwise	practice	Guided	2	-0.5	-0.5	1.194305	-1.30609	-1.44952	-1.27942	1.12128348550087	-11.26611	2.61021	6.397105
Trial1	1	1	noBlindfold	clockwise	practice	Guided	2	-0.5	-0.5	1.21431	-1.30526	-1.44883	-1.26751	1.11243671937996	-7.114209	3.206894	3.809303
Trial1	1	1	noBlindfold	clockwise	practice	Guided	2	-0.5	-0.5	1.234314	-1.3038	-1.44837	-1.25472	1.1025864354058	-4.347365	3.672392	1.666171
Trial1	1	1	noBlindfold	clockwise	practice	Guided	2	-0.5	-0.5	1.254303	-1.30242	-1.44821	-1.22917	1.08423554923051	-2.973439	2.694846	1.371837
Trial1	1	1	noBlindfold	clockwise	practice	Guided	2	-0.5	-0.5	1.274307	-1.30178	-1.44937	-1.21458	1.07399990960277	-5.146108	0.037232	1.870579
Trial1	1	1	noBlindfold	clockwise	practice	Guided	2	-0.5	-0.5	1.294312	-1.30241	-1.45012	-1.19947	1.06448125919974	-5.962807	-0.495913	2.178402
Trial1	1	1	noBlindfold	clockwise	practice	Guided	2	-0.5	-0.5	1.314316	-1.30285	-1.45042	-1.18359	1.05444930414423	-5.229758	-0.783671	2.132587
Trial1	1	1	noBlindfold	clockwise	practice	Guided	2	-0.5	-0.5	1.334305	-1.30263	-1.45042	-1.16732	1.04380593631984	-3.405645	-0.089628	1.138048
Trial1	1	1	noBlindfold	clockwise	practice	Guided	2	-0.5	-0.5	1.354309	-1.30188	-1.45006	-1.13612	1.02355278077273	-1.786505	0.815943	0.191471
Trial1	1	1	noBlindfold	clockwise	practice	Guided	2	-0.5	-0.5	1.374313	-1.30053	-1.44965	-1.12242	1.01402899864155	-1.187073	0.244572	-0.885755
Trial1	1	1	noBlindfold	clockwise	practice	Guided	2	-0.5	-0.5	1.394302	-1.30059	-1.44979	-1.10941	1.00614363559901	-2.160875	0.333348	-0.721788
Trial1	1	1	noBlindfold	clockwise	practice	Guided	2	-0.5	-0.5	1.414307	-1.30104	-1.44991	-1.09756	0.999371391519914	-3.257624	-0.284503	-0.206453
Trial1	1	1	noBlindfold	clockwise	practice	Guided	2	-0.5	-0.5	1.434311	-1.30156	-1.45017	-1.08633	0.993116865476358	-3.723138	-0.551068	0.191912
Trial1	1	1	noBlindfold	clockwise	practice	Guided	2	-0.5	-0.5	1.454315	-1.30181	-1.45025	-1.06489	0.980816017773522	-3.365189	0.121831	0.293734
Trial1	1	1	noBlindfold	clockwise	practice	Guided	2	-0.5	-0.5	1.474304	-1.30132	-1.44975	-1.05484	0.974659558527465	-1.805197	0.278244	-0.030669
Trial1	1	1	noBlindfold	clockwise	practice	Guided	2	-0.5	-0.5	1.494308	-1.30095	-1.44979	-1.04552	0.969078493671334	-1.42142	0.519361	-0.065105
Trial1	1	1	noBlindfold	clockwise	practice	Guided	2	-0.5	-0.5	1.514313	-1.30074	-1.44978	-1.03623	0.963704965146087	-1.394123	0.311907	0.406789
Trial1	1	1	noBlindfold	clockwise	practice	Guided	2	-0.5	-0.5	1.534317	-1.30071	-1.44986	-1.02624	0.958157071113394	-1.618515	-0.060517	0.905663
Trial1	1	1	noBlindfold	clockwise	practice	Guided	2	-0.5	-0.5	1.554306	-1.3008	-1.45006	-1.00443	0.946430211935616	-1.672118	-0.263587	1.274852
Trial1	1	1	noBlindfold	clockwise	practice	Guided	2	-0.5	-0.5	1.57431	-1.30072	-1.45006	-0.9918	0.939691264222545	-1.142134	-0.064643	1.249944
Trial1	1	1	noBlindfold	clockwise	practice	Guided	2	-0.5	-0.5	1.594315	-1.30057	-1.45004	-0.97891	0.932881106330805	-0.816171	-0.263486	1.074409
Trial1	1	1	noBlindfold	clockwise	practice	Guided	2	-0.5	-0.5	1.614304	-1.30042	-1.45007	-0.96553	0.925953784200797	-0.695308	0.04124	0.851251
Trial1	1	1	noBlindfold	clockwise	practice	Guided	2	-0.5	-0.5	1.634308	-1.30032	-1.45004	-0.9517599	0.919020776470636	-0.622687	-0.254972	0.778173
Trial1	1	1	noBlindfold	clockwise	practice	Guided	2	-0.5	-0.5	1.654312	-1.30025	-1.45013	-0.92436	0.905804387741215	-0.346691	-0.593473	0.441886
Trial1	1	1	noBlindfold	clockwise	practice	Guided	2	-0.5	-0.5	1.674316	-1.30007	-1.45028	-0.91218	0.900002465815503	0.13135	-0.623067	-0.730384
Trial1	1	1	noBlindfold	clockwise	practice	Guided	2	-0.5	-0.5	1.694305	-1.2999	-1.45033	-0.90116	0.894857113832427	0.41819	-0.838889	-1.077778
Trial1	1	1	noBlindfold	clockwise	practice	Guided	2	-0.5	-0.5	1.71431	-1.2998	-1.45036	-0.8919	0.890654547484625	0.459572	-0.479178	-1.172814
Trial1	1	1	noBlindfold	clockwise	practice	Guided	2	-0.5	-0.5	1.734314	-1.29978	-1.45027	-0.88354	0.886989841240131	0.353367	-0.37328	-0.695833
Trial1	1	1	noBlindfold	clockwise	practice	Guided	2	-0.5	-0.5	1.754303	-1.29981	-1.45018	-0.86647	0.879770523589864	0.164577	-0.275867	-0.02308
Trial1	1	1	noBlindfold	clockwise	practice	Guided	2	-0.5	-0.5	1.774307	-1.30015	-1.45014	-0.85649	0.875971011452973	-0.595886	-0.461901	1.53168
Trial1	1	1	noBlindfold	clockwise	practice	Guided	2	-0.5	-0.5	1.794312	-1.30029	-1.45017	-0.8453799	0.871637071161949	-0.719616	-0.229059	1.948041
Trial1	1	1	noBlindfold	clockwise	practice	Guided	2	-0.5	-0.5	1.814316	-1.30037	-1.45011	-0.83246	0.866672801024718	-0.747364	-0.017448	2.326312
Trial1	1	1	noBlindfold	clockwise	practice	Guided	2	-0.5	-0.5	1.834305	-1.30039	-1.44999	-0.81687	0.860831446083215	-0.717672	0.096795	2.787107
Trial1	1	1	noBlindfold	clockwise	practice	Guided	2	-0.5	-0.5	1.854309	-1.30038	-1.44992	-0.7793	0.847712592723473	-0.718532	0.126376	3.06145
Trial1	1	1	noBlindfold	clockwise	practice	Guided	2	-0.5	-0.5	1.874313	-1.30027	-1.45008	-0.75644	0.84035320367977	-0.298676	-0.51256	3.037736
Trial1	1	1	noBlindfold	clockwise	practice	Guided	2	-0.5	-0.5	1.894302	-1.30016	-1.45025	-0.73325	0.833463549414736	0.188151	-0.631042	2.473948
Trial1	1	1	noBlindfold	clockwise	practice	Guided	2	-0.5	-0.5	1.914307	-1.2999	-1.45035	-0.70721	0.826302543299322	0.62095	-0.779155	2.234707
Trial1	1	1	noBlindfold	clockwise	practice	Guided	2	-0.5	-0.5	1.934311	-1.29968	-1.45043	-0.6799101	0.819668057674994	0.805334	-0.990745	2.157772
Trial1	1	1	noBlindfold	clockwise	practice	Guided	2	-0.5	-0.5	1.954315	-1.29953	-1.45049	-0.62401	0.809090078056092	1.290216	-0.910341	2.05445
Trial1	1	1	noBlindfold	clockwise	practice	Guided	2	-0.5	-0.5	1.974304	-1.29929	-1.45067	-0.59451	0.804858207388442	1.558053	-1.629747	1.439827
Trial1	1	1	noBlindfold	clockwise	practice	Guided	2	-0.5	-0.5	1.994308	-1.29922	-1.45077	-0.56672	0.80200018957517	1.555517	-1.557807	1.15802
Trial1	1	1	noBlindfold	clockwise	practice	Guided	2	-0.5	-0.5	2.014313	-1.29923	-1.45077	-0.53755	0.80011159258755	1.45407	-1.638211	0.623349
Trial1	1	1	noBlindfold	clockwise	practice	Guided	2	-0.5	-0.5	2.034317	-1.29922	-1.45082	-0.50907	0.799271549663444	1.827979	-1.773628	0.423654
Trial1	1	1	noBlindfold	clockwise	practice	Guided	2	-0.5	-0.5	2.054306	-1.29912	-1.45085	-0.45631	0.800313502519168	1.932571	-1.591661	0.217182
Trial1	1	1	noBlindfold	clockwise	practice	Guided	2	-0.5	-0.5	2.07431	-1.29912	-1.45081	-0.43129	0.802068543184736	1.590628	-1.667833	0.06287
Trial1	1	1	noBlindfold	clockwise	practice	Guided	2	-0.5	-0.5	2.094315	-1.29918	-1.4508	-0.40551	0.804746475389197	1.663261	-1.371607	0.292702
Trial1	1	1	noBlindfold	clockwise	practice	Guided	2	-0.5	-0.5	2.114304	-1.29918	-1.45076	-0.3827	0.807742423059632	1.57066	-1.676297	0.147442
Trial1	1	1	noBlindfold	clockwise	practice	Guided	2	-0.5	-0.5	2.134308	-1.2992	-1.45083	-0.36036	0.811307625529406	1.616337	-1.976755	-0.343112
Trial1	1	1	noBlindfold	clockwise	practice	Guided	2	-0.5	-0.5	2.154312	-1.29919	-1.45089	-0.31752	0.81975829931798	1.80465	-1.456243	-0.364669
Trial1	1	1	noBlindfold	clockwise	practice	Guided	2	-0.5	-0.5	2.174316	-1.29913	-1.45073	-0.29971	0.823847546289017	1.770464	-1.828642	-0.168178
Trial1	1	1	noBlindfold	clockwise	practice	Guided	2	-0.5	-0.5	2.194305	-1.29913	-1.45081	-0.28094	0.828610875432234	1.669816	-1.600125	0.246105
Trial1	1	1	noBlindfold	clockwise	practice	Guided	2	-0.5	-0.5	2.21431	-1.29915	-1.45083	-0.26334	0.833455856048219	1.490704	-1.70592	0.410909
Trial1	1	1	noBlindfold	clockwise	practice	Guided	2	-0.5	-0.5	2.234314	-1.29921	-1.45086	-0.24641	0.838477565553157	1.478803	-1.845569	0.176571
Trial1	1	1	noBlindfold	clockwise	practice	Guided	2	-0.5	-0.5	2.254303	-1.29923	-1.45087	-0.21344	0.849049582283805	1.642682	-1.468939	0.394711
Trial1	1	1	noBlindfold	clockwise	practice	Guided	2	-0.5	-0.5	2.274307	-1.29912	-1.45083	-0.19713	0.854589447695128	1.88345	-1.964059	0.737399
Trial1	1	1	noBlindfold	clockwise	practice	Guided	2	-0.5	-0.5	2.294312	-1.29912	-1.45083	-0.19713	0.854589447695128	1.88345	-1.964059	0.737399
Trial1	1	1	noBlindfold	clockwise	practice	Guided	2	-0.5	-0.5	2.314316	-1.29908	-1.45094	-0.1687	0.865036630523409	1.767463	-1.815946	0.572054
Trial1	1	1	noBlindfold	clockwise	practice	Guided	2	-0.5	-0.5	2.334305	-1.29915	-1.45094	-0.1516	0.871793131647842	1.538267	-1.993682	0.451414
Trial1	1	1	noBlindfold	clockwise	practice	Guided	2	-0.5	-0.5	2.354309	-1.2992	-1.45096	-0.12122	0.884417902723651	1.540055	-1.790556	0.909604
Trial1	1	1	noBlindfold	clockwise	practice	Guided	2	-0.5	-0.5	2.374313	-1.29926	-1.45103	-0.10582	0.891175774853611	1.462907	-2.057159	1.37547
Trial1	1	1	noBlindfold	clockwise	practice	Guided	2	-0.5	-0.5	2.394302	-1.29926	-1.45105	-0.08978599	0.898382947789452	1.501639	-2.078318	1.126144
Trial1	1	1	noBlindfold	clockwise	practice	Guided	2	-0.5	-0.5	2.414307	-1.29927	-1.45103	-0.074254	0.905589340735431	1.447997	-2.074086	0.956529
Trial1	1	1	noBlindfold	clockwise	practice	Guided	2	-0.5	-0.5	2.434311	-1.29927	-1.45102	-0.058264	0.913215794966804	1.544407	-2.027536	1.021143
Trial1	1	1	noBlindfold	clockwise	practice	Guided	2	-0.5	-0.5	2.454315	-1.29925	-1.45101	-0.026538	0.928960084760592	1.627539	-2.192577	1.189091
Trial1	1	1	noBlindfold	clockwise	practice	Guided	2	-0.5	-0.5	2.474304	-1.29918	-1.45108	-0.010348	0.937255361462679	1.732492	-2.099477	1.292122
Trial1	1	1	noBlindfold	clockwise	practice	Guided	2	-0.5	-0.5	2.494308	-1.29917	-1.45106	0.0064737	0.946143924200686	1.619566	-2.014841	1.046019
Trial1	1	1	noBlindfold	clockwise	practice	Guided	2	-0.5	-0.5	2.514313	-1.29918	-1.45102	0.023556	0.955405367300411	1.6264	-1.959828	1.193148
Trial1	1	1	noBlindfold	clockwise	practice	Guided	2	-0.5	-0.5	2.534317	-1.29916	-1.45098	0.039955	0.964472972616896	1.76295	-1.976755	1.384186
Trial1	1	1	noBlindfold	clockwise	practice	Guided	2	-0.5	-0.5	2.554306	-1.29912	-1.45097	0.078616	0.986604966660611	1.909277	-1.976755	1.511562
Trial1	1	1	noBlindfold	clockwise	practice	Guided	2	-0.5	-0.5	2.57431	-1.29906	-1.451	0.09274	0.994905809459759	1.814443	-2.010609	1.01509
Trial1	1	1	noBlindfold	clockwise	practice	Guided	2	-0.5	-0.5	2.594315	-1.29907	-1.45099	0.11053	1.00561411212621	1.765392	-1.985218	0.913279
Trial1	1	1	noBlindfold	clockwise	practice	Guided	2	-0.5	-0.5	2.614304	-1.29909	-1.45099	0.12744	1.01598506021458	1.798053	-1.938669	1.201857
Trial1	1	1	noBlindfold	clockwise	practice	Guided	2	-0.5	-0.5	2.634308	-1.2991	-1.45099	0.14519	1.02704966429953	1.809601	-1.9429	1.435001
Trial1	1	1	noBlindfold	clockwise	practice	Guided	2	-0.5	-0.5	2.654312	-1.29911	-1.451	0.18173	1.05039643744897	1.752523	-2.137563	1.200159
Trial1	1	1	noBlindfold	clockwise	practice	Guided	2	-0.5	-0.5	2.674316	-1.29906	-1.45104	0.20049	1.06263027438549	2.015875	-2.112172	1.40315
Trial1	1	1	noBlindfold	clockwise	practice	Guided	2	-0.5	-0.5	2.694305	-1.29904	-1.45106	0.21886	1.07481382023574	1.990531	-2.272981	1.386145
Trial1	1	1	noBlindfold	clockwise	practice	Guided	2	-0.5	-0.5	2.71431	-1.29903	-1.45111	0.23745	1.08732771208879	1.838851	-2.146027	1.436366
Trial1	1	1	noBlindfold	clockwise	practice	Guided	2	-0.5	-0.5	2.734314	-1.29902	-1.4511	0.25607	1.10003403138312	1.993933	-2.230663	1.167807
Trial1	1	1	noBlindfold	clockwise	practice	Guided	2	-0.5	-0.5	2.754303	-1.29899	-1.45111	0.29287	1.12562331678936	2.2736	-2.429557	0.765254
Trial1	1	1	noBlindfold	clockwise	practice	Guided	2	-0.5	-0.5	2.774307	-1.29886	-1.45118	0.30586	1.13471925010458	2.320402	-2.399935	0.943361
Trial1	1	1	noBlindfold	clockwise	practice	Guided	2	-0.5	-0.5	2.794312	-1.29872	-1.45122	0.3055	1.13436488952896	3.07384	-3.597534	4.238238
Trial1	1	1	noBlindfold	clockwise	practice	Guided	2	-0.5	-0.5	2.814316	-1.29801	-1.45124	0.30388	1.13271496908709	0.701633	-0.686056	6.964317
Trial1	1	1	noBlindfold	clockwise	practice	Guided	2	-0.5	-0.5	2.834305	-1.29747	-1.45078	0.30246	1.13132693075572	-1.013183	-2.357564	3.775495
Trial1	1	1	noBlindfold	clockwise	practice	Guided	2	-0.5	-0.5	2.854309	-1.29777	-1.45109	0.30252	1.13158091695479	-1.104629	-2.031716	3.867699
Trial1	1	1	noBlindfold	clockwise	practice	Guided	2	-0.5	-0.5	2.874313	-1.29901	-1.45063	0.30251	1.13244837886564	0.272855	-3.182765	4.933305
Trial1	1	1	noBlindfold	clockwise	practice	Guided	2	-0.5	-0.5	2.894302	-1.29895	-1.45111	0.30244	1.13235637827307	1.347553	-2.319478	4.559418
Trial1	1	1	noBlindfold	clockwise	practice	Guided	2	-0.5	-0.5	2.914307	-1.29852	-1.45115	0.30238	1.13201051151674	1.688656	-2.742658	4.774532
Trial1	1	1	noBlindfold	clockwise	practice	Guided	2	-0.5	-0.5	2.934311	-1.29761	-1.45141	0.30226	1.1312836386238	1.724248	-3.635568	4.33134
Trial1	1	1	noBlindfold	clockwise	practice	Guided	2	-0.5	-0.5	2.954315	-1.29636	-1.45156	0.30247	1.13055180046079	1.524014	-2.222147	4.5193
Trial1	1	1	noBlindfold	clockwise	practice	Guided	2	-0.5	-0.5	2.974304	-1.29381	-1.45144	0.30263	1.128870789981	0.571293	-2.831526	5.440825
Trial1	1	1	noBlindfold	clockwise	practice	Guided	2	-0.5	-0.5	2.994308	-1.2934	-1.45139	0.3027	1.12863225174099	0.52955	-2.526836	5.917164
Trial1	1	1	noBlindfold	clockwise	practice	Guided	2	-0.5	-0.5	3.014313	-1.29337	-1.45139	0.30271	1.12861831862684	0.521987	-3.07697	5.824112
Trial1	1	1	noBlindfold	clockwise	practice	Guided	2	-0.5	-0.5	3.034317	-1.29336	-1.4514	0.30272	1.12861840158402	0.579837	-2.772281	5.556836
Trial1	1	1	noBlindfold	clockwise	practice	Guided	2	-0.5	-0.5	3.054306	-1.29334	-1.4514	0.30272	1.12860432362233	0.542927	-2.962712	5.655669
Trial1	1	1	noBlindfold	clockwise	practice	Guided	2	-0.5	-0.5	3.07431	-1.29331	-1.45141	0.30271	1.12857608474494	0.840767	-2.734195	5.359693
Trial1	1	1	noBlindfold	clockwise	practice	Guided	2	-0.5	-0.5	3.094315	-1.29328	-1.45141	0.3027	1.12854795104158	0.947718	-2.873844	5.227706
Trial1	1	1	noBlindfold	clockwise	practice	Guided	2	-0.5	-0.5	3.114304	-1.29326	-1.45141	0.30269	1.12852675121469	0.945544	-2.717267	5.137749
Trial1	1	1	noBlindfold	clockwise	practice	Guided	2	-0.5	-0.5	3.134308	-1.29323	-1.4514	0.30268	1.12849861778272	0.849225	-2.603009	5.215631
Trial1	1	1	noBlindfold	clockwise	practice	Guided	2	-0.5	-0.5	3.154312	-1.29321	-1.45139	0.30266	1.12847021180398	0.716642	-2.590313	5.145229
Trial1	1	1	noBlindfold	clockwise	practice	Guided	2	-0.5	-0.5	3.174316	-1.29318	-1.45136	0.30264	1.12843495601403	0.578756	-2.404114	5.048817
Trial1	1	1	noBlindfold	clockwise	practice	Guided	2	-0.5	-0.5	3.194305	-1.29316	-1.45135	0.30262	1.12840665502745	0.562922	-2.391419	4.918895
Trial1	1	1	noBlindfold	clockwise	practice	Guided	2	-0.5	-0.5	3.21431	-1.29315	-1.45133	0.30261	1.12839259892568	0.511727	-2.32371	4.874532
Trial1	1	1	noBlindfold	clockwise	practice	Guided	2	-0.5	-0.5	3.234314	-1.29313	-1.45132	0.30258	1.12835717543907	0.402277	-2.374492	4.714199
Trial1	1	1	noBlindfold	clockwise	practice	Guided	2	-0.5	-0.5	3.254303	-1.29312	-1.4513	0.30242	1.12823624667708	0.360336	-2.399882	4.409308
Trial1	1	1	noBlindfold	clockwise	practice	Guided	2	-0.5	-0.5	3.274307	-1.2931	-1.45128	0.3023	1.12813691942183	0.300114	-2.20522	3.934674
Trial1	1	1	noBlindfold	clockwise	practice	Guided	2	-0.5	-0.5	3.294312	-1.29309	-1.45126	0.3022	1.12805875241373	0.33756	-2.124815	3.735432
Trial1	1	1	noBlindfold	clockwise	practice	Guided	2	-0.5	-0.5	3.314316	-1.29307	-1.45123	0.30211	1.1279807529241	0.331921	-1.985166	3.622877
Trial1	1	1	noBlindfold	clockwise	practice	Guided	2	-0.5	-0.5	3.334305	-1.29305	-1.45119	0.302	1.12788847347329	0.274297	-1.845517	3.46837
Trial1	1	1	noBlindfold	clockwise	practice	Guided	2	-0.5	-0.5	3.354309	-1.29303	-1.45112	0.30177	1.12771076290139	0.202995	-1.680476	3.203962
Trial1	1	1	noBlindfold	clockwise	practice	Guided	2	-0.5	-0.5	3.374313	-1.293	-1.45095	0.30171	1.12764706900124	0.101266	-1.4308	2.960041
Trial1	1	1	noBlindfold	clockwise	practice	Guided	2	-0.5	-0.5	3.394302	-1.29299	-1.45088	0.30166	1.12760447364564	0.084518	-1.295383	2.874032
Trial1	1	1	noBlindfold	clockwise	practice	Guided	2	-0.5	-0.5	3.414307	-1.29298	-1.45082	0.30159	1.12754766248784	0.029614	-1.214978	2.752982
Trial1	1	1	noBlindfold	clockwise	practice	Guided	2	-0.5	-0.5	3.434311	-1.29298	-1.45078	0.30155	1.12751923001423	0.043548	-1.181124	2.633528
Trial1	1	1	noBlindfold	clockwise	practice	Guided	2	-0.5	-0.5	3.454315	-1.29298	-1.45075	0.30149	1.12747658261955	0.00016105	-1.096488	2.735309
Trial1	1	1	noBlindfold	clockwise	practice	Guided	2	-0.5	-0.5	3.474304	-1.29298	-1.45071	0.3014	1.12741260389604	-0.060031	-1.126111	2.398632
Trial1	1	1	noBlindfold	clockwise	practice	Guided	2	-0.5	-0.5	3.494308	-1.29299	-1.45069	0.30127	1.12732724494564	-0.035878	-1.058402	2.143339
Trial1	1	1	noBlindfold	clockwise	practice	Guided	2	-0.5	-0.5	3.514313	-1.29299	-1.45065	0.30116	1.12724904149267	-0.078934	-0.918752	1.993761
Trial1	1	1	noBlindfold	clockwise	practice	Guided	2	-0.5	-0.5	3.534317	-1.29299	-1.45059	0.30109	1.12719930923378	-0.005066	-0.872203	1.856385
Trial1	1	1	noBlindfold	clockwise	practice	Guided	2	-0.5	-0.5	3.554306	-1.29299	-1.45055	0.30097	1.1271140407818	0.061977	-0.84258	1.760802
Trial1	1	1	noBlindfold	clockwise	practice	Guided	2	-0.5	-0.5	3.57431	-1.29297	-1.45048	0.30093	1.12707159153044	0.178624	-0.741017	1.599304
Trial1	1	1	noBlindfold	clockwise	practice	Guided	2	-0.5	-0.5	3.594315	-1.29296	-1.45046	0.30089	1.12703612509082	0.132477	-0.707162	1.536566
Trial1	1	1	noBlindfold	clockwise	practice	Guided	2	-0.5	-0.5	3.614304	-1.29295	-1.45044	0.30088	1.127021985103	0.094098	-0.656381	1.528055
Trial1	1	1	noBlindfold	clockwise	practice	Guided	2	-0.5	-0.5	3.634308	-1.29294	-1.45042	0.30087	1.12700774006393	0.07619	-0.614063	1.549351
Trial1	1	1	noBlindfold	clockwise	practice	Guided	2	-0.5	-0.5	3.654312	-1.29295	-1.4504	0.30085	1.12700065904337	-0.102558	-0.516731	1.585644
Trial1	1	1	noBlindfold	clockwise	practice	Guided	2	-0.5	-0.5	3.674316	-1.29296	-1.45035	0.30085	1.12700770455316	-0.2215	-0.470073	1.664343
Trial1	1	1	noBlindfold	clockwise	practice	Guided	2	-0.5	-0.5	3.694305	-1.29297	-1.45033	0.30085	1.12701475010788	-0.228625	-0.469948	1.713338
Trial1	1	1	noBlindfold	clockwise	practice	Guided	2	-0.5	-0.5	3.71431	-1.29297	-1.45032	0.30085	1.12701475010788	-0.124474	-0.44443	1.689682
Trial1	1	1	noBlindfold	clockwise	practice	Guided	2	-0.5	-0.5	3.734314	-1.29297	-1.45031	0.30085	1.12701475010788	-0.106754	-0.41046	1.646894
Trial1	1	1	noBlindfold	clockwise	practice	Guided	2	-0.5	-0.5	3.754303	-1.29298	-1.4503	0.30084	1.12701461748329	-0.084342	-0.444197	1.624576
Trial1	1	1	noBlindfold	clockwise	practice	Guided	2	-0.5	-0.5	3.774307	-1.29298	-1.45029	0.30083	1.12700750200233	0.071746	-0.511679	1.50729
Trial1	1	1	noBlindfold	clockwise	practice	Guided	2	-0.5	-0.5	3.794312	-1.29297	-1.45029	0.30082	1.1269934247105	0.094131	-0.50741	1.484978
Trial1	1	1	noBlindfold	clockwise	practice	Guided	2	-0.5	-0.5	3.814316	-1.29297	-1.45028	0.30082	1.1269934247105	0.053279	-0.439581	1.485643
Trial1	1	1	noBlindfold	clockwise	practice	Guided	2	-0.5	-0.5	3.834305	-1.29297	-1.45028	0.30081	1.12698633045052	-0.067525	-0.401371	1.495854
Trial1	1	1	noBlindfold	clockwise	practice	Guided	2	-0.5	-0.5	3.854309	-1.29297	-1.45027	0.30084	1.12700765571627	-0.153591	-0.363177	1.61877
Trial1	1	1	noBlindfold	clockwise	practice	Guided	2	-0.5	-0.5	3.874313	-1.29305	-1.45023	0.30089	1.12709945122345	-0.36559	-0.286825	1.830587
Trial1	1	1	noBlindfold	clockwise	practice	Guided	2	-0.5	-0.5	3.894302	-1.2932	-1.45019	0.30093	1.12723339186268	-0.375812	-0.286746	1.906128
Trial1	1	1	noBlindfold	clockwise	practice	Guided	2	-0.5	-0.5	3.914307	-1.29343	-1.45016	0.30095	1.12740950648837	-0.306053	-0.307825	1.91281
Trial1	1	1	noBlindfold	clockwise	practice	Guided	2	-0.5	-0.5	3.934311	-1.29366	-1.45015	0.30094	1.12756417646613	-0.16711	-0.320436	1.880289
Trial1	1	1	noBlindfold	clockwise	practice	Guided	2	-0.5	-0.5	3.954315	-1.29378	-1.45016	0.30092	1.12763453425278	-0.095742	-0.354199	1.799136
Trial1	1	1	noBlindfold	clockwise	practice	Guided	2	-0.5	-0.5	3.974304	-1.2938	-1.45016	0.30092	1.12764854822174	-0.224249	-0.349765	1.780852
Trial1	1	1	noBlindfold	clockwise	practice	Guided	2	-0.5	-0.5	3.994308	-1.29381	-1.45016	0.30093	1.1276627094217	-0.263877	-0.328505	1.915254
Trial1	1	1	noBlindfold	clockwise	practice	Guided	2	-0.5	-0.5	4.014313	-1.29382	-1.45016	0.30095	1.12768396168837	-0.282134	-0.32418	1.975402
Trial1	1	1	noBlindfold	clockwise	practice	Guided	2	-0.5	-0.5	4.034317	-1.29384	-1.45016	0.30099	1.1277264036035	-0.269701	-0.336784	2.05011
Trial1	1	1	noBlindfold	clockwise	practice	Guided	2	-0.5	-0.5	4.054306	-1.29387	-1.45017	0.30105	1.12779024483498	-0.253843	-0.370541	2.180033
Trial1	1	1	noBlindfold	clockwise	practice	Guided	2	-0.5	-0.5	4.07431	-1.29391	-1.45017	0.30108	1.12783965092543	-0.313312	-0.383025	2.2797
Trial1	1	1	noBlindfold	clockwise	practice	Guided	2	-0.5	-0.5	4.094315	-1.29395	-1.45018	0.30115	1.12791750694728	-0.432915	-0.387147	2.37581
Trial1	1	1	noBlindfold	clockwise	practice	Guided	2	-0.5	-0.5	4.114304	-1.29409	-1.45019	0.30124	1.12808001173211	-0.51931	-0.425117	2.537604
Trial1	1	1	noBlindfold	clockwise	practice	Guided	2	-0.5	-0.5	4.134308	-1.29438	-1.45021	0.30132	1.12834091708748	-0.552266	-0.51809	2.69775
Trial1	1	1	noBlindfold	clockwise	practice	Guided	2	-0.5	-0.5	4.154312	-1.29477	-1.45024	0.30138	1.12865817438999	-0.546787	-0.556168	2.782657
Trial1	1	1	noBlindfold	clockwise	practice	Guided	2	-0.5	-0.5	4.174316	-1.29576	-1.45031	0.30135	1.1293341679612	-0.381804	-0.683122	2.717674
Trial1	1	1	noBlindfold	clockwise	practice	Guided	2	-0.5	-0.5	4.194305	-1.29611	-1.45034	0.30131	1.12955252503428	-0.014428	-0.814308	2.526401
Trial1	1	1	noBlindfold	clockwise	practice	Guided	2	-0.5	-0.5	4.21431	-1.29616	-1.45036	0.30127	1.12955944230589	0.389471	-1.013203	2.395665
Trial1	1	1	noBlindfold	clockwise	practice	Guided	2	-0.5	-0.5	4.234314	-1.29608	-1.45041	0.30116	1.1294250110828	0.863898	-1.152852	2.214404
Trial1	1	1	noBlindfold	clockwise	practice	Guided	2	-0.5	-0.5	4.254303	-1.29564	-1.45051	0.30069	1.12878140711296	1.363895	-1.305197	1.824875
Trial1	1	1	noBlindfold	clockwise	practice	Guided	2	-0.5	-0.5	4.274307	-1.29186	-1.45078	0.30041	1.12592122092925	2.316811	-1.838404	0.721949
Trial1	1	1	noBlindfold	clockwise	practice	Guided	2	-0.5	-0.5	4.294312	-1.28794	-1.45091	0.30011	1.12295392393797	2.628474	-2.003444	0.248179
Trial1	1	1	noBlindfold	clockwise	practice	Guided	2	-0.5	-0.5	4.314316	-1.28171	-1.45098	0.29972	1.11831231943536	3.056311	-2.04153	-0.461055
Trial1	1	1	noBlindfold	clockwise	practice	Guided	2	-0.5	-0.5	4.334305	-1.27367	-1.45104	0.29951	1.11255635006154	3.391213	-2.286975	-1.082533
Trial1	1	1	noBlindfold	clockwise	practice	Guided	2	-0.5	-0.5	4.354309	-1.26335	-1.45115	0.29953	1.10541913215481	3.668948	-2.452015	-1.00436
Trial1	1	1	noBlindfold	clockwise	practice	Guided	2	-0.5	-0.5	4.374313	-1.23497	-1.45138	0.29955	1.08602995332003	3.71359	-2.913281	-1.01282
Trial1	1	1	noBlindfold	clockwise	practice	Guided	2	-0.5	-0.5	4.394302	-1.21746	-1.45146	0.29961	1.07430211674784	3.724817	-2.883658	-0.771723
Trial1	1	1	noBlindfold	clockwise	practice	Guided	2	-0.5	-0.5	4.414307	-1.19703	-1.45148	0.29965	1.06079736940014	3.777595	-3.010612	-0.585402
Trial1	1	1	noBlindfold	clockwise	practice	Guided	2	-0.5	-0.5	4.434311	-1.17482	-1.4515	0.29965	1.04633747133277	3.888222	-2.951367	-0.816209
Trial1	1	1	noBlindfold	clockwise	practice	Guided	2	-0.5	-0.5	4.454315	-1.15026	-1.4515	0.29982	1.03080069485682	3.907395	-2.964063	-0.542018
Trial1	1	1	noBlindfold	clockwise	practice	Guided	2	-0.5	-0.5	4.474304	-1.09302	-1.45144	0.30003	0.995851728667615	3.808436	-2.773632	0.0161
Trial1	1	1	noBlindfold	clockwise	practice	Guided	2	-0.5	-0.5	4.494308	-1.06128	-1.45141	0.30021	0.977430966693941	3.835141	-2.811718	0.39877
Trial1	1	1	noBlindfold	clockwise	practice	Guided	2	-0.5	-0.5	4.514313	-1.02628	-1.45139	0.30033	0.957861560125102	3.680828	-2.765168	0.63243
Trial1	1	1	noBlindfold	clockwise	practice	Guided	2	-0.5	-0.5	4.534317	-0.98911	-1.45138	0.30048	0.938081461623734	3.474992	-2.693227	1.00191
Trial1	1	1	noBlindfold	clockwise	practice	Guided	2	-0.5	-0.5	4.554306	-0.95233	-1.45135	0.30096	0.919858332205305	3.357119	-2.608591	1.415917
Trial1	1	1	noBlindfold	clockwise	practice	Guided	2	-0.5	-0.5	4.57431	-0.86929	-1.45126	0.30112	0.882138523743569	2.688639	-2.536651	2.251914
Trial1	1	1	noBlindfold	clockwise	practice	Guided	2	-0.5	-0.5	4.594315	-0.82855	-1.45126	0.30121	0.865957608575848	2.381994	-2.473174	2.465812
Trial1	1	1	noBlindfold	clockwise	practice	Guided	2	-0.5	-0.5	4.614304	-0.78585	-1.45124	0.30132	0.850778429908958	2.176263	-2.354683	2.555747
Trial1	1	1	noBlindfold	clockwise	practice	Guided	2	-0.5	-0.5	4.634308	-0.74133	-1.45121	0.30145	0.836996001983181	2.085384	-2.409697	2.889461
Trial1	1	1	noBlindfold	clockwise	practice	Guided	2	-0.5	-0.5	4.654312	-0.6977	-1.45119	0.30158	0.825600275399966	2.14026	-2.329293	3.125596
Trial1	1	1	noBlindfold	clockwise	practice	Guided	2	-0.5	-0.5	4.674316	-0.607	-1.45117	0.30159	0.808699894678917	1.789468	-2.248888	3.135737
Trial1	1	1	noBlindfold	clockwise	practice	Guided	2	-0.5	-0.5	4.694305	-0.56419	-1.45114	0.30159	0.804156005415786	1.56969	-2.189643	3.160371
Trial1	1	1	noBlindfold	clockwise	practice	Guided	2	-0.5	-0.5	4.71431	-0.51881	-1.45111	0.30163	0.801850646182219	1.46158	-2.160021	3.289911
Trial1	1	1	noBlindfold	clockwise	practice	Guided	2	-0.5	-0.5	4.734314	-0.47493	-1.45109	0.30172	0.802111870766274	1.461656	-2.109239	3.496984
Trial1	1	1	noBlindfold	clockwise	practice	Guided	2	-0.5	-0.5	4.754303	-0.42994	-1.45107	0.30185	0.804904847707646	1.31376	-2.058457	3.568007
Trial1	1	1	noBlindfold	clockwise	practice	Guided	2	-0.5	-0.5	4.774307	-0.34248	-1.45098	0.30192	0.817244296248131	0.838749	-1.986517	3.844323
Trial1	1	1	noBlindfold	clockwise	practice	Guided	2	-0.5	-0.5	4.794312	-0.30046	-1.45097	0.30202	0.826469765434983	0.571713	-1.842636	4.073501
Trial1	1	1	noBlindfold	clockwise	practice	Guided	2	-0.5	-0.5	4.814316	-0.26066	-1.45094	0.30209	0.837037627498403	0.56371	-1.87649	4.135308
Trial1	1	1	noBlindfold	clockwise	practice	Guided	2	-0.5	-0.5	4.834305	-0.21938	-1.45093	0.30212	0.849790611789535	0.676221	-1.82994	4.255638
Trial1	1	1	noBlindfold	clockwise	practice	Guided	2	-0.5	-0.5	4.854309	-0.17902	-1.45091	0.30212	0.863958710474091	0.760996	-1.732609	4.231446
Trial1	1	1	noBlindfold	clockwise	practice	Guided	2	-0.5	-0.5	4.874313	-0.10313	-1.45089	0.30218	0.894985216912137	0.606366	-1.791854	4.415131
Trial1	1	1	noBlindfold	clockwise	practice	Guided	2	-0.5	-0.5	4.894302	-0.064346	-1.45089	0.30227	0.912924724417756	0.502268	-1.808781	4.575456
Trial1	1	1	noBlindfold	clockwise	practice	Guided	2	-0.5	-0.5	4.914307	-0.02985	-1.4509	0.30232	0.929923874195175	0.50523	-1.804549	4.679135
Trial1	1	1	noBlindfold	clockwise	practice	Guided	2	-0.5	-0.5	4.934311	0.004758	-1.45091	0.3023	0.947874431985383	0.601395	-1.846867	4.589782
Trial1	1	1	noBlindfold	clockwise	practice	Guided	2	-0.5	-0.5	4.954315	0.038443	-1.45093	0.3023	0.966232975620492	0.50851	-2.020371	4.454218
Trial1	1	1	noBlindfold	clockwise	practice	Guided	2	-0.5	-0.5	4.974304	0.10377	-1.45102	0.30242	1.00419921182138	0.530932	-1.982285	4.864238
Trial1	1	1	noBlindfold	clockwise	practice	Guided	2	-0.5	-0.5	4.994308	0.13538	-1.45101	0.30253	1.02360252548153	0.647313	-1.939967	5.168864
Trial1	1	1	noBlindfold	clockwise	practice	Guided	2	-0.5	-0.5	5.014313	0.16427	-1.45097	0.30253	1.04178164567507	0.63386	-1.813013	5.037984
Trial1	1	1	noBlindfold	clockwise	practice	Guided	2	-0.5	-0.5	5.034317	0.19408	-1.45092	0.30248	1.06100008599169	0.431176	-1.872258	4.858772
Trial1	1	1	noBlindfold	clockwise	practice	Guided	2	-0.5	-0.5	5.054306	0.22207	-1.45092	0.3025	1.0795329272356	0.442508	-1.838404	4.962178
Trial1	1	1	noBlindfold	clockwise	practice	Guided	2	-0.5	-0.5	5.07431	0.27623	-1.45096	0.30251	1.11649241545737	0.99556	-1.901881	5.066096
Trial1	1	1	noBlindfold	clockwise	practice	Guided	2	-0.5	-0.5	5.094315	0.30192	-1.45094	0.3025	1.13449634044163	1.058203	-1.698754	5.004882
Trial1	1	1	noBlindfold	clockwise	practice	Guided	2	-0.5	-0.5	5.114304	0.30808	-1.45093	0.3024	1.13878839794751	4.249519	-1.741072	4.486913
Trial1	1	1	noBlindfold	clockwise	practice	Guided	2	-0.5	-0.5	5.134308	0.30517	-1.45094	0.30191	1.13637951281304	7.894698	-2.198107	2.934381
Trial1	1	1	noBlindfold	clockwise	practice	Guided	2	-0.5	-0.5	5.154312	0.30402	-1.45107	0.30094	1.13488018539426	6.013144	-3.02754	1.389459
Trial1	1	1	noBlindfold	clockwise	practice	Guided	2	-0.5	-0.5	5.174316	0.3019	-1.4515	0.30111	1.13349937810911	0.2167	-2.985222	1.971297
Trial1	1	1	noBlindfold	clockwise	practice	Guided	2	-0.5	-0.5	5.194305	0.3008	-1.45144	0.30187	1.13325906632748	-0.031163	-1.884954	4.379672
Trial1	1	1	noBlindfold	clockwise	practice	Guided	2	-0.5	-0.5	5.21431	0.3004	-1.45103	0.30241	1.13335870790455	0.982557	-0.590023	5.442283
Trial1	1	1	noBlindfold	clockwise	practice	Guided	2	-0.5	-0.5	5.234314	0.30045	-1.45073	0.30244	1.133415251261	1.252337	-1.440615	4.97277
Trial1	1	1	noBlindfold	clockwise	practice	Guided	2	-0.5	-0.5	5.254303	0.30046	-1.45074	0.30248	1.13345061790988	0.641931	-1.859563	4.877635
Trial1	1	1	noBlindfold	clockwise	practice	Guided	2	-0.5	-0.5	5.274307	0.3004	-1.45089	0.30249	1.13341534126937	0.551025	-2.600128	5.263955
Trial1	1	1	noBlindfold	clockwise	practice	Guided	2	-0.5	-0.5	5.294312	0.30041	-1.45096	0.30248	1.13341532289289	1.502676	-2.244657	4.960587
Trial1	1	1	noBlindfold	clockwise	practice	Guided	2	-0.5	-0.5	5.314316	0.30044	-1.45099	0.30242	1.13339404264383	1.915251	-2.705923	4.485944
Trial1	1	1	noBlindfold	clockwise	practice	Guided	2	-0.5	-0.5	5.334305	0.30052	-1.45109	0.30236	1.13340806495435	1.828439	-2.862499	4.186987
Trial1	1	1	noBlindfold	clockwise	practice	Guided	2	-0.5	-0.5	5.354309	0.30056	-1.45117	0.30232	1.13340800143749	1.513284	-3.057162	4.077946
Trial1	1	1	noBlindfold	clockwise	practice	Guided	2	-0.5	-0.5	5.374313	0.30057	-1.45129	0.30231	1.13340800707272	1.298715	-2.925976	4.344298
Trial1	1	1	noBlindfold	clockwise	practice	Guided	2	-0.5	-0.5	5.394302	0.30058	-1.4513	0.3023	1.13340797073754	1.276018	-2.870963	4.351531
Trial1	1	1	noBlindfold	clockwise	practice	Guided	2	-0.5	-0.5	5.414307	0.30058	-1.45131	0.30229	1.13340088249505	1.176891	-2.799022	4.287448
Trial1	1	1	noBlindfold	clockwise	practice	Guided	2	-0.5	-0.5	5.434311	0.30058	-1.45131	0.30228	1.13339381539246	1.060172	-2.739777	4.218247
Trial1	1	1	noBlindfold	clockwise	practice	Guided	2	-0.5	-0.5	5.454315	0.30058	-1.45131	0.30224	1.13336548413518	1.055467	-2.735545	4.13809
Trial1	1	1	noBlindfold	clockwise	practice	Guided	2	-0.5	-0.5	5.474304	0.30058	-1.45131	0.30221	1.13334426252361	1.373461	-2.532419	3.767849
Trial1	1	1	noBlindfold	clockwise	practice	Guided	2	-0.5	-0.5	5.494308	0.30059	-1.45131	0.30214	1.13330178560987	1.62796	-2.447783	3.503626
Trial1	1	1	noBlindfold	clockwise	practice	Guided	2	-0.5	-0.5	5.514313	0.3006	-1.4513	0.30202	1.13322389738862	1.718449	-2.41816	3.222398
Trial1	1	1	noBlindfold	clockwise	practice	Guided	2	-0.5	-0.5	5.534317	0.30062	-1.45129	0.30192	1.13316726433912	1.594821	-2.388538	3.030854
Trial1	1	1	noBlindfold	clockwise	practice	Guided	2	-0.5	-0.5	5.554306	0.30063	-1.45128	0.30187	1.13313895017751	1.326582	-2.265816	2.962109
Trial1	1	1	noBlindfold	clockwise	practice	Guided	2	-0.5	-0.5	5.57431	0.30063	-1.45127	0.30182	1.13310358326032	1.077984	-2.117703	3.028967
Trial1	1	1	noBlindfold	clockwise	practice	Guided	2	-0.5	-0.5	5.594315	0.3006	-1.4512	0.30178	1.13305405549065	0.682038	-1.787622	3.016589
Trial1	1	1	noBlindfold	clockwise	practice	Guided	2	-0.5	-0.5	5.614304	0.30057	-1.45113	0.30174	1.1330045699116	0.672891	-1.715682	2.936199
Trial1	1	1	noBlindfold	clockwise	practice	Guided	2	-0.5	-0.5	5.634308	0.30055	-1.45107	0.30171	1.13296920359742	0.703078	-1.673364	2.870491
Trial1	1	1	noBlindfold	clockwise	practice	Guided	2	-0.5	-0.5	5.654312	0.30053	-1.45104	0.30167	1.13292679371434	0.720837	-1.647973	2.7873
Trial1	1	1	noBlindfold	clockwise	practice	Guided	2	-0.5	-0.5	5.674316	0.30052	-1.45102	0.30154	1.13282771251065	0.720537	-1.614118	2.623259
Trial1	1	1	noBlindfold	clockwise	practice	Guided	2	-0.5	-0.5	5.694305	0.30049	-1.45095	0.30149	1.13277114254968	0.638885	-1.622582	2.396066
Trial1	1	1	noBlindfold	clockwise	practice	Guided	2	-0.5	-0.5	5.71431	0.30047	-1.45094	0.30147	1.13274284093326	0.615345	-1.647973	2.420065
Trial1	1	1	noBlindfold	clockwise	practice	Guided	2	-0.5	-0.5	5.734314	0.30047	-1.45093	0.30145	1.13272871301596	0.602673	-1.71145	2.406782
Trial1	1	1	noBlindfold	clockwise	practice	Guided	2	-0.5	-0.5	5.754303	0.30046	-1.45093	0.30141	1.13269331795913	0.653318	-1.677595	2.375795
Trial1	1	1	noBlindfold	clockwise	practice	Guided	2	-0.5	-0.5	5.774307	0.30045	-1.45091	0.30138	1.13266505020417	0.655278	-1.626814	2.253923
Trial1	1	1	noBlindfold	clockwise	practice	Guided	2	-0.5	-0.5	5.794312	0.30044	-1.4509	0.30136	1.13264384625401	0.744175	-1.567569	2.258582
Trial1	1	1	noBlindfold	clockwise	practice	Guided	2	-0.5	-0.5	5.814316	0.30044	-1.45089	0.30134	1.13262967687008	0.762147	-1.525251	2.171197
Trial1	1	1	noBlindfold	clockwise	practice	Guided	2	-0.5	-0.5	5.834305	0.30044	-1.45088	0.30132	1.132615528748	0.816134	-1.461774	2.153257
Trial1	1	1	noBlindfold	clockwise	practice	Guided	2	-0.5	-0.5	5.854309	0.30043	-1.45087	0.30128	1.13258015609873	0.819215	-1.339051	2.111315
Trial1	1	1	noBlindfold	clockwise	practice	Guided	2	-0.5	-0.5	5.874313	0.30043	-1.45083	0.30126	1.1325660084173	0.771891	-1.339051	2.070762
Trial1	1	1	noBlindfold	clockwise	practice	Guided	2	-0.5	-0.5	5.894302	0.30042	-1.45082	0.30124	1.13254478384558	0.709016	-1.339051	2.08008
Trial1	1	1	noBlindfold	clockwise	practice	Guided	2	-0.5	-0.5	5.914307	0.30042	-1.45081	0.30122	1.13253063642847	0.713197	-1.377138	2.00039
Trial1	1	1	noBlindfold	clockwise	practice	Guided	2	-0.5	-0.5	5.934311	0.30042	-1.4508	0.3012	1.13251648918773	0.753149	-1.381369	1.918371
Trial1	1	1	noBlindfold	clockwise	practice	Guided	2	-0.5	-0.5	5.954315	0.30042	-1.45079	0.30113	1.1324669646928	0.719535	-1.45331	1.824699
Trial1	1	1	noBlindfold	clockwise	practice	Guided	2	-0.5	-0.5	5.974304	0.30041	-1.45079	0.30106	1.1324104066884	0.711455	-1.592959	1.609155
Trial1	1	1	noBlindfold	clockwise	practice	Guided	2	-0.5	-0.5	5.994308	0.3004	-1.45079	0.30095	1.1323254964435	0.675113	-1.639509	1.367519
Trial1	1	1	noBlindfold	clockwise	practice	Guided	2	-0.5	-0.5	6.014313	0.3004	-1.45079	0.30081	1.1322264849028	0.684969	-1.732609	1.094661
Trial1	1	1	noBlindfold	clockwise	practice	Guided	2	-0.5	-0.5	6.034317	0.30039	-1.45081	0.30067	1.13212040254947	0.660155	-1.82994	0.803161
Trial1	1	1	noBlindfold	clockwise	practice	Guided	2	-0.5	-0.5	6.054306	0.30038	-1.45084	0.30035	1.13188703940946	0.675336	-1.851099	0.513289
Trial1	1	1	noBlindfold	clockwise	practice	Guided	2	-0.5	-0.5	6.07431	0.30038	-1.45091	0.30012	1.13172440945497	0.830877	-1.956894	-0.32771
Trial1	1	1	noBlindfold	clockwise	practice	Guided	2	-0.5	-0.5	6.094315	0.30041	-1.45096	0.2995	1.13130738694439	1.019141	-2.037298	-1.015545
Trial1	1	1	noBlindfold	clockwise	practice	Guided	2	-0.5	-0.5	6.114304	0.30048	-1.45101	0.29782	1.13017034058818	1.22404	-2.176948	-1.791709
Trial1	1	1	noBlindfold	clockwise	practice	Guided	2	-0.5	-0.5	6.134308	0.30057	-1.45107	0.29452	1.12790706989949	1.307589	-2.282743	-2.62007
Trial1	1	1	noBlindfold	clockwise	practice	Guided	2	-0.5	-0.5	6.154312	0.30063	-1.45114	0.28062	1.11820212843656	1.368788	-2.291206	-3.277167
Trial1	1	1	noBlindfold	clockwise	practice	Guided	2	-0.5	-0.5	6.174316	0.30076	-1.45124	0.26925	1.11038828796445	1.780061	-2.633982	-4.673138
Trial1	1	1	noBlindfold	clockwise	practice	Guided	2	-0.5	-0.5	6.194305	0.30086	-1.45132	0.25373	1.0997661712597	1.904642	-2.794791	-5.188256
Trial1	1	1	noBlindfold	clockwise	practice	Guided	2	-0.5	-0.5	6.21431	0.30096	-1.45143	0.23467	1.08686565720672	2.038618	-3.141798	-5.719811
Trial1	1	1	noBlindfold	clockwise	practice	Guided	2	-0.5	-0.5	6.234314	0.301	-1.45154	0.21175	1.07153584260648	1.806779	-3.167189	-5.736355
Trial1	1	1	noBlindfold	clockwise	practice	Guided	2	-0.5	-0.5	6.254303	0.30096	-1.4516	0.15554	1.03502154872834	1.71695	-3.302607	-5.370619
Trial1	1	1	noBlindfold	clockwise	practice	Guided	2	-0.5	-0.5	6.274307	0.30083	-1.45155	0.1209	1.01333386196549	1.50322	-3.086785	-4.755732
Trial1	1	1	noBlindfold	clockwise	practice	Guided	2	-0.5	-0.5	6.294312	0.30077	-1.45149	0.086939	0.992839341321357	1.320751	-2.968294	-4.097306
Trial1	1	1	noBlindfold	clockwise	practice	Guided	2	-0.5	-0.5	6.314316	0.30073	-1.45144	0.048938	0.970825135296878	1.281716	-2.782095	-3.527699
Trial1	1	1	noBlindfold	clockwise	practice	Guided	2	-0.5	-0.5	6.334305	0.30068	-1.45142	0.010579	0.949620659161316	1.328056	-2.621287	-3.197561
Trial1	1	1	noBlindfold	clockwise	practice	Guided	2	-0.5	-0.5	6.354309	0.30063	-1.45136	-0.070301	0.908652645085547	1.06951	-2.731314	-2.626481
Trial1	1	1	noBlindfold	clockwise	practice	Guided	2	-0.5	-0.5	6.374313	0.30057	-1.45139	-0.11102	0.890066168370197	1.152909	-2.523955	-1.905267
Trial1	1	1	noBlindfold	clockwise	practice	Guided	2	-0.5	-0.5	6.394302	0.30059	-1.45133	-0.15333	0.872424467685107	1.283144	-2.667837	-1.948365
Trial1	1	1	noBlindfold	clockwise	practice	Guided	2	-0.5	-0.5	6.414307	0.30064	-1.45136	-0.19435	0.856998429814924	1.385663	-2.659373	-1.32144
Trial1	1	1	noBlindfold	clockwise	practice	Guided	2	-0.5	-0.5	6.434311	0.30065	-1.45127	-0.23536	0.843252485818131	1.171492	-2.189643	-1.481378
Trial1	1	1	noBlindfold	clockwise	practice	Guided	2	-0.5	-0.5	6.454315	0.30059	-1.45123	-0.31815	0.820983428619236	1.120423	-2.993685	-1.48426
Trial1	1	1	noBlindfold	clockwise	practice	Guided	2	-0.5	-0.5	6.474304	0.30041	-1.45125	-0.35958	0.812633960628026	0.682465	-2.562042	-1.280758
Trial1	1	1	noBlindfold	clockwise	practice	Guided	2	-0.5	-0.5	6.494308	0.30036	-1.45129	-0.39917	0.806686316301138	0.704557	-2.655141	-0.905687
Trial1	1	1	noBlindfold	clockwise	practice	Guided	2	-0.5	-0.5	6.514313	0.30038	-1.45124	-0.43829	0.802755414150828	0.84639	-2.028835	-0.991768
Trial1	1	1	noBlindfold	clockwise	practice	Guided	2	-0.5	-0.5	6.534317	0.30043	-1.45111	-0.47775	0.800739187861228	0.878234	-2.490101	-0.532203
Trial1	1	1	noBlindfold	clockwise	practice	Guided	2	-0.5	-0.5	6.554306	0.30045	-1.45113	-0.55201	0.802137917112969	0.931629	-1.681827	-0.630802
Trial1	1	1	noBlindfold	clockwise	practice	Guided	2	-0.5	-0.5	6.57431	0.30042	-1.451	-0.58879	0.805329633376187	0.641655	-1.973821	-0.043231
Trial1	1	1	noBlindfold	clockwise	practice	Guided	2	-0.5	-0.5	6.594315	0.30035	-1.45095	-0.62375	0.809860611037773	0.664268	-1.677595	-0.542638
Trial1	1	1	noBlindfold	clockwise	practice	Guided	2	-0.5	-0.5	6.614304	0.30035	-1.45097	-0.65878	0.815948050302153	0.906741	-2.265816	-0.094565
Trial1	1	1	noBlindfold	clockwise	practice	Guided	2	-0.5	-0.5	6.634308	0.30038	-1.45103	-0.69094	0.822840338719521	0.759854	-1.6649	-0.395596
Trial1	1	1	noBlindfold	clockwise	practice	Guided	2	-0.5	-0.5	6.654312	0.30043	-1.45092	-0.75555	0.840234473469512	1.149106	-2.164252	-0.336242
Trial1	1	1	noBlindfold	clockwise	practice	Guided	2	-0.5	-0.5	6.674316	0.30054	-1.45102	-0.78613	0.850138012944316	1.11433	-2.071153	-0.460061
Trial1	1	1	noBlindfold	clockwise	practice	Guided	2	-0.5	-0.5	6.694305	0.30058	-1.45104	-0.81578	0.86060755527618	1.325988	-2.384306	-0.310431
Trial1	1	1	noBlindfold	clockwise	practice	Guided	2	-0.5	-0.5	6.71431	0.30059	-1.45115	-0.84519	0.871837421738904	1.015575	-2.066921	-0.108811
Trial1	1	1	noBlindfold	clockwise	practice	Guided	2	-0.5	-0.5	6.734314	0.30053	-1.45108	-0.87358	0.883408347175868	1.054997	-2.016139	-0.077868
Trial1	1	1	noBlindfold	clockwise	practice	Guided	2	-0.5	-0.5	6.754303	0.3005	-1.45104	-0.9259	0.906747513827436	0.964981	-2.202339	-0.0048091
Trial1	1	1	noBlindfold	clockwise	practice	Guided	2	-0.5	-0.5	6.774307	0.30045	-1.45108	-0.95102	0.918770504821281	1.01246	-2.265816	-0.486397
Trial1	1	1	noBlindfold	clockwise	practice	Guided	2	-0.5	-0.5	6.794312	0.30045	-1.45108	-0.95102	0.918770504821281	1.01246	-2.265816	-0.486397
Trial1	1	1	noBlindfold	clockwise	practice	Guided	2	-0.5	-0.5	6.814316	0.30048	-1.45116	-0.99575	0.941560543320901	1.043861	-2.756704	-0.539302
Trial1	1	1	noBlindfold	clockwise	practice	Guided	2	-0.5	-0.5	6.834305	0.30066	-1.45129	-1.02347	0.956596751703935	1.593178	-2.701691	-0.739358
Trial1	1	1	noBlindfold	clockwise	practice	Guided	2	-0.5	-0.5	6.854309	0.30078	-1.45139	-1.0474	0.969997609881328	1.677433	-3.129103	-1.1522
Trial1	1	1	noBlindfold	clockwise	practice	Guided	2	-0.5	-0.5	6.874313	0.30087	-1.45152	-1.09302	0.99652668539638	1.86385	-3.091017	-1.140275
Trial1	1	1	noBlindfold	clockwise	practice	Guided	2	-0.5	-0.5	6.894302	0.30088	-1.45156	-1.11531	1.00995798792322	1.610642	-3.078321	-1.147689
Trial1	1	1	noBlindfold	clockwise	practice	Guided	2	-0.5	-0.5	6.914307	0.30081	-1.45156	-1.13776	1.02373550855591	1.289576	-3.006381	-0.841504
Trial1	1	1	noBlindfold	clockwise	practice	Guided	2	-0.5	-0.5	6.934311	0.30071	-1.45147	-1.15904	1.03704878377791	1.300677	-2.705923	-0.790786
Trial1	1	1	noBlindfold	clockwise	practice	Guided	2	-0.5	-0.5	6.954315	0.30061	-1.45142	-1.20068	1.06392145779641	1.035696	-3.086785	-0.633856
Trial1	1	1	noBlindfold	clockwise	practice	Guided	2	-0.5	-0.5	6.974304	0.30059	-1.45143	-1.22042	1.07700944394087	1.375278	-2.824413	-0.771333
Trial1	1	1	noBlindfold	clockwise	practice	Guided	2	-0.5	-0.5	6.994308	0.30067	-1.45143	-1.24076	1.09077851871948	1.690595	-3.05293	-0.636745
Trial1	1	1	noBlindfold	clockwise	practice	Guided	2	-0.5	-0.5	7.014313	0.3008	-1.45152	-1.25896	1.10331361259464	1.797758	-3.137566	-0.867626
Trial1	1	1	noBlindfold	clockwise	practice	Guided	2	-0.5	-0.5	7.034317	0.30095	-1.45159	-1.2775	1.11625579694561	2.149318	-3.31107	-0.972482
Trial1	1	1	noBlindfold	clockwise	practice	Guided	2	-0.5	-0.5	7.054306	0.30108	-1.45167	-1.30636	1.13663785250839	2.373903	-3.611528	-1.344501
Trial1	1	1	noBlindfold	clockwise	practice	Guided	2	-0.5	-0.5	7.07431	0.30116	-1.45179	-1.30524	1.13589992177301	2.590093	-2.88789	-5.867416
Trial1	1	1	noBlindfold	clockwise	practice	Guided	2	-0.5	-0.5	7.094315	0.30122	-1.45188	-1.30361	1.13478749512566	3.457863	-5.867077	-5.306434
Trial1	1	1	noBlindfold	clockwise	practice	Guided	2	-0.5	-0.5	7.114304	0.30139	-1.45228	-1.30241	1.1340581684974	3.273986	-4.390179	-3.421996
Trial1	1	1	noBlindfold	clockwise	practice	Guided	2	-0.5	-0.5	7.134308	0.30145	-1.45218	-1.30166	1.13356993044432	3.173089	-3.463415	-1.724061
Trial1	1	1	noBlindfold	clockwise	practice	Guided	2	-0.5	-0.5	7.154312	0.30149	-1.45204	-1.30156	1.13352747992678	3.12118	-4.783737	-1.86903
Trial1	1	1	noBlindfold	clockwise	practice	Guided	2	-0.5	-0.5	7.174316	0.3015	-1.45208	-1.30156	1.13353453923799	2.637594	-3.306838	-3.326437
Trial1	1	1	noBlindfold	clockwise	practice	Guided	2	-0.5	-0.5	7.194305	0.30148	-1.45204	-1.30156	1.13352039958718	2.074214	-3.806191	-3.040694
Trial1	1	1	noBlindfold	clockwise	practice	Guided	2	-0.5	-0.5	7.21431	0.30145	-1.45203	-1.30156	1.13349920097773	1.951953	-3.861204	-3.00564
Trial1	1	1	noBlindfold	clockwise	practice	Guided	2	-0.5	-0.5	7.234314	0.30142	-1.45201	-1.30155	1.13347090042678	2.022377	-3.421097	-2.886315
Trial1	1	1	noBlindfold	clockwise	practice	Guided	2	-0.5	-0.5	7.254303	0.3014	-1.452	-1.30154	1.1334497643838	2.16529	-3.856972	-2.669745
Trial1	1	1	noBlindfold	clockwise	practice	Guided	2	-0.5	-0.5	7.274307	0.30138	-1.452	-1.30154	1.1334356254395	2.605809	-3.852741	-3.198491
Trial1	1	1	noBlindfold	clockwise	practice	Guided	2	-0.5	-0.5	7.294312	0.30137	-1.452	-1.30155	1.13343554263844	2.643646	-3.94584	-3.34993
Trial1	1	1	noBlindfold	clockwise	practice	Guided	2	-0.5	-0.5	7.314316	0.30137	-1.452	-1.30155	1.13343554263844	2.664214	-4.174357	-3.43037
Trial1	1	1	noBlindfold	clockwise	practice	Guided	2	-0.5	-0.5	7.334305	0.30137	-1.452	-1.30156	1.13344262412581	2.714298	-3.962767	-3.348448
Trial1	1	1	noBlindfold	clockwise	practice	Guided	2	-0.5	-0.5	7.354309	0.30137	-1.452	-1.30155	1.13343554263844	2.562062	-3.835813	-3.220181
Trial1	1	1	noBlindfold	clockwise	practice	Guided	2	-0.5	-0.5	7.374313	0.30135	-1.45199	-1.30155	1.13342140404622	2.307705	-3.590369	-2.991014
Trial1	1	1	noBlindfold	clockwise	practice	Guided	2	-0.5	-0.5	7.394302	0.30134	-1.45198	-1.30154	1.13340732700945	2.130513	-3.467647	-2.905806
Trial1	1	1	noBlindfold	clockwise	practice	Guided	2	-0.5	-0.5	7.414307	0.30133	-1.45197	-1.30153	1.13339318673925	2.116972	-3.56921	-2.797062
Trial1	1	1	noBlindfold	clockwise	practice	Guided	2	-0.5	-0.5	7.434311	0.30131	-1.45196	-1.30152	1.13337196670408	2.01399	-3.497269	-2.670985
Trial1	1	1	noBlindfold	clockwise	practice	Guided	2	-0.5	-0.5	7.454315	0.30129	-1.45194	-1.3015	1.13334374939753	2.022343	-3.412633	-2.658048
Trial1	1	1	noBlindfold	clockwise	practice	Guided	2	-0.5	-0.5	7.474304	0.30127	-1.45192	-1.3015	1.13332961107157	2.100856	-3.370315	-2.727199
Trial1	1	1	noBlindfold	clockwise	practice	Guided	2	-0.5	-0.5	7.494308	0.30126	-1.4519	-1.30149	1.13331544973062	2.108716	-3.31107	-2.729937
Trial1	1	1	noBlindfold	clockwise	practice	Guided	2	-0.5	-0.5	7.514313	0.30125	-1.45189	-1.30148	1.13330120408387	2.096209	-3.260289	-2.612983
Trial1	1	1	noBlindfold	clockwise	practice	Guided	2	-0.5	-0.5	7.534317	0.30124	-1.45187	-1.30146	1.13328006645442	2.037202	-3.234898	-2.585978
Trial1	1	1	noBlindfold	clockwise	practice	Guided	2	-0.5	-0.5	7.554306	0.30122	-1.45185	-1.30143	1.13324468322267	2.079427	-3.133335	-2.531059
Trial1	1	1	noBlindfold	clockwise	practice	Guided	2	-0.5	-0.5	7.57431	0.30119	-1.45179	-1.30142	1.13321638355514	1.920517	-2.993685	-2.456267
Trial1	1	1	noBlindfold	clockwise	practice	Guided	2	-0.5	-0.5	7.594315	0.30118	-1.45175	-1.30139	1.13318808000009	1.863032	-2.84134	-2.356645
Trial1	1	1	noBlindfold	clockwise	practice	Guided	2	-0.5	-0.5	7.614304	0.30116	-1.45168	-1.30137	1.13315975731813	1.823676	-2.773632	-2.266876
Trial1	1	1	noBlindfold	clockwise	practice	Guided	2	-0.5	-0.5	7.634308	0.30114	-1.45163	-1.30135	1.13313156108224	1.819355	-2.705923	-2.161979
Trial1	1	1	noBlindfold	clockwise	practice	Guided	2	-0.5	-0.5	7.654312	0.30112	-1.45159	-1.3013	1.13308201487536	1.7776	-2.60436	-2.12167
Trial1	1	1	noBlindfold	clockwise	practice	Guided	2	-0.5	-0.5	7.674316	0.30108	-1.4515	-1.30127	1.1330325563736	1.649794	-2.477406	-1.937764
Trial1	1	1	noBlindfold	clockwise	practice	Guided	2	-0.5	-0.5	7.694305	0.30106	-1.45145	-1.30125	1.13300427583345	1.677994	-2.384306	-1.861863
Trial1	1	1	noBlindfold	clockwise	practice	Guided	2	-0.5	-0.5	7.71431	0.30105	-1.45141	-1.30122	1.13297603586367	1.645838	-2.371611	-1.841245
Trial1	1	1	noBlindfold	clockwise	practice	Guided	2	-0.5	-0.5	7.734314	0.30103	-1.45139	-1.3012	1.13294764995018	1.631124	-2.363147	-1.808219
Trial1	1	1	noBlindfold	clockwise	practice	Guided	2	-0.5	-0.5	7.754303	0.30101	-1.45136	-1.30115	1.13289825180524	1.50201	-2.282743	-1.809307
Trial1	1	1	noBlindfold	clockwise	practice	Guided	2	-0.5	-0.5	7.774307	0.30098	-1.45131	-1.30113	1.13286289123684	1.504697	-2.176948	-1.645657
Trial1	1	1	noBlindfold	clockwise	practice	Guided	2	-0.5	-0.5	7.794312	0.30097	-1.45128	-1.3011	1.1328345883886	1.507596	-2.117703	-1.652229
Trial1	1	1	noBlindfold	clockwise	practice	Guided	2	-0.5	-0.5	7.814316	0.30095	-1.45124	-1.30108	1.1328062657065	1.486224	-2.04153	-1.641825
Trial1	1	1	noBlindfold	clockwise	practice	Guided	2	-0.5	-0.5	7.834305	0.30094	-1.45121	-1.30106	1.13278504421432	1.494071	-1.986517	-1.616295
Trial1	1	1	noBlindfold	clockwise	practice	Guided	2	-0.5	-0.5	7.854309	0.30092	-1.45117	-1.30102	1.13274255921925	1.464815	-1.931503	-1.55444
Trial1	1	1	noBlindfold	clockwise	practice	Guided	2	-0.5	-0.5	7.874313	0.3009	-1.45111	-1.301	1.13271436298028	1.474359	-1.859563	-1.422905
Trial1	1	1	noBlindfold	clockwise	practice	Guided	2	-0.5	-0.5	7.894302	0.30089	-1.45109	-1.30098	1.13269312054883	1.471288	-1.834172	-1.469977
Trial1	1	1	noBlindfold	clockwise	practice	Guided	2	-0.5	-0.5	7.914307	0.30088	-1.45108	-1.30096	1.13267198353192	1.44751	-1.851099	-1.45848
Trial1	1	1	noBlindfold	clockwise	practice	Guided	2	-0.5	-0.5	7.934311	0.30087	-1.45106	-1.30095	1.13265782219083	1.519338	-1.813013	-1.472352
Trial1	1	1	noBlindfold	clockwise	practice	Guided	2	-0.5	-0.5	7.954315	0.30086	-1.45105	-1.30093	1.13263649555011	1.531461	-1.842636	-1.442444
Trial1	1	1	noBlindfold	clockwise	practice	Guided	2	-0.5	-0.5	7.974304	0.30085	-1.45104	-1.30091	1.13261535862103	1.514707	-1.791854	-1.468351
Trial1	1	1	noBlindfold	clockwise	practice	Guided	2	-0.5	-0.5	7.994308	0.30085	-1.45103	-1.3009	1.13260827770742	1.436543	-1.758	-1.385513
Trial1	1	1	noBlindfold	clockwise	practice	Guided	2	-0.5	-0.5	8.014313	0.30084	-1.45102	-1.30088	1.13258705656987	1.430206	-1.749536	-1.362519
Trial1	1	1	noBlindfold	clockwise	practice	Guided	2	-0.5	-0.5	8.034317	0.30084	-1.451	-1.30087	1.13258006004019	1.453447	-1.724145	-1.277497
Trial1	1	1	noBlindfold	clockwise	practice	Guided	2	-0.5	-0.5	8.054306	0.30083	-1.45099	-1.30084	1.13255165288671	1.498425	-1.715682	-1.30578
Trial1	1	1	noBlindfold	clockwise	practice	Guided	2	-0.5	-0.5	8.07431	0.30082	-1.45098	-1.30083	1.13253749154561	1.499457	-1.707218	-1.313445
Trial1	1	1	noBlindfold	clockwise	practice	Guided	2	-0.5	-0.5	8.094315	0.30082	-1.45097	-1.30082	1.13253049514714	1.467817	-1.690291	-1.30213
Trial1	1	1	noBlindfold	clockwise	practice	Guided	2	-0.5	-0.5	8.114304	0.30081	-1.45097	-1.30081	1.13251635487947	1.515008	-1.753768	-1.248677
Trial1	1	1	noBlindfold	clockwise	practice	Guided	2	-0.5	-0.5	8.134308	0.30081	-1.45096	-1.30081	1.13251635487947	1.516028	-1.817245	-1.283354
Trial1	1	1	noBlindfold	clockwise	practice	Guided	2	-0.5	-0.5	8.154312	0.30081	-1.45096	-1.30079	1.13250227791982	1.503548	-1.741072	-1.304883
Trial1	1	1	noBlindfold	clockwise	practice	Guided	2	-0.5	-0.5	8.174316	0.30081	-1.45095	-1.30079	1.13250227791982	1.576063	-1.736841	-1.337362
Trial1	1	1	noBlindfold	clockwise	practice	Guided	2	-0.5	-0.5	8.194305	0.3008	-1.45095	-1.30078	1.13248811657872	1.575719	-1.796086	-1.327149
Trial1	1	1	noBlindfold	clockwise	practice	Guided	2	-0.5	-0.5	8.21431	0.3008	-1.45095	-1.30078	1.13248811657872	1.562552	-1.804549	-1.331892
Trial1	1	1	noBlindfold	clockwise	practice	Guided	2	-0.5	-0.5	8.234314	0.3008	-1.45094	-1.30077	1.13248103601845	1.652337	-1.821477	-1.349233
Trial1	1	1	noBlindfold	clockwise	practice	Guided	2	-0.5	-0.5	8.254303	0.3008	-1.45094	-1.30077	1.13248103601845	1.667394	-1.813013	-1.390652
Trial1	1	1	noBlindfold	clockwise	practice	Guided	2	-0.5	-0.5	8.274307	0.30081	-1.45094	-1.30077	1.13248811684355	1.731703	-1.834172	-1.455794
Trial1	1	1	noBlindfold	clockwise	practice	Guided	2	-0.5	-0.5	8.294312	0.30081	-1.45094	-1.30076	1.13248103637183	1.757865	-1.834172	-1.445762
Trial1	1	1	noBlindfold	clockwise	practice	Guided	2	-0.5	-0.5	8.314316	0.30081	-1.45094	-1.30076	1.13248103637183	1.722123	-1.884954	-1.42204
Trial1	1	1	noBlindfold	clockwise	practice	Guided	2	-0.5	-0.5	8.334305	0.30081	-1.45094	-1.30076	1.13248103637183	1.761109	-1.851099	-1.395222
Trial1	1	1	noBlindfold	clockwise	practice	Guided	2	-0.5	-0.5	8.354309	0.30082	-1.45094	-1.30075	1.13248093153793	1.73716	-1.893417	-1.354168
Trial1	1	1	noBlindfold	clockwise	practice	Guided	2	-0.5	-0.5	8.374313	0.30082	-1.45094	-1.30075	1.13248093153793	1.741606	-1.872258	-1.353986
Trial1	1	1	noBlindfold	clockwise	practice	Guided	2	-0.5	-0.5	8.394302	0.30082	-1.45094	-1.30075	1.13248093153793	1.751186	-1.851099	-1.374968
Trial1	1	1	noBlindfold	clockwise	practice	Guided	2	-0.5	-0.5	8.414307	0.30083	-1.45094	-1.30074	1.13248101653522	1.717849	-1.838404	-1.426418
Trial1	1	1	noBlindfold	clockwise	practice	Guided	2	-0.5	-0.5	8.434311	0.30083	-1.45094	-1.30074	1.13248101653522	1.780956	-1.868026	-1.444852
Trial1	1	1	noBlindfold	clockwise	practice	Guided	2	-0.5	-0.5	8.454315	0.30083	-1.45094	-1.30074	1.13248101653522	1.815335	-1.935735	-1.414005
Trial1	1	1	noBlindfold	clockwise	practice	Guided	2	-0.5	-0.5	8.474304	0.30084	-1.45094	-1.30074	1.1324880976258	1.975573	-1.956894	-1.411647
Trial1	1	1	noBlindfold	clockwise	practice	Guided	2	-0.5	-0.5	8.494308	0.30085	-1.45094	-1.30073	1.1324880775237	1.969752	-1.986517	-1.352896
Trial1	1	1	noBlindfold	clockwise	practice	Guided	2	-0.5	-0.5	8.514313	0.30086	-1.45095	-1.30073	1.13249513767181	2.002745	-2.011908	-1.313854
Trial1	1	1	noBlindfold	clockwise	practice	Guided	2	-0.5	-0.5	8.534317	0.30086	-1.45095	-1.30073	1.13249513767181	2.019499	-2.062689	-1.287946
Trial1	1	1	noBlindfold	clockwise	practice	Guided	2	-0.5	-0.5	8.554306	0.30087	-1.45095	-1.30072	1.1324951389098	2.00515	-2.037298	-1.372604
Trial1	1	1	noBlindfold	clockwise	practice	Guided	2	-0.5	-0.5	8.57431	0.30088	-1.45096	-1.30072	1.13250222026571	2.000189	-2.138862	-1.360197
Trial1	1	1	noBlindfold	clockwise	practice	Guided	2	-0.5	-0.5	8.594315	0.30089	-1.45097	-1.30071	1.13250220069352	1.954824	-2.113471	-1.114243
Trial1	1	1	noBlindfold	clockwise	practice	Guided	2	-0.5	-0.5	8.614304	0.30089	-1.45097	-1.30066	1.13246697043739	1.920885	-2.092312	-0.728713
Trial1	1	1	noBlindfold	clockwise	practice	Guided	2	-0.5	-0.5	8.634308	0.30089	-1.45098	-1.30054	1.13238201777555	1.87395	-2.176948	-0.352084
Trial1	1	1	noBlindfold	clockwise	practice	Guided	2	-0.5	-0.5	8.654312	0.3009	-1.45101	-1.30027	1.13219823382662	1.765798	-2.308134	0.013269
Trial1	1	1	noBlindfold	clockwise	practice	Guided	2	-0.5	-0.5	8.674316	0.30087	-1.45113	-1.30014	1.13208516277925	1.584599	-2.481637	0.522797
Trial1	1	1	noBlindfold	clockwise	practice	Guided	2	-0.5	-0.5	8.694305	0.30084	-1.45118	-1.29989	1.13188728068413	1.398994	-2.447783	0.813627
Trial1	1	1	noBlindfold	clockwise	practice	Guided	2	-0.5	-0.5	8.71431	0.30078	-1.45122	-1.29921	1.13136437285703	1.268076	-2.60436	1.291671
Trial1	1	1	noBlindfold	clockwise	practice	Guided	2	-0.5	-0.5	8.734314	0.3007	-1.45129	-1.29792	1.13039675002271	1.205076	-2.777863	1.63378
Trial1	1	1	noBlindfold	clockwise	practice	Guided	2	-0.5	-0.5	8.754303	0.30064	-1.45137	-1.29346	1.12721035241509	1.265777	-2.88789	1.674097
Trial1	1	1	noBlindfold	clockwise	practice	Guided	2	-0.5	-0.5	8.774307	0.30071	-1.45151	-1.291	1.12552979405894	1.704039	-3.167189	0.97746
Trial1	1	1	noBlindfold	clockwise	practice	Guided	2	-0.5	-0.5	8.794312	0.3008	-1.45157	-1.28878	1.12403491067143	1.719463	-3.243361	0.818358
Trial1	1	1	noBlindfold	clockwise	practice	Guided	2	-0.5	-0.5	8.814316	0.30085	-1.4516	-1.28646	1.12244381886199	1.719376	-3.137566	1.146259
Trial1	1	1	noBlindfold	clockwise	practice	Guided	2	-0.5	-0.5	8.834305	0.30084	-1.45156	-1.28343	1.12031570189831	1.444563	-3.014844	1.765553
Trial1	1	1	noBlindfold	clockwise	practice	Guided	2	-0.5	-0.5	8.854309	0.30074	-1.45151	-1.27273	1.11278749587912	1.136389	-3.065626	2.438106
Trial1	1	1	noBlindfold	clockwise	practice	Guided	2	-0.5	-0.5	8.874313	0.30048	-1.45157	-1.26468	1.10702474614249	0.763298	-3.116407	3.062148
Trial1	1	1	noBlindfold	clockwise	practice	Guided	2	-0.5	-0.5	8.894302	0.3004	-1.4516	-1.25479	1.1001581743168	0.715258	-3.412633	3.215623
Trial1	1	1	noBlindfold	clockwise	practice	Guided	2	-0.5	-0.5	8.914307	0.30037	-1.45167	-1.24272	1.09189063529311	0.750339	-3.395706	3.044526
Trial1	1	1	noBlindfold	clockwise	practice	Guided	2	-0.5	-0.5	8.934311	0.30038	-1.45168	-1.22931	1.08282097274878	0.923042	-3.289911	2.95503
Trial1	1	1	noBlindfold	clockwise	practice	Guided	2	-0.5	-0.5	8.954315	0.30043	-1.45165	-1.19713	1.06145106928533	0.929084	-3.306838	3.018421
Trial1	1	1	noBlindfold	clockwise	practice	Guided	2	-0.5	-0.5	8.974304	0.30045	-1.45166	-1.17885	1.0495511396868	0.936718	-3.467647	3.035749
Trial1	1	1	noBlindfold	clockwise	practice	Guided	2	-0.5	-0.5	8.994308	0.30046	-1.45174	-1.15899	1.03682393767976	1.024259	-3.66231	3.191665
Trial1	1	1	noBlindfold	clockwise	practice	Guided	2	-0.5	-0.5	9.014313	0.30046	-1.45185	-1.13693	1.02294476480235	0.860045	-3.73425	2.936101
Trial1	1	1	noBlindfold	clockwise	practice	Guided	2	-0.5	-0.5	9.034317	0.30043	-1.45188	-1.11393	1.00876073154451	0.670267	-3.721555	3.205721
Trial1	1	1	noBlindfold	clockwise	practice	Guided	2	-0.5	-0.5	9.054306	0.30038	-1.45184	-1.08853	0.993466469651897	0.652912	-3.577674	3.078984
Trial1	1	1	noBlindfold	clockwise	practice	Guided	2	-0.5	-0.5	9.07431	0.30033	-1.45182	-1.03427	0.96227468344807	0.612041	-3.742714	3.40526
Trial1	1	1	noBlindfold	clockwise	practice	Guided	2	-0.5	-0.5	9.094315	0.30034	-1.45194	-1.00454	0.946099724332075	0.789811	-3.99239	2.652183
Trial1	1	1	noBlindfold	clockwise	practice	Guided	2	-0.5	-0.5	9.114304	0.30041	-1.45201	-0.97631	0.931411510655267	1.128612	-4.009317	1.90172
Trial1	1	1	noBlindfold	clockwise	practice	Guided	2	-0.5	-0.5	9.134308	0.30052	-1.45204	-0.94665	0.916694316237424	1.291723	-4.174357	1.412888
Trial1	1	1	noBlindfold	clockwise	practice	Guided	2	-0.5	-0.5	9.154312	0.30066	-1.45206	-0.89135	0.891185310861245	1.68887	-4.055867	0.66515
Trial1	1	1	noBlindfold	clockwise	practice	Guided	2	-0.5	-0.5	9.174316	0.30085	-1.45194	-0.866	0.880520713212252	1.708933	-3.920449	0.300753
Trial1	1	1	noBlindfold	clockwise	practice	Guided	2	-0.5	-0.5	9.194305	0.30079	-1.45193	-0.84172	0.870653336306396	1.204986	-3.704628	0.481852
Trial1	1	1	noBlindfold	clockwise	practice	Guided	2	-0.5	-0.5	9.21431	0.30066	-1.45187	-0.8175499	0.861332935135322	0.976593	-3.548051	0.647473
Trial1	1	1	noBlindfold	clockwise	practice	Guided	2	-0.5	-0.5	9.234314	0.3005	-1.45185	-0.79452	0.852960902530548	0.670613	-3.738482	0.899096
Trial1	1	1	noBlindfold	clockwise	practice	Guided	2	-0.5	-0.5	9.254303	0.30036	-1.45183	-0.74853	0.838059243853931	0.526957	-3.543819	1.44465
Trial1	1	1	noBlindfold	clockwise	practice	Guided	2	-0.5	-0.5	9.274307	0.30023	-1.45188	-0.7244099	0.831100395509789	0.419246	-3.979695	1.85939
Trial1	1	1	noBlindfold	clockwise	practice	Guided	2	-0.5	-0.5	9.294312	0.30023	-1.45197	-0.6994801	0.824718339951819	0.452914	-4.064331	2.399087
Trial1	1	1	noBlindfold	clockwise	practice	Guided	2	-0.5	-0.5	9.314316	0.30023	-1.45208	-0.67429	0.818990263551518	0.512723	-4.512901	2.746594
Trial1	1	1	noBlindfold	clockwise	practice	Guided	2	-0.5	-0.5	9.334305	0.30026	-1.45227	-0.64829	0.813883282257912	0.699031	-4.927618	2.825785
Trial1	1	1	noBlindfold	clockwise	practice	Guided	2	-0.5	-0.5	9.354309	0.30032	-1.45242	-0.59366	0.805781792153056	0.834342	-4.813359	2.408105
Trial1	1	1	noBlindfold	clockwise	practice	Guided	2	-0.5	-0.5	9.374313	0.30035	-1.45245	-0.5661	0.8030749338112	0.659182	-4.936081	2.223936
Trial1	1	1	noBlindfold	clockwise	practice	Guided	2	-0.5	-0.5	9.394302	0.30032	-1.45246	-0.53803	0.801223055450657	0.571099	-4.944545	2.336893
Trial1	1	1	noBlindfold	clockwise	practice	Guided	2	-0.5	-0.5	9.414307	0.30026	-1.45247	-0.5092	0.800312888181547	0.290146	-4.821823	2.774964
Trial1	1	1	noBlindfold	clockwise	practice	Guided	2	-0.5	-0.5	9.434311	0.30018	-1.45243	-0.47889	0.800458397078928	0.311673	-4.872604	2.485928
Trial1	1	1	noBlindfold	clockwise	practice	Guided	2	-0.5	-0.5	9.454315	0.30016	-1.45243	-0.44838	0.801823319649939	0.471688	-5.088426	1.997265
Trial1	1	1	noBlindfold	clockwise	practice	Guided	2	-0.5	-0.5	9.474304	0.30024	-1.45251	-0.38922	0.807871422007185	0.678204	-5.198453	1.95231
Trial1	1	1	noBlindfold	clockwise	practice	Guided	2	-0.5	-0.5	9.494308	0.30037	-1.45257	-0.35927	0.812648189811962	0.893412	-5.240771	1.428721
Trial1	1	1	noBlindfold	clockwise	practice	Guided	2	-0.5	-0.5	9.514313	0.30041	-1.45264	-0.33039	0.818183183654908	0.73567	-5.329639	1.934502
Trial1	1	1	noBlindfold	clockwise	practice	Guided	2	-0.5	-0.5	9.534317	0.30038	-1.45266	-0.30149	0.82462982448955	0.483384	-5.253466	1.985834
Trial1	1	1	noBlindfold	clockwise	practice	Guided	2	-0.5	-0.5	9.554306	0.3003	-1.45263	-0.24395	0.840262870221041	0.410221	-5.452361	1.45269
Trial1	1	1	noBlindfold	clockwise	practice	Guided	2	-0.5	-0.5	9.57431	0.30024	-1.45265	-0.21614	0.849093943213224	0.457044	-5.177294	1.577085
Trial1	1	1	noBlindfold	clockwise	practice	Guided	2	-0.5	-0.5	9.594315	0.30022	-1.45262	-0.18703	0.859245185043348	0.538272	-5.376189	1.622965
Trial1	1	1	noBlindfold	clockwise	practice	Guided	2	-0.5	-0.5	9.614304	0.30024	-1.45268	-0.16099	0.869086765633308	0.686656	-5.47352	1.32769
Trial1	1	1	noBlindfold	clockwise	practice	Guided	2	-0.5	-0.5	9.634308	0.30031	-1.45275	-0.13476	0.879713774922311	0.693238	-5.676646	1.363242
Trial1	1	1	noBlindfold	clockwise	practice	Guided	2	-0.5	-0.5	9.654312	0.30038	-1.4528	-0.085003	0.901571205155754	0.900175	-5.647024	1.048286
Trial1	1	1	noBlindfold	clockwise	practice	Guided	2	-0.5	-0.5	9.674316	0.30051	-1.45287	-0.0625	0.912262293919709	1.02185	-5.761282	0.558334
Trial1	1	1	noBlindfold	clockwise	practice	Guided	2	-0.5	-0.5	9.694305	0.30049	-1.45287	-0.040754	0.922871125453131	0.808699	-5.761282	1.17457
Trial1	1	1	noBlindfold	clockwise	practice	Guided	2	-0.5	-0.5	9.71431	0.30041	-1.45285	-0.019447	0.933588430301552	0.616955	-5.524302	1.354448
Trial1	1	1	noBlindfold	clockwise	practice	Guided	2	-0.5	-0.5	9.734314	0.30031	-1.4528	0.002067	0.944757824059721	0.439858	-5.558156	1.417253
Trial1	1	1	noBlindfold	clockwise	practice	Guided	2	-0.5	-0.5	9.754303	0.30022	-1.4528	0.042549	0.966804781324376	0.461087	-5.672415	1.098735
Trial1	1	1	noBlindfold	clockwise	practice	Guided	2	-0.5	-0.5	9.774307	0.30027	-1.45283	0.061044	0.977344580373976	0.790633	-5.680878	1.446776
Trial1	1	1	noBlindfold	clockwise	practice	Guided	2	-0.5	-0.5	9.794312	0.30036	-1.45281	0.080674	0.988816673932384	1.038689	-5.655487	1.175208
Trial1	1	1	noBlindfold	clockwise	practice	Guided	2	-0.5	-0.5	9.814316	0.30047	-1.45284	0.098286	0.99934896477769	1.002933	-5.816296	1.004577
Trial1	1	1	noBlindfold	clockwise	practice	Guided	2	-0.5	-0.5	9.834305	0.30052	-1.45288	0.11455	1.00920958170692	1.112525	-5.841687	0.42151
Trial1	1	1	noBlindfold	clockwise	practice	Guided	2	-0.5	-0.5	9.854309	0.30056	-1.4529	0.1419	1.02612471146856	1.133167	-5.871309	-0.073523
Trial1	1	1	noBlindfold	clockwise	practice	Guided	2	-0.5	-0.5	9.874313	0.30059	-1.45292	0.1521	1.03255932882277	1.142219	-5.723196	-0.337565
Trial1	1	1	noBlindfold	clockwise	practice	Guided	2	-0.5	-0.5	9.894302	0.30057	-1.45287	0.16088	1.03811112909015	1.018792	-5.596242	-0.537136
Trial1	1	1	noBlindfold	clockwise	practice	Guided	2	-0.5	-0.5	9.914307	0.30051	-1.45282	0.16749	1.04228554165397	0.862915	-5.647024	-0.624964
Trial1	1	1	noBlindfold	clockwise	practice	Guided	2	-0.5	-0.5	9.934311	0.30044	-1.45281	0.17195	1.04509378252166	0.730332	-5.596242	-0.487559
Trial1	1	1	noBlindfold	clockwise	practice	Guided	2	-0.5	-0.5	9.954315	0.30039	-1.45278	0.17469	1.04681935757718	0.735793	-5.604706	-0.39942
Trial1	1	1	noBlindfold	clockwise	practice	Guided	2	-0.5	-0.5	9.974304	0.30036	-1.45278	0.17586	1.04755088823267	0.663898	-5.456593	-0.218621
Trial1	1	1	noBlindfold	clockwise	practice	Guided	2	-0.5	-0.5	9.994308	0.30034	-1.45276	0.17586	1.04753560973638	0.672207	-5.532765	-0.033134
Trial1	1	1	noBlindfold	clockwise	practice	Guided	2	-0.5	-0.5	10.01431	0.30034	-1.45276	0.17585	1.04752915871163	0.747261	-5.583547	-0.193257
Trial1	1	1	noBlindfold	clockwise	practice	Guided	2	-0.5	-0.5	10.03432	0.30035	-1.45276	0.17585	1.04753680937189	0.844738	-5.617401	-0.100096
Trial1	1	1	noBlindfold	clockwise	practice	Guided	2	-0.5	-0.5	10.05431	0.30036	-1.45277	0.17586	1.04755088823267	0.93985	-5.600474	0.048008
Trial1	1	1	noBlindfold	clockwise	practice	Guided	2	-0.5	-0.5	10.07431	0.30038	-1.45277	0.17586	1.04756616688786	0.992965	-5.655487	0.054927
Trial1	1	1	noBlindfold	clockwise	practice	Guided	2	-0.5	-0.5	10.09431	0.30039	-1.45278	0.17586	1.04757381766015	0.960855	-5.73166	-0.014004
Trial1	1	1	noBlindfold	clockwise	practice	Guided	2	-0.5	-0.5	10.1143	0.3004	-1.45281	0.17585	1.04757499495946	0.918641	-5.77821	-0.132788
Trial1	1	1	noBlindfold	clockwise	practice	Guided	2	-0.5	-0.5	10.13431	0.3004	-1.45283	0.17585	1.04757499495946	0.926666	-5.740123	-0.129226
Trial1	1	1	noBlindfold	clockwise	practice	Guided	2	-0.5	-0.5	10.15431	0.30041	-1.45284	0.17584	1.04757618560533	0.974548	-5.659719	-0.193999
Trial1	1	1	noBlindfold	clockwise	practice	Guided	2	-0.5	-0.5	10.17432	0.30041	-1.45283	0.17583	1.04756973502146	0.841219	-5.655487	-0.200711
Trial1	1	1	noBlindfold	clockwise	practice	Guided	2	-0.5	-0.5	10.19431	0.30041	-1.45283	0.17583	1.04756973502146	0.761006	-5.651256	-0.187975
Trial1	1	1	noBlindfold	clockwise	practice	Guided	2	-0.5	-0.5	10.21431	0.30041	-1.45283	0.17582	1.0475632844933	0.78064	-5.672415	-0.149022
Trial1	1	1	noBlindfold	clockwise	practice	Guided	2	-0.5	-0.5	10.23431	0.30041	-1.45283	0.17582	1.0475632844933	0.781068	-5.604706	-0.152934
Trial1	1	1	noBlindfold	clockwise	practice	Guided	2	-0.5	-0.5	10.2543	0.30041	-1.45283	0.17582	1.0475632844933	0.864427	-5.507374	-0.131995
Trial1	1	1	noBlindfold	clockwise	practice	Guided	2	-0.5	-0.5	10.27431	0.30041	-1.4528	0.17581	1.04755684363404	0.882986	-5.397348	-0.059506
Trial1	1	1	noBlindfold	clockwise	practice	Guided	2	-0.5	-0.5	10.29431	0.30041	-1.45268	0.1758	1.04755039321723	0.787579	-5.126512	-0.123867
Trial1	1	1	noBlindfold	clockwise	practice	Guided	2	-0.5	-0.5	10.31432	0.30041	-1.45262	0.1758	1.04755039321723	0.718193	-4.991095	-0.147759
Trial1	1	1	noBlindfold	clockwise	practice	Guided	2	-0.5	-0.5	10.3343	0.3004	-1.45256	0.17579	1.0475362916745	0.688297	-4.897995	-0.086167
Trial1	1	1	noBlindfold	clockwise	practice	Guided	2	-0.5	-0.5	10.35431	0.3004	-1.45249	0.17578	1.047529831709	0.703919	-4.694869	-0.043281
Trial1	1	1	noBlindfold	clockwise	practice	Guided	2	-0.5	-0.5	10.37431	0.30038	-1.45231	0.17576	1.04750165141625	0.688229	-4.292848	-0.257257
Trial1	1	1	noBlindfold	clockwise	practice	Guided	2	-0.5	-0.5	10.3943	0.30038	-1.4522	0.17573	1.04748230074541	0.619855	-4.148967	-0.489001
Trial1	1	1	noBlindfold	clockwise	practice	Guided	2	-0.5	-0.5	10.41431	0.30037	-1.45214	0.1757	1.04745532186195	0.616856	-4.165894	-0.69102
Trial1	1	1	noBlindfold	clockwise	practice	Guided	2	-0.5	-0.5	10.43431	0.30037	-1.45212	0.17566	1.04742950300402	0.6899	-4.208212	-0.725121
Trial1	1	1	noBlindfold	clockwise	practice	Guided	2	-0.5	-0.5	10.45432	0.30037	-1.45211	0.17559	1.04738435579222	0.700296	-4.182821	-0.754026
Trial1	1	1	noBlindfold	clockwise	practice	Guided	2	-0.5	-0.5	10.4743	0.30036	-1.45208	0.17557	1.04736381464271	0.641507	-4.060099	-0.570064
Trial1	1	1	noBlindfold	clockwise	practice	Guided	2	-0.5	-0.5	10.49431	0.30036	-1.45205	0.17555	1.04735090645814	0.452565	-4.017781	-0.442891
Trial1	1	1	noBlindfold	clockwise	practice	Guided	2	-0.5	-0.5	10.51431	0.30034	-1.45203	0.17554	1.04732917574752	0.350086	-3.924681	-0.27141
Trial1	1	1	noBlindfold	clockwise	practice	Guided	2	-0.5	-0.5	10.53432	0.30033	-1.45201	0.17554	1.04732152366624	0.400225	-3.907754	-0.164668
Trial1	1	1	noBlindfold	clockwise	practice	Guided	2	-0.5	-0.5	10.55431	0.30032	-1.45199	0.17553	1.0473074450633	0.416168	-3.886595	-0.087087
Trial1	1	1	noBlindfold	clockwise	practice	Guided	2	-0.5	-0.5	10.57431	0.3003	-1.45195	0.17554	1.04729861320866	0.516869	-3.768105	0.031655
Trial1	1	1	noBlindfold	clockwise	practice	Guided	2	-0.5	-0.5	10.59431	0.3003	-1.45193	0.17554	1.04729861320866	0.437758	-3.814654	0.094871
Trial1	1	1	noBlindfold	clockwise	practice	Guided	2	-0.5	-0.5	10.6143	0.30029	-1.45193	0.17556	1.0473038831801	0.372125	-3.869668	0.242861
Trial1	1	1	noBlindfold	clockwise	practice	Guided	2	-0.5	-0.5	10.63431	0.30028	-1.45194	0.17558	1.0473091308292	0.396023	-3.962767	0.382787
Trial1	1	1	noBlindfold	clockwise	practice	Guided	2	-0.5	-0.5	10.65431	0.30028	-1.45195	0.17563	1.04734139001047	0.478773	-3.954304	0.504667
Trial1	1	1	noBlindfold	clockwise	practice	Guided	2	-0.5	-0.5	10.67432	0.30027	-1.45196	0.17567	1.04735953943895	0.497238	-3.878131	0.665381
Trial1	1	1	noBlindfold	clockwise	practice	Guided	2	-0.5	-0.5	10.69431	0.30027	-1.45195	0.1757	1.04737890027255	0.409054	-3.856972	0.73235
Trial1	1	1	noBlindfold	clockwise	practice	Guided	2	-0.5	-0.5	10.71431	0.30026	-1.45195	0.17575	1.04740351576474	0.372441	-3.907754	0.827221
Trial1	1	1	noBlindfold	clockwise	practice	Guided	2	-0.5	-0.5	10.73431	0.30025	-1.45195	0.1758	1.04742813923162	0.353615	-3.94584	0.961894
Trial1	1	1	noBlindfold	clockwise	practice	Guided	2	-0.5	-0.5	10.7543	0.30025	-1.45197	0.17591	1.04749910516221	0.46898	-3.99239	1.034012
Trial1	1	1	noBlindfold	clockwise	practice	Guided	2	-0.5	-0.5	10.77431	0.30025	-1.45199	0.17601	1.04756363510934	0.615778	-4.022013	1.125654
Trial1	1	1	noBlindfold	clockwise	practice	Guided	2	-0.5	-0.5	10.79431	0.30026	-1.45201	0.17617	1.04767454725288	0.59671	-4.106649	1.149909
Trial1	1	1	noBlindfold	clockwise	practice	Guided	2	-0.5	-0.5	10.81432	0.30026	-1.45203	0.17634	1.047784278181	0.602015	-4.089721	1.133359
Trial1	1	1	noBlindfold	clockwise	practice	Guided	2	-0.5	-0.5	10.8343	0.30026	-1.45204	0.17648	1.04787464106568	0.530337	-4.051635	1.053982
Trial1	1	1	noBlindfold	clockwise	practice	Guided	2	-0.5	-0.5	10.85431	0.30026	-1.45204	0.17664	1.04797794553056	0.49557	-4.081258	1.123692
Trial1	1	1	noBlindfold	clockwise	practice	Guided	2	-0.5	-0.5	10.87431	0.30026	-1.45204	0.17711	1.048281466721	0.511841	-4.102417	1.153966
Trial1	1	1	noBlindfold	clockwise	practice	Guided	2	-0.5	-0.5	10.8943	0.30026	-1.45206	0.17736	1.04844296297466	0.552699	-4.140503	1.13924
Trial1	1	1	noBlindfold	clockwise	practice	Guided	2	-0.5	-0.5	10.91431	0.30027	-1.45208	0.17755	1.04857334756526	0.654558	-4.174357	1.06456
Trial1	1	1	noBlindfold	clockwise	practice	Guided	2	-0.5	-0.5	10.93431	0.30029	-1.45209	0.17765	1.04865325164778	0.701152	-4.216675	1.024895
Trial1	1	1	noBlindfold	clockwise	practice	Guided	2	-0.5	-0.5	10.95432	0.3003	-1.4521	0.1777	1.04869317756722	0.698214	-4.195516	0.995306
Trial1	1	1	noBlindfold	clockwise	practice	Guided	2	-0.5	-0.5	10.9743	0.3003	-1.4521	0.17784	1.04878365328975	0.695632	-4.178589	1.060366
Trial1	1	1	noBlindfold	clockwise	practice	Guided	2	-0.5	-0.5	10.99431	0.3003	-1.45212	0.17807	1.04893231903816	0.561653	-4.275921	1.312126
Trial1	1	1	noBlindfold	clockwise	practice	Guided	2	-0.5	-0.5	11.01431	0.30029	-1.45212	0.1786	1.04926738773593	0.531458	-4.208212	1.466186
Trial1	1	1	noBlindfold	clockwise	practice	Guided	2	-0.5	-0.5	11.03432	0.30028	-1.4521	0.17951	1.04984852360192	0.52837	-4.148967	1.613221
Trial1	1	1	noBlindfold	clockwise	practice	Guided	2	-0.5	-0.5	11.05431	0.30027	-1.45209	0.18344	1.05238885023676	0.500263	-4.20398	1.808993
Trial1	1	1	noBlindfold	clockwise	practice	Guided	2	-0.5	-0.5	11.07431	0.30022	-1.45213	0.18653	1.05436023319636	0.442001	-4.41557	1.991501
Trial1	1	1	noBlindfold	clockwise	practice	Guided	2	-0.5	-0.5	11.09431	0.30021	-1.45219	0.19018	1.05673292750036	0.490378	-4.470583	1.829974
Trial1	1	1	noBlindfold	clockwise	practice	Guided	2	-0.5	-0.5	11.1143	0.30024	-1.45222	0.19405	1.05928722602478	0.562808	-4.512901	1.631876
Trial1	1	1	noBlindfold	clockwise	practice	Guided	2	-0.5	-0.5	11.13431	0.30027	-1.45225	0.19807	1.06194810101243	0.629348	-4.555219	1.452915
Trial1	1	1	noBlindfold	clockwise	practice	Guided	2	-0.5	-0.5	11.15431	0.3003	-1.45229	0.206	1.06720011886002	0.721285	-4.716028	1.320475
Trial1	1	1	noBlindfold	clockwise	practice	Guided	2	-0.5	-0.5	11.17432	0.30035	-1.45238	0.20985	1.06978837126968	0.606801	-4.754114	1.032856
Trial1	1	1	noBlindfold	clockwise	practice	Guided	2	-0.5	-0.5	11.19431	0.30033	-1.45238	0.21305	1.07189943358333	0.537618	-4.606001	0.991452
Trial1	1	1	noBlindfold	clockwise	practice	Guided	2	-0.5	-0.5	11.21431	0.30029	-1.45232	0.2161	1.07390097892221	0.52763	-4.428265	1.011975
Trial1	1	1	noBlindfold	clockwise	practice	Guided	2	-0.5	-0.5	11.23431	0.30025	-1.45224	0.21896	1.07578042170365	0.426532	-4.32247	0.897422
Trial1	1	1	noBlindfold	clockwise	practice	Guided	2	-0.5	-0.5	11.2543	0.30022	-1.45217	0.22148	1.07744394508318	0.44514	-4.242066	0.793256
Trial1	1	1	noBlindfold	clockwise	practice	Guided	2	-0.5	-0.5	11.27431	0.30023	-1.45213	0.22485	1.07971087249598	0.577107	-4.309775	0.652894
Trial1	1	1	noBlindfold	clockwise	practice	Guided	2	-0.5	-0.5	11.29431	0.30031	-1.45214	0.22566	1.08031407640612	0.694905	-4.225139	0.528635
Trial1	1	1	noBlindfold	clockwise	practice	Guided	2	-0.5	-0.5	11.31432	0.30034	-1.45212	0.22585	1.08046395407365	0.700985	-4.275921	0.411085
Trial1	1	1	noBlindfold	clockwise	practice	Guided	2	-0.5	-0.5	11.3343	0.30035	-1.45213	0.22586	1.08047807855641	0.647991	-4.144735	0.315718
Trial1	1	1	noBlindfold	clockwise	practice	Guided	2	-0.5	-0.5	11.35431	0.30034	-1.45211	0.22586	1.08047066114865	0.54969	-4.225139	0.22366
Trial1	1	1	noBlindfold	clockwise	practice	Guided	2	-0.5	-0.5	11.37431	0.30034	-1.45211	0.22588	1.08048409547198	0.552949	-4.144735	0.171899
Trial1	1	1	noBlindfold	clockwise	practice	Guided	2	-0.5	-0.5	11.3943	0.30033	-1.45209	0.22588	1.08047667819832	0.732452	-4.060099	0.147472
Trial1	1	1	noBlindfold	clockwise	practice	Guided	2	-0.5	-0.5	11.41431	0.30034	-1.45208	0.22588	1.08048409547198	0.725634	-4.017781	0.02094
Trial1	1	1	noBlindfold	clockwise	practice	Guided	2	-0.5	-0.5	11.43431	0.30034	-1.45206	0.22588	1.08048409547198	0.754904	-4.043172	-0.028005
Trial1	1	1	noBlindfold	clockwise	practice	Guided	2	-0.5	-0.5	11.45432	0.30034	-1.45206	0.22588	1.08048409547198	0.707321	-4.068562	-0.055684
Trial1	1	1	noBlindfold	clockwise	practice	Guided	2	-0.5	-0.5	11.4743	0.30034	-1.45206	0.22587	1.08047737828493	0.743089	-4.077026	-0.058022
Trial1	1	1	noBlindfold	clockwise	practice	Guided	2	-0.5	-0.5	11.49431	0.30034	-1.45206	0.22587	1.08047737828493	0.758269	-4.089721	-0.190792
Trial1	1	1	noBlindfold	clockwise	practice	Guided	2	-0.5	-0.5	11.51431	0.30035	-1.45205	0.22586	1.08047807855641	0.736594	-4.127808	-0.276908
Trial1	1	1	noBlindfold	clockwise	practice	Guided	2	-0.5	-0.5	11.53432	0.30035	-1.45206	0.22585	1.08047137152746	0.6786	-4.136271	-0.275619
Trial1	1	1	noBlindfold	clockwise	practice	Guided	2	-0.5	-0.5	11.55431	0.30035	-1.45206	0.22583	1.08045792759052	0.714365	-4.081258	-0.277886
Trial1	1	1	noBlindfold	clockwise	practice	Guided	2	-0.5	-0.5	11.57431	0.30035	-1.45205	0.22581	1.08044448385696	0.775603	-4.068562	-0.341836
Trial1	1	1	noBlindfold	clockwise	practice	Guided	2	-0.5	-0.5	11.59431	0.30036	-1.45205	0.22578	1.08043172939461	0.818214	-4.068562	-0.562467
Trial1	1	1	noBlindfold	clockwise	practice	Guided	2	-0.5	-0.5	11.6143	0.30036	-1.45205	0.22574	1.08040486335062	0.836443	-4.072794	-0.742359
Trial1	1	1	noBlindfold	clockwise	practice	Guided	2	-0.5	-0.5	11.63431	0.30037	-1.45205	0.2257	1.08038540633923	0.769898	-4.08549	-0.834122
Trial1	1	1	noBlindfold	clockwise	practice	Guided	2	-0.5	-0.5	11.65431	0.30037	-1.45204	0.22566	1.08035854210505	0.761003	-4.055867	-0.834588
Trial1	1	1	noBlindfold	clockwise	practice	Guided	2	-0.5	-0.5	11.67432	0.30037	-1.45204	0.22557	1.08029809054115	0.775421	-4.030476	-0.812466
Trial1	1	1	noBlindfold	clockwise	practice	Guided	2	-0.5	-0.5	11.69431	0.30038	-1.45202	0.22553	1.08027862592319	0.854443	-3.958536	-0.91807
Trial1	1	1	noBlindfold	clockwise	practice	Guided	2	-0.5	-0.5	11.71431	0.30038	-1.45199	0.22548	1.08024504029783	0.866697	-3.878131	-0.896401
Trial1	1	1	noBlindfold	clockwise	practice	Guided	2	-0.5	-0.5	11.73431	0.30039	-1.45196	0.22544	1.08022560023048	0.826701	-3.793495	-0.898471
Trial1	1	1	noBlindfold	clockwise	practice	Guided	2	-0.5	-0.5	11.7543	0.30038	-1.45194	0.2254	1.08019132195172	0.772721	-3.742714	-0.889339
Trial1	1	1	noBlindfold	clockwise	practice	Guided	2	-0.5	-0.5	11.77431	0.30038	-1.45191	0.2253	1.08012417859232	0.731414	-3.713091	-0.873948
Trial1	1	1	noBlindfold	clockwise	practice	Guided	2	-0.5	-0.5	11.79431	0.30038	-1.4519	0.22522	1.0800704575585	0.866268	-3.751177	-1.060449
Trial1	1	1	noBlindfold	clockwise	practice	Guided	2	-0.5	-0.5	11.81432	0.30039	-1.45188	0.22498	1.07991673561927	0.826285	-3.738482	-1.237249
Trial1	1	1	noBlindfold	clockwise	practice	Guided	2	-0.5	-0.5	11.8343	0.3004	-1.45186	0.22452	1.07961538034509	0.806887	-3.641151	-1.290626
Trial1	1	1	noBlindfold	clockwise	practice	Guided	2	-0.5	-0.5	11.85431	0.30039	-1.45183	0.22391	1.07919870924217	0.697075	-3.556515	-1.149113
Trial1	1	1	noBlindfold	clockwise	practice	Guided	2	-0.5	-0.5	11.87431	0.30037	-1.45178	0.22268	1.07835917658083	0.637885	-3.45072	-1.038625
Trial1	1	1	noBlindfold	clockwise	practice	Guided	2	-0.5	-0.5	11.8943	0.30032	-1.45168	0.22214	1.07796023050703	0.60232	-3.281448	-0.868035
Trial1	1	1	noBlindfold	clockwise	practice	Guided	2	-0.5	-0.5	11.91431	0.30032	-1.45164	0.22166	1.07763874352921	0.658139	-3.251825	-0.827296
Trial1	1	1	noBlindfold	clockwise	practice	Guided	2	-0.5	-0.5	11.93431	0.30033	-1.45162	0.22128	1.07739172671981	0.692389	-3.213739	-0.800289
Trial1	1	1	noBlindfold	clockwise	practice	Guided	2	-0.5	-0.5	11.95432	0.30034	-1.4516	0.22056	1.07691727777019	0.677644	-3.129103	-0.859936
Trial1	1	1	noBlindfold	clockwise	practice	Guided	2	-0.5	-0.5	11.9743	0.30034	-1.45154	0.22015	1.07664298827908	0.69162	-2.964063	-0.871835
Trial1	1	1	noBlindfold	clockwise	practice	Guided	2	-0.5	-0.5	11.99431	0.30033	-1.4515	0.21974	1.07636133943605	0.614755	-2.917513	-0.850588
Trial1	1	1	noBlindfold	clockwise	practice	Guided	2	-0.5	-0.5	12.01431	0.30032	-1.45146	0.21935	1.07609317310535	0.544391	-2.84134	-0.782737
Trial1	1	1	noBlindfold	clockwise	practice	Guided	2	-0.5	-0.5	12.0343	0.3003	-1.45141	0.219	1.07584436083003	0.473965	-2.693227	-0.714884
Trial1	1	1	noBlindfold	clockwise	practice	Guided	2	-0.5	-0.5	12.05431	0.30027	-1.45136	0.2187	1.07562156832373	0.45107	-2.591664	-0.619346
Trial1	1	1	noBlindfold	clockwise	practice	Guided	2	-0.5	-0.5	12.07431	0.30025	-1.45127	0.21868	1.07559331852239	0.430774	-2.473174	-0.490028
Trial1	1	1	noBlindfold	clockwise	practice	Guided	2	-0.5	-0.5	12.09431	0.30025	-1.45126	0.21865	1.07557326632277	0.488419	-2.456247	-0.487053
Trial1	1	1	noBlindfold	clockwise	practice	Guided	2	-0.5	-0.5	12.1143	0.30025	-1.45125	0.21863	1.07555991504077	0.483098	-2.494333	-0.558823
Trial1	1	1	noBlindfold	clockwise	practice	Guided	2	-0.5	-0.5	12.13431	0.30025	-1.45125	0.2186	1.07553987356926	0.498603	-2.473174	-0.515966
Trial1	1	1	noBlindfold	clockwise	practice	Guided	2	-0.5	-0.5	12.15431	0.30025	-1.45123	0.21858	1.07552650288979	0.451869	-2.397001	-0.465401
Trial1	1	1	noBlindfold	clockwise	practice	Guided	2	-0.5	-0.5	12.17432	0.30024	-1.45122	0.21853	1.07548565112455	0.404817	-2.409697	-0.516573
Trial1	1	1	noBlindfold	clockwise	practice	Guided	2	-0.5	-0.5	12.19431	0.30024	-1.45121	0.2185	1.07546560110308	0.378044	-2.443551	-0.606274
Trial1	1	1	noBlindfold	clockwise	practice	Guided	2	-0.5	-0.5	12.21431	0.30023	-1.45122	0.21847	1.07543814253807	0.399197	-2.46471	-0.672471
Trial1	1	1	noBlindfold	clockwise	practice	Guided	2	-0.5	-0.5	12.23431	0.30023	-1.45123	0.21844	1.07541809330501	0.411242	-2.473174	-0.562503
Trial1	1	1	noBlindfold	clockwise	practice	Guided	2	-0.5	-0.5	12.2543	0.30023	-1.45123	0.21841	1.07539806444485	0.418297	-2.452015	-0.528493
Trial1	1	1	noBlindfold	clockwise	practice	Guided	2	-0.5	-0.5	12.27431	0.30022	-1.45122	0.21837	1.07536389749961	0.376904	-2.422392	-0.50539
Trial1	1	1	noBlindfold	clockwise	practice	Guided	2	-0.5	-0.5	12.29431	0.30021	-1.4512	0.21835	1.07534308730133	0.257293	-2.34622	-0.435675
Trial1	1	1	noBlindfold	clockwise	practice	Guided	2	-0.5	-0.5	12.31432	0.3002	-1.45119	0.21833	1.075322309297	0.294826	-2.295438	-0.387358
Trial1	1	1	noBlindfold	clockwise	practice	Guided	2	-0.5	-0.5	12.3343	0.3002	-1.45118	0.21831	1.07530894093706	0.276318	-2.270047	-0.375593
Trial1	1	1	noBlindfold	clockwise	practice	Guided	2	-0.5	-0.5	12.35431	0.30019	-1.45116	0.21824	1.07525473614717	0.316124	-2.248888	-0.457529
Trial1	1	1	noBlindfold	clockwise	practice	Guided	2	-0.5	-0.5	12.37431	0.30019	-1.45115	0.2181	1.07516122751964	0.396255	-2.29967	-0.758137
Trial1	1	1	noBlindfold	clockwise	practice	Guided	2	-0.5	-0.5	12.3943	0.3002	-1.45115	0.21772	1.07491490095063	0.443952	-2.325061	-0.885644
Trial1	1	1	noBlindfold	clockwise	practice	Guided	2	-0.5	-0.5	12.41431	0.30021	-1.45116	0.21689	1.07436832779796	0.440571	-2.367379	-1.149212
Trial1	1	1	noBlindfold	clockwise	practice	Guided	2	-0.5	-0.5	12.43431	0.30023	-1.45117	0.21515	1.07322298139631	0.576686	-2.333524	-1.63003
Trial1	1	1	noBlindfold	clockwise	practice	Guided	2	-0.5	-0.5	12.45432	0.30027	-1.45118	0.21225	1.07132259991997	0.604274	-2.363147	-2.078605
Trial1	1	1	noBlindfold	clockwise	practice	Guided	2	-0.5	-0.5	12.4743	0.30031	-1.45118	0.20203	1.06458545861974	0.736241	-2.422392	-2.218994
Trial1	1	1	noBlindfold	clockwise	practice	Guided	2	-0.5	-0.5	12.49431	0.30035	-1.45123	0.19441	1.05960623915709	0.614674	-2.574737	-2.544946
Trial1	1	1	noBlindfold	clockwise	practice	Guided	2	-0.5	-0.5	12.51431	0.30031	-1.45126	0.1851	1.05349802519	0.46679	-2.591664	-2.880624
Trial1	1	1	noBlindfold	clockwise	practice	Guided	2	-0.5	-0.5	12.5343	0.30026	-1.4513	0.17397	1.04625601021286	0.394774	-2.807486	-3.371793
Trial1	1	1	noBlindfold	clockwise	practice	Guided	2	-0.5	-0.5	12.55431	0.30021	-1.45136	0.15961	1.037025264398	0.376788	-2.748241	-3.659116
Trial1	1	1	noBlindfold	clockwise	practice	Guided	2	-0.5	-0.5	12.57431	0.30019	-1.4514	0.12157	1.01323901522557	0.469772	-2.976758	-4.268388
Trial1	1	1	noBlindfold	clockwise	practice	Guided	2	-0.5	-0.5	12.59431	0.3003	-1.45162	0.098983	0.999630298292681	0.866448	-3.501501	-5.001071
Trial1	1	1	noBlindfold	clockwise	practice	Guided	2	-0.5	-0.5	12.6143	0.30039	-1.45175	0.072522	0.984076013410232	1.029973	-3.713091	-5.081217
Trial1	1	1	noBlindfold	clockwise	practice	Guided	2	-0.5	-0.5	12.63431	0.30048	-1.45185	0.041999	0.966711518786211	1.01836	-3.691932	-4.960005
Trial1	1	1	noBlindfold	clockwise	practice	Guided	2	-0.5	-0.5	12.65431	0.3005	-1.45183	0.0093292	0.948797392776235	0.822411	-3.47611	-4.898544
Trial1	1	1	noBlindfold	clockwise	practice	Guided	2	-0.5	-0.5	12.67432	0.30043	-1.4518	-0.066048	0.910495758450065	0.662149	-3.763873	-4.931942
Trial1	1	1	noBlindfold	clockwise	practice	Guided	2	-0.5	-0.5	12.69431	0.30021	-1.45178	-0.10721	0.891414623145197	0.230735	-3.636919	-4.381565
Trial1	1	1	noBlindfold	clockwise	practice	Guided	2	-0.5	-0.5	12.71431	0.30012	-1.4518	-0.15188	0.872570653445725	0.213224	-3.704628	-4.342583
Trial1	1	1	noBlindfold	clockwise	practice	Guided	2	-0.5	-0.5	12.73431	0.30013	-1.45184	-0.19524	0.856204815671011	0.4246	-3.746946	-3.115101
Trial1	1	1	noBlindfold	clockwise	practice	Guided	2	-0.5	-0.5	12.7543	0.30017	-1.4518	-0.2424	0.840612748581134	0.516144	-3.158725	-2.820434
Trial1	1	1	noBlindfold	clockwise	practice	Guided	2	-0.5	-0.5	12.77431	0.30023	-1.45171	-0.33735	0.816592350056141	0.732111	-3.861204	-2.608412
Trial1	1	1	noBlindfold	clockwise	practice	Guided	2	-0.5	-0.5	12.79431	0.30026	-1.45156	-0.38443	0.808561999068537	0.370928	-3.188348	-1.793338
Trial1	1	1	noBlindfold	clockwise	practice	Guided	2	-0.5	-0.5	12.81432	0.3002	-1.45152	-0.4312	0.803152230164358	0.217233	-2.650909	-1.38017
Trial1	1	1	noBlindfold	clockwise	practice	Guided	2	-0.5	-0.5	12.8343	0.30013	-1.45136	-0.47851	0.800418548493677	0.221478	-2.384306	-0.619009
Trial1	1	1	noBlindfold	clockwise	practice	Guided	2	-0.5	-0.5	12.85431	0.30006	-1.45123	-0.52443	0.800432905795041	-0.158133	-1.99498	-0.119403
Trial1	1	1	noBlindfold	clockwise	practice	Guided	2	-0.5	-0.5	12.87431	0.29992	-1.45107	-0.60816	0.807199222243585	-0.117109	-2.143093	0.542577
Trial1	1	1	noBlindfold	clockwise	practice	Guided	2	-0.5	-0.5	12.8943	0.29986	-1.45084	-0.64819	0.813471759222762	-0.255438	-1.694523	1.070093
Trial1	1	1	noBlindfold	clockwise	practice	Guided	2	-0.5	-0.5	12.91431	0.29986	-1.45084	-0.68391	0.82073071904274	-0.259707	-1.770695	1.185048
Trial1	1	1	noBlindfold	clockwise	practice	Guided	2	-0.5	-0.5	12.93431	0.29987	-1.45083	-0.72011	0.829602586387204	-0.116476	-1.347515	0.546911
Trial1	1	1	noBlindfold	clockwise	practice	Guided	2	-0.5	-0.5	12.95432	0.29991	-1.45085	-0.75434	0.839371702161421	-0.040129	-2.151557	1.038001
Trial1	1	1	noBlindfold	clockwise	practice	Guided	2	-0.5	-0.5	12.9743	0.29995	-1.45094	-0.81626	0.860197874546997	-0.046726	-1.78339	0.688764
Trial1	1	1	noBlindfold	clockwise	practice	Guided	2	-0.5	-0.5	12.99431	0.30008	-1.45094	-0.84527	0.871400830540418	0.077974	-1.78339	0.252551
Trial1	1	1	noBlindfold	clockwise	practice	Guided	2	-0.5	-0.5	13.01431	0.3001	-1.45093	-0.8743	0.883323553531973	0.302224	-1.893417	-0.157974
Trial1	1	1	noBlindfold	clockwise	practice	Guided	2	-0.5	-0.5	13.0343	0.30014	-1.45096	-0.90179	0.895354249077788	0.373081	-2.121934	-0.356663
Trial1	1	1	noBlindfold	clockwise	practice	Guided	2	-0.5	-0.5	13.05431	0.30016	-1.45106	-0.9287	0.907766310977355	0.343814	-2.049994	-0.404137
Trial1	1	1	noBlindfold	clockwise	practice	Guided	2	-0.5	-0.5	13.07431	0.30017	-1.45107	-0.98211	0.934185234937793	0.449854	-2.100775	-0.698077
Trial1	1	1	noBlindfold	clockwise	practice	Guided	2	-0.5	-0.5	13.09431	0.30022	-1.45111	-1.00776	0.947719544446271	0.499701	-2.117703	-0.519516
Trial1	1	1	noBlindfold	clockwise	practice	Guided	2	-0.5	-0.5	13.1143	0.30023	-1.4511	-1.03368	0.961863997255338	0.360643	-2.422392	-0.605383
Trial1	1	1	noBlindfold	clockwise	practice	Guided	2	-0.5	-0.5	13.13431	0.30022	-1.45115	-1.05822	0.975685162446862	0.434599	-2.325061	-0.459475
Trial1	1	1	noBlindfold	clockwise	practice	Guided	2	-0.5	-0.5	13.15431	0.3002	-1.45112	-1.08195	0.989437116721151	0.259651	-2.045762	-0.121994
Trial1	1	1	noBlindfold	clockwise	practice	Guided	2	-0.5	-0.5	13.17432	0.30017	-1.45105	-1.12758	1.01692121172091	0.298184	-2.045762	0.018332
Trial1	1	1	noBlindfold	clockwise	practice	Guided	2	-0.5	-0.5	13.19431	0.30012	-1.45112	-1.1489	1.03017632456703	0.291503	-2.18118	-0.219833
Trial1	1	1	noBlindfold	clockwise	practice	Guided	2	-0.5	-0.5	13.21431	0.30014	-1.45111	-1.16958	1.04334146380106	0.343935	-2.168484	-0.122641
Trial1	1	1	noBlindfold	clockwise	practice	Guided	2	-0.5	-0.5	13.23431	0.30017	-1.45111	-1.19027	1.05676146800798	0.399981	-2.329293	-0.401919
Trial1	1	1	noBlindfold	clockwise	practice	Guided	2	-0.5	-0.5	13.2543	0.30021	-1.45111	-1.20983	1.06967030770078	0.550989	-2.13463	-0.377739
Trial1	1	1	noBlindfold	clockwise	practice	Guided	2	-0.5	-0.5	13.27431	0.30024	-1.45111	-1.24835	1.09563305202921	0.522206	-2.409697	-0.455676
Trial1	1	1	noBlindfold	clockwise	practice	Guided	2	-0.5	-0.5	13.29431	0.30025	-1.45126	-1.26689	1.10838639463155	0.563349	-2.481637	-0.920673
Trial1	1	1	noBlindfold	clockwise	practice	Guided	2	-0.5	-0.5	13.31432	0.30025	-1.45125	-1.28507	1.12104195029921	0.541374	-2.316597	-0.60636
Trial1	1	1	noBlindfold	clockwise	practice	Guided	2	-0.5	-0.5	13.3343	0.30023	-1.45119	-1.30272	1.1334582294039	0.494173	-2.350452	-0.545248
Trial1	1	1	noBlindfold	clockwise	practice	Guided	2	-0.5	-0.5	13.35431	0.30021	-1.45116	-1.30578	1.13561320200062	0.264238	-2.083848	-1.243988
Trial1	1	1	noBlindfold	clockwise	practice	Guided	2	-0.5	-0.5	13.37431	0.30021	-1.45114	-1.30244	1.1332458127379	0.864275	-2.997917	-4.380529
Trial1	1	1	noBlindfold	clockwise	practice	Guided	2	-0.5	-0.5	13.3943	0.30055	-1.4518	-1.30157	1.13287009114482	1.624952	-3.010612	-1.957674
Trial1	1	1	noBlindfold	clockwise	practice	Guided	2	-0.5	-0.5	13.41431	0.30069	-1.45166	-1.30137	1.1328275217135	1.989443	-3.217971	-1.938524
Trial1	1	1	noBlindfold	clockwise	practice	Guided	2	-0.5	-0.5	13.43431	0.30075	-1.45171	-1.30141	1.1328983646904	2.222383	-4.047403	-3.169003
Trial1	1	1	noBlindfold	clockwise	practice	Guided	2	-0.5	-0.5	13.45432	0.30078	-1.45174	-1.30147	1.13296188888124	2.251646	-3.205275	-3.870871
Trial1	1	1	noBlindfold	clockwise	practice	Guided	2	-0.5	-0.5	13.4743	0.30079	-1.45168	-1.30152	1.1330043854498	1.575465	-3.040235	-3.683009
Trial1	1	1	noBlindfold	clockwise	practice	Guided	2	-0.5	-0.5	13.49431	0.30077	-1.45169	-1.30155	1.13301139846693	1.014082	-3.31107	-3.765218
Trial1	1	1	noBlindfold	clockwise	practice	Guided	2	-0.5	-0.5	13.51431	0.30076	-1.45168	-1.30158	1.13302567934566	0.94962	-3.188348	-3.843121
Trial1	1	1	noBlindfold	clockwise	practice	Guided	2	-0.5	-0.5	13.5343	0.30075	-1.45168	-1.30163	1.13305396128507	1.08545	-3.603064	-4.114994
Trial1	1	1	noBlindfold	clockwise	practice	Guided	2	-0.5	-0.5	13.55431	0.30074	-1.45169	-1.3017	1.13309639348129	1.35026	-3.564978	-4.403654
Trial1	1	1	noBlindfold	clockwise	practice	Guided	2	-0.5	-0.5	13.57431	0.30074	-1.45169	-1.30182	1.13318133124665	1.554503	-3.543819	-4.474092
Trial1	1	1	noBlindfold	clockwise	practice	Guided	2	-0.5	-0.5	13.59431	0.30075	-1.45176	-1.3019	1.13324500739882	1.714823	-4.08549	-4.908898
Trial1	1	1	noBlindfold	clockwise	practice	Guided	2	-0.5	-0.5	13.6143	0.30076	-1.45179	-1.30194	1.13328032077003	1.743713	-3.966999	-4.853069
Trial1	1	1	noBlindfold	clockwise	practice	Guided	2	-0.5	-0.5	13.63431	0.30077	-1.4518	-1.30197	1.13330863290119	1.651352	-3.937377	-4.77278
Trial1	1	1	noBlindfold	clockwise	practice	Guided	2	-0.5	-0.5	13.65431	0.30077	-1.45182	-1.302	1.1333298910102	1.62723	-3.856972	-4.727529
Trial1	1	1	noBlindfold	clockwise	practice	Guided	2	-0.5	-0.5	13.67432	0.30077	-1.45182	-1.30202	1.13334397894431	1.642418	-3.759641	-4.554563
Trial1	1	1	noBlindfold	clockwise	practice	Guided	2	-0.5	-0.5	13.69431	0.30078	-1.45183	-1.30204	1.13336531085345	1.5504	-3.818886	-4.478288
Trial1	1	1	noBlindfold	clockwise	practice	Guided	2	-0.5	-0.5	13.71431	0.30078	-1.45184	-1.30204	1.13336531085345	1.58219	-3.793495	-4.388888
Trial1	1	1	noBlindfold	clockwise	practice	Guided	2	-0.5	-0.5	13.73431	0.30078	-1.45184	-1.30204	1.13336531085345	1.509483	-3.818886	-4.244742
Trial1	1	1	noBlindfold	clockwise	practice	Guided	2	-0.5	-0.5	13.7543	0.30077	-1.45184	-1.30205	1.13336532207526	1.515799	-3.890827	-4.18143
Trial1	1	1	noBlindfold	clockwise	practice	Guided	2	-0.5	-0.5	13.77431	0.30077	-1.45185	-1.30205	1.13336532207526	1.489293	-3.835813	-4.186719
Trial1	1	1	noBlindfold	clockwise	practice	Guided	2	-0.5	-0.5	13.79431	0.30077	-1.45185	-1.30205	1.13336532207526	1.450115	-3.8739	-4.100049
Trial1	1	1	noBlindfold	clockwise	practice	Guided	2	-0.5	-0.5	13.81432	0.30077	-1.45186	-1.30205	1.13336532207526	1.42855	-3.840045	-4.008454
Trial1	1	1	noBlindfold	clockwise	practice	Guided	2	-0.5	-0.5	13.8343	0.30077	-1.45186	-1.30204	1.13335823577391	1.414331	-3.823118	-3.878728
Trial1	1	1	noBlindfold	clockwise	practice	Guided	2	-0.5	-0.5	13.85431	0.30076	-1.45186	-1.30204	1.13335118179526	1.395	-3.785032	-3.841687
Trial1	1	1	noBlindfold	clockwise	practice	Guided	2	-0.5	-0.5	13.87431	0.30076	-1.45186	-1.30202	1.13333692487692	1.394313	-3.818886	-3.814688
Trial1	1	1	noBlindfold	clockwise	practice	Guided	2	-0.5	-0.5	13.8943	0.30075	-1.45187	-1.30202	1.13332987085358	1.404923	-3.886595	-3.870699
Trial1	1	1	noBlindfold	clockwise	practice	Guided	2	-0.5	-0.5	13.91431	0.30075	-1.45187	-1.30202	1.13332987085358	1.386623	-3.865436	-3.854641
Trial1	1	1	noBlindfold	clockwise	practice	Guided	2	-0.5	-0.5	13.93431	0.30075	-1.45187	-1.30201	1.13332278459705	1.427478	-3.840045	-3.764694
Trial1	1	1	noBlindfold	clockwise	practice	Guided	2	-0.5	-0.5	13.95432	0.30075	-1.45188	-1.302	1.1333157827441	1.427972	-3.865436	-3.667083
Trial1	1	1	noBlindfold	clockwise	practice	Guided	2	-0.5	-0.5	13.9743	0.30074	-1.45188	-1.30198	1.13329453523852	1.413775	-3.89929	-3.647557
Trial1	1	1	noBlindfold	clockwise	practice	Guided	2	-0.5	-0.5	13.99431	0.30074	-1.45189	-1.30198	1.13329453523852	1.286004	-3.882363	-3.682222
Trial1	1	1	noBlindfold	clockwise	practice	Guided	2	-0.5	-0.5	14.01431	0.30073	-1.45189	-1.30197	1.13328037390166	1.253162	-3.882363	-3.641531
Trial1	1	1	noBlindfold	clockwise	practice	Guided	2	-0.5	-0.5	14.0343	0.30073	-1.45189	-1.30195	1.1332662860543	1.215511	-3.869668	-3.483339
Trial1	1	1	noBlindfold	clockwise	practice	Guided	2	-0.5	-0.5	14.05431	0.30072	-1.45189	-1.30193	1.13324497538056	1.137156	-3.835813	-3.309998
Trial1	1	1	noBlindfold	clockwise	practice	Guided	2	-0.5	-0.5	14.07431	0.30071	-1.45189	-1.30188	1.1332025546951	1.117806	-3.823118	-3.163667
Trial1	1	1	noBlindfold	clockwise	practice	Guided	2	-0.5	-0.5	14.09431	0.30069	-1.4519	-1.30186	1.1331743374337	0.912762	-3.865436	-3.167842
Trial1	1	1	noBlindfold	clockwise	practice	Guided	2	-0.5	-0.5	14.1143	0.30068	-1.4519	-1.30184	1.13315302698327	0.753726	-3.988158	-3.19118
Trial1	1	1	noBlindfold	clockwise	practice	Guided	2	-0.5	-0.5	14.13431	0.30066	-1.45191	-1.30182	1.13312480972135	0.373317	-4.068562	-3.147902
Trial1	1	1	noBlindfold	clockwise	practice	Guided	2	-0.5	-0.5	14.15431	0.30063	-1.45192	-1.30178	1.13307526099503	0.00027712	-4.132039	-3.066307
Trial1	1	1	noBlindfold	clockwise	practice	Guided	2	-0.5	-0.5	14.17432	0.30054	-1.45195	-1.30147	1.13279227040826	-0.657144	-4.098185	-2.795091
Trial1	1	1	noBlindfold	clockwise	practice	Guided	2	-0.5	-0.5	14.19431	0.29972	-1.452	-1.30124	1.1320501519626	-2.262558	-3.89929	-2.192024
Trial1	1	1	noBlindfold	clockwise	practice	Guided	2	-0.5	-0.5	14.21431	0.29815	-1.45196	-1.30105	1.13080707327845	-3.030024	-3.742714	-1.949382
Trial1	1	1	noBlindfold	clockwise	practice	Guided	2	-0.5	-0.5	14.23431	0.295	-1.45189	-1.30089	1.12847231635335	-3.505964	-3.717323	-1.7613
Trial1	1	1	noBlindfold	clockwise	practice	Guided	2	-0.5	-0.5	14.2543	0.28954	-1.45186	-1.30075	1.12453270264728	-3.943438	-3.742714	-1.426914
Trial1	1	1	noBlindfold	clockwise	practice	Guided	2	-0.5	-0.5	14.27431	0.28173	-1.45187	-1.30057	1.11893437238323	-4.287655	-3.8739	-1.196195
Trial1	1	1	noBlindfold	clockwise	practice	Guided	2	-0.5	-0.5	14.29431	0.25773	-1.45203	-1.30055	1.102286278884	-4.632623	-4.314007	-1.089868
Trial1	1	1	noBlindfold	clockwise	practice	Guided	2	-0.5	-0.5	14.31432	0.24034	-1.45216	-1.30055	1.0904052385242	-4.764019	-4.53406	-1.103544
Trial1	1	1	noBlindfold	clockwise	practice	Guided	2	-0.5	-0.5	14.3343	0.22159	-1.45226	-1.30053	1.07774781727024	-4.909226	-4.614465	-1.100286
Trial1	1	1	noBlindfold	clockwise	practice	Guided	2	-0.5	-0.5	14.35431	0.19856	-1.45232	-1.30048	1.0624285891821	-5.131485	-4.639855	-0.888365
Trial1	1	1	noBlindfold	clockwise	practice	Guided	2	-0.5	-0.5	14.37431	0.17305	-1.45232	-1.30047	1.04582423261316	-5.312715	-4.546756	-0.866149
Trial1	1	1	noBlindfold	clockwise	practice	Guided	2	-0.5	-0.5	14.3943	0.1123	-1.45226	-1.30044	1.00777746103702	-5.461919	-4.53406	-0.83708
Trial1	1	1	noBlindfold	clockwise	practice	Guided	2	-0.5	-0.5	14.41431	0.074786	-1.45228	-1.30037	0.985378631465181	-5.555988	-4.62716	-0.713903
Trial1	1	1	noBlindfold	clockwise	practice	Guided	2	-0.5	-0.5	14.43431	0.037297	-1.4523	-1.30027	0.963908751102678	-5.489314	-4.622928	-0.495829
Trial1	1	1	noBlindfold	clockwise	practice	Guided	2	-0.5	-0.5	14.45432	-0.0057941	-1.45231	-1.30026	0.940561245008943	-5.256379	-4.601769	-0.450186
Trial1	1	1	noBlindfold	clockwise	practice	Guided	2	-0.5	-0.5	14.4743	-0.050607	-1.4523	-1.30048	0.91799918652613	-4.89694	-4.656783	-0.815558
Trial1	1	1	noBlindfold	clockwise	practice	Guided	2	-0.5	-0.5	14.49431	-0.14891	-1.45239	-1.30042	0.874034574405706	-3.937944	-4.927618	-0.795484
Trial1	1	1	noBlindfold	clockwise	practice	Guided	2	-0.5	-0.5	14.51431	-0.19987	-1.45245	-1.30037	0.854792439925631	-3.433368	-4.804896	-0.50818
Trial1	1	1	noBlindfold	clockwise	practice	Guided	2	-0.5	-0.5	14.5343	-0.2519	-1.45244	-1.30054	0.838103728918744	-2.82751	-5.029181	-1.143642
Trial1	1	1	noBlindfold	clockwise	practice	Guided	2	-0.5	-0.5	14.55431	-0.30442	-1.45252	-1.30078	0.824318045265356	-2.327109	-5.35503	-1.624567
Trial1	1	1	noBlindfold	clockwise	practice	Guided	2	-0.5	-0.5	14.57431	-0.3584	-1.45261	-1.30098	0.813399945009249	-1.838935	-5.139208	-1.783905
Trial1	1	1	noBlindfold	clockwise	practice	Guided	2	-0.5	-0.5	14.59431	-0.46125	-1.45255	-1.30097	0.801906870733241	-1.257058	-5.16883	-1.91784
Trial1	1	1	noBlindfold	clockwise	practice	Guided	2	-0.5	-0.5	14.6143	-0.51424	-1.45255	-1.30097	0.801096650490939	-1.028179	-4.953009	-1.925338
Trial1	1	1	noBlindfold	clockwise	practice	Guided	2	-0.5	-0.5	14.63431	-0.5615	-1.45248	-1.30101	0.803367351176325	-0.984414	-4.821823	-2.076274
Trial1	1	1	noBlindfold	clockwise	practice	Free	1	-0.5	-0.5	0	-0.54825	-1.45015	-1.30006	0.801513644342885	0.252073	-0.318594	-0.030292
Trial1	1	1	noBlindfold	clockwise	practice	Free	1	-0.5	-0.5	0.00617981	-0.54821	-1.45015	-1.30004	0.801491246811287	0.272921	-0.365055	-0.048707
Trial1	1	1	noBlindfold	clockwise	practice	Free	1	-0.5	-0.5	0.02618408	-0.54821	-1.45016	-1.30004	0.801491246811287	0.288278	-0.35217	-0.020376
Trial1	1	1	noBlindfold	clockwise	practice	Free	1	-0.5	-0.5	0.04618835	-0.54813	-1.45016	-1.30004	0.801486439391392	0.267596	-0.356308	0.0022433
Trial1	1	1	noBlindfold	clockwise	practice	Free	1	-0.5	-0.5	0.06617737	-0.54792	-1.45017	-1.30002	0.801453980969848	0.202547	-0.301205	0.013971
Trial1	1	1	noBlindfold	clockwise	practice	Free	1	-0.5	-0.5	0.08618164	-0.54764	-1.45016	-1.29997	0.801387307433215	0.1467	-0.322276	0.057678
Trial1	1	1	noBlindfold	clockwise	practice	Free	1	-0.5	-0.5	0.1061859	-0.5473	-1.45016	-1.29976	0.801157610313906	0.148257	-0.301028	0.01964
Trial1	1	1	noBlindfold	clockwise	practice	Free	1	-0.5	-0.5	0.1261902	-0.5465	-1.45015	-1.29959	0.800940951098056	0.172838	-0.275475	0.110423
Trial1	1	1	noBlindfold	clockwise	practice	Free	1	-0.5	-0.5	0.1461792	-0.54602	-1.45014	-1.29936	0.800683533726962	0.159161	-0.279632	0.107219
Trial1	1	1	noBlindfold	clockwise	practice	Free	1	-0.5	-0.5	0.1661835	-0.54551	-1.45014	-1.29911	0.800404922217766	0.119172	-0.275324	0.118766
Trial1	1	1	noBlindfold	clockwise	practice	Free	1	-0.5	-0.5	0.1861877	-0.54494	-1.45014	-1.29889	0.800153002018794	0.140508	-0.309102	-0.080924
Trial1	1	1	noBlindfold	clockwise	practice	Free	1	-0.5	-0.5	0.206192	-0.54431	-1.45018	-1.29815	0.799378950087612	0.243216	-0.507927	0.218831
Trial1	1	1	noBlindfold	clockwise	practice	Free	1	-0.5	-0.5	0.226181	-0.54285	-1.45018	-1.29768	0.798830106368824	0.230792	-0.410399	0.134017
Trial1	1	1	noBlindfold	clockwise	practice	Free	1	-0.5	-0.5	0.2461853	-0.54199	-1.45021	-1.29722	0.798325042661005	0.279902	-0.54578	0.055989
Trial1	1	1	noBlindfold	clockwise	practice	Free	1	-0.5	-0.5	0.2661896	-0.54094	-1.45024	-1.29674	0.797791202488169	0.281919	-0.376422	0.14495
Trial1	1	1	noBlindfold	clockwise	practice	Free	1	-0.5	-0.5	0.2861786	-0.53984	-1.4502	-1.29622	0.797216046618971	0.204301	-0.329785	0.061617
Trial1	1	1	noBlindfold	clockwise	practice	Free	1	-0.5	-0.5	0.3061829	-0.53866	-1.4502	-1.29517	0.796109309727798	0.159236	-0.498964	0.056546
Trial1	1	1	noBlindfold	clockwise	practice	Free	1	-0.5	-0.5	0.3261871	-0.53623	-1.45022	-1.29457	0.795395528340935	0.212256	-0.329555	0.111575
Trial1	1	1	noBlindfold	clockwise	practice	Free	1	-0.5	-0.5	0.3461914	-0.53489	-1.45018	-1.29393	0.79469620152753	0.135809	-0.439487	0.104565
Trial1	1	1	noBlindfold	clockwise	practice	Free	1	-0.5	-0.5	0.3661804	-0.53354	-1.45019	-1.29327	0.793978722832052	0.192208	-0.443595	0.083578
Trial1	1	1	noBlindfold	clockwise	practice	Free	1	-0.5	-0.5	0.3861847	-0.53216	-1.4502	-1.29259	0.793242212498866	0.12481	-0.350391	0.139057
Trial1	1	1	noBlindfold	clockwise	practice	Free	1	-0.5	-0.5	0.406189	-0.53069	-1.45019	-1.29128	0.79187484876606	0.186411	-0.439156	0.067168
Trial1	1	1	noBlindfold	clockwise	practice	Free	1	-0.5	-0.5	0.426178	-0.5277	-1.45025	-1.29068	0.791165111211123	0.320623	-0.396711	0.07431
Trial1	1	1	noBlindfold	clockwise	practice	Free	1	-0.5	-0.5	0.4461823	-0.52602	-1.45022	-1.29012	0.790548330694637	0.355915	-0.358524	0.0079992
Trial1	1	1	noBlindfold	clockwise	practice	Free	1	-0.5	-0.5	0.4661865	-0.52424	-1.4502	-1.28965	0.790022044852334	0.328195	-0.591191	-0.065072
Trial1	1	1	noBlindfold	clockwise	practice	Free	1	-0.5	-0.5	0.4861908	-0.52232	-1.45025	-1.28926	0.789575449395493	0.424031	-0.510779	-0.033971
Trial1	1	1	noBlindfold	clockwise	practice	Free	1	-0.5	-0.5	0.5061798	-0.52024	-1.45025	-1.28873	0.788989677216198	0.344041	-0.354088	-0.019738
Trial1	1	1	noBlindfold	clockwise	practice	Free	1	-0.5	-0.5	0.5261841	-0.51552	-1.45024	-1.28862	0.788772697437557	0.402439	-0.523236	-0.082535
Trial1	1	1	noBlindfold	clockwise	practice	Free	1	-0.5	-0.5	0.5461884	-0.51296	-1.45024	-1.2886	0.788706454579038	0.33252	-0.379262	-0.060585
Trial1	1	1	noBlindfold	clockwise	practice	Free	1	-0.5	-0.5	0.5661774	-0.51004	-1.45021	-1.28864	0.788703927998835	0.440143	-0.539967	-0.051161
Trial1	1	1	noBlindfold	clockwise	practice	Free	1	-0.5	-0.5	0.5861816	-0.50716	-1.45026	-1.28877	0.78880245698701	0.513174	-0.776948	-0.096895
Trial1	1	1	noBlindfold	clockwise	practice	Free	1	-0.5	-0.5	0.6061859	-0.50389	-1.45033	-1.28952	0.789529608187227	0.587639	-0.552663	-0.237797
Trial1	1	1	noBlindfold	clockwise	practice	Free	1	-0.5	-0.5	0.6261902	-0.49665	-1.45027	-1.29014	0.790147134281764	0.582726	-0.578021	-0.180298
Trial1	1	1	noBlindfold	clockwise	practice	Free	1	-0.5	-0.5	0.6461792	-0.49236	-1.45028	-1.29089	0.790926878801718	0.620805	-0.527239	-0.186165
Trial1	1	1	noBlindfold	clockwise	practice	Free	1	-0.5	-0.5	0.6661835	-0.48788	-1.45028	-1.29175	0.791842833765841	0.648702	-0.539935	-0.198318
Trial1	1	1	noBlindfold	clockwise	practice	Free	1	-0.5	-0.5	0.6861877	-0.48308	-1.45029	-1.29262	0.792800518057903	0.661103	-0.671121	-0.013469
Trial1	1	1	noBlindfold	clockwise	practice	Free	1	-0.5	-0.5	0.706192	-0.47776	-1.45032	-1.29429	0.794601244255989	0.618669	-0.590716	-0.048066
Trial1	1	1	noBlindfold	clockwise	practice	Free	1	-0.5	-0.5	0.726181	-0.46644	-1.45026	-1.29505	0.795757894588692	0.651576	-0.442531	0.047577
Trial1	1	1	noBlindfold	clockwise	practice	Free	1	-0.5	-0.5	0.7461853	-0.46026	-1.45022	-1.29573	0.796721716943294	0.553831	-0.252001	0.054279
Trial1	1	1	noBlindfold	clockwise	practice	Free	1	-0.5	-0.5	0.7661896	-0.45355	-1.45014	-1.29623	0.797583695370992	0.480891	-0.141918	0.172908
Trial1	1	1	noBlindfold	clockwise	practice	Free	1	-0.5	-0.5	0.7861786	-0.44676	-1.45009	-1.29644	0.79821762048967	0.392484	-0.133411	0.262886
Trial1	1	1	noBlindfold	clockwise	practice	Free	1	-0.5	-0.5	0.8061829	-0.4398	-1.45007	-1.29644	0.798712033605928	0.32336	-0.069902	0.447724
Trial1	1	1	noBlindfold	clockwise	practice	Free	1	-0.5	-0.5	0.8261871	-0.42515	-1.44999	-1.29472	0.798237113658447	0.431146	0.112062	0.257318
Trial1	1	1	noBlindfold	clockwise	practice	Free	1	-0.5	-0.5	0.8461914	-0.41735	-1.44995	-1.29377	0.798061254497749	0.597564	0.03586	0.08602
Trial1	1	1	noBlindfold	clockwise	practice	Free	1	-0.5	-0.5	0.8661804	-0.40944	-1.44997	-1.29265	0.797806439401014	0.687976	0.06548	0.241912
Trial1	1	1	noBlindfold	clockwise	practice	Free	1	-0.5	-0.5	0.8861847	-0.40112	-1.44994	-1.29138	0.797533350012062	0.603828	0.24316	0.093336
Trial1	1	1	noBlindfold	clockwise	practice	Free	1	-0.5	-0.5	0.906189	-0.39248	-1.44992	-1.28851	0.795806830723646	0.48847	-0.0023194	0.188547
Trial1	1	1	noBlindfold	clockwise	practice	Free	1	-0.5	-0.5	0.926178	-0.37433	-1.44995	-1.28685	0.796822337132788	0.17673	0.315008	0.205716
Trial1	1	1	noBlindfold	clockwise	practice	Free	1	-0.5	-0.5	0.9461823	-0.36538	-1.44988	-1.28513	0.796587413047735	0.163531	0.204898	0.214943
Trial1	1	1	noBlindfold	clockwise	practice	Free	1	-0.5	-0.5	0.9661865	-0.35628	-1.44987	-1.28334	0.796415072201252	0.085312	0.217531	0.080175
Trial1	1	1	noBlindfold	clockwise	practice	Free	1	-0.5	-0.5	0.9861908	-0.34758	-1.44987	-1.28152	0.796244545449193	0.084973	0.319014	0.168569
Trial1	1	1	noBlindfold	clockwise	practice	Free	1	-0.5	-0.5	1.00618	-0.33882	-1.44985	-1.27757	0.794099564225599	-0.014195	0.302	0.148026
Trial1	1	1	noBlindfold	clockwise	practice	Free	1	-0.5	-0.5	1.026184	-0.32241	-1.44986	-1.27559	0.795662080575024	-0.271611	0.369548	0.074119
Trial1	1	1	noBlindfold	clockwise	practice	Free	1	-0.5	-0.5	1.046188	-0.31492	-1.44983	-1.27364	0.79547051243695	-0.407902	0.305972	0.026482
Trial1	1	1	noBlindfold	clockwise	practice	Free	1	-0.5	-0.5	1.066177	-0.308	-1.44984	-1.27166	0.79518758438302	-0.530697	0.246656	0.060572
Trial1	1	1	noBlindfold	clockwise	practice	Free	1	-0.5	-0.5	1.086182	-0.30175	-1.44987	-1.26952	0.794647191789601	-0.588254	0.26775	0.136933
Trial1	1	1	noBlindfold	clockwise	practice	Free	1	-0.5	-0.5	1.106186	-0.29604	-1.44988	-1.26513	0.79184825878817	-0.609245	0.199971	0.219465
Trial1	1	1	noBlindfold	clockwise	practice	Free	1	-0.5	-0.5	1.12619	-0.28701	-1.44994	-1.26288	0.792054656708668	-0.57598	0.127967	0.039714
Trial1	1	1	noBlindfold	clockwise	practice	Free	1	-0.5	-0.5	1.146179	-0.28328	-1.44995	-1.26078	0.791045977164062	-0.41977	0.111002	0.045909
Trial1	1	1	noBlindfold	clockwise	practice	Free	1	-0.5	-0.5	1.166183	-0.28014	-1.44994	-1.25883	0.790038802256901	-0.356251	0.081342	-0.040789
Trial1	1	1	noBlindfold	clockwise	practice	Free	1	-0.5	-0.5	1.186188	-0.27743	-1.44994	-1.25703	0.789070239081588	-0.347643	0.187103	-0.167297
Trial1	1	1	noBlindfold	clockwise	practice	Free	1	-0.5	-0.5	1.206192	-0.27505	-1.44992	-1.25417	0.787003690794325	-0.343215	0.208209	-0.171732
Trial1	1	1	noBlindfold	clockwise	practice	Free	1	-0.5	-0.5	1.226181	-0.27156	-1.44989	-1.25294	0.786831235802717	-0.262785	0.19539	-0.052957
Trial1	1	1	noBlindfold	clockwise	practice	Free	1	-0.5	-0.5	1.246185	-0.27026	-1.44989	-1.25182	0.786138606496128	-0.136474	0.258801	-0.011501
Trial1	1	1	noBlindfold	clockwise	practice	Free	1	-0.5	-0.5	1.26619	-0.26921	-1.44988	-1.25071	0.785384962319736	-0.074082	0.119093	0.108019
Trial1	1	1	noBlindfold	clockwise	practice	Free	1	-0.5	-0.5	1.286179	-0.26831	-1.4499	-1.24962	0.784608405946838	-0.040848	0.169827	0.044045
Trial1	1	1	noBlindfold	clockwise	practice	Free	1	-0.5	-0.5	1.306183	-0.2675	-1.44992	-1.24785	0.78315756941726	-0.082415	0.178245	0.0032253
Trial1	1	1	noBlindfold	clockwise	practice	Free	1	-0.5	-0.5	1.326187	-0.2664	-1.4499	-1.24722	0.782883493690327	-0.279994	0.161207	-0.069235
Trial1	1	1	noBlindfold	clockwise	practice	Free	1	-0.5	-0.5	1.346191	-0.26626	-1.44991	-1.24668	0.782410022100806	-0.331262	0.211942	0.01249
Trial1	1	1	noBlindfold	clockwise	practice	Free	1	-0.5	-0.5	1.36618	-0.26638	-1.4499	-1.24621	0.781925601030012	-0.312456	0.224573	0.037015
Trial1	1	1	noBlindfold	clockwise	practice	Free	1	-0.5	-0.5	1.386185	-0.26675	-1.4499	-1.24576	0.781385617169221	-0.29536	0.089108	0.015365
Trial1	1	1	noBlindfold	clockwise	practice	Free	1	-0.5	-0.5	1.406189	-0.26736	-1.44993	-1.24509	0.780564211617413	-0.323354	0.114474	-0.021413
Trial1	1	1	noBlindfold	clockwise	practice	Free	1	-0.5	-0.5	1.426178	-0.2691	-1.44997	-1.24502	0.779980546664517	-0.120675	-0.012519	-0.201138
Trial1	1	1	noBlindfold	clockwise	practice	Free	1	-0.5	-0.5	1.446182	-0.27009	-1.45	-1.24524	0.779898219605225	-0.079204	-0.092913	-0.283129
Trial1	1	1	noBlindfold	clockwise	practice	Free	1	-0.5	-0.5	1.466187	-0.27118	-1.45003	-1.24571	0.780026933854112	-0.161145	-0.012499	-0.355725
Trial1	1	1	noBlindfold	clockwise	practice	Free	1	-0.5	-0.5	1.486191	-0.27226	-1.45003	-1.24648	0.780447236615091	-0.231505	-0.143668	-0.322702
Trial1	1	1	noBlindfold	clockwise	practice	Free	1	-0.5	-0.5	1.50618	-0.27354	-1.45005	-1.24822	0.781739889538179	-0.22147	-0.160554	-0.159069
Trial1	1	1	noBlindfold	clockwise	practice	Free	1	-0.5	-0.5	1.526184	-0.27631	-1.45001	-1.24929	0.781967202531111	-0.15126	-0.03358	-0.186832
Trial1	1	1	noBlindfold	clockwise	practice	Free	1	-0.5	-0.5	1.546188	-0.27784	-1.45	-1.25047	0.782662236267813	-0.090799	-0.211278	-0.235312
Trial1	1	1	noBlindfold	clockwise	practice	Free	1	-0.5	-0.5	1.566177	-0.27931	-1.45006	-1.25176	0.783484006176421	-0.011985	-0.054668	-0.154233
Trial1	1	1	noBlindfold	clockwise	practice	Free	1	-0.5	-0.5	1.586182	-0.28075	-1.45003	-1.2532	0.784462160513162	-0.05843	-0.029276	-0.202806
Trial1	1	1	noBlindfold	clockwise	practice	Free	1	-0.5	-0.5	1.606186	-0.28223	-1.45005	-1.25615	0.786884106992753	-0.079049	-0.223889	-0.159921
Trial1	1	1	noBlindfold	clockwise	practice	Free	1	-0.5	-0.5	1.62619	-0.28502	-1.45005	-1.25779	0.787694243685359	-0.0036666	0.025843	-0.166994
Trial1	1	1	noBlindfold	clockwise	practice	Free	1	-0.5	-0.5	1.646179	-0.28633	-1.45003	-1.25947	0.788954702308415	0.046045	-0.18995	-0.147914
Trial1	1	1	noBlindfold	clockwise	practice	Free	1	-0.5	-0.5	1.666183	-0.28759	-1.45007	-1.26123	0.790309502625084	0.13065	-0.181437	-0.147042
Trial1	1	1	noBlindfold	clockwise	practice	Free	1	-0.5	-0.5	1.686188	-0.28866	-1.45007	-1.26307	0.79179568413232	0.11877	-0.101	-0.108708
Trial1	1	1	noBlindfold	clockwise	practice	Free	1	-0.5	-0.5	1.706192	-0.28961	-1.45006	-1.26659	0.794936703384097	0.065374	-0.194063	-0.106555
Trial1	1	1	noBlindfold	clockwise	practice	Free	1	-0.5	-0.5	1.726181	-0.29114	-1.45007	-1.26826	0.796144410375647	0.11451	-0.079729	0.0091674
Trial1	1	1	noBlindfold	clockwise	practice	Free	1	-0.5	-0.5	1.746185	-0.29174	-1.45004	-1.26994	0.797608838856142	0.115164	-0.105108	-0.016194
Trial1	1	1	noBlindfold	clockwise	practice	Free	1	-0.5	-0.5	1.76619	-0.29226	-1.45004	-1.27151	0.798989110739299	0.05924	-0.134694	-0.033944
Trial1	1	1	noBlindfold	clockwise	practice	Free	1	-0.5	-0.5	1.786179	-0.29266	-1.45006	-1.27304	0.800362920797928	0.115488	-0.045797	-0.074948
Trial1	1	1	noBlindfold	clockwise	practice	Free	1	-0.5	-0.5	1.806183	-0.29297	-1.45004	-1.27595	0.803093978212812	0.113568	-0.13465	-0.011812
Trial1	1	1	noBlindfold	clockwise	practice	Free	1	-0.5	-0.5	1.826187	-0.29326	-1.45007	-1.27714	0.804169051900128	0.14205	-0.066857	0.033246
Trial1	1	1	noBlindfold	clockwise	practice	Free	1	-0.5	-0.5	1.846191	-0.29322	-1.45006	-1.27827	0.805271485516324	0.167307	-0.159929	0.107869
Trial1	1	1	noBlindfold	clockwise	practice	Free	1	-0.5	-0.5	1.86618	-0.29305	-1.45007	-1.27923	0.806242951517271	0.142992	-0.151417	0.058395
Trial1	1	1	noBlindfold	clockwise	practice	Free	1	-0.5	-0.5	1.886185	-0.29278	-1.45008	-1.28005	0.807104818019217	0.093708	-0.164066	0.035362
Trial1	1	1	noBlindfold	clockwise	practice	Free	1	-0.5	-0.5	1.906189	-0.29242	-1.45008	-1.28133	0.808434294704975	0.075888	-0.147101	0.052674
Trial1	1	1	noBlindfold	clockwise	practice	Free	1	-0.5	-0.5	1.926178	-0.29167	-1.4501	-1.28163	0.808917006250512	-0.074326	-0.193541	0.1932
Trial1	1	1	noBlindfold	clockwise	practice	Free	1	-0.5	-0.5	1.946182	-0.29142	-1.4501	-1.28166	0.809010571084275	-0.03998	-0.18503	0.271615
Trial1	1	1	noBlindfold	clockwise	practice	Free	1	-0.5	-0.5	1.966187	-0.29128	-1.45009	-1.28146	0.808853297078741	-0.0083481	-0.197676	0.282871
Trial1	1	1	noBlindfold	clockwise	practice	Free	1	-0.5	-0.5	1.986191	-0.29118	-1.4501	-1.28106	0.808492728300919	0.026874	-0.184922	0.272965
Trial1	1	1	noBlindfold	clockwise	practice	Free	1	-0.5	-0.5	2.00618	-0.29109	-1.4501	-1.27985	0.8073471544053	-0.0093795	-0.189097	0.257539
Trial1	1	1	noBlindfold	clockwise	practice	Free	1	-0.5	-0.5	2.026184	-0.29103	-1.45013	-1.27913	0.806667213936223	-0.10091	-0.311677	0.132684
Trial1	1	1	noBlindfold	clockwise	practice	Free	1	-0.5	-0.5	2.046188	-0.29114	-1.45015	-1.27835	0.80588547110247	-0.108988	-0.311588	0.215144
Trial1	1	1	noBlindfold	clockwise	practice	Free	1	-0.5	-0.5	2.066177	-0.29131	-1.45016	-1.2774	0.8049237833771	-0.078068	-0.209938	0.318906
Trial1	1	1	noBlindfold	clockwise	practice	Free	1	-0.5	-0.5	2.086182	-0.29152	-1.45013	-1.27627	0.803777999871762	-0.040564	-0.269124	0.232571
Trial1	1	1	noBlindfold	clockwise	practice	Free	1	-0.5	-0.5	2.106186	-0.29174	-1.45014	-1.27391	0.801441701996847	0.024956	-0.370594	0.217942
Trial1	1	1	noBlindfold	clockwise	practice	Free	1	-0.5	-0.5	2.12619	-0.29202	-1.45014	-1.27271	0.800210206373993	0.020544	-0.332354	0.112943
Trial1	1	1	noBlindfold	clockwise	practice	Free	1	-0.5	-0.5	2.146179	-0.29207	-1.45015	-1.27162	0.799144654641706	-0.0086849	-0.349191	0.051054
Trial1	1	1	noBlindfold	clockwise	practice	Free	1	-0.5	-0.5	2.166183	-0.2921	-1.45016	-1.27063	0.79818118308132	-0.0617	-0.327936	0.061593
Trial1	1	1	noBlindfold	clockwise	practice	Free	1	-0.5	-0.5	2.186188	-0.29215	-1.45016	-1.26971	0.797279873356044	-0.093826	-0.277075	0.037666
Trial1	1	1	noBlindfold	clockwise	practice	Free	1	-0.5	-0.5	2.206192	-0.29226	-1.45016	-1.2683	0.795889882361089	-0.024021	-0.387003	0.0012136
Trial1	1	1	noBlindfold	clockwise	practice	Free	1	-0.5	-0.5	2.226181	-0.29254	-1.45018	-1.2678	0.795334287091875	0.010033	-0.310638	-0.037978
Trial1	1	1	noBlindfold	clockwise	practice	Free	1	-0.5	-0.5	2.246185	-0.29266	-1.45018	-1.26746	0.794974660317549	0.0028372	-0.416325	0.0043554
Trial1	1	1	noBlindfold	clockwise	practice	Free	1	-0.5	-0.5	2.26619	-0.29273	-1.4502	-1.26725	0.794753740203866	-0.019567	-0.395052	-0.010084
Trial1	1	1	noBlindfold	clockwise	practice	Free	1	-0.5	-0.5	2.286179	-0.29278	-1.4502	-1.26718	0.794673029403621	-0.03769	-0.416106	-0.006603
Trial1	1	1	noBlindfold	clockwise	practice	Free	1	-0.5	-0.5	2.306183	-0.2928	-1.4502	-1.26718	0.794667815100571	0.0013135	-0.382141	-0.0334
Trial1	1	1	noBlindfold	clockwise	practice	Free	1	-0.5	-0.5	2.326187	-0.29281	-1.4502	-1.26718	0.794665212010047	-0.102447	-0.394619	-0.066988
Trial1	1	1	noBlindfold	clockwise	practice	Free	1	-0.5	-0.5	2.346191	-0.29281	-1.4502	-1.26719	0.794674879252935	-0.112507	-0.445284	-0.095987
Trial1	1	1	noBlindfold	clockwise	practice	Free	1	-0.5	-0.5	2.36618	-0.29282	-1.45021	-1.26719	0.794672268541179	-0.087869	-0.453615	-0.038122
Trial1	1	1	noBlindfold	clockwise	practice	Free	1	-0.5	-0.5	2.386185	-0.29282	-1.45023	-1.26719	0.794672268541179	-0.053126	-0.504356	-0.060535
Trial1	1	1	noBlindfold	clockwise	practice	Free	1	-0.5	-0.5	2.406189	-0.29282	-1.45025	-1.2672	0.794681935824404	-0.043877	-0.555138	-0.052485
Trial1	1	1	noBlindfold	clockwise	practice	Free	1	-0.5	-0.5	2.426178	-0.29283	-1.45027	-1.26721	0.794689000354829	0.018743	-0.542443	-0.15585
Trial1	1	1	noBlindfold	clockwise	practice	Free	1	-0.5	-0.5	2.446182	-0.29283	-1.45027	-1.26722	0.794698552599531	-0.025546	-0.60592	-0.149803
Trial1	1	1	noBlindfold	clockwise	practice	Free	1	-0.5	-0.5	2.466187	-0.29283	-1.45028	-1.26722	0.794698552599531	-0.015456	-0.656701	-0.120753
Trial1	1	1	noBlindfold	clockwise	practice	Free	1	-0.5	-0.5	2.486191	-0.29283	-1.4503	-1.26722	0.794698552599531	-0.00041127	-0.652469	-0.079303
Trial1	1	1	noBlindfold	clockwise	practice	Free	1	-0.5	-0.5	2.50618	-0.29283	-1.45031	-1.26723	0.794708335027481	0.0054005	-0.690556	-0.045887
Trial1	1	1	noBlindfold	clockwise	practice	Free	1	-0.5	-0.5	2.526184	-0.29283	-1.45032	-1.26723	0.794708335027481	0.035855	-0.639774	-0.063902
Trial1	1	1	noBlindfold	clockwise	practice	Free	1	-0.5	-0.5	2.546188	-0.29283	-1.45032	-1.26723	0.794708335027481	-0.037682	-0.660933	-0.010468
Trial1	1	1	noBlindfold	clockwise	practice	Free	1	-0.5	-0.5	2.566177	-0.29284	-1.45032	-1.26723	0.794705724677606	-0.099059	-0.707483	0.013041
Trial1	1	1	noBlindfold	clockwise	practice	Free	1	-0.5	-0.5	2.586182	-0.29284	-1.45033	-1.26723	0.794705724677606	-0.123329	-0.715946	0.072866
Trial1	1	1	noBlindfold	clockwise	practice	Free	1	-0.5	-0.5	2.606186	-0.29285	-1.45035	-1.26722	0.794693331953119	-0.150994	-0.779423	0.048754
Trial1	1	1	noBlindfold	clockwise	practice	Free	1	-0.5	-0.5	2.62619	-0.29286	-1.45038	-1.26722	0.794690729574437	-0.138083	-0.792119	0.035599
Trial1	1	1	noBlindfold	clockwise	practice	Free	1	-0.5	-0.5	2.646179	-0.29287	-1.45039	-1.26722	0.794688127312661	-0.155821	-0.809046	0.037391
Trial1	1	1	noBlindfold	clockwise	practice	Free	1	-0.5	-0.5	2.666183	-0.29288	-1.4504	-1.26722	0.794685517400369	-0.170132	-0.872523	0.011664
Trial1	1	1	noBlindfold	clockwise	practice	Free	1	-0.5	-0.5	2.686188	-0.29289	-1.45042	-1.26721	0.794673355172925	-0.116047	-0.923305	0.022078
Trial1	1	1	noBlindfold	clockwise	practice	Free	1	-0.5	-0.5	2.706192	-0.29289	-1.45044	-1.26721	0.794673355172925	-0.1627	-0.906377	0.082793
Trial1	1	1	noBlindfold	clockwise	practice	Free	1	-0.5	-0.5	2.726181	-0.29291	-1.45045	-1.2672	0.794658476062915	-0.126373	-0.893682	0.098083
Trial1	1	1	noBlindfold	clockwise	practice	Free	1	-0.5	-0.5	2.746185	-0.29291	-1.45045	-1.2672	0.794658476062915	-0.1224	-0.872523	0.08529
Trial1	1	1	noBlindfold	clockwise	practice	Free	1	-0.5	-0.5	2.76619	-0.29292	-1.45044	-1.26719	0.794646206723528	-0.152473	-0.893682	0.111707
Trial1	1	1	noBlindfold	clockwise	practice	Free	1	-0.5	-0.5	2.786179	-0.29293	-1.45045	-1.26718	0.794633929680273	-0.16749	-0.923305	0.179531
Trial1	1	1	noBlindfold	clockwise	practice	Free	1	-0.5	-0.5	2.806183	-0.29294	-1.45046	-1.26715	0.794602440288914	-0.184891	-0.944464	0.188592
Trial1	1	1	noBlindfold	clockwise	practice	Free	1	-0.5	-0.5	2.826187	-0.29296	-1.45047	-1.26715	0.794597229548778	-0.147155	-0.965623	0.128122
Trial1	1	1	noBlindfold	clockwise	practice	Free	1	-0.5	-0.5	2.846191	-0.29297	-1.45047	-1.26714	0.794584952756079	-0.147455	-0.88945	0.1197
Trial1	1	1	noBlindfold	clockwise	practice	Free	1	-0.5	-0.5	2.86618	-0.29298	-1.45046	-1.26713	0.794572560934003	-0.178365	-0.8429	0.107625
Trial1	1	1	noBlindfold	clockwise	practice	Free	1	-0.5	-0.5	2.886185	-0.29299	-1.45044	-1.26712	0.794560292030961	-0.203117	-0.880987	0.17234
Trial1	1	1	noBlindfold	clockwise	practice	Free	1	-0.5	-0.5	2.906189	-0.29301	-1.45043	-1.26694	0.794381293059221	-0.250602	-0.809046	0.207668
Trial1	1	1	noBlindfold	clockwise	practice	Free	1	-0.5	-0.5	2.926178	-0.29322	-1.45039	-1.26675	0.794143243835756	-0.298349	-0.741337	0.234898
Trial1	1	1	noBlindfold	clockwise	practice	Free	1	-0.5	-0.5	2.946182	-0.29342	-1.45036	-1.26649	0.793840272325299	-0.166091	-0.682092	0.200047
Trial1	1	1	noBlindfold	clockwise	practice	Free	1	-0.5	-0.5	2.966187	-0.29366	-1.45034	-1.26624	0.793536351072789	-0.128755	-0.656701	0.131229
Trial1	1	1	noBlindfold	clockwise	practice	Free	1	-0.5	-0.5	2.986191	-0.29389	-1.45032	-1.26612	0.793360649906235	-0.083053	-0.644006	-0.059793
Trial1	1	1	noBlindfold	clockwise	practice	Free	1	-0.5	-0.5	3.00618	-0.29403	-1.45034	-1.26608	0.793285729519447	-0.041154	-0.775192	0.106258
Trial1	1	1	noBlindfold	clockwise	practice	Free	1	-0.5	-0.5	3.026184	-0.29406	-1.45033	-1.26607	0.793268267703463	-0.046778	-0.660933	0.157092
Trial1	1	1	noBlindfold	clockwise	practice	Free	1	-0.5	-0.5	3.046188	-0.29406	-1.45033	-1.26606	0.793258597456343	-0.054967	-0.652469	0.081876
Trial1	1	1	noBlindfold	clockwise	practice	Free	1	-0.5	-0.5	3.066177	-0.29406	-1.45033	-1.26606	0.793258597456343	-0.055974	-0.563602	0.056672
Trial1	1	1	noBlindfold	clockwise	practice	Free	1	-0.5	-0.5	3.086182	-0.29407	-1.45032	-1.26606	0.793255997862638	-0.070153	-0.686324	0.03622
Trial1	1	1	noBlindfold	clockwise	practice	Free	1	-0.5	-0.5	3.106186	-0.29407	-1.45033	-1.26607	0.793265668141449	-0.080907	-0.72441	-0.009582
Trial1	1	1	noBlindfold	clockwise	practice	Free	1	-0.5	-0.5	3.12619	-0.29407	-1.45033	-1.26607	0.793265668141449	-0.064282	-0.627079	-0.039662
Trial1	1	1	noBlindfold	clockwise	practice	Free	1	-0.5	-0.5	3.146179	-0.29408	-1.45033	-1.26607	0.793263068697319	-0.045798	-0.67786	-0.02359
Trial1	1	1	noBlindfold	clockwise	practice	Free	1	-0.5	-0.5	3.166183	-0.29408	-1.45033	-1.26607	0.793263068697319	-0.036546	-0.597456	-0.015552
Trial1	1	1	noBlindfold	clockwise	practice	Free	1	-0.5	-0.5	3.186188	-0.29408	-1.45031	-1.26607	0.793263068697319	-0.087832	-0.55937	0.036978
Trial1	1	1	noBlindfold	clockwise	practice	Free	1	-0.5	-0.5	3.206192	-0.29409	-1.4503	-1.26606	0.793250806764899	-0.091735	-0.593224	0.061965
Trial1	1	1	noBlindfold	clockwise	practice	Free	1	-0.5	-0.5	3.226181	-0.2941	-1.4503	-1.26605	0.793238652282589	-0.120911	-0.588992	0.097121
Trial1	1	1	noBlindfold	clockwise	practice	Free	1	-0.5	-0.5	3.246185	-0.2941	-1.4503	-1.26604	0.793228981925742	-0.119342	-0.635542	0.134857
Trial1	1	1	noBlindfold	clockwise	practice	Free	1	-0.5	-0.5	3.26619	-0.29411	-1.45031	-1.26601	0.793197264238205	-0.091097	-0.601688	0.171493
Trial1	1	1	noBlindfold	clockwise	practice	Free	1	-0.5	-0.5	3.286179	-0.29413	-1.4503	-1.26595	0.793134281633757	-0.130229	-0.576297	0.194051
Trial1	1	1	noBlindfold	clockwise	practice	Free	1	-0.5	-0.5	3.306183	-0.29417	-1.4503	-1.2657	0.79288236407346	-0.170895	-0.588992	0.178844
Trial1	1	1	noBlindfold	clockwise	practice	Free	1	-0.5	-0.5	3.326187	-0.29436	-1.45031	-1.26545	0.792591648117357	-0.203808	-0.622847	0.239113
Trial1	1	1	noBlindfold	clockwise	practice	Free	1	-0.5	-0.5	3.346191	-0.29454	-1.45031	-1.26503	0.792139355077542	-0.164924	-0.652469	0.321336
Trial1	1	1	noBlindfold	clockwise	practice	Free	1	-0.5	-0.5	3.36618	-0.29478	-1.45031	-1.26445	0.791516881738006	-0.171196	-0.665165	0.379811
Trial1	1	1	noBlindfold	clockwise	practice	Free	1	-0.5	-0.5	3.386185	-0.29507	-1.45032	-1.26394	0.790949289197862	-0.163135	-0.584761	0.035269
Trial1	1	1	noBlindfold	clockwise	practice	Free	1	-0.5	-0.5	3.406189	-0.29541	-1.45033	-1.26299	0.78994354353862	-0.090737	-0.872523	0.177953
Trial1	1	1	noBlindfold	clockwise	practice	Free	1	-0.5	-0.5	3.426178	-0.29595	-1.45037	-1.2624	0.789233939801702	-0.060232	-0.673628	0.262667
Trial1	1	1	noBlindfold	clockwise	practice	Free	1	-0.5	-0.5	3.446182	-0.29617	-1.45036	-1.26179	0.788587692972672	-0.046176	-0.864059	0.278278
Trial1	1	1	noBlindfold	clockwise	practice	Free	1	-0.5	-0.5	3.466187	-0.29638	-1.4504	-1.26119	0.787953941371205	-0.102089	-0.741337	0.21746
Trial1	1	1	noBlindfold	clockwise	practice	Free	1	-0.5	-0.5	3.486191	-0.29657	-1.45038	-1.26056	0.787296215905154	-0.132324	-0.639774	0.233824
Trial1	1	1	noBlindfold	clockwise	practice	Free	1	-0.5	-0.5	3.50618	-0.29681	-1.45035	-1.25948	0.78619084536993	-0.147858	-0.804814	0.185605
Trial1	1	1	noBlindfold	clockwise	practice	Free	1	-0.5	-0.5	3.526184	-0.29742	-1.45038	-1.25908	0.785646984537252	-0.076506	-0.745569	0.077538
Trial1	1	1	noBlindfold	clockwise	practice	Free	1	-0.5	-0.5	3.546188	-0.29769	-1.45038	-1.25877	0.785277804770187	-0.01644	-0.81751	0.129681
Trial1	1	1	noBlindfold	clockwise	practice	Free	1	-0.5	-0.5	3.566177	-0.29786	-1.45041	-1.25856	0.785031061150648	-0.0132	-0.88945	0.100087
Trial1	1	1	noBlindfold	clockwise	practice	Free	1	-0.5	-0.5	3.586182	-0.29793	-1.45043	-1.25846	0.784916507442758	0.11198	-0.830205	0.111701
Trial1	1	1	noBlindfold	clockwise	practice	Free	1	-0.5	-0.5	3.606186	-0.29792	-1.45042	-1.25844	0.784899733369481	0.050411	-0.847132	0.131021
Trial1	1	1	noBlindfold	clockwise	practice	Free	1	-0.5	-0.5	3.62619	-0.29791	-1.45043	-1.25843	0.784892627871672	0.105274	-0.893682	0.166507
Trial1	1	1	noBlindfold	clockwise	practice	Free	1	-0.5	-0.5	3.646179	-0.2979	-1.45044	-1.25842	0.784885530238079	0.115174	-0.936	0.191269
Trial1	1	1	noBlindfold	clockwise	practice	Free	1	-0.5	-0.5	3.666183	-0.2979	-1.45045	-1.25843	0.784895206174919	0.100704	-0.978318	0.057302
Trial1	1	1	noBlindfold	clockwise	practice	Free	1	-0.5	-0.5	3.686188	-0.29789	-1.45048	-1.25851	0.784975184469498	0.166832	-0.969854	-0.281693
Trial1	1	1	noBlindfold	clockwise	practice	Free	1	-0.5	-0.5	3.706192	-0.29786	-1.45049	-1.25953	0.785968513582508	0.181502	-1.016404	-0.572992
Trial1	1	1	noBlindfold	clockwise	practice	Free	1	-0.5	-0.5	3.726181	-0.29739	-1.45054	-1.26038	0.786910800576618	0.423668	-1.126431	-0.527605
Trial1	1	1	noBlindfold	clockwise	practice	Free	1	-0.5	-0.5	3.746185	-0.29687	-1.45057	-1.2612	0.787837016979169	0.547766	-1.287239	-0.217349
Trial1	1	1	noBlindfold	clockwise	practice	Free	1	-0.5	-0.5	3.76619	-0.29605	-1.45061	-1.26207	0.788889221647651	0.376517	-1.130663	-0.264827
Trial1	1	1	noBlindfold	clockwise	practice	Free	1	-0.5	-0.5	3.786179	-0.29512	-1.4506	-1.26304	0.790067057925688	0.268362	-1.283008	-0.403163
Trial1	1	1	noBlindfold	clockwise	practice	Free	1	-0.5	-0.5	3.806183	-0.2942	-1.45063	-1.26496	0.792160032879982	0.196196	-1.24069	-0.316004
Trial1	1	1	noBlindfold	clockwise	practice	Free	1	-0.5	-0.5	3.826187	-0.29253	-1.45052	-1.26571	0.79331935507049	0.030592	-1.024868	-0.02072
Trial1	1	1	noBlindfold	clockwise	practice	Free	1	-0.5	-0.5	3.846191	-0.29186	-1.4505	-1.26624	0.794006300230406	-0.016621	-1.0291	0.037431
Trial1	1	1	noBlindfold	clockwise	practice	Free	1	-0.5	-0.5	3.86618	-0.29139	-1.45049	-1.26655	0.794428693686104	-0.119894	-0.796351	0.016368
Trial1	1	1	noBlindfold	clockwise	practice	Free	1	-0.5	-0.5	3.886185	-0.29115	-1.45042	-1.26662	0.794559378903665	-0.10483	-0.779423	0.04501
Trial1	1	1	noBlindfold	clockwise	practice	Free	1	-0.5	-0.5	3.906189	-0.29112	-1.45041	-1.26654	0.794490092113495	-0.150314	-0.847132	0.143656
Trial1	1	1	noBlindfold	clockwise	practice	Free	1	-0.5	-0.5	3.926178	-0.29119	-1.45036	-1.26628	0.794220722997782	-0.221618	-0.669397	0.360787
Trial1	1	1	noBlindfold	clockwise	practice	Free	1	-0.5	-0.5	3.946182	-0.29135	-1.45034	-1.2657	0.793619104466822	-0.286426	-0.694787	0.518806
Trial1	1	1	noBlindfold	clockwise	practice	Free	1	-0.5	-0.5	3.966187	-0.29169	-1.45034	-1.26481	0.792671018569431	-0.294378	-0.699019	0.54013
Trial1	1	1	noBlindfold	clockwise	practice	Free	1	-0.5	-0.5	3.986191	-0.29219	-1.45033	-1.26378	0.791545884456049	-0.224066	-0.665165	0.293448
Trial1	1	1	noBlindfold	clockwise	practice	Free	1	-0.5	-0.5	4.00618	-0.2928	-1.45036	-1.26195	0.789619948508171	0.013389	-1.003709	0.216557
Trial1	1	1	noBlindfold	clockwise	practice	Free	1	-0.5	-0.5	4.026184	-0.29346	-1.45049	-1.26121	0.788732766718207	0.226065	-0.991013	0.190988
Trial1	1	1	noBlindfold	clockwise	practice	Free	1	-0.5	-0.5	4.046188	-0.29344	-1.45052	-1.26072	0.788265171530308	0.174217	-1.274544	0.012309
Trial1	1	1	noBlindfold	clockwise	practice	Free	1	-0.5	-0.5	4.066177	-0.29331	-1.45061	-1.2606	0.788183395492997	0.108682	-1.278776	-0.064888
Trial1	1	1	noBlindfold	clockwise	practice	Free	1	-0.5	-0.5	4.086182	-0.29322	-1.45063	-1.26061	0.788216780191762	0.042652	-1.092577	-0.156099
Trial1	1	1	noBlindfold	clockwise	practice	Free	1	-0.5	-0.5	4.106186	-0.29322	-1.4506	-1.26062	0.788226443058638	-0.0079827	-1.261849	-0.085301
Trial1	1	1	noBlindfold	clockwise	practice	Free	1	-0.5	-0.5	4.12619	-0.29322	-1.45058	-1.26062	0.788226443058638	-0.098925	-0.986782	-0.131971
Trial1	1	1	noBlindfold	clockwise	practice	Free	1	-0.5	-0.5	4.146179	-0.29323	-1.45053	-1.26063	0.78823337188855	-0.14267	-1.117967	-0.113342
Trial1	1	1	noBlindfold	clockwise	practice	Free	1	-0.5	-0.5	4.166183	-0.29324	-1.45055	-1.26064	0.78824040812604	-0.214616	-1.126431	-0.098369
Trial1	1	1	noBlindfold	clockwise	practice	Free	1	-0.5	-0.5	4.186188	-0.29325	-1.45054	-1.26064	0.788237789382568	-0.083079	-0.965623	-0.07366
Trial1	1	1	noBlindfold	clockwise	practice	Free	1	-0.5	-0.5	4.206192	-0.29325	-1.4505	-1.26064	0.788237789382568	0.018843	-0.952927	0.02309
Trial1	1	1	noBlindfold	clockwise	practice	Free	1	-0.5	-0.5	4.226181	-0.29324	-1.45047	-1.26063	0.788230745177452	0.130477	-0.838669	0.031139
Trial1	1	1	noBlindfold	clockwise	practice	Free	1	-0.5	-0.5	4.246185	-0.29323	-1.45044	-1.26063	0.78823337188855	0.081535	-0.868291	0.033118
Trial1	1	1	noBlindfold	clockwise	practice	Free	1	-0.5	-0.5	4.26619	-0.29323	-1.45044	-1.26063	0.78823337188855	0.031753	-0.978318	0.014119
Trial1	1	1	noBlindfold	clockwise	practice	Free	1	-0.5	-0.5	4.286179	-0.29323	-1.45046	-1.26063	0.78823337188855	0.052265	-0.88945	-0.02875
Trial1	1	1	noBlindfold	clockwise	practice	Free	1	-0.5	-0.5	4.306183	-0.29323	-1.45045	-1.26063	0.78823337188855	0.086269	-0.851364	0.041325
Trial1	1	1	noBlindfold	clockwise	practice	Free	1	-0.5	-0.5	4.326187	-0.29322	-1.45044	-1.26062	0.788226443058638	0.038693	-0.872523	0.076846
Trial1	1	1	noBlindfold	clockwise	practice	Free	1	-0.5	-0.5	4.346191	-0.29322	-1.45044	-1.26062	0.788226443058638	-0.076569	-0.880987	0.089911
Trial1	1	1	noBlindfold	clockwise	practice	Free	1	-0.5	-0.5	4.36618	-0.29323	-1.45044	-1.26061	0.788214161116496	-0.142555	-0.957159	0.092414
Trial1	1	1	noBlindfold	clockwise	practice	Free	1	-0.5	-0.5	4.386185	-0.29323	-1.45046	-1.26061	0.788214161116496	-0.188848	-0.957159	0.065001
Trial1	1	1	noBlindfold	clockwise	practice	Free	1	-0.5	-0.5	4.406189	-0.29324	-1.45047	-1.26061	0.788211534341378	-0.159038	-0.961391	0.030148
Trial1	1	1	noBlindfold	clockwise	practice	Free	1	-0.5	-0.5	4.426178	-0.29325	-1.45048	-1.2606	0.788199137512318	0.0099824	-0.978318	0.023253
Trial1	1	1	noBlindfold	clockwise	practice	Free	1	-0.5	-0.5	4.446182	-0.29325	-1.45048	-1.2606	0.788199137512318	0.023317	-0.969854	0.022702
Trial1	1	1	noBlindfold	clockwise	practice	Free	1	-0.5	-0.5	4.466187	-0.29325	-1.45049	-1.26061	0.788208915501976	0.061959	-1.050259	-0.012498
Trial1	1	1	noBlindfold	clockwise	practice	Free	1	-0.5	-0.5	4.486191	-0.29325	-1.4505	-1.26061	0.788208915501976	0.026037	-1.058722	-0.019439
Trial1	1	1	noBlindfold	clockwise	practice	Free	1	-0.5	-0.5	4.50618	-0.29325	-1.45051	-1.2606	0.788199137512318	0.013208	-1.062954	-0.0063013
Trial1	1	1	noBlindfold	clockwise	practice	Free	1	-0.5	-0.5	4.526184	-0.29325	-1.45051	-1.2606	0.788199137512318	0.001233	-0.999477	0.027794
Trial1	1	1	noBlindfold	clockwise	practice	Free	1	-0.5	-0.5	4.546188	-0.29325	-1.45051	-1.2606	0.788199137512318	-0.015697	-0.999477	0.049481
Trial1	1	1	noBlindfold	clockwise	practice	Free	1	-0.5	-0.5	4.566177	-0.29325	-1.45051	-1.26059	0.788189474566637	0.0043047	-1.058722	0.103289
Trial1	1	1	noBlindfold	clockwise	practice	Free	1	-0.5	-0.5	4.586182	-0.29325	-1.45052	-1.26058	0.78817981162971	-0.0033939	-1.14759	0.132993
Trial1	1	1	noBlindfold	clockwise	practice	Free	1	-0.5	-0.5	4.606186	-0.29325	-1.45054	-1.26057	0.788170263736345	-0.018446	-1.156054	0.185115
Trial1	1	1	noBlindfold	clockwise	practice	Free	1	-0.5	-0.5	4.62619	-0.29325	-1.45057	-1.26056	0.788160600816821	-0.032445	-1.181444	0.18448
Trial1	1	1	noBlindfold	clockwise	practice	Free	1	-0.5	-0.5	4.646179	-0.29326	-1.45058	-1.26056	0.788157981934647	-0.066789	-1.206835	0.105977
Trial1	1	1	noBlindfold	clockwise	practice	Free	1	-0.5	-0.5	4.666183	-0.29326	-1.45059	-1.26055	0.78814831899177	-0.085065	-1.181444	0.09408
Trial1	1	1	noBlindfold	clockwise	practice	Free	1	-0.5	-0.5	4.686188	-0.29326	-1.4506	-1.26054	0.788138656057646	-0.09308	-1.283008	0.115394
Trial1	1	1	noBlindfold	clockwise	practice	Free	1	-0.5	-0.5	4.706192	-0.29327	-1.45061	-1.26053	0.788126366454227	-0.065863	-1.26608	0.126865
Trial1	1	1	noBlindfold	clockwise	practice	Free	1	-0.5	-0.5	4.726181	-0.29328	-1.45064	-1.26052	0.788114191949065	-0.043754	-1.35918	0.121676
Trial1	1	1	noBlindfold	clockwise	practice	Free	1	-0.5	-0.5	4.746185	-0.29328	-1.45065	-1.26052	0.788114191949065	-0.02083	-1.401498	0.137522
Trial1	1	1	noBlindfold	clockwise	practice	Free	1	-0.5	-0.5	4.76619	-0.29328	-1.45067	-1.26051	0.788104413941357	0.0036366	-1.40573	0.081853
Trial1	1	1	noBlindfold	clockwise	practice	Free	1	-0.5	-0.5	4.786179	-0.29328	-1.45068	-1.26051	0.788104413941357	-0.028676	-1.422657	0.045151
Trial1	1	1	noBlindfold	clockwise	practice	Free	1	-0.5	-0.5	4.806183	-0.29328	-1.4507	-1.2605	0.788094750977841	-0.077063	-1.439584	0.047306
Trial1	1	1	noBlindfold	clockwise	practice	Free	1	-0.5	-0.5	4.826187	-0.29329	-1.45071	-1.2605	0.788092132257031	-0.0931	-1.460743	0.110927
Trial1	1	1	noBlindfold	clockwise	practice	Free	1	-0.5	-0.5	4.846191	-0.2933	-1.45071	-1.26049	0.788079842818373	-0.081275	-1.448048	0.072588
Trial1	1	1	noBlindfold	clockwise	practice	Free	1	-0.5	-0.5	4.86618	-0.2933	-1.45071	-1.26049	0.788079842818373	-0.024649	-1.418425	0.040844
Trial1	1	1	noBlindfold	clockwise	practice	Free	1	-0.5	-0.5	4.886185	-0.2933	-1.45071	-1.26049	0.788079842818373	0.0098943	-1.40573	0.123848
Trial1	1	1	noBlindfold	clockwise	practice	Free	1	-0.5	-0.5	4.906189	-0.2933	-1.45071	-1.26048	0.788070179808051	-0.0049811	-1.367644	0.111585
Trial1	1	1	noBlindfold	clockwise	practice	Free	1	-0.5	-0.5	4.926178	-0.2933	-1.4507	-1.26047	0.788060631842163	-0.023272	-1.380339	0.074307
Trial1	1	1	noBlindfold	clockwise	practice	Free	1	-0.5	-0.5	4.946182	-0.2933	-1.45069	-1.26047	0.788060631842163	-0.045151	-1.346485	0.083582
Trial1	1	1	noBlindfold	clockwise	practice	Free	1	-0.5	-0.5	4.966187	-0.2933	-1.45068	-1.26046	0.788050968849243	-0.087723	-1.329557	0.131525
Trial1	1	1	noBlindfold	clockwise	practice	Free	1	-0.5	-0.5	4.986191	-0.29331	-1.45068	-1.26046	0.788048342419711	-0.038631	-1.321094	0.133697
Trial1	1	1	noBlindfold	clockwise	practice	Free	1	-0.5	-0.5	5.00618	-0.29331	-1.45067	-1.26045	0.78803867940334	-0.042897	-1.333789	0.138036
Trial1	1	1	noBlindfold	clockwise	practice	Free	1	-0.5	-0.5	5.026184	-0.29331	-1.45068	-1.26044	0.788029131431475	0.021926	-1.350716	0.089105
Trial1	1	1	noBlindfold	clockwise	practice	Free	1	-0.5	-0.5	5.046188	-0.29331	-1.45068	-1.26044	0.788029131431475	0.031325	-1.354948	0.101307
Trial1	1	1	noBlindfold	clockwise	practice	Free	1	-0.5	-0.5	5.066177	-0.29331	-1.45068	-1.26044	0.788029131431475	-0.00031847	-1.354948	0.117884
Trial1	1	1	noBlindfold	clockwise	practice	Free	1	-0.5	-0.5	5.086182	-0.2933	-1.45068	-1.26043	0.788022094958274	0.049603	-1.363412	0.113117
Trial1	1	1	noBlindfold	clockwise	practice	Free	1	-0.5	-0.5	5.106186	-0.2933	-1.45068	-1.26043	0.788022094958274	0.034371	-1.371875	0.067296
Trial1	1	1	noBlindfold	clockwise	practice	Free	1	-0.5	-0.5	5.12619	-0.2933	-1.45067	-1.26042	0.788012316965106	0.089901	-1.291471	0.119816
Trial1	1	1	noBlindfold	clockwise	practice	Free	1	-0.5	-0.5	5.146179	-0.29329	-1.45067	-1.26041	0.788005280725018	0.091754	-1.316862	0.165943
Trial1	1	1	noBlindfold	clockwise	practice	Free	1	-0.5	-0.5	5.166183	-0.29329	-1.45066	-1.26041	0.788005280725018	0.037012	-1.316862	0.134498
Trial1	1	1	noBlindfold	clockwise	practice	Free	1	-0.5	-0.5	5.186188	-0.29328	-1.45066	-1.2604	0.787998236858389	0.08043	-1.316862	0.107474
Trial1	1	1	noBlindfold	clockwise	practice	Free	1	-0.5	-0.5	5.206192	-0.29328	-1.45066	-1.26039	0.787988689025163	0.071345	-1.338021	0.103608
Trial1	1	1	noBlindfold	clockwise	practice	Free	1	-0.5	-0.5	5.226181	-0.29328	-1.45066	-1.26038	0.787979026166508	0.01231	-1.270312	0.185795
Trial1	1	1	noBlindfold	clockwise	practice	Free	1	-0.5	-0.5	5.246185	-0.29328	-1.45065	-1.26037	0.787969363316611	-0.030109	-1.278776	0.237907
Trial1	1	1	noBlindfold	clockwise	practice	Free	1	-0.5	-0.5	5.26619	-0.29328	-1.45064	-1.26036	0.787959700475471	-0.039331	-1.236458	0.229807
Trial1	1	1	noBlindfold	clockwise	practice	Free	1	-0.5	-0.5	5.286179	-0.29328	-1.45063	-1.26034	0.787940489853032	-0.099852	-1.253385	0.274233
Trial1	1	1	noBlindfold	clockwise	practice	Free	1	-0.5	-0.5	5.306183	-0.29329	-1.45063	-1.26031	0.787908767070914	-0.11368	-1.236458	0.262112
Trial1	1	1	noBlindfold	clockwise	practice	Free	1	-0.5	-0.5	5.326187	-0.2933	-1.45062	-1.2603	0.787896477187174	-0.076856	-1.211067	0.289886
Trial1	1	1	noBlindfold	clockwise	practice	Free	1	-0.5	-0.5	5.346191	-0.2933	-1.45062	-1.26029	0.787886929376816	-0.049478	-1.223762	0.305511
Trial1	1	1	noBlindfold	clockwise	practice	Free	1	-0.5	-0.5	5.36618	-0.2933	-1.45062	-1.26027	0.787867603714554	-0.0024294	-1.278776	0.257286
Trial1	1	1	noBlindfold	clockwise	practice	Free	1	-0.5	-0.5	5.386185	-0.2933	-1.45063	-1.26026	0.787858055930059	0.014847	-1.308398	0.243901
Trial1	1	1	noBlindfold	clockwise	practice	Free	1	-0.5	-0.5	5.406189	-0.2933	-1.45065	-1.26024	0.787838615286862	0.041522	-1.304167	0.242388
Trial1	1	1	noBlindfold	clockwise	practice	Free	1	-0.5	-0.5	5.426178	-0.2933	-1.45066	-1.26023	0.787828952495152	-0.018342	-1.299935	0.194625
Trial1	1	1	noBlindfold	clockwise	practice	Free	1	-0.5	-0.5	5.446182	-0.2933	-1.45066	-1.26023	0.787828952495152	0.02852	-1.363412	0.142236
Trial1	1	1	noBlindfold	clockwise	practice	Free	1	-0.5	-0.5	5.466187	-0.2933	-1.45066	-1.26022	0.787819289712204	-0.035435	-1.363412	0.102769
Trial1	1	1	noBlindfold	clockwise	practice	Free	1	-0.5	-0.5	5.486191	-0.2933	-1.45067	-1.26022	0.787819289712204	0.010392	-1.354948	0.134499
Trial1	1	1	noBlindfold	clockwise	practice	Free	1	-0.5	-0.5	5.50618	-0.2933	-1.45067	-1.2602	0.787800079205463	-0.015262	-1.338021	0.160724
Trial1	1	1	noBlindfold	clockwise	practice	Free	1	-0.5	-0.5	5.526184	-0.2933	-1.45067	-1.2602	0.787800079205463	0.055188	-1.346485	0.136404
Trial1	1	1	noBlindfold	clockwise	practice	Free	1	-0.5	-0.5	5.546188	-0.2933	-1.45067	-1.26019	0.787790416448696	0.023891	-1.393034	0.13799
Trial1	1	1	noBlindfold	clockwise	practice	Free	1	-0.5	-0.5	5.566177	-0.2933	-1.45068	-1.26018	0.787780753700691	0.032951	-1.388803	0.134295
Trial1	1	1	noBlindfold	clockwise	practice	Free	1	-0.5	-0.5	5.586182	-0.2933	-1.45069	-1.26018	0.787780753700691	0.029014	-1.409962	0.154512
Trial1	1	1	noBlindfold	clockwise	practice	Free	1	-0.5	-0.5	5.606186	-0.2933	-1.45069	-1.26016	0.787761543263425	0.029518	-1.393034	0.167062
Trial1	1	1	noBlindfold	clockwise	practice	Free	1	-0.5	-0.5	5.62619	-0.29329	-1.4507	-1.26015	0.787754393054885	0.069667	-1.456511	0.165532
Trial1	1	1	noBlindfold	clockwise	practice	Free	1	-0.5	-0.5	5.646179	-0.29328	-1.45072	-1.26014	0.787747350249848	0.127787	-1.536916	0.17554
Trial1	1	1	noBlindfold	clockwise	practice	Free	1	-0.5	-0.5	5.666183	-0.29328	-1.45074	-1.26013	0.787737687610028	0.10553	-1.575002	0.172381
Trial1	1	1	noBlindfold	clockwise	practice	Free	1	-0.5	-0.5	5.686188	-0.29328	-1.45078	-1.26012	0.787728024978974	0.087891	-1.646942	0.181265
Trial1	1	1	noBlindfold	clockwise	practice	Free	1	-0.5	-0.5	5.706192	-0.29327	-1.45081	-1.2601	0.787711442717337	0.070427	-1.68926	0.190327
Trial1	1	1	noBlindfold	clockwise	practice	Free	1	-0.5	-0.5	5.726181	-0.29327	-1.45083	-1.26008	0.787692232611332	0.037897	-1.697724	0.267181
Trial1	1	1	noBlindfold	clockwise	practice	Free	1	-0.5	-0.5	5.746185	-0.29326	-1.45084	-1.26006	0.78767553569993	0.059077	-1.706188	0.350304
Trial1	1	1	noBlindfold	clockwise	practice	Free	1	-0.5	-0.5	5.76619	-0.29326	-1.45085	-1.26004	0.787656095668207	0.114622	-1.752737	0.402578
Trial1	1	1	noBlindfold	clockwise	practice	Free	1	-0.5	-0.5	5.786179	-0.29325	-1.45087	-1.26002	0.787639506345711	0.220441	-1.816214	0.377159
Trial1	1	1	noBlindfold	clockwise	practice	Free	1	-0.5	-0.5	5.806183	-0.29324	-1.4509	-1.25999	0.787613139886576	0.181903	-1.871228	0.416443
Trial1	1	1	noBlindfold	clockwise	practice	Free	1	-0.5	-0.5	5.826187	-0.29321	-1.45094	-1.25997	0.787601809199737	0.322337	-1.955864	0.368494
Trial1	1	1	noBlindfold	clockwise	practice	Free	1	-0.5	-0.5	5.846191	-0.2932	-1.45097	-1.25994	0.787575336689891	0.341053	-2.032036	0.392847
Trial1	1	1	noBlindfold	clockwise	practice	Free	1	-0.5	-0.5	5.86618	-0.29317	-1.451	-1.25988	0.78752546712905	0.328634	-2.099745	0.418451
Trial1	1	1	noBlindfold	clockwise	practice	Free	1	-0.5	-0.5	5.886185	-0.29312	-1.45103	-1.25977	0.787432322044569	0.426679	-2.108209	0.532082
Trial1	1	1	noBlindfold	clockwise	practice	Free	1	-0.5	-0.5	5.906189	-0.29303	-1.45105	-1.2595	0.787195460454761	0.405206	-2.120904	0.444641
Trial1	1	1	noBlindfold	clockwise	practice	Free	1	-0.5	-0.5	5.926178	-0.29276	-1.45107	-1.25939	0.787160452769126	0.409759	-2.142063	0.343356
Trial1	1	1	noBlindfold	clockwise	practice	Free	1	-0.5	-0.5	5.946182	-0.29265	-1.45107	-1.25928	0.787083284216549	0.35919	-2.146295	0.416765
Trial1	1	1	noBlindfold	clockwise	practice	Free	1	-0.5	-0.5	5.966187	-0.29255	-1.45108	-1.25914	0.786974628148464	0.405245	-2.226699	0.444229
Trial1	1	1	noBlindfold	clockwise	practice	Free	1	-0.5	-0.5	5.986191	-0.29245	-1.4511	-1.259	0.786865994673422	0.375712	-2.256322	0.499987
Trial1	1	1	noBlindfold	clockwise	practice	Free	1	-0.5	-0.5	6.00618	-0.29234	-1.45112	-1.25867	0.786576640072431	0.423497	-2.281712	0.472779
Trial1	1	1	noBlindfold	clockwise	practice	Free	1	-0.5	-0.5	6.026184	-0.29205	-1.45115	-1.25849	0.786479643698591	0.445298	-2.319799	0.467548
Trial1	1	1	noBlindfold	clockwise	practice	Free	1	-0.5	-0.5	6.046188	-0.29186	-1.45116	-1.25827	0.786317809344594	0.506221	-2.400203	0.435545
Trial1	1	1	noBlindfold	clockwise	practice	Free	1	-0.5	-0.5	6.066177	-0.29162	-1.45118	-1.25801	0.786130550375565	0.473272	-2.387507	0.504078
Trial1	1	1	noBlindfold	clockwise	practice	Free	1	-0.5	-0.5	6.086182	-0.29136	-1.45119	-1.25771	0.785910342998832	0.46013	-2.349421	0.512982
Trial1	1	1	noBlindfold	clockwise	practice	Free	1	-0.5	-0.5	6.106186	-0.29107	-1.45119	-1.25703	0.785331888649114	0.42442	-2.412898	0.51443
Trial1	1	1	noBlindfold	clockwise	practice	Free	1	-0.5	-0.5	6.12619	-0.29044	-1.4512	-1.25673	0.785210563800438	0.366384	-2.362117	0.43057
Trial1	1	1	noBlindfold	clockwise	practice	Free	1	-0.5	-0.5	6.146179	-0.29016	-1.45119	-1.25648	0.785044561656899	0.36047	-2.37058	0.373868
Trial1	1	1	noBlindfold	clockwise	practice	Free	1	-0.5	-0.5	6.166183	-0.28993	-1.45118	-1.25627	0.784903574024507	0.392663	-2.315567	0.380912
Trial1	1	1	noBlindfold	clockwise	practice	Free	1	-0.5	-0.5	6.186188	-0.28973	-1.45116	-1.25607	0.784764512141347	0.376101	-2.319799	0.436072
Trial1	1	1	noBlindfold	clockwise	practice	Free	1	-0.5	-0.5	6.206192	-0.28956	-1.45116	-1.2558	0.784549967179105	0.353591	-2.374812	0.432655
Trial1	1	1	noBlindfold	clockwise	practice	Free	1	-0.5	-0.5	6.226181	-0.28932	-1.45118	-1.25569	0.784508387143883	0.384495	-2.319799	0.431184
Trial1	1	1	noBlindfold	clockwise	practice	Free	1	-0.5	-0.5	6.246185	-0.28923	-1.45117	-1.25559	0.784436223155677	0.338337	-2.332494	0.504433
Trial1	1	1	noBlindfold	clockwise	practice	Free	1	-0.5	-0.5	6.26619	-0.28915	-1.45116	-1.25548	0.784351853558878	0.373306	-2.264785	0.490362
Trial1	1	1	noBlindfold	clockwise	practice	Free	1	-0.5	-0.5	6.286179	-0.28908	-1.45114	-1.25539	0.784283987854424	0.297448	-2.222467	0.489103
Trial1	1	1	noBlindfold	clockwise	practice	Free	1	-0.5	-0.5	6.306183	-0.28902	-1.45113	-1.2553	0.784213438803818	0.266236	-2.290176	0.490258
Trial1	1	1	noBlindfold	clockwise	practice	Free	1	-0.5	-0.5	6.326187	-0.28897	-1.45114	-1.25528	0.784207490974027	0.305254	-2.29864	0.467456
Trial1	1	1	noBlindfold	clockwise	practice	Free	1	-0.5	-0.5	6.346191	-0.28895	-1.45115	-1.25525	0.784184054937013	0.28822	-2.269017	0.489035
Trial1	1	1	noBlindfold	clockwise	practice	Free	1	-0.5	-0.5	6.36618	-0.28893	-1.45115	-1.25523	0.784170149060967	0.364558	-2.307103	0.469116
Trial1	1	1	noBlindfold	clockwise	practice	Free	1	-0.5	-0.5	6.386185	-0.28891	-1.45115	-1.25519	0.784137185716865	0.365144	-2.328262	0.52366
Trial1	1	1	noBlindfold	clockwise	practice	Free	1	-0.5	-0.5	6.406189	-0.28889	-1.45116	-1.25512	0.784075062492699	0.421675	-2.349421	0.49197
Trial1	1	1	noBlindfold	clockwise	practice	Free	1	-0.5	-0.5	6.426178	-0.28883	-1.45118	-1.25509	0.784062286586237	0.412059	-2.362117	0.47956
Trial1	1	1	noBlindfold	clockwise	practice	Free	1	-0.5	-0.5	6.446182	-0.2888	-1.45118	-1.25505	0.784031796125745	0.410923	-2.349421	0.454254
Trial1	1	1	noBlindfold	clockwise	practice	Free	1	-0.5	-0.5	6.466187	-0.28876	-1.45117	-1.25497	0.783965539464605	0.464312	-2.311335	0.456206
Trial1	1	1	noBlindfold	clockwise	practice	Free	1	-0.5	-0.5	6.486191	-0.28868	-1.45117	-1.25485	0.783871619285735	0.470479	-2.328262	0.502123
Trial1	1	1	noBlindfold	clockwise	practice	Free	1	-0.5	-0.5	6.50618	-0.28857	-1.45116	-1.25447	0.78353544735732	0.408951	-2.32403	0.525603
Trial1	1	1	noBlindfold	clockwise	practice	Free	1	-0.5	-0.5	6.526184	-0.28828	-1.45117	-1.25419	0.783344140132787	0.406448	-2.366348	0.592771
Trial1	1	1	noBlindfold	clockwise	practice	Free	1	-0.5	-0.5	6.546188	-0.28809	-1.45118	-1.25386	0.783077739976011	0.401049	-2.366348	0.559568
Trial1	1	1	noBlindfold	clockwise	practice	Free	1	-0.5	-0.5	6.566177	-0.28786	-1.45118	-1.25348	0.782774184225603	0.436665	-2.408666	0.571994
Trial1	1	1	noBlindfold	clockwise	practice	Free	1	-0.5	-0.5	6.586182	-0.28756	-1.45119	-1.2531	0.782489888813132	0.416901	-2.395971	0.516924
Trial1	1	1	noBlindfold	clockwise	practice	Free	1	-0.5	-0.5	6.606186	-0.28726	-1.45121	-1.2522	0.781705290067361	0.504848	-2.493302	0.492418
Trial1	1	1	noBlindfold	clockwise	practice	Free	1	-0.5	-0.5	6.62619	-0.28648	-1.45126	-1.25167	0.781408074974319	0.468709	-2.522925	0.619436
Trial1	1	1	noBlindfold	clockwise	practice	Free	1	-0.5	-0.5	6.646179	-0.28606	-1.45126	-1.25108	0.780955531385276	0.427377	-2.493302	0.571228
Trial1	1	1	noBlindfold	clockwise	practice	Free	1	-0.5	-0.5	6.666183	-0.28559	-1.45125	-1.25052	0.780545903758271	0.429014	-2.442521	0.503934
Trial1	1	1	noBlindfold	clockwise	practice	Free	1	-0.5	-0.5	6.686188	-0.28513	-1.45123	-1.24996	0.780133988193493	0.432483	-2.41713	0.495718
Trial1	1	1	noBlindfold	clockwise	practice	Free	1	-0.5	-0.5	6.706192	-0.28466	-1.45121	-1.24873	0.779081416063114	0.389873	-2.400203	0.534895
Trial1	1	1	noBlindfold	clockwise	practice	Free	1	-0.5	-0.5	6.726181	-0.28374	-1.45119	-1.24809	0.778721442904536	0.366546	-2.366348	0.514845
Trial1	1	1	noBlindfold	clockwise	practice	Free	1	-0.5	-0.5	6.746185	-0.28326	-1.45119	-1.24744	0.77823052968585	0.397042	-2.391739	0.501038
Trial1	1	1	noBlindfold	clockwise	practice	Free	1	-0.5	-0.5	6.76619	-0.2828	-1.4512	-1.24678	0.777725060520014	0.354099	-2.383276	0.544776
Trial1	1	1	noBlindfold	clockwise	practice	Free	1	-0.5	-0.5	6.786179	-0.28235	-1.4512	-1.24604	0.777140387898249	0.374889	-2.37058	0.623842
Trial1	1	1	noBlindfold	clockwise	practice	Free	1	-0.5	-0.5	6.806183	-0.2819	-1.45119	-1.24441	0.775702210656328	0.31169	-2.379044	0.605322
Trial1	1	1	noBlindfold	clockwise	practice	Free	1	-0.5	-0.5	6.826187	-0.28095	-1.4512	-1.24348	0.77507764753047	0.321975	-2.379044	0.646989
Trial1	1	1	noBlindfold	clockwise	practice	Free	1	-0.5	-0.5	6.846191	-0.28048	-1.4512	-1.24247	0.774242062326507	0.348367	-2.408666	0.641775
Trial1	1	1	noBlindfold	clockwise	practice	Free	1	-0.5	-0.5	6.86618	-0.27993	-1.45121	-1.24142	0.77339153643562	0.372262	-2.467912	0.687102
Trial1	1	1	noBlindfold	clockwise	practice	Free	1	-0.5	-0.5	6.886185	-0.27936	-1.45122	-1.24032	0.77249962146459	0.361922	-2.408666	0.661777
Trial1	1	1	noBlindfold	clockwise	practice	Free	1	-0.5	-0.5	6.906189	-0.27874	-1.45122	-1.23814	0.770588497805989	0.384331	-2.480607	0.661468
Trial1	1	1	noBlindfold	clockwise	practice	Free	1	-0.5	-0.5	6.926178	-0.2775	-1.45124	-1.23691	0.769767870984822	0.32574	-2.459448	0.419955
Trial1	1	1	noBlindfold	clockwise	practice	Free	1	-0.5	-0.5	6.946182	-0.2767	-1.45125	-1.236	0.769128603562791	0.379758	-2.450984	0.438801
Trial1	1	1	noBlindfold	clockwise	practice	Free	1	-0.5	-0.5	6.966187	-0.27607	-1.45123	-1.23509	0.76844126582676	0.375977	-2.41713	0.443083
Trial1	1	1	noBlindfold	clockwise	practice	Free	1	-0.5	-0.5	6.986191	-0.2754	-1.45121	-1.23423	0.767814370878675	0.345192	-2.332494	0.473657
Trial1	1	1	noBlindfold	clockwise	practice	Free	1	-0.5	-0.5	7.00618	-0.27477	-1.45118	-1.23246	0.766306883993422	0.373349	-2.349421	0.514587
Trial1	1	1	noBlindfold	clockwise	practice	Free	1	-0.5	-0.5	7.026184	-0.27358	-1.45117	-1.2316	0.765835802471714	0.248755	-2.400203	0.523576
Trial1	1	1	noBlindfold	clockwise	practice	Free	1	-0.5	-0.5	7.046188	-0.27307	-1.45119	-1.23074	0.765165519265302	0.284865	-2.450984	0.53902
Trial1	1	1	noBlindfold	clockwise	practice	Free	1	-0.5	-0.5	7.066177	-0.2726	-1.45121	-1.22989	0.764493399649302	0.219493	-2.400203	0.579347
Trial1	1	1	noBlindfold	clockwise	practice	Free	1	-0.5	-0.5	7.086182	-0.27218	-1.4512	-1.22902	0.763788004733369	0.265775	-2.315567	0.628039
Trial1	1	1	noBlindfold	clockwise	practice	Free	1	-0.5	-0.5	7.106186	-0.27177	-1.45118	-1.22719	0.762164191322224	0.286953	-2.345189	0.599349
Trial1	1	1	noBlindfold	clockwise	practice	Free	1	-0.5	-0.5	7.12619	-0.27097	-1.45117	-1.22631	0.761564826119803	0.181494	-2.383276	0.526183
Trial1	1	1	noBlindfold	clockwise	practice	Free	1	-0.5	-0.5	7.146179	-0.27064	-1.45119	-1.22555	0.760939484555476	0.120933	-2.459448	0.487392
Trial1	1	1	noBlindfold	clockwise	practice	Free	1	-0.5	-0.5	7.166183	-0.27039	-1.45121	-1.22494	0.760433212273669	0.139144	-2.425594	0.468836
Trial1	1	1	noBlindfold	clockwise	practice	Free	1	-0.5	-0.5	7.186188	-0.2702	-1.45121	-1.22449	0.760061748144375	0.102418	-2.438289	0.447398
Trial1	1	1	noBlindfold	clockwise	practice	Free	1	-0.5	-0.5	7.206192	-0.27007	-1.45121	-1.22417	0.759795987207269	0.075543	-2.412898	0.437359
Trial1	1	1	noBlindfold	clockwise	practice	Free	1	-0.5	-0.5	7.226181	-0.27	-1.45122	-1.22415	0.759798087744281	0.057738	-2.467912	0.320154
Trial1	1	1	noBlindfold	clockwise	practice	Free	1	-0.5	-0.5	7.246185	-0.27	-1.45123	-1.22414	0.759788657602453	0.071225	-2.480607	0.323766
Trial1	1	1	noBlindfold	clockwise	practice	Free	1	-0.5	-0.5	7.26619	-0.27	-1.45124	-1.22412	0.759769570122601	0.062947	-2.518693	0.340798
Trial1	1	1	noBlindfold	clockwise	practice	Free	1	-0.5	-0.5	7.286179	-0.27	-1.45125	-1.22409	0.759740938993534	0.075772	-2.531389	0.445278
Trial1	1	1	noBlindfold	clockwise	practice	Free	1	-0.5	-0.5	7.306183	-0.26999	-1.45126	-1.22404	0.75969636601039	0.076701	-2.531389	0.470347
Trial1	1	1	noBlindfold	clockwise	practice	Free	1	-0.5	-0.5	7.326187	-0.26998	-1.45125	-1.224	0.759661214691746	0.077583	-2.472143	0.613142
Trial1	1	1	noBlindfold	clockwise	practice	Free	1	-0.5	-0.5	7.346191	-0.26998	-1.45124	-1.22394	0.759604067481454	0.021824	-2.438289	0.669879
Trial1	1	1	noBlindfold	clockwise	practice	Free	1	-0.5	-0.5	7.36618	-0.26998	-1.45123	-1.22386	0.759527834005862	-0.027397	-2.476375	0.663325
Trial1	1	1	noBlindfold	clockwise	practice	Free	1	-0.5	-0.5	7.386185	-0.26999	-1.45123	-1.22378	0.759448577511494	-0.064214	-2.489071	0.63428
Trial1	1	1	noBlindfold	clockwise	practice	Free	1	-0.5	-0.5	7.406189	-0.27	-1.45124	-1.22365	0.759321596326005	-0.085625	-2.522925	0.652907
Trial1	1	1	noBlindfold	clockwise	practice	Free	1	-0.5	-0.5	7.426178	-0.27001	-1.45127	-1.22359	0.759261426920873	-0.049215	-2.58217	0.672552
Trial1	1	1	noBlindfold	clockwise	practice	Free	1	-0.5	-0.5	7.446182	-0.27001	-1.45128	-1.22351	0.759185195915691	0.013997	-2.607561	0.691194
Trial1	1	1	noBlindfold	clockwise	practice	Free	1	-0.5	-0.5	7.466187	-0.27001	-1.4513	-1.2234	0.759080336944323	0.076726	-2.607561	0.70564
Trial1	1	1	noBlindfold	clockwise	practice	Free	1	-0.5	-0.5	7.486191	-0.27	-1.4513	-1.22325	0.758940447655745	0.03415	-2.616025	0.770603
Trial1	1	1	noBlindfold	clockwise	practice	Free	1	-0.5	-0.5	7.50618	-0.27	-1.45131	-1.22266	0.758378246110074	0.0047628	-2.603329	0.805016
Trial1	1	1	noBlindfold	clockwise	practice	Free	1	-0.5	-0.5	7.526184	-0.27	-1.45132	-1.2222	0.757939896781897	-0.047471	-2.671038	0.836402
Trial1	1	1	noBlindfold	clockwise	practice	Free	1	-0.5	-0.5	7.546188	-0.27003	-1.45133	-1.22157	0.7573305032294	-0.120983	-2.709124	0.893807
Trial1	1	1	noBlindfold	clockwise	practice	Free	1	-0.5	-0.5	7.566177	-0.2701	-1.45134	-1.22074	0.756518408267354	-0.102838	-2.645647	0.90153
Trial1	1	1	noBlindfold	clockwise	practice	Free	1	-0.5	-0.5	7.586182	-0.27021	-1.45134	-1.2198	0.755589490714802	-0.041965	-2.74721	0.861413
Trial1	1	1	noBlindfold	clockwise	practice	Free	1	-0.5	-0.5	7.606186	-0.2703	-1.45137	-1.21747	0.753342791846556	-1.7306E-05	-2.79376	0.91027
Trial1	1	1	noBlindfold	clockwise	practice	Free	1	-0.5	-0.5	7.62619	-0.27036	-1.45139	-1.21614	0.752057895371817	0.136593	-2.853005	0.871502
Trial1	1	1	noBlindfold	clockwise	practice	Free	1	-0.5	-0.5	7.646179	-0.27025	-1.45141	-1.21484	0.750853646857875	0.190252	-2.874164	0.768429
Trial1	1	1	noBlindfold	clockwise	practice	Free	1	-0.5	-0.5	7.666183	-0.27006	-1.45142	-1.21354	0.749674378629476	0.186085	-2.853005	0.738715
Trial1	1	1	noBlindfold	clockwise	practice	Free	1	-0.5	-0.5	7.686188	-0.26983	-1.45141	-1.21234	0.748603036291359	0.138261	-2.79376	0.682304
Trial1	1	1	noBlindfold	clockwise	practice	Free	1	-0.5	-0.5	7.706192	-0.2696	-1.45141	-1.21008	0.746523813246874	0.137752	-2.819151	0.669715
Trial1	1	1	noBlindfold	clockwise	practice	Free	1	-0.5	-0.5	7.726181	-0.26919	-1.45139	-1.20916	0.745775511372424	0.090227	-2.772601	0.591649
Trial1	1	1	noBlindfold	clockwise	practice	Free	1	-0.5	-0.5	7.746185	-0.26902	-1.45139	-1.20836	0.745067508886657	0.105767	-2.79376	0.532224
Trial1	1	1	noBlindfold	clockwise	practice	Free	1	-0.5	-0.5	7.76619	-0.26888	-1.45139	-1.20774	0.744521627898184	0.063791	-2.819151	0.601053
Trial1	1	1	noBlindfold	clockwise	practice	Free	1	-0.5	-0.5	7.786179	-0.26877	-1.45141	-1.20726	0.744099478611136	0.053907	-2.84031	0.576208
Trial1	1	1	noBlindfold	clockwise	practice	Free	1	-0.5	-0.5	7.806183	-0.2687	-1.45141	-1.20675	0.743636424738542	0.111527	-2.88686	0.569842
Trial1	1	1	noBlindfold	clockwise	practice	Free	1	-0.5	-0.5	7.826187	-0.26858	-1.45146	-1.20671	0.743635810310005	0.238653	-2.975728	0.518841
Trial1	1	1	noBlindfold	clockwise	practice	Free	1	-0.5	-0.5	7.846191	-0.26856	-1.45149	-1.20669	0.743623001234835	0.262585	-3.060364	0.446427
Trial1	1	1	noBlindfold	clockwise	practice	Free	1	-0.5	-0.5	7.86618	-0.26855	-1.45152	-1.20668	0.74361671494438	0.276358	-3.123841	0.340725
Trial1	1	1	noBlindfold	clockwise	practice	Free	1	-0.5	-0.5	7.886185	-0.26853	-1.45155	-1.20666	0.743603897876305	0.264871	-3.157695	0.273823
Trial1	1	1	noBlindfold	clockwise	practice	Free	1	-0.5	-0.5	7.906189	-0.26852	-1.45157	-1.20663	0.74357846690463	0.207309	-3.128072	0.284311
Trial1	1	1	noBlindfold	clockwise	practice	Free	1	-0.5	-0.5	7.926178	-0.2685	-1.45156	-1.20662	0.743575176514893	0.072073	-3.085754	0.242995
Trial1	1	1	noBlindfold	clockwise	practice	Free	1	-0.5	-0.5	7.946182	-0.2685	-1.45155	-1.20661	0.74356566060948	0.0086985	-3.106913	0.21589
Trial1	1	1	noBlindfold	clockwise	practice	Free	1	-0.5	-0.5	7.966187	-0.2685	-1.45156	-1.2066	0.743556144717139	-0.07071	-3.178854	0.235621
Trial1	1	1	noBlindfold	clockwise	practice	Free	1	-0.5	-0.5	7.986191	-0.26851	-1.45159	-1.20658	0.743534108592628	-0.07325	-3.335431	0.286081
Trial1	1	1	noBlindfold	clockwise	practice	Free	1	-0.5	-0.5	8.00618	-0.26851	-1.45165	-1.20655	0.743505560952305	-0.098337	-3.441226	0.328969
Trial1	1	1	noBlindfold	clockwise	practice	Free	1	-0.5	-0.5	8.026184	-0.26851	-1.4517	-1.20654	0.743496045098343	0.045911	-3.301576	0.256142
Trial1	1	1	noBlindfold	clockwise	practice	Free	1	-0.5	-0.5	8.046188	-0.26851	-1.45165	-1.20652	0.743477013429643	0.090992	-3.089986	0.271191
Trial1	1	1	noBlindfold	clockwise	practice	Free	1	-0.5	-0.5	8.066177	-0.2685	-1.45158	-1.2065	0.743461213078367	0.239899	-3.013814	0.307912
Trial1	1	1	noBlindfold	clockwise	practice	Free	1	-0.5	-0.5	8.086182	-0.26849	-1.45152	-1.20648	0.74344529977724	0.27222	-3.022277	0.356677
Trial1	1	1	noBlindfold	clockwise	practice	Free	1	-0.5	-0.5	8.106186	-0.26847	-1.45153	-1.20645	0.743422980458407	0.273084	-3.140768	0.381759
Trial1	1	1	noBlindfold	clockwise	practice	Free	1	-0.5	-0.5	8.12619	-0.26845	-1.45159	-1.20644	0.743419683867866	0.130839	-3.204245	0.273439
Trial1	1	1	noBlindfold	clockwise	practice	Free	1	-0.5	-0.5	8.146179	-0.26844	-1.4516	-1.20642	0.743403771969555	0.018541	-3.178854	0.248155
Trial1	1	1	noBlindfold	clockwise	practice	Free	1	-0.5	-0.5	8.166183	-0.26844	-1.45159	-1.20641	0.743394369843076	-0.103751	-3.149231	0.31151
Trial1	1	1	noBlindfold	clockwise	practice	Free	1	-0.5	-0.5	8.186188	-0.26845	-1.45158	-1.20638	0.743362704515949	-0.256822	-3.106913	0.40136
Trial1	1	1	noBlindfold	clockwise	practice	Free	1	-0.5	-0.5	8.206192	-0.26847	-1.45156	-1.20635	0.743328051967152	-0.266437	-3.064595	0.363644
Trial1	1	1	noBlindfold	clockwise	practice	Free	1	-0.5	-0.5	8.226181	-0.26849	-1.45153	-1.20634	0.74331219468875	-0.119999	-3.043436	0.227677
Trial1	1	1	noBlindfold	clockwise	practice	Free	1	-0.5	-0.5	8.246185	-0.2685	-1.45153	-1.20633	0.74329956040722	-0.037371	-3.094218	0.173916
Trial1	1	1	noBlindfold	clockwise	practice	Free	1	-0.5	-0.5	8.26619	-0.26849	-1.45154	-1.20633	0.743302679188985	0.162914	-3.178854	0.053052
Trial1	1	1	noBlindfold	clockwise	practice	Free	1	-0.5	-0.5	8.286179	-0.26848	-1.45157	-1.20633	0.743305788809932	0.245136	-3.200013	-0.0088844
Trial1	1	1	noBlindfold	clockwise	practice	Free	1	-0.5	-0.5	8.306183	-0.26846	-1.45158	-1.20634	0.743321533078664	0.336068	-3.089986	-0.075331
Trial1	1	1	noBlindfold	clockwise	practice	Free	1	-0.5	-0.5	8.326187	-0.26843	-1.45147	-1.20633	0.743321366584282	0.304866	-2.759906	0.052437
Trial1	1	1	noBlindfold	clockwise	practice	Free	1	-0.5	-0.5	8.346191	-0.26841	-1.45141	-1.20633	0.743327596687603	0.151681	-2.742979	0.120707
Trial1	1	1	noBlindfold	clockwise	practice	Free	1	-0.5	-0.5	8.36618	-0.2684	-1.45138	-1.20632	0.743321314711678	0.134951	-2.713356	0.150722
Trial1	1	1	noBlindfold	clockwise	practice	Free	1	-0.5	-0.5	8.386185	-0.2684	-1.45137	-1.20631	0.743311799596854	0.04788	-2.713356	0.204373
Trial1	1	1	noBlindfold	clockwise	practice	Free	1	-0.5	-0.5	8.406189	-0.2684	-1.45136	-1.20628	0.743283254330962	0.0045023	-2.654111	0.235355
Trial1	1	1	noBlindfold	clockwise	practice	Free	1	-0.5	-0.5	8.426178	-0.26839	-1.45132	-1.20626	0.743267335209965	0.06957	-2.658343	0.308417
Trial1	1	1	noBlindfold	clockwise	practice	Free	1	-0.5	-0.5	8.446182	-0.26839	-1.45132	-1.20624	0.743248305230239	0.0042722	-2.734515	0.348598
Trial1	1	1	noBlindfold	clockwise	practice	Free	1	-0.5	-0.5	8.466187	-0.26839	-1.45135	-1.20622	0.743229388576137	-0.03197	-2.772601	0.45072
Trial1	1	1	noBlindfold	clockwise	practice	Free	1	-0.5	-0.5	8.486191	-0.2684	-1.45139	-1.20619	0.743197732513839	-0.074691	-2.836078	0.502629
Trial1	1	1	noBlindfold	clockwise	practice	Free	1	-0.5	-0.5	8.50618	-0.2684	-1.45141	-1.20614	0.743150271193866	-0.106898	-2.874164	0.470086
Trial1	1	1	noBlindfold	clockwise	practice	Free	1	-0.5	-0.5	8.526184	-0.26842	-1.45143	-1.20612	0.743125000142058	-0.232273	-2.895323	0.449319
Trial1	1	1	noBlindfold	clockwise	practice	Free	1	-0.5	-0.5	8.546188	-0.26843	-1.45144	-1.2061	0.743102859025974	-0.21077	-2.941873	0.427386
Trial1	1	1	noBlindfold	clockwise	practice	Free	1	-0.5	-0.5	8.566177	-0.26844	-1.45146	-1.20608	0.743080708637019	-0.163062	-2.954569	0.391863
Trial1	1	1	noBlindfold	clockwise	practice	Free	1	-0.5	-0.5	8.586182	-0.26844	-1.45147	-1.20605	0.743052277068054	-0.103645	-2.912251	0.444146
Trial1	1	1	noBlindfold	clockwise	practice	Free	1	-0.5	-0.5	8.606186	-0.26845	-1.45145	-1.20598	0.74298266538084	-0.062691	-2.874164	0.57287
Trial1	1	1	noBlindfold	clockwise	practice	Free	1	-0.5	-0.5	8.62619	-0.26845	-1.45142	-1.20595	0.742954120811302	0.035744	-2.848774	0.703673
Trial1	1	1	noBlindfold	clockwise	practice	Free	1	-0.5	-0.5	8.646179	-0.26845	-1.45143	-1.20591	0.742916061568784	0.023353	-2.929178	0.729355
Trial1	1	1	noBlindfold	clockwise	practice	Free	1	-0.5	-0.5	8.666183	-0.26845	-1.45145	-1.20586	0.74286860108111	-0.042232	-2.984191	0.773493
Trial1	1	1	noBlindfold	clockwise	practice	Free	1	-0.5	-0.5	8.686188	-0.26845	-1.45149	-1.20582	0.742830542310023	0.014494	-3.0519	0.729687
Trial1	1	1	noBlindfold	clockwise	practice	Free	1	-0.5	-0.5	8.706192	-0.26845	-1.45151	-1.20575	0.742764053234352	0.047198	-3.030741	0.77049
Trial1	1	1	noBlindfold	clockwise	practice	Free	1	-0.5	-0.5	8.726181	-0.26843	-1.45154	-1.20572	0.742741753338731	0.234564	-3.119609	0.662593
Trial1	1	1	noBlindfold	clockwise	practice	Free	1	-0.5	-0.5	8.746185	-0.26842	-1.45155	-1.20569	0.742716436192959	0.343965	-3.140768	0.504458
Trial1	1	1	noBlindfold	clockwise	practice	Free	1	-0.5	-0.5	8.76619	-0.2684	-1.45156	-1.20568	0.742713166642614	0.354727	-3.174622	0.309123
Trial1	1	1	noBlindfold	clockwise	practice	Free	1	-0.5	-0.5	8.786179	-0.26837	-1.45158	-1.20567	0.742713002040348	0.492654	-3.21694	0.190391
Trial1	1	1	noBlindfold	clockwise	practice	Free	1	-0.5	-0.5	8.806183	-0.26835	-1.4516	-1.20564	0.742690696709565	0.543508	-3.21694	0.243059
Trial1	1	1	noBlindfold	clockwise	practice	Free	1	-0.5	-0.5	8.826187	-0.26829	-1.45162	-1.20562	0.742690496512577	0.536405	-3.293113	0.297446
Trial1	1	1	noBlindfold	clockwise	practice	Free	1	-0.5	-0.5	8.846191	-0.26827	-1.45164	-1.20561	0.742687221998218	0.480915	-3.377749	0.240948
Trial1	1	1	noBlindfold	clockwise	practice	Free	1	-0.5	-0.5	8.86618	-0.26824	-1.45167	-1.2056	0.742687072880281	0.417591	-3.420067	0.218042
Trial1	1	1	noBlindfold	clockwise	practice	Free	1	-0.5	-0.5	8.886185	-0.26822	-1.45169	-1.20558	0.742674286527927	0.356801	-3.466616	0.262288
Trial1	1	1	noBlindfold	clockwise	practice	Free	1	-0.5	-0.5	8.906189	-0.26821	-1.45172	-1.20553	0.742629958164756	0.254713	-3.487775	0.392118
Trial1	1	1	noBlindfold	clockwise	practice	Free	1	-0.5	-0.5	8.926178	-0.26819	-1.45171	-1.2055	0.742607660309902	0.14796	-3.369285	0.635596
Trial1	1	1	noBlindfold	clockwise	practice	Free	1	-0.5	-0.5	8.946182	-0.26818	-1.45169	-1.20546	0.74257272430808	0.11042	-3.331199	0.671675
Trial1	1	1	noBlindfold	clockwise	practice	Free	1	-0.5	-0.5	8.966187	-0.26818	-1.45167	-1.20542	0.742534785203172	0.126728	-3.348126	0.799785
Trial1	1	1	noBlindfold	clockwise	practice	Free	1	-0.5	-0.5	8.986191	-0.26817	-1.45167	-1.20536	0.742480833613138	0.10762	-3.365053	0.868272
Trial1	1	1	noBlindfold	clockwise	practice	Free	1	-0.5	-0.5	9.00618	-0.26816	-1.45168	-1.20524	0.742370032882913	0.169995	-3.35659	0.870138
Trial1	1	1	noBlindfold	clockwise	practice	Free	1	-0.5	-0.5	9.026184	-0.26812	-1.45167	-1.20521	0.742353986391249	0.30922	-3.276185	0.667383
Trial1	1	1	noBlindfold	clockwise	practice	Free	1	-0.5	-0.5	9.046188	-0.26811	-1.45165	-1.20518	0.742328567502335	0.34758	-3.280417	0.623917
Trial1	1	1	noBlindfold	clockwise	practice	Free	1	-0.5	-0.5	9.066177	-0.26809	-1.45163	-1.20515	0.742306390699022	0.431809	-3.21694	0.629152
Trial1	1	1	noBlindfold	clockwise	practice	Free	1	-0.5	-0.5	9.086182	-0.26807	-1.45162	-1.20511	0.742274702756708	0.356273	-3.183086	0.623594
Trial1	1	1	noBlindfold	clockwise	practice	Free	1	-0.5	-0.5	9.106186	-0.26805	-1.4516	-1.20505	0.742223878772531	0.328552	-3.187318	0.599415
Trial1	1	1	noBlindfold	clockwise	practice	Free	1	-0.5	-0.5	9.12619	-0.26801	-1.4516	-1.20502	0.742207965289537	0.299652	-3.183086	0.545861
Trial1	1	1	noBlindfold	clockwise	practice	Free	1	-0.5	-0.5	9.146179	-0.268	-1.45159	-1.20499	0.742182550565736	0.306069	-3.102682	0.600259
Trial1	1	1	noBlindfold	clockwise	practice	Free	1	-0.5	-0.5	9.166183	-0.26798	-1.45156	-1.20494	0.7421412434989	0.235283	-3.064595	0.733201
Trial1	1	1	noBlindfold	clockwise	practice	Free	1	-0.5	-0.5	9.186188	-0.26797	-1.45155	-1.20482	0.742030349268175	0.23026	-3.064595	0.838463
Trial1	1	1	noBlindfold	clockwise	practice	Free	1	-0.5	-0.5	9.206192	-0.26794	-1.45152	-1.20405	0.741308534549644	0.225562	-3.034973	0.952119
Trial1	1	1	noBlindfold	clockwise	practice	Free	1	-0.5	-0.5	9.226181	-0.26774	-1.45152	-1.20329	0.740649381499347	0.367662	-3.106913	1.06029
Trial1	1	1	noBlindfold	clockwise	practice	Free	1	-0.5	-0.5	9.246185	-0.2675	-1.45153	-1.20221	0.739699301790924	0.424508	-3.013814	1.159041
Trial1	1	1	noBlindfold	clockwise	practice	Free	1	-0.5	-0.5	9.26619	-0.26711	-1.45151	-1.20078	0.738464789795329	0.549689	-3.026509	1.072634
Trial1	1	1	noBlindfold	clockwise	practice	Free	1	-0.5	-0.5	9.286179	-0.26647	-1.45152	-1.1991	0.737073335785362	0.657734	-3.145	1.091557
Trial1	1	1	noBlindfold	clockwise	practice	Free	1	-0.5	-0.5	9.306183	-0.26558	-1.45156	-1.19473	0.733213863974662	0.7254	-3.161927	1.118537
Trial1	1	1	noBlindfold	clockwise	practice	Free	1	-0.5	-0.5	9.326187	-0.26301	-1.45158	-1.19181	0.731276524222881	0.767825	-3.153463	1.192859
Trial1	1	1	noBlindfold	clockwise	practice	Free	1	-0.5	-0.5	9.346191	-0.26125	-1.4516	-1.18874	0.728947434110175	0.716798	-3.17039	1.266338
Trial1	1	1	noBlindfold	clockwise	practice	Free	1	-0.5	-0.5	9.36618	-0.25934	-1.4516	-1.18514	0.726177719039904	0.734147	-3.208477	1.139789
Trial1	1	1	noBlindfold	clockwise	practice	Free	1	-0.5	-0.5	9.386185	-0.25711	-1.4516	-1.18142	0.723414629296695	0.67146	-3.157695	1.016172
Trial1	1	1	noBlindfold	clockwise	practice	Free	1	-0.5	-0.5	9.406189	-0.25473	-1.45159	-1.17346	0.716732687755887	0.710508	-3.068827	0.872091
Trial1	1	1	noBlindfold	clockwise	practice	Free	1	-0.5	-0.5	9.426178	-0.24944	-1.4515	-1.16921	0.71457839358766	0.608659	-2.9588	0.905537
Trial1	1	1	noBlindfold	clockwise	practice	Free	1	-0.5	-0.5	9.446182	-0.24663	-1.45149	-1.16464	0.711296436612198	0.504585	-3.068827	0.989984
Trial1	1	1	noBlindfold	clockwise	practice	Free	1	-0.5	-0.5	9.466187	-0.24372	-1.4515	-1.15994	0.707954977587876	0.386898	-2.954569	0.955593
Trial1	1	1	noBlindfold	clockwise	practice	Free	1	-0.5	-0.5	9.486191	-0.24098	-1.45149	-1.1549	0.70426224629199	0.345366	-3.022277	1.188267
Trial1	1	1	noBlindfold	clockwise	practice	Free	1	-0.5	-0.5	9.50618	-0.23833	-1.4515	-1.14346	0.694630844624623	0.350007	-3.009582	1.209234
Trial1	1	1	noBlindfold	clockwise	practice	Free	1	-0.5	-0.5	9.526184	-0.23299	-1.45155	-1.13697	0.690670093307322	0.432429	-3.195781	1.580736
Trial1	1	1	noBlindfold	clockwise	practice	Free	1	-0.5	-0.5	9.546188	-0.23031	-1.45159	-1.12945	0.684791907441987	0.440585	-3.195781	1.715077
Trial1	1	1	noBlindfold	clockwise	practice	Free	1	-0.5	-0.5	9.566177	-0.22749	-1.45162	-1.12124	0.678381062624159	0.344319	-3.301576	1.928422
Trial1	1	1	noBlindfold	clockwise	practice	Free	1	-0.5	-0.5	9.586182	-0.22472	-1.45166	-1.11208	0.671134097765257	0.309878	-3.47508	1.988443
Trial1	1	1	noBlindfold	clockwise	practice	Free	1	-0.5	-0.5	9.606186	-0.22195	-1.45172	-1.08985	0.652100274283237	0.346618	-3.500471	2.331945
Trial1	1	1	noBlindfold	clockwise	practice	Free	1	-0.5	-0.5	9.62619	-0.21631	-1.45179	-1.07659	0.642600943027524	0.172507	-3.796697	2.51818
Trial1	1	1	noBlindfold	clockwise	practice	Free	1	-0.5	-0.5	9.646179	-0.21348	-1.45188	-1.06251	0.631277457403973	0.187131	-3.864406	2.593667
Trial1	1	1	noBlindfold	clockwise	practice	Free	1	-0.5	-0.5	9.666183	-0.21079	-1.45192	-1.04725	0.618970934119233	0.077567	-3.758611	2.525303
Trial1	1	1	noBlindfold	clockwise	practice	Free	1	-0.5	-0.5	9.686188	-0.2082	-1.45193	-1.03092	0.605824496926687	0.098156	-4.071764	2.495276
Trial1	1	1	noBlindfold	clockwise	practice	Free	1	-0.5	-0.5	9.706192	-0.20568	-1.452	-0.99676	0.577403474135546	0.303905	-4.126777	1.951376
Trial1	1	1	noBlindfold	clockwise	practice	Free	1	-0.5	-0.5	9.726181	-0.20019	-1.4521	-0.98036	0.566243528645408	0.720554	-4.27489	1.010918
Trial1	1	1	noBlindfold	clockwise	practice	Free	1	-0.5	-0.5	9.746185	-0.19679	-1.45209	-0.96447	0.554678871556671	0.768256	-4.033678	0.824973
Trial1	1	1	noBlindfold	clockwise	practice	Free	1	-0.5	-0.5	9.76619	-0.19305	-1.45202	-0.94854	0.543513027480752	0.549886	-3.957505	0.682881
Trial1	1	1	noBlindfold	clockwise	practice	Free	1	-0.5	-0.5	9.786179	-0.18892	-1.45198	-0.93332	0.533420080229732	0.386447	-4.118314	1.058888
Trial1	1	1	noBlindfold	clockwise	practice	Free	1	-0.5	-0.5	9.806183	-0.18485	-1.45201	-0.90283	0.511460194523286	0.217915	-4.080227	1.105627
Trial1	1	1	noBlindfold	clockwise	practice	Free	1	-0.5	-0.5	9.826187	-0.17712	-1.45198	-0.88722	0.504173378877911	-0.050328	-3.885565	1.448883
Trial1	1	1	noBlindfold	clockwise	practice	Free	1	-0.5	-0.5	9.846191	-0.1736	-1.45191	-0.8717	0.494669424632523	0.044945	-3.635888	1.543049
Trial1	1	1	noBlindfold	clockwise	practice	Free	1	-0.5	-0.5	9.86618	-0.17037	-1.45186	-0.85561	0.484885976283651	0.063464	-3.826319	1.954317
Trial1	1	1	noBlindfold	clockwise	practice	Free	1	-0.5	-0.5	9.886185	-0.16732	-1.4519	-0.83882	0.474842039948463	-0.023549	-4.054837	2.16768
Trial1	1	1	noBlindfold	clockwise	practice	Free	1	-0.5	-0.5	9.906189	-0.1645	-1.452	-0.80198	0.451389119192614	-0.03901	-4.190254	2.373936
Trial1	1	1	noBlindfold	clockwise	practice	Free	1	-0.5	-0.5	9.926178	-0.15947	-1.45211	-0.78242	0.442404488294322	0.105071	-4.312976	2.503707
Trial1	1	1	noBlindfold	clockwise	practice	Free	1	-0.5	-0.5	9.946182	-0.15719	-1.45214	-0.7619799	0.431453574760959	0.162426	-4.342599	2.321726
Trial1	1	1	noBlindfold	clockwise	practice	Free	1	-0.5	-0.5	9.966187	-0.15491	-1.45214	-0.7401	0.420398777240285	0.175888	-4.262195	2.355053
Trial1	1	1	noBlindfold	clockwise	practice	Free	1	-0.5	-0.5	9.986191	-0.15262	-1.45214	-0.71817	0.410208522459109	0.124306	-4.312976	2.268042
Trial1	1	1	noBlindfold	clockwise	practice	Free	1	-0.5	-0.5	10.00618	-0.15031	-1.45215	-0.67142	0.389445668952715	-0.065954	-4.207181	2.343787
Trial1	1	1	noBlindfold	clockwise	practice	Free	1	-0.5	-0.5	10.02618	-0.14626	-1.45214	-0.64711	0.383110088773217	0.057438	-4.351063	2.735892
Trial1	1	1	noBlindfold	clockwise	practice	Free	1	-0.5	-0.5	10.04619	-0.14447	-1.45218	-0.6211	0.375588589453407	0.0071546	-4.346831	2.50018
Trial1	1	1	noBlindfold	clockwise	practice	Free	1	-0.5	-0.5	10.06618	-0.14274	-1.45215	-0.59421	0.369472906315073	-0.075355	-4.164863	2.608558
Trial1	1	1	noBlindfold	clockwise	practice	Free	1	-0.5	-0.5	10.08618	-0.14114	-1.45212	-0.56837	0.365314871162677	0.114482	-4.43993	2.142315
Trial1	1	1	noBlindfold	clockwise	practice	Free	1	-0.5	-0.5	10.10619	-0.1397	-1.45217	-0.51373	0.360561514644007	0.093662	-4.461089	2.016744
Trial1	1	1	noBlindfold	clockwise	practice	Free	1	-0.5	-0.5	10.12619	-0.13666	-1.4522	-0.48718	0.363566088053088	0.205438	-4.588043	1.233009
Trial1	1	1	noBlindfold	clockwise	practice	Free	1	-0.5	-0.5	10.14618	-0.13502	-1.45224	-0.4614	0.367015474114502	0.377123	-4.659984	0.733712
Trial1	1	1	noBlindfold	clockwise	practice	Free	1	-0.5	-0.5	10.16618	-0.13313	-1.45231	-0.43553	0.372491585754819	0.542201	-4.736156	0.978199
Trial1	1	1	noBlindfold	clockwise	practice	Free	1	-0.5	-0.5	10.18619	-0.13079	-1.45241	-0.41107	0.379769106786392	0.538937	-5.193191	1.049823
Trial1	1	1	noBlindfold	clockwise	practice	Free	1	-0.5	-0.5	10.20619	-0.12816	-1.45252	-0.36337	0.396147374412411	0.603074	-5.235509	0.841212
Trial1	1	1	noBlindfold	clockwise	practice	Free	1	-0.5	-0.5	10.22618	-0.12188	-1.45254	-0.34125	0.410093038252435	0.307053	-4.926587	1.101139
Trial1	1	1	noBlindfold	clockwise	practice	Free	1	-0.5	-0.5	10.24619	-0.11863	-1.45246	-0.32015	0.421650452569681	0.014288	-4.985833	1.182435
Trial1	1	1	noBlindfold	clockwise	practice	Free	1	-0.5	-0.5	10.26619	-0.11564	-1.45247	-0.2979	0.434254560718306	-0.071896	-5.163568	1.56244
Trial1	1	1	noBlindfold	clockwise	practice	Free	1	-0.5	-0.5	10.28618	-0.11273	-1.45254	-0.27637	0.447200661605978	-0.085746	-5.2609	1.604316
Trial1	1	1	noBlindfold	clockwise	practice	Free	1	-0.5	-0.5	10.30618	-0.11015	-1.45264	-0.23324	0.472381125667734	0.183036	-5.383622	1.733908
Trial1	1	1	noBlindfold	clockwise	practice	Free	1	-0.5	-0.5	10.32619	-0.10496	-1.45273	-0.21262	0.488511899534201	0.356958	-5.47249	1.36099
Trial1	1	1	noBlindfold	clockwise	practice	Free	1	-0.5	-0.5	10.34619	-0.10223	-1.45277	-0.19241	0.502824603451802	0.413835	-5.641762	1.38574
Trial1	1	1	noBlindfold	clockwise	practice	Free	1	-0.5	-0.5	10.36618	-0.09936801	-1.45282	-0.17199	0.517780407146857	0.416513	-5.777179	1.495096
Trial1	1	1	noBlindfold	clockwise	practice	Free	1	-0.5	-0.5	10.38618	-0.09627301	-1.45288	-0.15263	0.532598725568327	0.487293	-5.827961	1.498491
Trial1	1	1	noBlindfold	clockwise	practice	Free	1	-0.5	-0.5	10.40619	-0.093134	-1.4529	-0.1162	0.559323145586832	0.437777	-5.726398	0.957471
Trial1	1	1	noBlindfold	clockwise	practice	Free	1	-0.5	-0.5	10.42618	-0.086382	-1.45287	-0.09861	0.576362543555834	0.485768	-5.764484	0.931748
Trial1	1	1	noBlindfold	clockwise	practice	Free	1	-0.5	-0.5	10.44618	-0.082636	-1.45287	-0.081847	0.590799997569285	0.383492	-5.794106	1.503799
Trial1	1	1	noBlindfold	clockwise	practice	Free	1	-0.5	-0.5	10.46619	-0.078986	-1.4529	-0.064636	0.605635702412312	0.309926	-5.870279	1.896753
Trial1	1	1	noBlindfold	clockwise	practice	Free	1	-0.5	-0.5	10.48619	-0.075303	-1.45291	-0.047955	0.620251740914808	0.262269	-5.836424	1.737904
Trial1	1	1	noBlindfold	clockwise	practice	Free	1	-0.5	-0.5	10.50618	-0.071831	-1.45291	-0.014381	0.647421426469606	0.284559	-5.815265	1.46055
Trial1	1	1	noBlindfold	clockwise	practice	Free	1	-0.5	-0.5	10.52618	-0.064723	-1.45297	0.00086581	0.663575637275195	0.593637	-6.026855	1.398633
Trial1	1	1	noBlindfold	clockwise	practice	Free	1	-0.5	-0.5	10.54619	-0.061195	-1.45299	0.016287	0.677570728754733	0.607177	-5.980306	1.364906
Trial1	1	1	noBlindfold	clockwise	practice	Free	1	-0.5	-0.5	10.56618	-0.05738	-1.45301	0.031999	0.692051588622478	0.651919	-6.009928	1.608745
Trial1	1	1	noBlindfold	clockwise	practice	Free	1	-0.5	-0.5	10.58618	-0.053273	-1.45299	0.047101	0.706317576788636	0.490671	-5.92106	1.62708
Trial1	1	1	noBlindfold	clockwise	practice	Free	1	-0.5	-0.5	10.60619	-0.049264	-1.45298	0.077192	0.732334314905589	0.231218	-5.971842	1.587974
Trial1	1	1	noBlindfold	clockwise	practice	Free	1	-0.5	-0.5	10.62619	-0.041662	-1.45298	0.092028	0.748712811617193	0.222363	-5.993001	1.798091
Trial1	1	1	noBlindfold	clockwise	practice	Free	1	-0.5	-0.5	10.64618	-0.038203	-1.45302	0.10701	0.762704141657789	0.270802	-6.314618	1.978717
Trial1	1	1	noBlindfold	clockwise	practice	Free	1	-0.5	-0.5	10.66618	-0.034826	-1.4531	0.12258	0.777169676727927	0.434268	-6.361168	1.898
Trial1	1	1	noBlindfold	clockwise	practice	Free	1	-0.5	-0.5	10.68619	-0.031374	-1.45316	0.13772	0.791389355506037	0.383551	-6.479658	1.885975
Trial1	1	1	noBlindfold	clockwise	practice	Free	1	-0.5	-0.5	10.70619	-0.028025	-1.45323	0.16756	0.817555348584661	0.466254	-6.513512	1.751366
Trial1	1	1	noBlindfold	clockwise	practice	Free	1	-0.5	-0.5	10.72618	-0.021376	-1.45329	0.18261	0.833689002920179	0.303993	-6.606612	1.760904
Trial1	1	1	noBlindfold	clockwise	practice	Free	1	-0.5	-0.5	10.74619	-0.018105	-1.45327	0.19707	0.847425146688509	0.200421	-6.441572	1.715224
Trial1	1	1	noBlindfold	clockwise	practice	Free	1	-0.5	-0.5	10.76619	-0.015112	-1.45324	0.21212	0.861528445513185	0.190191	-6.416181	1.572552
Trial1	1	1	noBlindfold	clockwise	practice	Free	1	-0.5	-0.5	10.78618	-0.012216	-1.45323	0.22546	0.874199893425287	0.166736	-6.585453	1.429903
Trial1	1	1	noBlindfold	clockwise	practice	Free	1	-0.5	-0.5	10.80618	-0.0095531	-1.45325	0.25168	0.897530480911469	0.316849	-6.534671	1.215554
Trial1	1	1	noBlindfold	clockwise	practice	Free	1	-0.5	-0.5	10.82619	-0.0044827	-1.45335	0.26393	0.910563797133179	0.262537	-6.69548	1.425818
Trial1	1	1	noBlindfold	clockwise	practice	Free	1	-0.5	-0.5	10.84619	-0.002027	-1.45336	0.2759	0.921953322261457	0.146275	-6.74203	1.610796
Trial1	1	1	noBlindfold	clockwise	practice	Free	1	-0.5	-0.5	10.86618	0.00017602	-1.45336	0.2879	0.933253696620659	0.105576	-6.687016	1.501666
Trial1	1	1	noBlindfold	clockwise	practice	Free	1	-0.5	-0.5	10.88618	0.0022376	-1.45335	0.29921	0.943916972043159	0.122764	-6.76742	1.568909
Trial1	1	1	noBlindfold	clockwise	practice	Free	1	-0.5	-0.5	10.90619	0.0041039	-1.45334	0.32097	0.963385945983069	0.206849	-6.560062	1.417784
Trial1	1	1	noBlindfold	clockwise	practice	Free	1	-0.5	-0.5	10.92618	0.0076262	-1.45335	0.33106	0.973830103173356	0.397208	-6.627771	1.376117
Trial1	1	1	noBlindfold	clockwise	practice	Free	1	-0.5	-0.5	10.94618	0.0095579	-1.45333	0.34057	0.982958357697537	0.325595	-6.674321	1.212357
Trial1	1	1	noBlindfold	clockwise	practice	Free	1	-0.5	-0.5	10.96619	0.011389	-1.45333	0.34959	0.991625878898373	0.10287	-6.589685	0.989499
Trial1	1	1	noBlindfold	clockwise	practice	Free	1	-0.5	-0.5	10.98619	0.013035	-1.4533	0.35757	0.999315393036086	0.040463	-6.619307	0.959978
Trial1	1	1	noBlindfold	clockwise	practice	Free	1	-0.5	-0.5	11.00618	0.014474	-1.45331	0.37144	1.01197391790932	-0.00015234	-6.674321	0.997798
Trial1	1	1	noBlindfold	clockwise	practice	Free	1	-0.5	-0.5	11.02618	0.016668	-1.45331	0.37692	1.01780866635193	0.129258	-6.699712	0.775446
Trial1	1	1	noBlindfold	clockwise	practice	Free	1	-0.5	-0.5	11.04619	0.017543	-1.45333	0.38155	1.02224321141153	0.20899	-6.69548	0.821829
Trial1	1	1	noBlindfold	clockwise	practice	Free	1	-0.5	-0.5	11.06618	0.018311	-1.45332	0.3856	1.02612555435401	0.092282	-6.657394	1.128175
Trial1	1	1	noBlindfold	clockwise	practice	Free	1	-0.5	-0.5	11.08618	0.018906	-1.45333	0.38941	1.02971528331199	-0.015518	-6.750493	1.405052
Trial1	1	1	noBlindfold	clockwise	practice	Free	1	-0.5	-0.5	11.10619	0.019318	-1.45335	0.39623	1.03581821083432	-0.016001	-6.598148	1.52685
Trial1	1	1	noBlindfold	clockwise	practice	Free	1	-0.5	-0.5	11.12619	0.019701	-1.45329	0.39951	1.03884905685865	-0.092254	-6.403486	1.682002
Trial1	1	1	noBlindfold	clockwise	practice	Free	1	-0.5	-0.5	11.14618	0.019692	-1.45323	0.40312	1.04197191683318	-0.142108	-6.55583	2.005197
Trial1	1	1	noBlindfold	clockwise	practice	Free	1	-0.5	-0.5	11.16618	0.019547	-1.45324	0.40704	1.04529930990497	-0.253968	-6.513512	2.177077
Trial1	1	1	noBlindfold	clockwise	practice	Free	1	-0.5	-0.5	11.18619	0.019273	-1.45326	0.41143	1.04897525974422	-0.191974	-6.564294	2.29068
Trial1	1	1	noBlindfold	clockwise	practice	Free	1	-0.5	-0.5	11.20619	0.018918	-1.45327	0.42115	1.05725740071719	-0.075635	-6.661625	2.118859
Trial1	1	1	noBlindfold	clockwise	practice	Free	1	-0.5	-0.5	11.22618	0.018438	-1.45332	0.42652	1.06170487984827	0.058299	-6.636235	2.064684
Trial1	1	1	noBlindfold	clockwise	practice	Free	1	-0.5	-0.5	11.24619	0.018345	-1.45332	0.43195	1.06640161417993	-0.088312	-6.572758	2.013832
Trial1	1	1	noBlindfold	clockwise	practice	Free	1	-0.5	-0.5	11.26619	0.018202	-1.45331	0.43786	1.07150114995644	-0.208311	-6.653162	2.000871
Trial1	1	1	noBlindfold	clockwise	practice	Free	1	-0.5	-0.5	11.28618	0.017948	-1.4533	0.44323	1.07608223163421	-0.091545	-6.581221	1.694628
Trial1	1	1	noBlindfold	clockwise	practice	Free	1	-0.5	-0.5	11.30618	0.017674	-1.45329	0.45294	1.0844727037992	0.078275	-6.593917	1.472529
Trial1	1	1	noBlindfold	clockwise	practice	Free	1	-0.5	-0.5	11.32619	0.01757	-1.45338	0.45648	1.08753516984634	0.093999	-6.885911	0.65344
Trial1	1	1	noBlindfold	clockwise	practice	Free	1	-0.5	-0.5	11.34619	0.017619	-1.45342	0.45857	1.0893970265993	-0.091806	-6.758957	0.270823
Trial1	1	1	noBlindfold	clockwise	practice	Free	1	-0.5	-0.5	11.36618	0.017578	-1.45339	0.459	1.0897559221365	-0.233185	-6.69548	-0.065668
Trial1	1	1	noBlindfold	clockwise	practice	Free	1	-0.5	-0.5	11.38618	0.017507	-1.45333	0.45895	1.08967819335163	-0.378233	-6.39079	-0.658226
Trial1	1	1	noBlindfold	clockwise	practice	Free	1	-0.5	-0.5	11.40619	0.017485	-1.45323	0.45854	1.08930695526222	-0.442988	-6.454267	-1.305217
Trial1	1	1	noBlindfold	clockwise	practice	Free	1	-0.5	-0.5	11.42618	0.017385	-1.4532	0.45796	1.08874910725352	-0.401103	-6.53044	-1.867887
Trial1	1	1	noBlindfold	clockwise	practice	Free	1	-0.5	-0.5	11.44618	0.017261	-1.45325	0.45742	1.08821507049883	-0.317223	-6.513512	-1.607238
Trial1	1	1	noBlindfold	clockwise	practice	Free	1	-0.5	-0.5	11.46619	0.017261	-1.45325	0.45742	1.08821507049883	-0.317223	-6.513512	-1.607238
Trial1	1	1	noBlindfold	clockwise	practice	Free	1	-0.5	-0.5	11.48619	0.016942	-1.45309	0.45644	1.08720122713463	-0.539871	-6.035319	-1.49864
Trial1	1	1	noBlindfold	clockwise	practice	Free	1	-0.5	-0.5	11.50618	0.016927	-1.45309	0.45557	1.0864287896492	-0.566571	-6.035319	-1.486102
Trial1	1	1	noBlindfold	clockwise	practice	Free	1	-0.5	-0.5	11.52618	0.016442	-1.45297	0.45533	1.08598700472011	-0.995463	-5.857583	-0.928612
Trial1	1	1	noBlindfold	clockwise	practice	Free	1	-0.5	-0.5	11.54619	0.016183	-1.45293	0.45518	1.08573187370566	-1.120325	-5.760252	-0.844901
Trial1	1	1	noBlindfold	clockwise	practice	Free	1	-0.5	-0.5	11.56618	0.015991	-1.45289	0.4551	1.08557022824407	-1.102779	-5.692543	-0.756626
Trial1	1	1	noBlindfold	clockwise	practice	Free	1	-0.5	-0.5	11.58618	0.015882	-1.45286	0.45506	1.0854832342193	-1.044909	-5.696775	-0.769056
Trial1	1	1	noBlindfold	clockwise	practice	Free	1	-0.5	-0.5	11.60619	0.015824	-1.45285	0.45483	1.08525329293691	-1.097798	-5.734861	-0.962365
Trial1	1	1	noBlindfold	clockwise	practice	Free	1	-0.5	-0.5	11.62619	0.015532	-1.45289	0.45463	1.08493854941503	-1.43625	-5.84912	-0.891782
Trial1	1	1	noBlindfold	clockwise	practice	Free	1	-0.5	-0.5	11.64618	0.015132	-1.45291	0.45443	1.08457252947409	-1.646318	-5.798338	-0.522659
Trial1	1	1	noBlindfold	clockwise	practice	Free	1	-0.5	-0.5	11.66618	0.014459	-1.4529	0.45426	1.08410340528327	-1.767145	-5.696775	-0.287382
Trial1	1	1	noBlindfold	clockwise	practice	Free	1	-0.5	-0.5	11.68619	0.013485	-1.45287	0.45403	1.08343901545004	-1.758251	-5.671384	-0.307971
Trial1	1	1	noBlindfold	clockwise	practice	Free	1	-0.5	-0.5	11.70619	0.012271	-1.45284	0.45307	1.08201847195737	-1.806899	-5.641762	-0.492408
Trial1	1	1	noBlindfold	clockwise	practice	Free	1	-0.5	-0.5	11.72618	0.0085622	-1.45279	0.45221	1.07950887558317	-2.096204	-5.476721	-0.70154
Trial1	1	1	noBlindfold	clockwise	practice	Free	1	-0.5	-0.5	11.74619	0.0057687	-1.45274	0.45108	1.07719784183324	-2.118796	-5.353999	-0.746678
Trial1	1	1	noBlindfold	clockwise	practice	Free	1	-0.5	-0.5	11.76619	0.0023529	-1.45268	0.44951	1.07421023786039	-2.172602	-5.218582	-0.88821
Trial1	1	1	noBlindfold	clockwise	practice	Free	1	-0.5	-0.5	11.78618	-0.0018187	-1.4526	0.4473	1.07030926822836	-2.071146	-5.028151	-1.281431
Trial1	1	1	noBlindfold	clockwise	practice	Free	1	-0.5	-0.5	11.80618	-0.0069066	-1.45254	0.43974	1.06125038187653	-2.16188	-5.040846	-1.678441
Trial1	1	1	noBlindfold	clockwise	practice	Free	1	-0.5	-0.5	11.82619	-0.019811	-1.45244	0.4339	1.0501193658718	-2.28746	-4.829256	-2.080363
Trial1	1	1	noBlindfold	clockwise	practice	Free	1	-0.5	-0.5	11.84619	-0.027917	-1.45236	0.42751	1.04073875061319	-2.525514	-4.363758	-1.916174
Trial1	1	1	noBlindfold	clockwise	practice	Free	1	-0.5	-0.5	11.86618	-0.036792	-1.45222	0.42	1.03002991447355	-2.616725	-4.338367	-1.789746
Trial1	1	1	noBlindfold	clockwise	practice	Free	1	-0.5	-0.5	11.88618	-0.04731	-1.45213	0.41131	1.01755303783683	-2.588948	-4.012519	-1.793583
Trial1	1	1	noBlindfold	clockwise	practice	Free	1	-0.5	-0.5	11.90619	-0.05961	-1.45205	0.39223	0.994996347094601	-2.650358	-4.046373	-1.762208
Trial1	1	1	noBlindfold	clockwise	practice	Free	1	-0.5	-0.5	11.92618	-0.08730701	-1.45206	0.3812	0.973051373049436	-2.615508	-4.101386	-1.526667
Trial1	1	1	noBlindfold	clockwise	practice	Free	1	-0.5	-0.5	11.94618	-0.10383	-1.45207	0.36952	0.955518559900914	-2.467851	-4.135241	-1.484697
Trial1	1	1	noBlindfold	clockwise	practice	Free	1	-0.5	-0.5	11.96619	-0.12159	-1.4521	0.35758	0.937356705022052	-2.373784	-4.257963	-1.43716
Trial1	1	1	noBlindfold	clockwise	practice	Free	1	-0.5	-0.5	11.98619	-0.1399	-1.45209	0.34505	0.918575786165139	-2.442635	-4.088691	-1.538651
Trial1	1	1	noBlindfold	clockwise	practice	Free	1	-0.5	-0.5	12.00618	-0.15924	-1.45207	0.31829	0.886406170412633	-2.278964	-4.312976	-1.201658
Trial1	1	1	noBlindfold	clockwise	practice	Free	1	-0.5	-0.5	12.02618	-0.20052	-1.45208	0.30429	0.858236950845819	-1.976004	-4.143704	-1.066143
Trial1	1	1	noBlindfold	clockwise	practice	Free	1	-0.5	-0.5	12.04619	-0.22289	-1.45208	0.29102	0.838154281380735	-1.935419	-4.012519	-0.942655
Trial1	1	1	noBlindfold	clockwise	practice	Free	1	-0.5	-0.5	12.06618	-0.24519	-1.45203	0.27691	0.817629071059792	-1.994719	-3.965969	-0.781529
Trial1	1	1	noBlindfold	clockwise	practice	Free	1	-0.5	-0.5	12.08618	-0.26879	-1.452	0.26327	0.797520648761968	-1.961679	-4.080227	-0.762626
Trial1	1	1	noBlindfold	clockwise	practice	Free	1	-0.5	-0.5	12.10619	-0.29232	-1.45203	0.23668	0.765394286144899	-2.049013	-3.987128	-0.538193
Trial1	1	1	noBlindfold	clockwise	practice	Free	1	-0.5	-0.5	12.12619	-0.34108	-1.45203	0.22365	0.740894660499568	-1.818087	-4.050605	-0.184617
Trial1	1	1	noBlindfold	clockwise	practice	Free	1	-0.5	-0.5	12.14618	-0.36688	-1.45203	0.21164	0.723983718453066	-1.658111	-3.961737	0.108176
Trial1	1	1	noBlindfold	clockwise	practice	Free	1	-0.5	-0.5	12.16618	-0.39293	-1.45202	0.20001	0.708151109217898	-1.547151	-4.114082	0.091075
Trial1	1	1	noBlindfold	clockwise	practice	Free	1	-0.5	-0.5	12.18619	-0.41833	-1.45205	0.18944	0.694260413417108	-1.48258	-4.105618	0.269701
Trial1	1	1	noBlindfold	clockwise	practice	Free	1	-0.5	-0.5	12.20619	-0.44372	-1.45206	0.16972	0.672080583529089	-1.377762	-4.173327	0.032379
Trial1	1	1	noBlindfold	clockwise	practice	Free	1	-0.5	-0.5	12.22618	-0.49575	-1.45211	0.16055	0.660563670396023	-1.296814	-4.359526	-0.215578
Trial1	1	1	noBlindfold	clockwise	practice	Free	1	-0.5	-0.5	12.24619	-0.52	-1.45216	0.1511	0.651407094248901	-1.255272	-4.482248	-0.285611
Trial1	1	1	noBlindfold	clockwise	practice	Free	1	-0.5	-0.5	12.26619	-0.54628	-1.45219	0.14263	0.644294320697718	-1.200454	-4.245268	-0.302203
Trial1	1	1	noBlindfold	clockwise	practice	Free	1	-0.5	-0.5	12.28618	-0.57002	-1.45218	0.13407	0.637924430874461	-1.170195	-4.431467	-0.296308
Trial1	1	1	noBlindfold	clockwise	practice	Free	1	-0.5	-0.5	12.30618	-0.59417	-1.45218	0.11691	0.624056035962537	-1.091565	-4.291817	-0.519379
Trial1	1	1	noBlindfold	clockwise	practice	Free	1	-0.5	-0.5	12.32619	-0.64269	-1.45222	0.10832	0.624830902437582	-0.957051	-4.444162	-0.513187
Trial1	1	1	noBlindfold	clockwise	practice	Free	1	-0.5	-0.5	12.34619	-0.66486	-1.45221	0.10014	0.622371953872709	-1.019125	-4.27489	-0.447869
Trial1	1	1	noBlindfold	clockwise	practice	Free	1	-0.5	-0.5	12.36618	-0.68798	-1.45218	0.092163	0.6212837534146	-1.025847	-4.215645	-0.282481
Trial1	1	1	noBlindfold	clockwise	practice	Free	1	-0.5	-0.5	12.38618	-0.70938	-1.45213	0.084288	0.620670959889926	-1.041759	-4.20295	-0.378854
Trial1	1	1	noBlindfold	clockwise	practice	Free	1	-0.5	-0.5	12.40619	-0.73172	-1.45212	0.068405	0.613822791323909	-0.889216	-4.376453	-0.510731
Trial1	1	1	noBlindfold	clockwise	practice	Free	1	-0.5	-0.5	12.42618	-0.77358	-1.45218	0.060644	0.623833086686045	-0.908108	-4.43993	-0.449659
Trial1	1	1	noBlindfold	clockwise	practice	Free	1	-0.5	-0.5	12.44618	-0.79434	-1.45218	0.053047	0.626495833845917	-0.919956	-4.257963	-0.395003
Trial1	1	1	noBlindfold	clockwise	practice	Free	1	-0.5	-0.5	12.46619	-0.81404	-1.45213	0.0454	0.629350686088259	-0.961806	-4.287586	-0.356226
Trial1	1	1	noBlindfold	clockwise	practice	Free	1	-0.5	-0.5	12.48619	-0.83393	-1.45214	0.038073	0.633270722643449	-0.911734	-4.448394	-0.373131
Trial1	1	1	noBlindfold	clockwise	practice	Free	1	-0.5	-0.5	12.50618	-0.85276	-1.45219	0.023349	0.631136915007137	-0.799398	-4.43993	-0.645455
Trial1	1	1	noBlindfold	clockwise	practice	Free	1	-0.5	-0.5	12.52618	-0.8886499	-1.45227	0.015858	0.645877892915049	-0.712203	-4.473785	-0.484673
Trial1	1	1	noBlindfold	clockwise	practice	Free	1	-0.5	-0.5	12.54619	-0.90614	-1.45225	0.008466301	0.650759290283059	-0.636796	-4.435699	-0.570892
Trial1	1	1	noBlindfold	clockwise	practice	Free	1	-0.5	-0.5	12.56618	-0.92298	-1.45224	0.0014104	0.655991218346803	-0.632377	-4.48648	-0.472355
Trial1	1	1	noBlindfold	clockwise	practice	Free	1	-0.5	-0.5	12.58618	-0.93869	-1.45225	-0.005603	0.660966954968988	-0.650654	-4.554189	-0.638246
Trial1	1	1	noBlindfold	clockwise	practice	Free	1	-0.5	-0.5	12.60619	-0.9538	-1.45229	-0.019642	0.660816364582256	-0.546229	-4.710766	-0.679071
Trial1	1	1	noBlindfold	clockwise	practice	Free	1	-0.5	-0.5	12.62619	-0.98185	-1.45228	-0.026848	0.675316418471188	-0.439423	-4.516103	-0.724471
Trial1	1	1	noBlindfold	clockwise	practice	Free	1	-0.5	-0.5	12.64618	-0.99516	-1.45226	-0.033963	0.679980805702578	-0.537399	-4.473785	-0.763017
Trial1	1	1	noBlindfold	clockwise	practice	Free	1	-0.5	-0.5	12.66618	-1.00773	-1.45224	-0.0405	0.684784645032985	-0.528592	-4.249499	-0.601674
Trial1	1	1	noBlindfold	clockwise	practice	Free	1	-0.5	-0.5	12.68619	-1.01893	-1.4522	-0.047263	0.688664717181085	-0.480657	-4.53303	-0.570936
Trial1	1	1	noBlindfold	clockwise	practice	Free	1	-0.5	-0.5	12.70619	-1.03014	-1.45227	-0.060022	0.688933311736811	-0.301806	-4.689607	-0.660298
Trial1	1	1	noBlindfold	clockwise	practice	Free	1	-0.5	-0.5	12.72618	-1.04934	-1.45233	-0.066526	0.699767212837886	-0.172656	-4.702302	-0.80229
Trial1	1	1	noBlindfold	clockwise	practice	Free	1	-0.5	-0.5	12.74619	-1.05785	-1.45235	-0.072955	0.702541144948775	-0.062507	-4.69807	-0.820874
Trial1	1	1	noBlindfold	clockwise	practice	Free	1	-0.5	-0.5	12.76619	-1.06536	-1.45234	-0.078885	0.704960888365733	-0.0401	-4.757315	-0.724121
Trial1	1	1	noBlindfold	clockwise	practice	Free	1	-0.5	-0.5	12.78618	-1.07157	-1.45237	-0.085067	0.706301423223063	-0.029027	-4.918124	-0.859251
Trial1	1	1	noBlindfold	clockwise	practice	Free	1	-0.5	-0.5	12.80618	-1.07725	-1.45244	-0.097057	0.703974877614364	0.20464	-4.985833	-0.958021
Trial1	1	1	noBlindfold	clockwise	practice	Free	1	-0.5	-0.5	12.82619	-1.08524	-1.45252	-0.10313	0.707115028657192	0.467259	-5.252436	-1.43258
Trial1	1	1	noBlindfold	clockwise	practice	Free	1	-0.5	-0.5	12.84619	-1.08894	-1.45258	-0.10951	0.706634834183505	0.695719	-5.176264	-1.794149
Trial1	1	1	noBlindfold	clockwise	practice	Free	1	-0.5	-0.5	12.86618	-1.08894	-1.45264	-0.11648	0.702807187263106	0.798379	-5.468258	-1.904922
Trial1	1	1	noBlindfold	clockwise	practice	Free	1	-0.5	-0.5	12.88618	-1.08935	-1.45273	-0.12377	0.699201268125706	1.03769	-5.70947	-2.05854
Trial1	1	1	noBlindfold	clockwise	practice	Free	1	-0.5	-0.5	12.90619	-1.08881	-1.45282	-0.14103	0.689606147847319	1.195466	-5.811034	-2.444591
Trial1	1	1	noBlindfold	clockwise	practice	Free	1	-0.5	-0.5	12.92618	-1.0852	-1.45301	-0.15077	0.681484204377884	1.151514	-6.039551	-2.571698
Trial1	1	1	noBlindfold	clockwise	practice	Free	1	-0.5	-0.5	12.94618	-1.08241	-1.45303	-0.16168	0.673544212430474	1.263559	-6.081869	-2.645516
Trial1	1	1	noBlindfold	clockwise	practice	Free	1	-0.5	-0.5	12.96619	-1.07883	-1.45306	-0.17317	0.664727028126648	1.271943	-6.1792	-2.764814
[truncated: 20,423 more rows]
