# Supplementary material for: Assessing kinesthetic proprioceptive function of the upper limb: a novel dynamic movement reproduction task using a robotic arm
Source: PeerJ. 2021 May 3;9:e11301. doi: 10.7717/peerj.11301 (PMC8101453; doi:10.7717/peerj.11301)
Supplement: Supplemental Information 3 [file peerj-09-11301-s003.zip › DMR raw data_Study 2_part 2/HMData_PP058_2019-11-27-14-58-16.txt]

Trial1	3	1	blindfold	counterclockwise	practice	Guided	1	0.5	0	0	0.45002	-1.45	-0.8	0.801559683093989	-0.01727	0.0013531	0.0055099
Trial1	3	1	blindfold	counterclockwise	practice	Guided	1	0.5	0	0.01461792	0.45002	-1.45	-0.8	0.801559683093989	-0.012	-0.0028779	-0.00677
Trial1	3	1	blindfold	counterclockwise	practice	Guided	1	0.5	0	0.03460693	0.45002	-1.45	-0.8	0.801559683093989	-0.020881	-0.002876	-0.007356
Trial1	3	1	blindfold	counterclockwise	practice	Guided	1	0.5	0	0.05461121	0.45002	-1.45	-0.8	0.801559683093989	0.00049194	0.030976	0.0066823
Trial1	3	1	blindfold	counterclockwise	practice	Guided	1	0.5	0	0.07461548	0.45002	-1.45	-0.8	0.801559683093989	0.0054849	-0.002878	-0.0014099
Trial1	3	1	blindfold	counterclockwise	practice	Guided	1	0.5	0	0.09461975	0.45002	-1.45	-0.8	0.801559683093989	-0.0033948	0.0013538	-0.0019956
Trial1	3	1	blindfold	counterclockwise	practice	Guided	1	0.5	0	0.1146088	0.45002	-1.45	-0.8	0.801559683093989	0.0029793	0.009818	-0.03104
Trial1	3	1	blindfold	counterclockwise	practice	Guided	1	0.5	0	0.134613	0.45002	-1.45	-0.8	0.801559683093989	-0.015609	-0.0071113	-0.011841
Trial1	3	1	blindfold	counterclockwise	practice	Guided	1	0.5	0	0.1546173	0.45002	-1.45	-0.8	0.801559683093989	0.0052095	-0.011345	0.0027806
Trial1	3	1	blindfold	counterclockwise	practice	Guided	1	0.5	0	0.1746063	0.45002	-1.45	-0.8	0.801559683093989	-0.0022894	0.014044	-0.01876
Trial1	3	1	blindfold	counterclockwise	practice	Guided	1	0.5	0	0.1946106	0.45002	-1.45	-0.8	0.801559683093989	0.013262	-0.011347	0.022271
Trial1	3	1	blindfold	counterclockwise	practice	Guided	1	0.5	0	0.2146149	0.45002	-1.45	-0.8	0.801559683093989	0.031297	-0.0028837	0.020713
Trial1	3	1	blindfold	counterclockwise	practice	Guided	1	0.5	0	0.2346191	0.45002	-1.45	-0.8	0.801559683093989	0.016023	0.0013493	-0.025972
Trial1	3	1	blindfold	counterclockwise	practice	Guided	1	0.5	0	0.2546082	0.45002	-1.45	-0.8	0.801559683093989	-0.00061375	0.014044	0.0036582
Trial1	3	1	blindfold	counterclockwise	practice	Guided	1	0.5	0	0.2746124	0.45002	-1.45	-0.8	0.801559683093989	0.009099	0.0013452	0.011455
Trial1	3	1	blindfold	counterclockwise	practice	Guided	1	0.5	0	0.2946167	0.45002	-1.45	-0.8	0.801559683093989	0.009099	0.0013452	0.011455
Trial1	3	1	blindfold	counterclockwise	practice	Guided	1	0.5	0	0.314621	0.45002	-1.45	-0.8	0.801559683093989	-0.0083865	-0.01135	0.0060936
Trial1	3	1	blindfold	counterclockwise	practice	Guided	1	0.5	0	0.33461	0.45002	-1.45	-0.8	0.801559683093989	-0.010893	-0.01558	-0.023535
Trial1	3	1	blindfold	counterclockwise	practice	Guided	1	0.5	0	0.3546143	0.45002	-1.45	-0.8	0.801559683093989	0.0063162	0.0055784	-0.013981
Trial1	3	1	blindfold	counterclockwise	practice	Guided	1	0.5	0	0.3746185	0.45002	-1.45	-0.8	0.801559683093989	0.014366	-0.002886	-0.00081921
Trial1	3	1	blindfold	counterclockwise	practice	Guided	1	0.5	0	0.3946075	0.45002	-1.45	-0.8	0.801559683093989	0.013535	0.030968	0.011756
Trial1	3	1	blindfold	counterclockwise	practice	Guided	1	0.5	0	0.4146118	0.45002	-1.45	-0.8	0.801559683093989	-0.0067329	-0.01135	-0.019042
Trial1	3	1	blindfold	counterclockwise	practice	Guided	1	0.5	0	0.4346161	0.45002	-1.45	-0.8	0.801559683093989	0.02658	-0.0071175	0.016829
Trial1	3	1	blindfold	counterclockwise	practice	Guided	1	0.5	0	0.4546204	0.45002	-1.45	-0.8	0.801559683093989	0.013812	0.001345	0.0075684
Trial1	3	1	blindfold	counterclockwise	practice	Guided	1	0.5	0	0.4746094	0.45002	-1.45	-0.8	0.801559683093989	0.028242	0.014043	-0.0083176
Trial1	3	1	blindfold	counterclockwise	practice	Guided	1	0.5	0	0.4946136	0.45002	-1.45	-0.8	0.801559683093989	-0.013932	0.0098103	0.022575
Trial1	3	1	blindfold	counterclockwise	practice	Guided	1	0.5	0	0.5146179	0.45002	-1.45	-0.8	0.801559683093989	-0.00061182	0.0013463	0.023453
Trial1	3	1	blindfold	counterclockwise	practice	Guided	1	0.5	0	0.5346069	0.45002	-1.45	-0.8	0.801559683093989	0.018254	-0.015581	0.0078592
Trial1	3	1	blindfold	counterclockwise	practice	Guided	1	0.5	0	0.5546112	0.45002	-1.45	-0.8	0.801559683093989	-0.021435	0.0098114	0.0010338
Trial1	3	1	blindfold	counterclockwise	practice	Guided	1	0.5	0	0.5746155	0.45002	-1.45	-0.8	0.801559683093989	-0.0081168	0.0013502	-0.010658
Trial1	3	1	blindfold	counterclockwise	practice	Guided	1	0.5	0	0.5946198	0.45002	-1.45	-0.8	0.801559683093989	-0.0050577	0.0013496	0.023163
Trial1	3	1	blindfold	counterclockwise	practice	Guided	1	0.5	0	0.6146088	0.45002	-1.45	-0.8	0.801559683093989	-0.0036757	0.018277	-0.03346
Trial1	3	1	blindfold	counterclockwise	practice	Guided	1	0.5	0	0.634613	0.45002	-1.45	-0.8	0.801559683093989	-0.0025708	-0.0071133	-0.014554
Trial1	3	1	blindfold	counterclockwise	practice	Guided	1	0.5	0	0.6546173	0.45002	-1.45	-0.8	0.801559683093989	0.037113	0.0055811	-0.0077255
Trial1	3	1	blindfold	counterclockwise	practice	Guided	1	0.5	0	0.6746063	0.45002	-1.45	-0.8	0.801559683093989	0.027405	0.014042	0.004262
Trial1	3	1	blindfold	counterclockwise	practice	Guided	1	0.5	0	0.6946106	0.45002	-1.45	-0.8	0.801559683093989	-0.016722	0.0098086	0.0058167
Trial1	3	1	blindfold	counterclockwise	practice	Guided	1	0.5	0	0.7146149	0.45002	-1.45	-0.8	0.801559683093989	0.022686	-0.0071213	0.0081558
Trial1	3	1	blindfold	counterclockwise	practice	Guided	1	0.5	0	0.7346191	0.45002	-1.45	-0.8	0.801559683093989	0.01185	-0.015584	-0.001688
Trial1	3	1	blindfold	counterclockwise	practice	Guided	1	0.5	0	0.7546082	0.45003	-1.45	-0.8	0.801559058774977	-0.012289	-0.0028877	-0.0025652
Trial1	3	1	blindfold	counterclockwise	practice	Guided	1	0.5	0	0.7746124	0.45003	-1.45	-0.8	0.801559058774977	-0.0042405	-0.0028884	0.010594
Trial1	3	1	blindfold	counterclockwise	practice	Guided	1	0.5	0	0.7946167	0.45003	-1.45	-0.8	0.801559058774977	0.03377	0.0013427	-0.024782
Trial1	3	1	blindfold	counterclockwise	practice	Guided	1	0.5	0	0.814621	0.45003	-1.45	-0.8	0.801559058774977	0.028501	-0.019814	0.0081614
Trial1	3	1	blindfold	counterclockwise	practice	Guided	1	0.5	0	0.83461	0.45003	-1.45	-0.8	0.801559058774977	0.0013057	0.0055758	-0.0058738
Trial1	3	1	blindfold	counterclockwise	practice	Guided	1	0.5	0	0.8546143	0.45003	-1.45	-0.8	0.801559058774977	0.029052	-0.015584	-0.020881
Trial1	3	1	blindfold	counterclockwise	practice	Guided	1	0.5	0	0.8746185	0.45003	-1.45	-0.8	0.801559058774977	-0.0042415	0.0098086	0.010597
Trial1	3	1	blindfold	counterclockwise	practice	Guided	1	0.5	0	0.8946075	0.45003	-1.45	-0.8	0.801559058774977	0.022953	-0.024048	0.012938
Trial1	3	1	blindfold	counterclockwise	practice	Guided	1	0.5	0	0.9146118	0.45003	-1.45	-0.8	0.801559058774977	0.001579	0.035197	-0.010064
Trial1	3	1	blindfold	counterclockwise	practice	Guided	1	0.5	0	0.9346161	0.45003	-1.45	-0.8	0.801559058774977	-0.014502	-0.0071217	-0.026533
Trial1	3	1	blindfold	counterclockwise	practice	Guided	1	0.5	0	0.9546204	0.45003	-1.45	-0.8	0.801559058774977	-0.012014	0.0098043	-0.0067509
Trial1	3	1	blindfold	counterclockwise	practice	Guided	1	0.5	0	0.9746094	0.45003	-1.45	-0.8	0.801559058774977	0.013522	0.001341	0.011767
Trial1	3	1	blindfold	counterclockwise	practice	Guided	1	0.5	0	0.9946136	0.45003	-1.45	-0.8	0.801559058774977	0.023509	-0.019819	-0.0044117
Trial1	3	1	blindfold	counterclockwise	practice	Guided	1	0.5	0	1.014618	0.45003	-1.45	-0.8	0.801559058774977	0.01962	0.0098024	0.0021217
Trial1	3	1	blindfold	counterclockwise	practice	Guided	1	0.5	0	1.034607	0.45003	-1.45	-0.8	0.801559058774977	0.017408	0.0098003	0.020442
Trial1	3	1	blindfold	counterclockwise	practice	Guided	1	0.5	0	1.054611	0.45003	-1.45	-0.8	0.801559058774977	-0.022279	-0.011359	0.013619
Trial1	3	1	blindfold	counterclockwise	practice	Guided	1	0.5	0	1.074615	0.45003	-1.45	-0.8	0.801559058774977	-0.0086835	-0.049446	0.010306
Trial1	3	1	blindfold	counterclockwise	practice	Guided	1	0.5	0	1.09462	0.45003	-1.45	-0.8	0.801559058774977	-0.0039665	-0.019822	0.0064078
Trial1	3	1	blindfold	counterclockwise	practice	Guided	1	0.5	0	1.114609	0.45003	-1.45	-0.8	0.801559058774977	-0.012295	-0.032515	-0.0025612
Trial1	3	1	blindfold	counterclockwise	practice	Guided	1	0.5	0	1.134613	0.45003	-1.45	-0.8	0.801559058774977	-0.019795	0.0098039	-0.024101
Trial1	3	1	blindfold	counterclockwise	practice	Guided	1	0.5	0	1.154617	0.45003	-1.45	-0.8	0.801559058774977	0.017683	0.0055723	0.016251
Trial1	3	1	blindfold	counterclockwise	practice	Guided	1	0.5	0	1.174606	0.45003	-1.45	-0.8	0.801559058774977	-0.025338	0.0055725	-0.0076303
Trial1	3	1	blindfold	counterclockwise	practice	Guided	1	0.5	0	1.194611	0.45003	-1.45	-0.8	0.801559058774977	-0.012292	0.022499	-0.0025626
Trial1	3	1	blindfold	counterclockwise	practice	Guided	1	0.5	0	1.214615	0.45003	-1.45	-0.8	0.801559058774977	-0.0045166	-0.0071235	0.014786
Trial1	3	1	blindfold	counterclockwise	practice	Guided	1	0.5	0	1.234619	0.45003	-1.45	-0.8	0.801559058774977	-0.010891	-0.011354	0.04383
Trial1	3	1	blindfold	counterclockwise	practice	Guided	1	0.5	0	1.254608	0.45003	-1.45	-0.8	0.801559058774977	-0.0081262	0.0055746	0.0019216
Trial1	3	1	blindfold	counterclockwise	practice	Guided	1	0.5	0	1.274612	0.45003	-1.45	-0.8	0.801559058774977	0.0057466	-0.0028886	-0.0055825
Trial1	3	1	blindfold	counterclockwise	practice	Guided	1	0.5	0	1.294617	0.45003	-1.45	-0.8	0.801559058774977	-0.0084062	-0.011351	0.006111
Trial1	3	1	blindfold	counterclockwise	practice	Guided	1	0.5	0	1.314621	0.45003	-1.45	-0.8	0.801559058774977	0.026841	-0.0028878	-0.017862
Trial1	3	1	blindfold	counterclockwise	practice	Guided	1	0.5	0	1.33461	0.45003	-1.45	-0.8	0.801559058774977	0.0057437	0.035199	-0.0044109
Trial1	3	1	blindfold	counterclockwise	practice	Guided	1	0.5	0	1.354614	0.45003	-1.45	-0.8	0.801559058774977	-0.0070274	0.0055764	0.010595
Trial1	3	1	blindfold	counterclockwise	practice	Guided	1	0.5	0	1.374619	0.45003	-1.45	-0.8	0.801559058774977	0.02127	0.01827	-0.012795
Trial1	3	1	blindfold	counterclockwise	practice	Guided	1	0.5	0	1.394608	0.45003	-1.45	-0.8	0.801559058774977	0.033486	-0.019815	-0.030144
Trial1	3	1	blindfold	counterclockwise	practice	Guided	1	0.5	0	1.414612	0.45003	-1.45	-0.8	0.801559058774977	-0.025069	-0.02828	0.018978
Trial1	3	1	blindfold	counterclockwise	practice	Guided	1	0.5	0	1.434616	0.45003	-1.45	-0.8	0.801559058774977	0.020181	0.0013438	0.04588
Trial1	3	1	blindfold	counterclockwise	practice	Guided	1	0.5	0	1.45462	0.45003	-1.45	-0.8	0.801559058774977	0.023497	0.035198	-0.0044111
Trial1	3	1	blindfold	counterclockwise	practice	Guided	1	0.5	0	1.474609	0.45003	-1.45	-0.8	0.801559058774977	0.0032293	0.022503	-0.015722
Trial1	3	1	blindfold	counterclockwise	practice	Guided	1	0.5	0	1.494614	0.45004	-1.45	-0.8	0.801558436438111	-0.0064839	-0.0028858	-0.023225
Trial1	3	1	blindfold	counterclockwise	practice	Guided	1	0.5	0	1.514618	0.45004	-1.45	-0.8	0.801558436438111	0.026551	-0.0071168	0.016835
Trial1	3	1	blindfold	counterclockwise	practice	Guided	1	0.5	0	1.534607	0.45004	-1.45	-0.8	0.801558436438111	0.0087903	-0.011348	-0.010067
Trial1	3	1	blindfold	counterclockwise	practice	Guided	1	0.5	0	1.554611	0.45003	-1.45	-0.8	0.801559058774977	-0.026454	-0.011348	0.0091316
Trial1	3	1	blindfold	counterclockwise	practice	Guided	1	0.5	0	1.574615	0.45004	-1.45	-0.8	0.801558436438111	0.04514	0.0013477	-0.018156
Trial1	3	1	blindfold	counterclockwise	practice	Guided	1	0.5	0	1.59462	0.45004	-1.45	-0.8	0.801558436438111	0.026827	-0.002887	0.012644
Trial1	3	1	blindfold	counterclockwise	practice	Guided	1	0.5	0	1.614609	0.45004	-1.45	-0.8	0.801558436438111	-0.015368	0.0013437	-0.015427
Trial1	3	1	blindfold	counterclockwise	practice	Guided	1	0.5	0	1.634613	0.45004	-1.45	-0.8	0.801558436438111	0.053465	-0.015583	0.011088
Trial1	3	1	blindfold	counterclockwise	practice	Guided	1	0.5	0	1.654617	0.45004	-1.45	-0.8	0.801558436438111	-0.002325	0.022503	-0.034626
Trial1	3	1	blindfold	counterclockwise	practice	Guided	1	0.5	0	1.674606	0.45004	-1.45	-0.8	0.801558436438111	-0.0067635	0.0098071	-0.040865
Trial1	3	1	blindfold	counterclockwise	practice	Guided	1	0.5	0	1.694611	0.45004	-1.45	-0.8	0.801558436438111	0.0051743	0.018269	-0.026536
Trial1	3	1	blindfold	counterclockwise	practice	Guided	1	0.5	0	1.714615	0.45004	-1.45	-0.8	0.801558436438111	0.00073299	0.0055736	0.016252
Trial1	3	1	blindfold	counterclockwise	practice	Guided	1	0.5	0	1.734619	0.45004	-1.45	-0.8	0.801558436438111	0.034027	0.0055749	-0.013963
Trial1	3	1	blindfold	counterclockwise	practice	Guided	1	0.5	0	1.754608	0.45004	-1.45	-0.8	0.801558436438111	-0.003982	0.0098066	0.0064066
Trial1	3	1	blindfold	counterclockwise	practice	Guided	1	0.5	0	1.774612	0.45004	-1.45	-0.8	0.801558436438111	0.0048769	-0.007119	-0.047782
Trial1	3	1	blindfold	counterclockwise	practice	Guided	1	0.5	0	1.794617	0.45004	-1.45	-0.8	0.801558436438111	-0.015649	0.0013455	-0.019616
Trial1	3	1	blindfold	counterclockwise	practice	Guided	1	0.5	0	1.814621	0.45004	-1.45	-0.8	0.801558436438111	0.039591	-0.019814	0.021909
Trial1	3	1	blindfold	counterclockwise	practice	Guided	1	0.5	0	1.83461	0.45004	-1.45	-0.8	0.801558436438111	0.015986	0.005577	-0.023805
Trial1	3	1	blindfold	counterclockwise	practice	Guided	1	0.5	0	1.854614	0.45004	-1.45	-0.8	0.801558436438111	0.038187	0.035198	-0.024484
Trial1	3	1	blindfold	counterclockwise	practice	Guided	1	0.5	0	1.874619	0.45004	-1.45	-0.8	0.801558436438111	-0.014248	0.0013411	0.026778
Trial1	3	1	blindfold	counterclockwise	practice	Guided	1	0.5	0	1.894608	0.45004	-1.45	-0.8	0.801558436438111	0.010993	0.0055727	-0.017859
Trial1	3	1	blindfold	counterclockwise	practice	Guided	1	0.5	0	1.914612	0.45004	-1.45	-0.8	0.801558436438111	-0.0045413	-0.011355	0.024053
Trial1	3	1	blindfold	counterclockwise	practice	Guided	1	0.5	0	1.934616	0.45004	-1.45	-0.8	0.801558436438111	0.019043	-0.011355	0.018692
Trial1	3	1	blindfold	counterclockwise	practice	Guided	1	0.5	0	1.95462	0.45004	-1.45	-0.8	0.801558436438111	0.013773	-0.011356	0.007584
Trial1	3	1	blindfold	counterclockwise	practice	Guided	1	0.5	0	1.974609	0.45004	-1.45	-0.8	0.801558436438111	-0.025918	-0.011355	-0.0010897
Trial1	3	1	blindfold	counterclockwise	practice	Guided	1	0.5	0	1.994614	0.45004	-1.45	-0.8	0.801558436438111	-0.012045	-0.0028917	-0.0061582
Trial1	3	1	blindfold	counterclockwise	practice	Guided	1	0.5	0	2.014618	0.45004	-1.45	-0.8	0.801558436438111	-0.0081565	-0.0071206	-0.023799
Trial1	3	1	blindfold	counterclockwise	practice	Guided	1	0.5	0	2.034607	0.45004	-1.45	-0.8	0.801558436438111	-0.012599	0.026733	0.0016393
Trial1	3	1	blindfold	counterclockwise	practice	Guided	1	0.5	0	2.054611	0.45004	-1.45	-0.8	0.801558436438111	0.013768	0.009804	0.0075859
Trial1	3	1	blindfold	counterclockwise	practice	Guided	1	0.5	0	2.074615	0.45004	-1.45	-0.8	0.801558436438111	0.019314	0.00134	0.00075835
Trial1	3	1	blindfold	counterclockwise	practice	Guided	1	0.5	0	2.09462	0.45004	-1.45	-0.8	0.801558436438111	-0.022031	-0.015587	0.0094339
Trial1	3	1	blindfold	counterclockwise	practice	Guided	1	0.5	0	2.114609	0.45004	-1.45	-0.8	0.801558436438111	0.030979	-0.002893	0.017138
Trial1	3	1	blindfold	counterclockwise	practice	Guided	1	0.5	0	2.134613	0.45004	-1.45	-0.8	0.801558436438111	0.024308	0.0013378	-0.0049875
Trial1	3	1	blindfold	counterclockwise	practice	Guided	1	0.5	0	2.154617	0.45004	-1.45	-0.8	0.801558436438111	0.039028	-0.015589	0.026106
Trial1	3	1	blindfold	counterclockwise	practice	Guided	1	0.5	0	2.174606	0.45005	-1.45	-0.8	0.801557812367948	-0.016211	-0.011357	-0.01123
Trial1	3	1	blindfold	counterclockwise	practice	Guided	1	0.5	0	2.194611	0.45005	-1.45	-0.8	0.801557812367948	0.007096	-0.015587	-0.026529
Trial1	3	1	blindfold	counterclockwise	practice	Guided	1	0.5	0	2.214615	0.45005	-1.45	-0.8	0.801557812367948	0.0046063	-0.028282	-0.004404
Trial1	3	1	blindfold	counterclockwise	practice	Guided	1	0.5	0	2.234619	0.45005	-1.45	-0.8	0.801557812367948	-0.0028921	0.001341	-0.030719
Trial1	3	1	blindfold	counterclockwise	practice	Guided	1	0.5	0	2.254608	0.45005	-1.45	-0.8	0.801557812367948	-0.0076122	0.0013433	-0.0064518
Trial1	3	1	blindfold	counterclockwise	practice	Guided	1	0.5	0	2.274612	0.45005	-1.45	-0.8	0.801557812367948	-0.002897	0.0013408	-0.01035
Trial1	3	1	blindfold	counterclockwise	practice	Guided	1	0.5	0	2.294617	0.45005	-1.45	-0.8	0.801557812367948	0.033175	-0.0028899	-0.016388
Trial1	3	1	blindfold	counterclockwise	practice	Guided	1	0.5	0	2.314621	0.45005	-1.45	-0.8	0.801557812367948	0.025418	-0.0028894	-0.00050364
Trial1	3	1	blindfold	counterclockwise	practice	Guided	1	0.5	0	2.33461	0.45005	-1.45	-0.8	0.801557812367948	-0.020939	-0.028281	-0.0022608
Trial1	3	1	blindfold	counterclockwise	practice	Guided	1	0.5	0	2.354614	0.45005	-1.45	-0.8	0.801557812367948	0.037615	-0.011353	-0.013954
Trial1	3	1	blindfold	counterclockwise	practice	Guided	1	0.5	0	2.374619	0.45005	-1.45	-0.8	0.801557812367948	-0.0078923	-0.007123	-0.0022589
Trial1	3	1	blindfold	counterclockwise	practice	Guided	1	0.5	0	2.394608	0.45005	-1.45	-0.8	0.801557812367948	-0.017878	0.0013422	0.01392
Trial1	3	1	blindfold	counterclockwise	practice	Guided	1	0.5	0	2.414612	0.45005	-1.45	-0.8	0.801557812367948	0.02984	-0.032513	0.027279
Trial1	3	1	blindfold	counterclockwise	practice	Guided	1	0.5	0	2.434616	0.45005	-1.45	-0.8	0.801557812367948	-0.01567	0.0055725	-0.019607
Trial1	3	1	blindfold	counterclockwise	practice	Guided	1	0.5	0	2.45462	0.45005	-1.45	-0.8	0.801557812367948	0.013752	0.018268	0.0075869
Trial1	3	1	blindfold	counterclockwise	practice	Guided	1	0.5	0	2.474609	0.45006	-1.45	-0.8	0.801557188422396	0.027345	-0.0071242	0.0042756
Trial1	3	1	blindfold	counterclockwise	practice	Guided	1	0.5	0	2.494614	0.45006	-1.45	-0.8	0.801557188422396	0.0051439	0.0098033	0.002813
Trial1	3	1	blindfold	counterclockwise	practice	Guided	1	0.5	0	2.514618	0.45006	-1.45	-0.8	0.801557188422396	0.0018091	-0.0071239	-0.026229
Trial1	3	1	blindfold	counterclockwise	practice	Guided	1	0.5	0	2.534607	0.45006	-1.45	-0.8	0.801557188422396	0.024562	-0.019818	-0.020866
Trial1	3	1	blindfold	counterclockwise	practice	Guided	1	0.5	0	2.554611	0.45006	-1.45	-0.8	0.801557188422396	-0.0087307	0.0013416	0.01032
Trial1	3	1	blindfold	counterclockwise	practice	Guided	1	0.5	0	2.574615	0.45006	-1.45	-0.8	0.801557188422396	0.00069986	-0.0028898	0.018408
Trial1	3	1	blindfold	counterclockwise	practice	Guided	1	0.5	0	2.59462	0.45006	-1.45	-0.8	0.801557188422396	0.022903	0.014038	0.011197
Trial1	3	1	blindfold	counterclockwise	practice	Guided	1	0.5	0	2.614609	0.45006	-1.45	-0.8	0.801557188422396	0.026513	-0.024048	0.017732
Trial1	3	1	blindfold	counterclockwise	practice	Guided	1	0.5	0	2.634613	0.45006	-1.45	-0.8	0.801557188422396	0.028168	0.0055741	-0.0082915
Trial1	3	1	blindfold	counterclockwise	practice	Guided	1	0.5	0	2.654617	0.45006	-1.45	-0.8	0.801557188422396	-0.0068026	-0.0071212	-0.00078615
Trial1	3	1	blindfold	counterclockwise	practice	Guided	1	0.5	0	2.674606	0.45006	-1.45	-0.8	0.801557188422396	-0.009009	0.0098058	0.014514
Trial1	3	1	blindfold	counterclockwise	practice	Guided	1	0.5	0	2.694611	0.45006	-1.45	-0.8	0.801557188422396	0.022626	0.0098038	0.0081792
Trial1	3	1	blindfold	counterclockwise	practice	Guided	1	0.5	0	2.714615	0.45006	-1.45	-0.8	0.801557188422396	0.024834	-0.011356	-0.034023
Trial1	3	1	blindfold	counterclockwise	practice	Guided	1	0.5	0	2.734619	0.45006	-1.45	-0.8	0.801557188422396	-0.0095647	0.0013397	0.022894
Trial1	3	1	blindfold	counterclockwise	practice	Guided	1	0.5	0	2.754608	0.45006	-1.45	-0.8	0.801557188422396	-0.0034639	-0.019821	-0.0019587
Trial1	3	1	blindfold	counterclockwise	practice	Guided	1	0.5	0	2.774612	0.45006	-1.45	-0.8	0.801557188422396	0.038178	0.0055706	0.04288
Trial1	3	1	blindfold	counterclockwise	practice	Guided	1	0.5	0	2.794617	0.45006	-1.45	-0.8	0.801557188422396	-0.0026352	-0.0071277	-0.01453
Trial1	3	1	blindfold	counterclockwise	practice	Guided	1	0.5	0	2.814621	0.45006	-1.45	-0.8	0.801557188422396	0.022347	-0.0028947	-0.013944
Trial1	3	1	blindfold	counterclockwise	practice	Guided	1	0.5	0	2.83461	0.45006	-1.45	-0.8	0.801557188422396	-0.029556	0.0013374	-0.012095
Trial1	3	1	blindfold	counterclockwise	practice	Guided	1	0.5	0	2.854614	0.45006	-1.45	-0.8	0.801557188422396	-0.022888	0.026727	0.022018
Trial1	3	1	blindfold	counterclockwise	practice	Guided	1	0.5	0	2.874619	0.45006	-1.45	-0.8	0.801557188422396	0.022068	0.0055693	0.016565
Trial1	3	1	blindfold	counterclockwise	practice	Guided	1	0.5	0	2.894608	0.45006	-1.45	-0.8	0.801557188422396	0.0043036	-0.015592	0.015395
Trial1	3	1	blindfold	counterclockwise	practice	Guided	1	0.5	0	2.914612	0.45006	-1.45	-0.8	0.801557188422396	0.011781	-0.019824	-0.030414
Trial1	3	1	blindfold	counterclockwise	practice	Guided	1	0.5	0	2.934616	0.45006	-1.45	-0.8	0.801557188422396	0.027605	0.022495	-0.015498
Trial1	3	1	blindfold	counterclockwise	practice	Guided	1	0.5	0	2.95462	0.45007	-1.45	-0.8	0.801556564601454	-0.0087476	-0.0028958	0.010325
Trial1	3	1	blindfold	counterclockwise	practice	Guided	1	0.5	0	2.974609	0.45007	-1.45	-0.8	0.801556564601454	-0.0051375	-0.0071263	0.02319
Trial1	3	1	blindfold	counterclockwise	practice	Guided	1	0.5	0	2.994614	0.45007	-1.45	-0.8	0.801556564601454	0.023715	-0.019823	-0.0085804
Trial1	3	1	blindfold	counterclockwise	practice	Guided	1	0.5	0	3.014618	0.45007	-1.45	-0.8	0.801556564601454	-0.0012514	0.0055706	0.030016
Trial1	3	1	blindfold	counterclockwise	practice	Guided	1	0.5	0	3.034607	0.45007	-1.45	-0.8	0.801556564601454	0.012898	0.0013403	0.02017
Trial1	3	1	blindfold	counterclockwise	practice	Guided	1	0.5	0	3.054611	0.45007	-1.45	-0.8	0.801556564601454	-0.039005	-0.0071249	-0.0042987
Trial1	3	1	blindfold	counterclockwise	practice	Guided	1	0.5	0	3.074615	0.45007	-1.45	-0.8	0.801556564601454	0.00095778	0.022497	-0.0016643
Trial1	3	1	blindfold	counterclockwise	practice	Guided	1	0.5	0	3.09462	0.45007	-1.45	-0.8	0.801556564601454	0.024265	0.0013377	-0.016963
Trial1	3	1	blindfold	counterclockwise	practice	Guided	1	0.5	0	3.114609	0.45007	-1.45	-0.8	0.801556564601454	-0.0043139	0.0013371	0.023191
Trial1	3	1	blindfold	counterclockwise	practice	Guided	1	0.5	0	3.134613	0.45007	-1.45	-0.8	0.801556564601454	-0.0084769	0.0098001	0.035762
Trial1	3	1	blindfold	counterclockwise	practice	Guided	1	0.5	0	3.154617	0.45007	-1.45	-0.8	0.801556564601454	-0.0073713	0.018264	-0.010632
Trial1	3	1	blindfold	counterclockwise	practice	Guided	1	0.5	0	3.174606	0.45007	-1.45	-0.8	0.801556564601454	0.023156	-0.0028961	-0.00019984
Trial1	3	1	blindfold	counterclockwise	practice	Guided	1	0.5	0	3.194611	0.45007	-1.45	-0.8	0.801556564601454	-0.016533	0.0013374	-0.0070266
Trial1	3	1	blindfold	counterclockwise	practice	Guided	1	0.5	0	3.214615	0.45007	-1.45	-0.8	0.801556564601454	0.024534	-0.0028931	-0.021156
Trial1	3	1	blindfold	counterclockwise	practice	Guided	1	0.5	0	3.234619	0.45007	-1.45	-0.8	0.801556564601454	0.020095	0.022498	-0.021447
Trial1	3	1	blindfold	counterclockwise	practice	Guided	1	0.5	0	3.254608	0.45007	-1.45	-0.8	0.801556564601454	-0.0354	-0.011357	0.008568
Trial1	3	1	blindfold	counterclockwise	practice	Guided	1	0.5	0	3.274612	0.45007	-1.45	-0.8	0.801556564601454	0.015926	-0.024051	-0.025931
Trial1	3	1	blindfold	counterclockwise	practice	Guided	1	0.5	0	3.294617	0.45007	-1.45	-0.8	0.801556564601454	0.018984	0.0098042	-0.0046857
Trial1	3	1	blindfold	counterclockwise	practice	Guided	1	0.5	0	3.314621	0.45008	-1.45	-0.8	0.801555942761177	-0.052891	0.014037	0.0032023
Trial1	3	1	blindfold	counterclockwise	practice	Guided	1	0.5	0	3.33461	0.45008	-1.45	-0.8	0.801555942761177	0.0092731	0.001339	0.0073028
Trial1	3	1	blindfold	counterclockwise	practice	Guided	1	0.5	0	3.354614	0.45008	-1.45	-0.8	0.801555942761177	-0.0040483	0.0013402	0.0064246
Trial1	3	1	blindfold	counterclockwise	practice	Guided	1	0.5	0	3.374619	0.45008	-1.45	-0.8	0.801555942761177	-0.01737	-0.0028961	0.029814
Trial1	3	1	blindfold	counterclockwise	practice	Guided	1	0.5	0	3.394608	0.45008	-1.45	-0.8	0.801555942761177	0.01898	0.018263	0.0078911
Trial1	3	1	blindfold	counterclockwise	practice	Guided	1	0.5	0	3.414612	0.45008	-1.45	-0.8	0.801555942761177	-0.012933	0.0097983	0.0058422
Trial1	3	1	blindfold	counterclockwise	practice	Guided	1	0.5	0	3.434616	0.45008	-1.45	-0.8	0.801555942761177	-0.020433	0.026725	0.0046694
Trial1	3	1	blindfold	counterclockwise	practice	Guided	1	0.5	0	3.45462	0.45008	-1.45	-0.8	0.801555942761177	-0.043188	-0.011361	-0.0087803
Trial1	3	1	blindfold	counterclockwise	practice	Guided	1	0.5	0	3.474609	0.45008	-1.45	-0.8	0.801555942761177	-0.0046266	0.0055635	-0.052536
Trial1	3	1	blindfold	counterclockwise	practice	Guided	1	0.5	0	3.494614	0.45008	-1.45	-0.8	0.801555942761177	0.029792	0.0013326	-0.033429
Trial1	3	1	blindfold	counterclockwise	practice	Guided	1	0.5	0	3.514618	0.45008	-1.45	-0.8	0.801555942761177	0.0053802	-0.0071328	-0.014817
Trial1	3	1	blindfold	counterclockwise	practice	Guided	1	0.5	0	3.534607	0.45008	-1.45	-0.8	0.801555942761177	-0.0082154	-0.0029005	0.01276
Trial1	3	1	blindfold	counterclockwise	practice	Guided	1	0.5	0	3.554611	0.45008	-1.45	-0.8	0.801555942761177	0.0012167	-0.011362	-0.005852
Trial1	3	1	blindfold	counterclockwise	practice	Guided	1	0.5	0	3.574615	0.45008	-1.45	-0.8	0.801555942761177	0.028136	-0.015593	-0.0082847
Trial1	3	1	blindfold	counterclockwise	practice	Guided	1	0.5	0	3.59462	0.45008	-1.45	-0.8	0.801555942761177	-0.014059	0.01403	-0.010627
Trial1	3	1	blindfold	counterclockwise	practice	Guided	1	0.5	0	3.614609	0.45008	-1.45	-0.8	0.801555942761177	-0.024873	0.0055667	0.0022383
Trial1	3	1	blindfold	counterclockwise	practice	Guided	1	0.5	0	3.634613	0.45008	-1.45	-0.8	0.801555942761177	0.025924	0.0098001	0.025243
Trial1	3	1	blindfold	counterclockwise	practice	Guided	1	0.5	0	3.654617	0.45008	-1.45	-0.8	0.801555942761177	-0.0073898	0.026726	-0.010627
Trial1	3	1	blindfold	counterclockwise	practice	Guided	1	0.5	0	3.674606	0.45008	-1.45	-0.8	0.801555942761177	0.0056532	-0.01136	-0.0055597
Trial1	3	1	blindfold	counterclockwise	practice	Guided	1	0.5	0	3.694611	0.45008	-1.45	-0.8	0.801555942761177	-0.025708	0.022494	-0.0034189
Trial1	3	1	blindfold	counterclockwise	practice	Guided	1	0.5	0	3.714615	0.45008	-1.45	-0.8	0.801555942761177	0.0092599	0.0097981	0.0073063
Trial1	3	1	blindfold	counterclockwise	practice	Guided	1	0.5	0	3.734619	0.45008	-1.45	-0.8	0.801555942761177	-0.016555	0.0013348	-0.0070238
Trial1	3	1	blindfold	counterclockwise	practice	Guided	1	0.5	0	3.754608	0.45008	-1.45	-0.8	0.801555942761177	0.012594	-0.011361	0.024363
Trial1	3	1	blindfold	counterclockwise	practice	Guided	1	0.5	0	3.774612	0.45009	-1.45	-0.8	0.801555321044771	-0.00823	-0.0071311	0.0019411
Trial1	3	1	blindfold	counterclockwise	practice	Guided	1	0.5	0	3.794617	0.45009	-1.45	-0.8	0.801555321044771	0.010359	0.0055642	0.0078892
Trial1	3	1	blindfold	counterclockwise	practice	Guided	1	0.5	0	3.814621	0.45009	-1.45	-0.8	0.801555321044771	-0.0040681	-0.02406	0.0067199
Trial1	3	1	blindfold	counterclockwise	practice	Guided	1	0.5	0	3.83461	0.45009	-1.45	-0.8	0.801555321044771	-0.025719	0.018259	0.016567
Trial1	3	1	blindfold	counterclockwise	practice	Guided	1	0.5	0	3.854614	0.45009	-1.45	-0.8	0.801555321044771	0.042267	0.043648	-0.01998
Trial1	3	1	blindfold	counterclockwise	practice	Guided	1	0.5	0	3.874619	0.45009	-1.45	-0.8	0.801555321044771	-0.022388	0.018255	0.013639
Trial1	3	1	blindfold	counterclockwise	practice	Guided	1	0.5	0	3.894608	0.45009	-1.45	-0.8	0.801555321044771	0.027011	0.03095	0.008476
Trial1	3	1	blindfold	counterclockwise	practice	Guided	1	0.5	0	3.914612	0.45009	-1.45	-0.8	0.801555321044771	0.0045318	0.0013286	-0.0049774
Trial1	3	1	blindfold	counterclockwise	practice	Guided	1	0.5	0	3.934616	0.45009	-1.45	-0.8	0.801555321044771	-0.0082389	0.02672	0.020169
Trial1	3	1	blindfold	counterclockwise	practice	Guided	1	0.5	0	3.95462	0.45009	-1.45	-0.8	0.801555321044771	0.010628	-0.011368	-0.013651
Trial1	3	1	blindfold	counterclockwise	practice	Guided	1	0.5	0	3.974609	0.45009	-1.45	-0.8	0.801555321044771	0.0042499	0.018253	0.015394
Trial1	3	1	blindfold	counterclockwise	practice	Guided	1	0.5	0	3.994614	0.45009	-1.45	-0.8	0.801555321044771	0.033932	0.0055552	-0.02895
Trial1	3	1	blindfold	counterclockwise	practice	Guided	1	0.5	0	4.014618	0.45009	-1.45	-0.8	0.801555321044771	0.0184	0.0055554	0.011202
Trial1	3	1	blindfold	counterclockwise	practice	Guided	1	0.5	0	4.034607	0.45009	-1.45	-0.8	0.801555321044771	-0.031551	-0.0029099	0.017242
Trial1	3	1	blindfold	counterclockwise	practice	Guided	1	0.5	0	4.054611	0.45009	-1.45	-0.8	0.801555321044771	0.035331	0.014017	0.0039939
Trial1	3	1	blindfold	counterclockwise	practice	Guided	1	0.5	0	4.074615	0.45009	-1.45	-0.8	0.801555321044771	0.011455	0.0097859	-0.031874
Trial1	3	1	blindfold	counterclockwise	practice	Guided	1	0.5	0	4.09462	0.45009	-1.45	-0.8	0.801555321044771	-0.022392	-0.011375	0.013642
Trial1	3	1	blindfold	counterclockwise	practice	Guided	1	0.5	0	4.114609	0.45009	-1.45	-0.8	0.801555321044771	-0.017124	-0.0029118	-0.021149
Trial1	3	1	blindfold	counterclockwise	practice	Guided	1	0.5	0	4.134613	0.45009	-1.45	-0.8	0.801555321044771	0.013959	0.0055517	0.0034103
Trial1	3	1	blindfold	counterclockwise	practice	Guided	1	0.5	0	4.154617	0.45009	-1.45	-0.8	0.801555321044771	0.010348	0.022477	-0.0094568
Trial1	3	1	blindfold	counterclockwise	practice	Guided	1	0.5	0	4.174606	0.45009	-1.45	-0.8	0.801555321044771	0.015339	-0.0071458	-0.017548
Trial1	3	1	blindfold	counterclockwise	practice	Guided	1	0.5	0	4.194611	0.45009	-1.45	-0.8	0.801555321044771	-0.018232	-0.002915	-0.0064374
Trial1	3	1	blindfold	counterclockwise	practice	Guided	1	0.5	0	4.214615	0.45009	-1.45	-0.8	0.801555321044771	-0.0096272	0.014013	0.022899
Trial1	3	1	blindfold	counterclockwise	practice	Guided	1	0.5	0	4.234619	0.45009	-1.45	-0.8	0.801555321044771	0.035329	-0.0071464	0.016273
Trial1	3	1	blindfold	counterclockwise	practice	Guided	1	0.5	0	4.254608	0.4501	-1.45	-0.8	0.801554697596921	-0.007693	-0.0071478	-0.0037098
Trial1	3	1	blindfold	counterclockwise	practice	Guided	1	0.5	0	4.274612	0.45009	-1.45	-0.8	0.801555321044771	-0.0038031	-0.0071504	0.0022366
Trial1	3	1	blindfold	counterclockwise	practice	Guided	1	0.5	0	4.294617	0.45009	-1.45	-0.8	0.801555321044771	0.010069	-0.024077	-0.0052676
Trial1	3	1	blindfold	counterclockwise	practice	Guided	1	0.5	0	4.314621	0.4501	-1.45	-0.8	0.801554697596921	-0.035993	0.0055475	0.016951
Trial1	3	1	blindfold	counterclockwise	practice	Guided	1	0.5	0	4.33461	0.4501	-1.45	-0.8	0.801554697596921	0.021178	0.0013143	0.029139
Trial1	3	1	blindfold	counterclockwise	practice	Guided	1	0.5	0	4.354614	0.4501	-1.45	-0.8	0.801554697596921	-0.039055	-0.011383	-0.0042959
Trial1	3	1	blindfold	counterclockwise	practice	Guided	1	0.5	0	4.374619	0.4501	-1.45	-0.8	0.801554697596921	0.0014624	-0.01138	-0.010044
Trial1	3	1	blindfold	counterclockwise	practice	Guided	1	0.5	0	4.394608	0.4501	-1.45	-0.8	0.801554697596921	-0.012134	-0.0029165	-0.0067312
Trial1	3	1	blindfold	counterclockwise	practice	Guided	1	0.5	0	4.414612	0.45009	-1.45	-0.8	0.801555321044771	-0.022671	-0.0071493	0.017828
Trial1	3	1	blindfold	counterclockwise	practice	Guided	1	0.5	0	4.434616	0.45009	-1.45	-0.8	0.801555321044771	0.0009138	0.0013113	-0.0016612
Trial1	3	1	blindfold	counterclockwise	practice	Guided	1	0.5	0	4.45462	0.45009	-1.45	-0.8	0.801555321044771	-0.029343	0.0055419	-0.016285
Trial1	3	1	blindfold	counterclockwise	practice	Guided	1	0.5	0	4.474609	0.45009	-1.45	-0.8	0.801555321044771	0.0056284	-0.0029234	-0.0055585
Trial1	3	1	blindfold	counterclockwise	practice	Guided	1	0.5	0	4.494614	0.45009	-1.45	-0.8	0.801555321044771	-0.022396	0.014005	0.01364
Trial1	3	1	blindfold	counterclockwise	practice	Guided	1	0.5	0	4.514618	0.45009	-1.45	-0.8	0.801555321044771	0.0017407	0.001308	-0.018716
Trial1	3	1	blindfold	counterclockwise	practice	Guided	1	0.5	0	4.534607	0.45009	-1.45	-0.8	0.801555321044771	0.009517	-0.0029247	0.0031165
Trial1	3	1	blindfold	counterclockwise	practice	Guided	1	0.5	0	4.554611	0.45009	-1.45	-0.8	0.801555321044771	-0.015467	0.0055413	-0.023785
Trial1	3	1	blindfold	counterclockwise	practice	Guided	1	0.5	0	4.574615	0.45009	-1.45	-0.8	0.801555321044771	0.036158	-0.0071551	0.0048734
Trial1	3	1	blindfold	counterclockwise	practice	Guided	1	0.5	0	4.59462	0.4501	-1.45	-0.8	0.801554697596921	-0.029066	0.014005	-0.020472
Trial1	3	1	blindfold	counterclockwise	practice	Guided	1	0.5	0	4.614609	0.4501	-1.45	-0.8	0.801554697596921	-0.037395	-0.011389	-0.029438
Trial1	3	1	blindfold	counterclockwise	practice	Guided	1	0.5	0	4.634613	0.4501	-1.45	-0.8	0.801554697596921	0.018396	0.018233	0.0037064
Trial1	3	1	blindfold	counterclockwise	practice	Guided	1	0.5	0	4.654617	0.4501	-1.45	-0.8	0.801554697596921	0.0042424	-0.015621	0.0154
Trial1	3	1	blindfold	counterclockwise	practice	Guided	1	0.5	0	4.674606	0.4501	-1.45	-0.8	0.801554697596921	0.018942	0.013998	-0.0046754
Trial1	3	1	blindfold	counterclockwise	practice	Guided	1	0.5	0	4.694611	0.4501	-1.45	-0.8	0.801554697596921	0.005345	0.009766	-0.0013621
Trial1	3	1	blindfold	counterclockwise	practice	Guided	1	0.5	0	4.714615	0.4501	-1.45	-0.8	0.801554697596921	0.018666	0.0055335	-0.00048482
Trial1	3	1	blindfold	counterclockwise	practice	Guided	1	0.5	0	4.734619	0.4501	-1.45	-0.8	0.801554697596921	-0.017963	-0.0071626	0.013936
Trial1	3	1	blindfold	counterclockwise	practice	Guided	1	0.5	0	4.754608	0.4501	-1.45	-0.8	0.801554697596921	0.031158	0.04362	-0.0013643
Trial1	3	1	blindfold	counterclockwise	practice	Guided	1	0.5	0	4.774612	0.4501	-1.45	-0.8	0.801554697596921	-0.00020523	-0.011392	0.015107
Trial1	3	1	blindfold	counterclockwise	practice	Guided	1	0.5	0	4.794617	0.4501	-1.45	-0.8	0.801554697596921	0.0083975	-0.011389	0.019884
Trial1	3	1	blindfold	counterclockwise	practice	Guided	1	0.5	0	4.814621	0.4501	-1.45	-0.8	0.801554697596921	0.0017265	0.0097704	0.0016568
Trial1	3	1	blindfold	counterclockwise	practice	Guided	1	0.5	0	4.83461	0.4501	-1.45	-0.8	0.801554697596921	0.0050604	0.0013095	0.0025367
Trial1	3	1	blindfold	counterclockwise	practice	Guided	1	0.5	0	4.854614	0.4501	-1.45	-0.8	0.801554697596921	-0.0013331	-0.01985	-0.035474
Trial1	3	1	blindfold	counterclockwise	practice	Guided	1	0.5	0	4.874619	0.4501	-1.45	-0.8	0.801554697596921	0.017549	-0.011386	0.016281
Trial1	3	1	blindfold	counterclockwise	practice	Guided	1	0.5	0	4.894608	0.45011	-1.45	-0.8	0.801554076128627	-0.034906	0.018237	0.00019617
Trial1	3	1	blindfold	counterclockwise	practice	Guided	1	0.5	0	4.914612	0.45011	-1.45	-0.8	0.801554076128627	0.0058869	-0.0029223	-0.0097436
Trial1	3	1	blindfold	counterclockwise	practice	Guided	1	0.5	0	4.934616	0.45011	-1.45	-0.8	0.801554076128627	0.03531	-0.007152	0.0048788
Trial1	3	1	blindfold	counterclockwise	practice	Guided	1	0.5	0	4.95462	0.45011	-1.45	-0.8	0.801554076128627	-0.0027195	0.018239	-0.01452
Trial1	3	1	blindfold	counterclockwise	practice	Guided	1	0.5	0	4.974609	0.45011	-1.45	-0.8	0.801554076128627	0.0089434	-0.015615	0.011507
Trial1	3	1	blindfold	counterclockwise	practice	Guided	1	0.5	0	4.994614	0.45011	-1.45	-0.8	0.801554076128627	-0.0088194	0.0055426	0.010336
Trial1	3	1	blindfold	counterclockwise	practice	Guided	1	0.5	0	5.014618	0.45011	-1.45	-0.8	0.801554076128627	-0.025199	-0.045239	-0.011788
Trial1	3	1	blindfold	counterclockwise	practice	Guided	1	0.5	0	5.034607	0.45011	-1.45	-0.8	0.801554076128627	-0.0060533	0.0055428	-0.03157
Trial1	3	1	blindfold	counterclockwise	practice	Guided	1	0.5	0	5.054611	0.45011	-1.45	-0.8	0.801554076128627	-0.033802	0.0097747	-0.016564
Trial1	3	1	blindfold	counterclockwise	practice	Guided	1	0.5	0	5.074615	0.45011	-1.45	-0.8	0.801554076128627	0.014489	0.0013102	-0.0049586
Trial1	3	1	blindfold	counterclockwise	practice	Guided	1	0.5	0	5.09462	0.45011	-1.45	-0.8	0.801554076128627	0.018652	-0.028313	-0.00047656
Trial1	3	1	blindfold	counterclockwise	practice	Guided	1	0.5	0	5.114609	0.45011	-1.45	-0.8	0.801554076128627	0.0064329	0.0055414	-0.01812
Trial1	3	1	blindfold	counterclockwise	practice	Guided	1	0.5	0	5.134613	0.45011	-1.45	-0.8	0.801554076128627	-0.0079951	0.0013084	0.0081961
Trial1	3	1	blindfold	counterclockwise	practice	Guided	1	0.5	0	5.154617	0.45011	-1.45	-0.8	0.801554076128627	0.0069997	0.014003	0.040846
Trial1	3	1	blindfold	counterclockwise	practice	Guided	1	0.5	0	5.174606	0.45011	-1.45	-0.8	0.801554076128627	0.023634	0.0097693	-0.0085686
Trial1	3	1	blindfold	counterclockwise	practice	Guided	1	0.5	0	5.194611	0.45011	-1.45	-0.8	0.801554076128627	0.013646	-0.015621	0.0076093
Trial1	3	1	blindfold	counterclockwise	practice	Guided	1	0.5	0	5.214615	0.45011	-1.45	-0.8	0.801554076128627	0.032787	-0.011387	-0.012174
Trial1	3	1	blindfold	counterclockwise	practice	Guided	1	0.5	0	5.234619	0.45012	-1.45	-0.8	0.80155345292963	0.019463	-0.0071548	-0.013051
Trial1	3	1	blindfold	counterclockwise	practice	Guided	1	0.5	0	5.254608	0.45012	-1.45	-0.8	0.80155345292963	-0.00078555	-0.011385	0.023497
Trial1	3	1	blindfold	counterclockwise	practice	Guided	1	0.5	0	5.274612	0.45012	-1.45	-0.8	0.80155345292963	-0.023819	0.0013091	0.034603
Trial1	3	1	blindfold	counterclockwise	practice	Guided	1	0.5	0	5.294617	0.45012	-1.45	-0.8	0.80155345292963	0.019181	0.022467	-0.0088622
Trial1	3	1	blindfold	counterclockwise	practice	Guided	1	0.5	0	5.314621	0.45012	-1.45	-0.8	0.80155345292963	-0.025221	0.022466	-0.011789
Trial1	3	1	blindfold	counterclockwise	practice	Guided	1	0.5	0	5.33461	0.45012	-1.45	-0.8	0.80155345292963	0.026958	0.022465	0.00849
Trial1	3	1	blindfold	counterclockwise	practice	Guided	1	0.5	0	5.354614	0.45012	-1.45	-0.8	0.80155345292963	-0.019951	-0.01139	-0.024067
Trial1	3	1	blindfold	counterclockwise	practice	Guided	1	0.5	0	5.374619	0.45012	-1.45	-0.8	0.80155345292963	-0.021336	0.026696	-0.0031136
Trial1	3	1	blindfold	counterclockwise	practice	Guided	1	0.5	0	5.394608	0.45012	-1.45	-0.8	0.80155345292963	0.0097449	-0.015623	-0.0010649
Trial1	3	1	blindfold	counterclockwise	practice	Guided	1	0.5	0	5.414612	0.45012	-1.45	-0.8	0.80155345292963	0.023342	-0.0029261	-0.0043782
Trial1	3	1	blindfold	counterclockwise	practice	Guided	1	0.5	0	5.434616	0.45012	-1.45	-0.8	0.80155345292963	0.0047511	-0.0071564	0.007024
Trial1	3	1	blindfold	counterclockwise	practice	Guided	1	0.5	0	5.45462	0.45012	-1.45	-0.8	0.80155345292963	0.0055791	0.001309	-0.0055503
Trial1	3	1	blindfold	counterclockwise	practice	Guided	1	0.5	0	5.474609	0.45012	-1.45	-0.8	0.80155345292963	0.0005852	-0.011385	0.0025376
Trial1	3	1	blindfold	counterclockwise	practice	Guided	1	0.5	0	5.494614	0.45012	-1.45	-0.8	0.80155345292963	0.0022437	0.0013102	-0.022607
Trial1	3	1	blindfold	counterclockwise	practice	Guided	1	0.5	0	5.514618	0.45012	-1.45	-0.8	0.80155345292963	-0.034659	-0.0071543	-0.0039952
Trial1	3	1	blindfold	counterclockwise	practice	Guided	1	0.5	0	5.534607	0.45012	-1.45	-0.8	0.80155345292963	0.00031214	-0.002921	0.0079001
Trial1	3	1	blindfold	counterclockwise	practice	Guided	1	0.5	0	5.554611	0.45012	-1.45	-0.8	0.80155345292963	-0.00912	0.0055428	0.001953
Trial1	3	1	blindfold	counterclockwise	practice	Guided	1	0.5	0	5.574615	0.45012	-1.45	-0.8	0.80155345292963	-0.008288	0.0013109	0.0019548
Trial1	3	1	blindfold	counterclockwise	practice	Guided	1	0.5	0	5.59462	0.45012	-1.45	-0.8	0.80155345292963	-0.012176	0.014007	-0.0067206
Trial1	3	1	blindfold	counterclockwise	practice	Guided	1	0.5	0	5.614609	0.45012	-1.45	-0.8	0.80155345292963	0.00086792	-0.019847	-0.007012
Trial1	3	1	blindfold	counterclockwise	practice	Guided	1	0.5	0	5.634613	0.45012	-1.45	-0.8	0.80155345292963	0.022792	0.009775	0.0040067
Trial1	3	1	blindfold	counterclockwise	practice	Guided	1	0.5	0	5.654617	0.45012	-1.45	-0.8	0.80155345292963	0.030016	-0.0029192	0.029738
Trial1	3	1	blindfold	counterclockwise	practice	Guided	1	0.5	0	5.674606	0.45012	-1.45	-0.8	0.80155345292963	0.0050294	0.0055437	0.0028375
Trial1	3	1	blindfold	counterclockwise	practice	Guided	1	0.5	0	5.694611	0.45012	-1.45	-0.8	0.80155345292963	0.0050284	0.0013125	0.002837
Trial1	3	1	blindfold	counterclockwise	practice	Guided	1	0.5	0	5.714615	0.45012	-1.45	-0.8	0.80155345292963	-0.01662	0.005544	-0.0070061
Trial1	3	1	blindfold	counterclockwise	practice	Guided	1	0.5	0	5.734619	0.45012	-1.45	-0.8	0.80155345292963	0.0050315	0.014008	0.0028385
Trial1	3	1	blindfold	counterclockwise	practice	Guided	1	0.5	0	5.754608	0.45012	-1.45	-0.8	0.80155345292963	-0.0088412	0.014009	0.012483
Trial1	3	1	blindfold	counterclockwise	practice	Guided	1	0.5	0	5.774612	0.45012	-1.45	-0.8	0.80155345292963	0.016677	0.0013121	-0.038487
Trial1	3	1	blindfold	counterclockwise	practice	Guided	1	0.5	0	5.794617	0.45012	-1.45	-0.8	0.80155345292963	0.001145	0.018242	0.0043021
Trial1	3	1	blindfold	counterclockwise	practice	Guided	1	0.5	0	5.814621	0.45012	-1.45	-0.8	0.80155345292963	0.019182	0.0013149	-0.0088543
Trial1	3	1	blindfold	counterclockwise	practice	Guided	1	0.5	0	5.83461	0.45012	-1.45	-0.8	0.80155345292963	-0.04715	-0.015611	-0.017437
Trial1	3	1	blindfold	counterclockwise	practice	Guided	1	0.5	0	5.854614	0.45012	-1.45	-0.8	0.80155345292963	0.030839	0.035171	0.01717
Trial1	3	1	blindfold	counterclockwise	practice	Guided	1	0.5	0	5.874619	0.45012	-1.45	-0.8	0.80155345292963	-0.021061	0.022474	-0.0072961
Trial1	3	1	blindfold	counterclockwise	practice	Guided	1	0.5	0	5.894608	0.45012	-1.45	-0.8	0.80155345292963	-0.0044047	0.018241	0.01064
Trial1	3	1	blindfold	counterclockwise	practice	Guided	1	0.5	0	5.914612	0.45012	-1.45	-0.8	0.80155345292963	-0.0024721	0.026704	-0.018695
Trial1	3	1	blindfold	counterclockwise	practice	Guided	1	0.5	0	5.934616	0.45012	-1.45	-0.8	0.80155345292963	-0.012182	-0.028308	-0.0067068
Trial1	3	1	blindfold	counterclockwise	practice	Guided	1	0.5	0	5.95462	0.45012	-1.45	-0.8	0.80155345292963	0.0053053	0.0013131	-0.0013434
Trial1	3	1	blindfold	counterclockwise	practice	Guided	1	0.5	0	5.974609	0.45012	-1.45	-0.8	0.80155345292963	0.015293	0.0055451	-0.0052425
Trial1	3	1	blindfold	counterclockwise	practice	Guided	1	0.5	0	5.994614	0.45012	-1.45	-0.8	0.80155345292963	0.012233	-0.0071514	-0.03877
Trial1	3	1	blindfold	counterclockwise	practice	Guided	1	0.5	0	6.014618	0.45012	-1.45	-0.8	0.80155345292963	-0.0077415	-0.024077	-0.0064115
Trial1	3	1	blindfold	counterclockwise	practice	Guided	1	0.5	0	6.034607	0.45012	-1.45	-0.8	0.80155345292963	-0.029393	0.01401	-0.016255
Trial1	3	1	blindfold	counterclockwise	practice	Guided	1	0.5	0	6.054611	0.45012	-1.45	-0.8	0.80155345292963	-0.0060862	-0.024077	-0.031556
Trial1	3	1	blindfold	counterclockwise	practice	Guided	1	0.5	0	6.074615	0.45012	-1.45	-0.8	0.80155345292963	0.019453	-0.019842	-0.0064123
Trial1	3	1	blindfold	counterclockwise	practice	Guided	1	0.5	0	6.09462	0.45012	-1.45	-0.8	0.80155345292963	-0.0094031	0.018244	0.018734
Trial1	3	1	blindfold	counterclockwise	practice	Guided	1	0.5	0	6.114609	0.45013	-1.45	-0.8	0.801552831709448	-0.042993	0.0097798	-0.049199
Trial1	3	1	blindfold	counterclockwise	practice	Guided	1	0.5	0	6.134613	0.45013	-1.45	-0.8	0.801552831709448	0.021954	0.0097812	0.016592
Trial1	3	1	blindfold	counterclockwise	practice	Guided	1	0.5	0	6.154617	0.45013	-1.45	-0.8	0.801552831709448	0.0097344	-0.01138	-0.0010484
Trial1	3	1	blindfold	counterclockwise	practice	Guided	1	0.5	0	6.174606	0.45013	-1.45	-0.8	0.801552831709448	0.027773	-0.0029146	-0.004066
Trial1	3	1	blindfold	counterclockwise	practice	Guided	1	0.5	0	6.194611	0.45013	-1.45	-0.8	0.801552831709448	0.00029874	-0.028309	0.0067513
Trial1	3	1	blindfold	counterclockwise	practice	Guided	1	0.5	0	6.214615	0.45013	-1.45	-0.8	0.801552831709448	0.0066715	-0.03677	-0.022293
Trial1	3	1	blindfold	counterclockwise	practice	Guided	1	0.5	0	6.234619	0.45013	-1.45	-0.8	0.801552831709448	0.018333	0.0055485	0.0037301
Trial1	3	1	blindfold	counterclockwise	practice	Guided	1	0.5	0	6.254608	0.45013	-1.45	-0.8	0.801552831709448	0.0080694	0.0097791	0.024099
Trial1	3	1	blindfold	counterclockwise	practice	Guided	1	0.5	0	6.274612	0.45013	-1.45	-0.8	0.801552831709448	-0.0080379	0.026705	-0.0028015
Trial1	3	1	blindfold	counterclockwise	practice	Guided	1	0.5	0	6.294617	0.45014	-1.45	-0.8	0.801552208759305	0.041079	0.001313	-0.0031861
Trial1	3	1	blindfold	counterclockwise	practice	Guided	1	0.5	0	6.314621	0.45014	-1.45	-0.8	0.801552208759305	-0.0074895	0.0097767	-0.0094265
Trial1	3	1	blindfold	counterclockwise	practice	Guided	1	0.5	0	6.33461	0.45014	-1.45	-0.8	0.801552208759305	0.0091672	0.0055432	0.0073383
Trial1	3	1	blindfold	counterclockwise	practice	Guided	1	0.5	0	6.354614	0.45014	-1.45	-0.8	0.801552208759305	-0.021639	0.0013104	0.0010987
Trial1	3	1	blindfold	counterclockwise	practice	Guided	1	0.5	0	6.374619	0.45014	-1.45	-0.8	0.801552208759305	-0.027461	-0.0029195	0.021759
Trial1	3	1	blindfold	counterclockwise	practice	Guided	1	0.5	0	6.394608	0.45014	-1.45	-0.8	0.801552208759305	-0.039677	-0.011384	0.0041162
Trial1	3	1	blindfold	counterclockwise	practice	Guided	1	0.5	0	6.414612	0.45014	-1.45	-0.8	0.801552208759305	-0.0085945	-0.007152	0.040958
Trial1	3	1	blindfold	counterclockwise	practice	Guided	1	0.5	0	6.434616	0.45014	-1.45	-0.79989	0.801442510673023	-0.014675	-0.024078	0.098366
Trial1	3	1	blindfold	counterclockwise	practice	Guided	1	0.5	0	6.45462	0.45009	-1.44999	-0.79966	0.801216055639276	-0.175474	0.250964	0.576006
Trial1	3	1	blindfold	counterclockwise	practice	Guided	1	0.5	0	6.474609	0.44965	-1.44984	-0.79961	0.801193675462078	-0.340393	0.178831	0.779798
Trial1	3	1	blindfold	counterclockwise	practice	Guided	1	0.5	0	6.494614	0.4492	-1.44989	-0.79959	0.801202093218234	-0.373292	0.05185	0.874441
Trial1	3	1	blindfold	counterclockwise	practice	Guided	1	0.5	0	6.514618	0.44856	-1.44994	-0.79958	0.80123293420587	-0.205786	0.06875	0.839203
Trial1	3	1	blindfold	counterclockwise	practice	Guided	1	0.5	0	6.534607	0.44784	-1.44996	-0.79961	0.801309459712292	-0.120745	-0.032824	0.769046
Trial1	3	1	blindfold	counterclockwise	practice	Guided	1	0.5	0	6.554611	0.44707	-1.45001	-0.79972	0.801469678724697	-0.125704	-0.0074208	0.645486
Trial1	3	1	blindfold	counterclockwise	practice	Guided	1	0.5	0	6.574615	0.44544	-1.44997	-0.79976	0.801618878427952	-0.216914	-0.041304	0.493318
Trial1	3	1	blindfold	counterclockwise	practice	Guided	1	0.5	0	6.59462	0.44452	-1.45001	-0.79981	0.801731909416622	-0.098415	-0.0032076	0.366351
Trial1	3	1	blindfold	counterclockwise	practice	Guided	1	0.5	0	6.614609	0.44359	-1.45002	-0.79985	0.801836698775021	0.013667	-0.049752	0.289374
Trial1	3	1	blindfold	counterclockwise	practice	Guided	1	0.5	0	6.634613	0.44276	-1.45003	-0.79988	0.801925481259009	0.045768	-0.100513	0.207203
Trial1	3	1	blindfold	counterclockwise	practice	Guided	1	0.5	0	6.654617	0.44203	-1.45005	-0.79995	0.802047711293746	-0.013405	-0.104712	0.157013
Trial1	3	1	blindfold	counterclockwise	practice	Guided	1	0.5	0	6.674606	0.44081	-1.45006	-0.79997	0.802156784458626	-0.122847	-0.159663	0.0573
Trial1	3	1	blindfold	counterclockwise	practice	Guided	1	0.5	0	6.694611	0.4402	-1.45007	-0.79998	0.802212011417401	-0.012075	-0.121533	0.068648
Trial1	3	1	blindfold	counterclockwise	practice	Guided	1	0.5	0	6.714615	0.43961	-1.45007	-0.79998	0.802256207796273	0.01701	-0.1215	0.032632
Trial1	3	1	blindfold	counterclockwise	practice	Guided	1	0.5	0	6.734619	0.43912	-1.45007	-0.79999	0.802303167448312	0.097743	-0.159543	0.025191
Trial1	3	1	blindfold	counterclockwise	practice	Guided	1	0.5	0	6.754608	0.43875	-1.45007	-0.8	0.80234125077881	-0.012749	-0.096029	0.01557
Trial1	3	1	blindfold	counterclockwise	practice	Guided	1	0.5	0	6.774612	0.4381	-1.45005	-0.79999	0.802381212315655	-0.075688	-0.07905	0.018249
Trial1	3	1	blindfold	counterclockwise	practice	Guided	1	0.5	0	6.794617	0.43773	-1.45004	-0.79997	0.802389933250145	-0.097191	-0.028249	0.075778
Trial1	3	1	blindfold	counterclockwise	practice	Guided	1	0.5	0	6.814621	0.43737	-1.45002	-0.79997	0.802417950178843	-0.028947	0.0056039	0.054883
Trial1	3	1	blindfold	counterclockwise	practice	Guided	1	0.5	0	6.83461	0.43701	-1.44999	-0.79999	0.802466035902879	0.02392	0.01407	-0.0048659
Trial1	3	1	blindfold	counterclockwise	practice	Guided	1	0.5	0	6.854614	0.43676	-1.45	-0.80001	0.80250560252229	0.0019757	0.018302	-0.010479
Trial1	3	1	blindfold	counterclockwise	practice	Guided	1	0.5	0	6.874619	0.43631	-1.45	-0.80001	0.8025411905264	-0.06649	-0.0070904	0.014607
Trial1	3	1	blindfold	counterclockwise	practice	Guided	1	0.5	0	6.894608	0.43607	-1.45	-0.8	0.802550290775772	0.00066592	0.03946	0.010483
Trial1	3	1	blindfold	counterclockwise	practice	Guided	1	0.5	0	6.914612	0.43587	-1.45	-0.8	0.802566247521312	0.064438	-0.032484	-0.010695
Trial1	3	1	blindfold	counterclockwise	practice	Guided	1	0.5	0	6.934616	0.43574	-1.45	-0.8	0.802576643218999	0.028898	0.0056052	-0.014098
Trial1	3	1	blindfold	counterclockwise	practice	Guided	1	0.5	0	6.95462	0.43566	-1.45	-0.80001	0.802593035441954	-0.046596	0.0013736	-0.01778
Trial1	3	1	blindfold	counterclockwise	practice	Guided	1	0.5	0	6.974609	0.43539	-1.45	-0.8	0.802604744801488	-0.11572	-0.0070871	-0.051638
Trial1	3	1	blindfold	counterclockwise	practice	Guided	1	0.5	0	6.994614	0.43515	-1.45001	-0.79995	0.802574315017469	-0.056667	-0.117102	0.141502
Trial1	3	1	blindfold	counterclockwise	practice	Guided	1	0.5	0	7.014618	0.43493	-1.45004	-0.7999099	0.802552199124211	0.0062161	-0.155154	0.204383
Trial1	3	1	blindfold	counterclockwise	practice	Guided	1	0.5	0	7.034607	0.43481	-1.45006	-0.79988	0.802532115975748	0.024685	-0.104333	0.264411
Trial1	3	1	blindfold	counterclockwise	practice	Guided	1	0.5	0	7.054611	0.43476	-1.45004	-0.79987	0.802526137450202	0.0039862	0.035321	0.309306
Trial1	3	1	blindfold	counterclockwise	practice	Guided	1	0.5	0	7.074615	0.43467	-1.45001	-0.79987	0.802533459105431	-0.150498	-0.100093	0.215148
Trial1	3	1	blindfold	counterclockwise	practice	Guided	1	0.5	0	7.09462	0.43451	-1.45004	-0.79987	0.802546500409026	-0.150538	-0.150836	0.286621
Trial1	3	1	blindfold	counterclockwise	practice	Guided	1	0.5	0	7.114609	0.43425	-1.45007	-0.79987	0.802567758588445	-0.135282	-0.108478	0.268375
Trial1	3	1	blindfold	counterclockwise	practice	Guided	1	0.5	0	7.134613	0.43396	-1.45006	-0.79987	0.802591569275768	-0.113033	-0.01959	0.2594
Trial1	3	1	blindfold	counterclockwise	practice	Guided	1	0.5	0	7.154617	0.43362	-1.45002	-0.7999	0.802649556222743	-0.034303	0.069272	0.213832
Trial1	3	1	blindfold	counterclockwise	practice	Guided	1	0.5	0	7.174606	0.4329	-1.44997	-0.79992	0.802729316438697	-0.124821	0.039623	0.165899
Trial1	3	1	blindfold	counterclockwise	practice	Guided	1	0.5	0	7.194611	0.43244	-1.44999	-0.79994	0.802787854638999	-0.105151	-0.078861	0.137651
Trial1	3	1	blindfold	counterclockwise	practice	Guided	1	0.5	0	7.214615	0.43192	-1.45005	-0.79996	0.802851680733231	-0.127503	-0.214237	0.068879
Trial1	3	1	blindfold	counterclockwise	practice	Guided	1	0.5	0	7.234619	0.43136	-1.4501	-0.79998	0.802919373357501	-0.072848	-0.303032	0.051281
Trial1	3	1	blindfold	counterclockwise	practice	Guided	1	0.5	0	7.254608	0.43086	-1.45014	-0.80002	0.803002120101407	-0.050564	-0.332573	-0.018855
Trial1	3	1	blindfold	counterclockwise	practice	Guided	1	0.5	0	7.274612	0.43003	-1.45017	-0.80001	0.803063975080905	-0.081095	-0.340849	-0.029179
Trial1	3	1	blindfold	counterclockwise	practice	Guided	1	0.5	0	7.294617	0.42967	-1.45017	-0.8	0.803085447476744	-0.122353	-0.32383	-0.010725
Trial1	3	1	blindfold	counterclockwise	practice	Guided	1	0.5	0	7.314621	0.42932	-1.45015	-0.79999	0.803106256217662	-0.145838	-0.256046	0.040139
Trial1	3	1	blindfold	counterclockwise	practice	Guided	1	0.5	0	7.33461	0.4289	-1.45014	-0.79997	0.803123439867945	-0.109511	-0.294052	0.070032
Trial1	3	1	blindfold	counterclockwise	practice	Guided	1	0.5	0	7.354614	0.42846	-1.45014	-0.79997	0.803162512493682	-0.126443	-0.247426	0.056331
Trial1	3	1	blindfold	counterclockwise	practice	Guided	1	0.5	0	7.374619	0.42754	-1.45014	-0.79998	0.803254957460373	-0.1295	-0.323434	0.035078
Trial1	3	1	blindfold	counterclockwise	practice	Guided	1	0.5	0	7.394608	0.42711	-1.45017	-0.79999	0.803303770165488	-0.159767	-0.35719	0.051564
Trial1	3	1	blindfold	counterclockwise	practice	Guided	1	0.5	0	7.414612	0.42666	-1.45018	-0.80001	0.803364612704869	-0.077959	-0.348629	-0.0037787
Trial1	3	1	blindfold	counterclockwise	practice	Guided	1	0.5	0	7.434616	0.42627	-1.45017	-0.80001	0.803400309460581	-0.104582	-0.348534	-0.0054363
Trial1	3	1	blindfold	counterclockwise	practice	Guided	1	0.5	0	7.45462	0.42591	-1.45018	-0.80001	0.80343342587028	-0.058841	-0.369584	-0.023613
Trial1	3	1	blindfold	counterclockwise	practice	Guided	1	0.5	0	7.474609	0.42537	-1.45022	-0.8	0.803473434189824	-0.064547	-0.449743	-0.00292
Trial1	3	1	blindfold	counterclockwise	practice	Guided	1	0.5	0	7.494614	0.42521	-1.45023	-0.8	0.803488312262849	-0.084121	-0.462311	0.025319
Trial1	3	1	blindfold	counterclockwise	practice	Guided	1	0.5	0	7.514618	0.42512	-1.45023	-0.79999	0.803486784230725	-0.050139	-0.41987	0.052675
Trial1	3	1	blindfold	counterclockwise	practice	Guided	1	0.5	0	7.534607	0.4251	-1.45022	-0.79999	0.803488648107654	-0.039933	-0.390135	0.10379
Trial1	3	1	blindfold	counterclockwise	practice	Guided	1	0.5	0	7.554611	0.4251	-1.45021	-0.79998	0.803478737475346	-0.045406	-0.34771	0.120255
Trial1	3	1	blindfold	counterclockwise	practice	Guided	1	0.5	0	7.574615	0.4251	-1.4502	-0.79998	0.803478737475346	-0.086399	-0.3602	0.134466
Trial1	3	1	blindfold	counterclockwise	practice	Guided	1	0.5	0	7.59462	0.42509	-1.4502	-0.79997	0.803469698256277	-0.069399	-0.381252	0.148109
Trial1	3	1	blindfold	counterclockwise	practice	Guided	1	0.5	0	7.614609	0.42509	-1.4502	-0.79997	0.803469698256277	-0.039336	-0.398068	0.166771
Trial1	3	1	blindfold	counterclockwise	practice	Guided	1	0.5	0	7.634613	0.42509	-1.4502	-0.79996	0.803459668947561	-0.01633	-0.436036	0.15553
Trial1	3	1	blindfold	counterclockwise	practice	Guided	1	0.5	0	7.654617	0.42509	-1.45021	-0.79996	0.803459668947561	-0.019718	-0.478229	0.138444
Trial1	3	1	blindfold	counterclockwise	practice	Guided	1	0.5	0	7.674606	0.42508	-1.45022	-0.79996	0.803460602618387	-0.0184	-0.499131	0.117403
Trial1	3	1	blindfold	counterclockwise	practice	Guided	1	0.5	0	7.694611	0.42508	-1.45022	-0.79996	0.803460602618387	-0.0050712	-0.499019	0.118199
Trial1	3	1	blindfold	counterclockwise	practice	Guided	1	0.5	0	7.714615	0.42508	-1.45023	-0.79995	0.803450692012311	-0.046604	-0.46928	0.140826
Trial1	3	1	blindfold	counterclockwise	practice	Guided	1	0.5	0	7.734619	0.42508	-1.45023	-0.79995	0.803450692012311	0.0077424	-0.464919	0.133237
Trial1	3	1	blindfold	counterclockwise	practice	Guided	1	0.5	0	7.754608	0.42508	-1.45023	-0.79996	0.803460602618387	0.02864	-0.439401	0.078116
Trial1	3	1	blindfold	counterclockwise	practice	Guided	1	0.5	0	7.774612	0.42508	-1.45024	-0.79996	0.803460602618387	-0.015255	-0.578953	0.066926
Trial1	3	1	blindfold	counterclockwise	practice	Guided	1	0.5	0	7.794617	0.42508	-1.45026	-0.79995	0.803450692012311	0.0064299	-0.528171	0.076668
Trial1	3	1	blindfold	counterclockwise	practice	Guided	1	0.5	0	7.814621	0.42508	-1.45025	-0.79995	0.803450692012311	-0.030924	-0.44343	0.175301
Trial1	3	1	blindfold	counterclockwise	practice	Guided	1	0.5	0	7.83461	0.42508	-1.45023	-0.79995	0.803450692012311	-0.07429	-0.350223	0.155717
Trial1	3	1	blindfold	counterclockwise	practice	Guided	1	0.5	0	7.854614	0.42508	-1.45021	-0.79994	0.80344072206237	-0.081071	-0.341662	0.193117
Trial1	3	1	blindfold	counterclockwise	practice	Guided	1	0.5	0	7.874619	0.42508	-1.45019	-0.79994	0.80344072206237	-0.041073	-0.426091	0.123967
Trial1	3	1	blindfold	counterclockwise	practice	Guided	1	0.5	0	7.894608	0.42508	-1.4502	-0.79994	0.80344072206237	-0.023561	-0.451356	0.129221
Trial1	3	1	blindfold	counterclockwise	practice	Guided	1	0.5	0	7.914612	0.42507	-1.45021	-0.79994	0.803441655880017	-0.00056887	-0.459695	0.117997
Trial1	3	1	blindfold	counterclockwise	practice	Guided	1	0.5	0	7.934616	0.42508	-1.45021	-0.79994	0.80344072206237	0.055851	-0.446872	0.070988
Trial1	3	1	blindfold	counterclockwise	practice	Guided	1	0.5	0	7.95462	0.42508	-1.45022	-0.79995	0.803450692012311	0.042511	-0.438284	0.070414
Trial1	3	1	blindfold	counterclockwise	practice	Guided	1	0.5	0	7.974609	0.42508	-1.45021	-0.79995	0.803450692012311	0.02786	-0.416889	0.090227
Trial1	3	1	blindfold	counterclockwise	practice	Guided	1	0.5	0	7.994614	0.42508	-1.45021	-0.79995	0.803450692012311	-0.011592	-0.399846	0.07933
Trial1	3	1	blindfold	counterclockwise	practice	Guided	1	0.5	0	8.014618	0.42508	-1.45021	-0.79995	0.803450692012311	-0.020987	-0.412425	0.091881
Trial1	3	1	blindfold	counterclockwise	practice	Guided	1	0.5	0	8.034607	0.42508	-1.45021	-0.79995	0.803450692012311	-0.0076541	-0.41231	0.087938
Trial1	3	1	blindfold	counterclockwise	practice	Guided	1	0.5	0	8.054611	0.42508	-1.45021	-0.79994	0.80344072206237	0.0030619	-0.391038	0.130653
Trial1	3	1	blindfold	counterclockwise	practice	Guided	1	0.5	0	8.074615	0.42508	-1.4502	-0.79994	0.80344072206237	0.03989	-0.361205	0.111834
Trial1	3	1	blindfold	counterclockwise	practice	Guided	1	0.5	0	8.09462	0.42508	-1.4502	-0.79994	0.80344072206237	0.0048769	-0.3611	0.101205
Trial1	3	1	blindfold	counterclockwise	practice	Guided	1	0.5	0	8.114609	0.42508	-1.4502	-0.79995	0.803450692012311	0.0014775	-0.369458	0.084132
Trial1	3	1	blindfold	counterclockwise	practice	Guided	1	0.5	0	8.134613	0.42508	-1.4502	-0.79994	0.80344072206237	-0.030917	-0.428593	0.103127
Trial1	3	1	blindfold	counterclockwise	practice	Guided	1	0.5	0	8.154617	0.42508	-1.4502	-0.79994	0.80344072206237	0.022379	-0.411554	0.106412
Trial1	3	1	blindfold	counterclockwise	practice	Guided	1	0.5	0	8.174606	0.42508	-1.45019	-0.79994	0.80344072206237	0.016617	-0.288632	0.127023
Trial1	3	1	blindfold	counterclockwise	practice	Guided	1	0.5	0	8.194611	0.42508	-1.45018	-0.79994	0.80344072206237	0.01661	-0.280088	0.12699
Trial1	3	1	blindfold	counterclockwise	practice	Guided	1	0.5	0	8.214615	0.42508	-1.45017	-0.79994	0.80344072206237	0.011122	-0.322322	0.120509
Trial1	3	1	blindfold	counterclockwise	practice	Guided	1	0.5	0	8.234619	0.42508	-1.45017	-0.79994	0.80344072206237	0.0090264	-0.339155	0.10541
Trial1	3	1	blindfold	counterclockwise	practice	Guided	1	0.5	0	8.254608	0.42508	-1.45017	-0.79994	0.80344072206237	0.00066618	-0.351749	0.096445
Trial1	3	1	blindfold	counterclockwise	practice	Guided	1	0.5	0	8.274612	0.42508	-1.45018	-0.79994	0.80344072206237	-0.014742	-0.376917	0.129092
Trial1	3	1	blindfold	counterclockwise	practice	Guided	1	0.5	0	8.294617	0.42508	-1.45018	-0.79994	0.80344072206237	0.013995	-0.355659	0.168716
Trial1	3	1	blindfold	counterclockwise	practice	Guided	1	0.5	0	8.314621	0.42508	-1.45018	-0.79994	0.80344072206237	0.068592	-0.321711	0.15103
Trial1	3	1	blindfold	counterclockwise	practice	Guided	1	0.5	0	8.33461	0.42509	-1.45018	-0.79994	0.803439788368442	0.00091665	-0.321617	0.163607
Trial1	3	1	blindfold	counterclockwise	practice	Guided	1	0.5	0	8.354614	0.42509	-1.45018	-0.79994	0.803439788368442	0.0029984	-0.355375	0.130029
Trial1	3	1	blindfold	counterclockwise	practice	Guided	1	0.5	0	8.374619	0.42509	-1.45018	-0.79994	0.803439788368442	0.0084752	-0.363626	0.113471
Trial1	3	1	blindfold	counterclockwise	practice	Guided	1	0.5	0	8.394608	0.42509	-1.45018	-0.79994	0.803439788368442	0.0071714	-0.338137	0.134392
Trial1	3	1	blindfold	counterclockwise	practice	Guided	1	0.5	0	8.414612	0.42509	-1.45018	-0.79994	0.803439788368442	-0.016862	-0.304195	0.16342
Trial1	3	1	blindfold	counterclockwise	practice	Guided	1	0.5	0	8.434616	0.42509	-1.45017	-0.79993	0.803429877752999	0.056553	-0.266026	0.2005
Trial1	3	1	blindfold	counterclockwise	practice	Guided	1	0.5	0	8.45462	0.42509	-1.45016	-0.79993	0.803429877752999	-0.0043275	-0.312498	0.175628
Trial1	3	1	blindfold	counterclockwise	practice	Guided	1	0.5	0	8.474609	0.42509	-1.45017	-0.79994	0.803439788368442	0.062793	-0.405402	0.099777
Trial1	3	1	blindfold	counterclockwise	practice	Guided	1	0.5	0	8.494614	0.42509	-1.45018	-0.79994	0.803439788368442	0.098565	-0.401059	0.097772
Trial1	3	1	blindfold	counterclockwise	practice	Guided	1	0.5	0	8.514618	0.4251	-1.45018	-0.79994	0.803438857576531	0.111342	-0.396711	0.093836
Trial1	3	1	blindfold	counterclockwise	practice	Guided	1	0.5	0	8.534607	0.4251	-1.45019	-0.79994	0.803438857576531	0.055677	-0.35429	0.149732
Trial1	3	1	blindfold	counterclockwise	practice	Guided	1	0.5	0	8.554611	0.4251	-1.45018	-0.79994	0.803438857576531	0.056701	-0.282262	0.124544
Trial1	3	1	blindfold	counterclockwise	practice	Guided	1	0.5	0	8.574615	0.42511	-1.45017	-0.79994	0.803437924129671	-0.031609	-0.315952	0.18208
Trial1	3	1	blindfold	counterclockwise	practice	Guided	1	0.5	0	8.59462	0.4251	-1.45016	-0.79993	0.803428946949606	-0.0075677	-0.303171	0.154076
Trial1	3	1	blindfold	counterclockwise	practice	Guided	1	0.5	0	8.614609	0.4251	-1.45016	-0.79993	0.803428946949606	0.047039	-0.320012	0.136439
Trial1	3	1	blindfold	counterclockwise	practice	Guided	1	0.5	0	8.634613	0.4251	-1.45016	-0.79993	0.803428946949606	-0.032378	-0.31569	0.165738
Trial1	3	1	blindfold	counterclockwise	practice	Guided	1	0.5	0	8.654617	0.4251	-1.45016	-0.79993	0.803428946949606	0.043905	-0.319833	0.186606
Trial1	3	1	blindfold	counterclockwise	practice	Guided	1	0.5	0	8.674606	0.42511	-1.45016	-0.79993	0.803428013491232	0.020639	-0.34927	0.126997
Trial1	3	1	blindfold	counterclockwise	practice	Guided	1	0.5	0	8.694611	0.42511	-1.45017	-0.79993	0.803428013491232	0.031089	-0.357639	0.177255
Trial1	3	1	blindfold	counterclockwise	practice	Guided	1	0.5	0	8.714615	0.42511	-1.45017	-0.79992	0.803417984163604	-0.0031316	-0.366006	0.225565
Trial1	3	1	blindfold	counterclockwise	practice	Guided	1	0.5	0	8.734619	0.42511	-1.45017	-0.79992	0.803417984163604	-0.0070475	-0.289742	0.216841
Trial1	3	1	blindfold	counterclockwise	practice	Guided	1	0.5	0	8.754608	0.4251	-1.45016	-0.7999099	0.803408947663808	-0.017491	-0.298123	0.24027
Trial1	3	1	blindfold	counterclockwise	practice	Guided	1	0.5	0	8.774612	0.4251	-1.45016	-0.7999099	0.803408947663808	-0.058761	-0.285268	0.259709
Trial1	3	1	blindfold	counterclockwise	practice	Guided	1	0.5	0	8.794617	0.4251	-1.45016	-0.7999099	0.803408947663808	-0.054575	-0.302114	0.264111
Trial1	3	1	blindfold	counterclockwise	practice	Guided	1	0.5	0	8.814621	0.4251	-1.45016	-0.7999099	0.803408947663808	-0.0096361	-0.369728	0.245849
Trial1	3	1	blindfold	counterclockwise	practice	Guided	1	0.5	0	8.83461	0.4251	-1.45016	-0.7999	0.803399037040118	-0.021389	-0.395015	0.227908
Trial1	3	1	blindfold	counterclockwise	practice	Guided	1	0.5	0	8.854614	0.4251	-1.45017	-0.7999	0.803399037040118	0.0076161	-0.365289	0.267778
Trial1	3	1	blindfold	counterclockwise	practice	Guided	1	0.5	0	8.874619	0.4251	-1.45017	-0.7999	0.803399037040118	-0.049074	-0.382009	0.247268
Trial1	3	1	blindfold	counterclockwise	practice	Guided	1	0.5	0	8.894608	0.4251	-1.45017	-0.7999	0.803399037040118	-0.022161	-0.369206	0.244665
Trial1	3	1	blindfold	counterclockwise	practice	Guided	1	0.5	0	8.914612	0.4251	-1.45017	-0.79989	0.803389126417501	-0.019804	-0.360641	0.278404
Trial1	3	1	blindfold	counterclockwise	practice	Guided	1	0.5	0	8.934616	0.4251	-1.45017	-0.79989	0.803389126417501	0.034017	-0.347847	0.273263
Trial1	3	1	blindfold	counterclockwise	practice	Guided	1	0.5	0	8.95462	0.4251	-1.45017	-0.79988	0.80337915645092	-0.020578	-0.385835	0.290826
Trial1	3	1	blindfold	counterclockwise	practice	Guided	1	0.5	0	8.974609	0.4251	-1.45018	-0.79988	0.80337915645092	-0.078549	-0.351777	0.291248
Trial1	3	1	blindfold	counterclockwise	practice	Guided	1	0.5	0	8.994614	0.4251	-1.45018	-0.79987	0.803369127140394	-0.056321	-0.355913	0.364074
Trial1	3	1	blindfold	counterclockwise	practice	Guided	1	0.5	0	9.014618	0.42509	-1.45018	-0.79987	0.803370058013095	-0.033574	-0.360044	0.356975
Trial1	3	1	blindfold	counterclockwise	practice	Guided	1	0.5	0	9.034607	0.42509	-1.45018	-0.79987	0.803370058013095	0.0024929	-0.385334	0.35071
Trial1	3	1	blindfold	counterclockwise	practice	Guided	1	0.5	0	9.054611	0.42509	-1.45018	-0.79987	0.803370058013095	-0.063857	-0.414849	0.342274
Trial1	3	1	blindfold	counterclockwise	practice	Guided	1	0.5	0	9.074615	0.42509	-1.45018	-0.79987	0.803370058013095	-0.091008	-0.410389	0.277292
Trial1	3	1	blindfold	counterclockwise	practice	Guided	1	0.5	0	9.09462	0.42509	-1.45019	-0.79986	0.803360147405197	-0.037697	-0.414503	0.280531
Trial1	3	1	blindfold	counterclockwise	practice	Guided	1	0.5	0	9.114609	0.42508	-1.45019	-0.79986	0.803361081191687	-0.062497	-0.431311	0.320983
Trial1	3	1	blindfold	counterclockwise	practice	Guided	1	0.5	0	9.134613	0.42508	-1.45019	-0.79986	0.803361081191687	-0.045235	-0.384653	0.33039
Trial1	3	1	blindfold	counterclockwise	practice	Guided	1	0.5	0	9.154617	0.42508	-1.45019	-0.79986	0.803361081191687	-0.072912	-0.367619	0.34541
Trial1	3	1	blindfold	counterclockwise	practice	Guided	1	0.5	0	9.174606	0.42508	-1.45019	-0.79985	0.803351111251501	-0.04624	-0.435103	0.346875
Trial1	3	1	blindfold	counterclockwise	practice	Guided	1	0.5	0	9.194611	0.42508	-1.4502	-0.79985	0.803351111251501	-0.038912	-0.430753	0.300952
Trial1	3	1	blindfold	counterclockwise	practice	Guided	1	0.5	0	9.214615	0.42508	-1.4502	-0.79985	0.803351111251501	-0.047785	-0.409475	0.300309
Trial1	3	1	blindfold	counterclockwise	practice	Guided	1	0.5	0	9.234619	0.42508	-1.4502	-0.79985	0.803351111251501	-0.016427	-0.379738	0.293503
Trial1	3	1	blindfold	counterclockwise	practice	Guided	1	0.5	0	9.254608	0.42508	-1.4502	-0.79985	0.803351111251501	-0.02896	-0.421944	0.284482
Trial1	3	1	blindfold	counterclockwise	practice	Guided	1	0.5	0	9.274612	0.42507	-1.4502	-0.79985	0.803352045173311	-0.050101	-0.409015	0.337699
Trial1	3	1	blindfold	counterclockwise	practice	Guided	1	0.5	0	9.294617	0.42507	-1.4502	-0.79985	0.803352045173311	-0.031543	-0.404671	0.326137
Trial1	3	1	blindfold	counterclockwise	practice	Guided	1	0.5	0	9.314621	0.42507	-1.4502	-0.79985	0.803352045173311	-0.066798	-0.434175	0.353726
Trial1	3	1	blindfold	counterclockwise	practice	Guided	1	0.5	0	9.33461	0.42507	-1.4502	-0.79985	0.803352045173311	-0.078532	-0.44675	0.365096
Trial1	3	1	blindfold	counterclockwise	practice	Guided	1	0.5	0	9.354614	0.42507	-1.45021	-0.79984	0.803342134590606	-0.077206	-0.467781	0.344043
Trial1	3	1	blindfold	counterclockwise	practice	Guided	1	0.5	0	9.374619	0.42506	-1.45021	-0.79984	0.80334306864767	-0.046085	-0.463293	0.345789
Trial1	3	1	blindfold	counterclockwise	practice	Guided	1	0.5	0	9.394608	0.42506	-1.45021	-0.79984	0.80334306864767	-0.033528	-0.463164	0.359097
Trial1	3	1	blindfold	counterclockwise	practice	Guided	1	0.5	0	9.414612	0.42506	-1.45021	-0.79984	0.80334306864767	-0.069826	-0.467265	0.359043
Trial1	3	1	blindfold	counterclockwise	practice	Guided	1	0.5	0	9.434616	0.42506	-1.45022	-0.79984	0.80334306864767	-0.051782	-0.445987	0.366178
Trial1	3	1	blindfold	counterclockwise	practice	Guided	1	0.5	0	9.45462	0.42506	-1.45022	-0.79984	0.80334306864767	-0.03792	-0.450095	0.358521
Trial1	3	1	blindfold	counterclockwise	practice	Guided	1	0.5	0	9.474609	0.42506	-1.45022	-0.79984	0.80334306864767	-0.023007	-0.483699	0.334011
Trial1	3	1	blindfold	counterclockwise	practice	Guided	1	0.5	0	9.494614	0.42505	-1.45022	-0.79984	0.803344000047982	-0.022215	-0.466667	0.321348
Trial1	3	1	blindfold	counterclockwise	practice	Guided	1	0.5	0	9.514618	0.42505	-1.45022	-0.79984	0.803344000047982	-0.098746	-0.449613	0.333327
Trial1	3	1	blindfold	counterclockwise	practice	Guided	1	0.5	0	9.534607	0.42505	-1.45022	-0.79984	0.803344000047982	-0.102384	-0.41141	0.320388
Trial1	3	1	blindfold	counterclockwise	practice	Guided	1	0.5	0	9.554611	0.42505	-1.45022	-0.79984	0.803344000047982	-0.090341	-0.360518	0.34208
Trial1	3	1	blindfold	counterclockwise	practice	Guided	1	0.5	0	9.574615	0.42504	-1.45021	-0.79984	0.803344931571291	-0.094218	-0.415323	0.333232
Trial1	3	1	blindfold	counterclockwise	practice	Guided	1	0.5	0	9.59462	0.42504	-1.45021	-0.79984	0.803344931571291	-0.065462	-0.415206	0.30127
Trial1	3	1	blindfold	counterclockwise	practice	Guided	1	0.5	0	9.614609	0.42504	-1.45021	-0.79984	0.803344931571291	-0.019473	-0.453172	0.278804
Trial1	3	1	blindfold	counterclockwise	practice	Guided	1	0.5	0	9.634613	0.42504	-1.45021	-0.79984	0.803344931571291	-0.031746	-0.398036	0.273112
Trial1	3	1	blindfold	counterclockwise	practice	Guided	1	0.5	0	9.654617	0.42504	-1.45021	-0.79985	0.803354842119491	-0.040362	-0.414847	0.256317
Trial1	3	1	blindfold	counterclockwise	practice	Guided	1	0.5	0	9.674606	0.42504	-1.45021	-0.79985	0.803354842119491	-0.040078	-0.372309	0.323507
Trial1	3	1	blindfold	counterclockwise	practice	Guided	1	0.5	0	9.694611	0.42504	-1.45021	-0.79984	0.803344931571291	-0.047902	-0.410281	0.306098
Trial1	3	1	blindfold	counterclockwise	practice	Guided	1	0.5	0	9.714615	0.42503	-1.45021	-0.79984	0.803345865998813	-0.069827	-0.359394	0.30044
Trial1	3	1	blindfold	counterclockwise	practice	Guided	1	0.5	0	9.734619	0.42503	-1.45021	-0.79984	0.803345865998813	-0.105075	-0.359288	0.29395
Trial1	3	1	blindfold	counterclockwise	practice	Guided	1	0.5	0	9.754608	0.42503	-1.4502	-0.79984	0.803345865998813	-0.107399	-0.401494	0.331586
Trial1	3	1	blindfold	counterclockwise	practice	Guided	1	0.5	0	9.774612	0.42503	-1.4502	-0.79984	0.803345865998813	-0.073398	-0.35898	0.358759
Trial1	3	1	blindfold	counterclockwise	practice	Guided	1	0.5	0	9.794617	0.42502	-1.4502	-0.79984	0.803346797768479	-0.086179	-0.363114	0.365657
Trial1	3	1	blindfold	counterclockwise	practice	Guided	1	0.5	0	9.814621	0.42502	-1.45019	-0.79984	0.803346797768479	-0.100788	-0.350325	0.369471
Trial1	3	1	blindfold	counterclockwise	practice	Guided	1	0.5	0	9.83461	0.42502	-1.45019	-0.79984	0.803346797768479	-0.078562	-0.341765	0.370752
Trial1	3	1	blindfold	counterclockwise	practice	Guided	1	0.5	0	9.854614	0.42502	-1.45019	-0.79984	0.803346797768479	-0.044315	-0.371285	0.384336
Trial1	3	1	blindfold	counterclockwise	practice	Guided	1	0.5	0	9.874619	0.42502	-1.45019	-0.79984	0.803346797768479	-0.0085051	-0.36262	0.320119
Trial1	3	1	blindfold	counterclockwise	practice	Guided	1	0.5	0	9.894608	0.42501	-1.45019	-0.79984	0.803347732443094	-0.023127	-0.341359	0.34016
Trial1	3	1	blindfold	counterclockwise	practice	Guided	1	0.5	0	9.914612	0.42501	-1.45019	-0.79984	0.803347732443094	-0.047679	-0.370887	0.304875
Trial1	3	1	blindfold	counterclockwise	practice	Guided	1	0.5	0	9.934616	0.42501	-1.45019	-0.79983	0.803337762586137	-0.059941	-0.375024	0.358725
Trial1	3	1	blindfold	counterclockwise	practice	Guided	1	0.5	0	9.95462	0.42501	-1.45019	-0.79984	0.803347732443094	-0.102769	-0.366457	0.345818
Trial1	3	1	blindfold	counterclockwise	practice	Guided	1	0.5	0	9.974609	0.42501	-1.45019	-0.79984	0.803347732443094	-0.047095	-0.378951	0.296123
Trial1	3	1	blindfold	counterclockwise	practice	Guided	1	0.5	0	9.994614	0.42501	-1.45019	-0.79984	0.803347732443094	-0.034544	-0.378846	0.277892
Trial1	3	1	blindfold	counterclockwise	practice	Guided	1	0.5	0	10.01462	0.42501	-1.45019	-0.79984	0.803347732443094	-0.034019	-0.412596	0.300982
Trial1	3	1	blindfold	counterclockwise	practice	Guided	1	0.5	0	10.03461	0.42501	-1.45019	-0.79984	0.803347732443094	0.034433	-0.429412	0.275706
Trial1	3	1	blindfold	counterclockwise	practice	Guided	1	0.5	0	10.05461	0.42501	-1.45019	-0.79984	0.803347732443094	-0.041852	-0.399677	0.283503
Trial1	3	1	blindfold	counterclockwise	practice	Guided	1	0.5	0	10.07462	0.42501	-1.45019	-0.79984	0.803347732443094	-0.01101	-0.378298	0.289476
Trial1	3	1	blindfold	counterclockwise	practice	Guided	1	0.5	0	10.09462	0.425	-1.45019	-0.79984	0.803348664459117	-0.045227	-0.335874	0.266223
Trial1	3	1	blindfold	counterclockwise	practice	Guided	1	0.5	0	10.11461	0.425	-1.45019	-0.79984	0.803348664459117	-0.020652	-0.331557	0.297465
Trial1	3	1	blindfold	counterclockwise	practice	Guided	1	0.5	0	10.13461	0.425	-1.45018	-0.79984	0.803348664459117	-0.042057	-0.318772	0.287287
Trial1	3	1	blindfold	counterclockwise	practice	Guided	1	0.5	0	10.15462	0.425	-1.45018	-0.79984	0.803348664459117	-0.050917	-0.322906	0.359007
Trial1	3	1	blindfold	counterclockwise	practice	Guided	1	0.5	0	10.17461	0.425	-1.45018	-0.79985	0.803358574961268	-0.015899	-0.39042	0.225525
Trial1	3	1	blindfold	counterclockwise	practice	Guided	1	0.5	0	10.19461	0.425	-1.45018	-0.79985	0.803358574961268	-0.0028366	-0.381849	0.243882
Trial1	3	1	blindfold	counterclockwise	practice	Guided	1	0.5	0	10.21461	0.425	-1.45018	-0.79985	0.803358574961268	0.0013441	-0.38174	0.234879
Trial1	3	1	blindfold	counterclockwise	practice	Guided	1	0.5	0	10.23462	0.425	-1.45018	-0.79985	0.803358574961268	-0.0051837	-0.352017	0.268073
Trial1	3	1	blindfold	counterclockwise	practice	Guided	1	0.5	0	10.25461	0.425	-1.45018	-0.79985	0.803358574961268	-0.054295	-0.339218	0.303236
Trial1	3	1	blindfold	counterclockwise	practice	Guided	1	0.5	0	10.27461	0.42499	-1.45018	-0.79985	0.80335950987144	-0.081689	-0.322114	0.351429
Trial1	3	1	blindfold	counterclockwise	practice	Guided	1	0.5	0	10.29462	0.42499	-1.45018	-0.79985	0.80335950987144	-0.050058	-0.309336	0.34489
Trial1	3	1	blindfold	counterclockwise	practice	Guided	1	0.5	0	10.31462	0.42499	-1.45017	-0.79985	0.80335950987144	-0.076426	-0.309247	0.317993
Trial1	3	1	blindfold	counterclockwise	practice	Guided	1	0.5	0	10.33461	0.42499	-1.45017	-0.79985	0.80335950987144	-0.067524	-0.355705	0.339412
Trial1	3	1	blindfold	counterclockwise	practice	Guided	1	0.5	0	10.35461	0.42499	-1.45017	-0.79984	0.803349599380823	-0.076649	-0.296375	0.342959
Trial1	3	1	blindfold	counterclockwise	practice	Guided	1	0.5	0	10.37462	0.42498	-1.45016	-0.79984	0.803350534426258	-0.055439	-0.279284	0.360904
Trial1	3	1	blindfold	counterclockwise	practice	Guided	1	0.5	0	10.39461	0.42498	-1.45016	-0.79984	0.803350534426258	-0.077099	-0.274975	0.351041
Trial1	3	1	blindfold	counterclockwise	practice	Guided	1	0.5	0	10.41461	0.42498	-1.45016	-0.79984	0.803350534426258	-0.109471	-0.31298	0.376372
Trial1	3	1	blindfold	counterclockwise	practice	Guided	1	0.5	0	10.43462	0.42497	-1.45016	-0.79984	0.803351464028572	-0.102389	-0.28751	0.399754
Trial1	3	1	blindfold	counterclockwise	practice	Guided	1	0.5	0	10.45462	0.42497	-1.45016	-0.79983	0.803341494217926	-0.100538	-0.262042	0.370309
Trial1	3	1	blindfold	counterclockwise	practice	Guided	1	0.5	0	10.47461	0.42497	-1.45015	-0.79983	0.803341494217926	-0.114333	-0.274587	0.377653
Trial1	3	1	blindfold	counterclockwise	practice	Guided	1	0.5	0	10.49461	0.42496	-1.45015	-0.79983	0.803342432305515	-0.062315	-0.240662	0.391179
Trial1	3	1	blindfold	counterclockwise	practice	Guided	1	0.5	0	10.51462	0.42496	-1.45015	-0.7998199	0.803332403163567	-0.115579	-0.261748	0.469919
Trial1	3	1	blindfold	counterclockwise	practice	Guided	1	0.5	0	10.53461	0.42495	-1.45014	-0.79981	0.803323425377587	-0.08864	-0.261676	0.46726
Trial1	3	1	blindfold	counterclockwise	practice	Guided	1	0.5	0	10.55461	0.42494	-1.45014	-0.7998	0.80331445052336	-0.121791	-0.240448	0.427202
Trial1	3	1	blindfold	counterclockwise	practice	Guided	1	0.5	0	10.57462	0.42492	-1.45013	-0.79979	0.803306349532849	-0.119106	-0.244542	0.456571
Trial1	3	1	blindfold	counterclockwise	practice	Guided	1	0.5	0	10.59462	0.4249	-1.45013	-0.79978	0.803298186953485	-0.108102	-0.282559	0.495041
Trial1	3	1	blindfold	counterclockwise	practice	Guided	1	0.5	0	10.61461	0.4249	-1.45013	-0.79978	0.803298186953485	-0.107557	-0.252866	0.499186
Trial1	3	1	blindfold	counterclockwise	practice	Guided	1	0.5	0	10.63461	0.42489	-1.45013	-0.79978	0.803299125966906	-0.099696	-0.235868	0.503867
Trial1	3	1	blindfold	counterclockwise	practice	Guided	1	0.5	0	10.65462	0.42489	-1.45013	-0.79977	0.803289215599155	-0.102814	-0.240034	0.482587
Trial1	3	1	blindfold	counterclockwise	practice	Guided	1	0.5	0	10.67461	0.42488	-1.45013	-0.79977	0.803290146387703	-0.104582	-0.231444	0.511813
Trial1	3	1	blindfold	counterclockwise	practice	Guided	1	0.5	0	10.69461	0.42486	-1.45012	-0.79976	0.803282049807051	-0.122843	-0.231385	0.538934
Trial1	3	1	blindfold	counterclockwise	practice	Guided	1	0.5	0	10.71461	0.42485	-1.45012	-0.79976	0.803282986551644	-0.096435	-0.210169	0.521012
Trial1	3	1	blindfold	counterclockwise	practice	Guided	1	0.5	0	10.73462	0.42485	-1.45012	-0.79976	0.803282986551644	-0.060105	-0.273584	0.514565
Trial1	3	1	blindfold	counterclockwise	practice	Guided	1	0.5	0	10.75461	0.42485	-1.45012	-0.79976	0.803282986551644	-0.050431	-0.269277	0.503095
Trial1	3	1	blindfold	counterclockwise	practice	Guided	1	0.5	0	10.77461	0.42485	-1.45012	-0.79976	0.803282986551644	-0.030818	-0.294495	0.458434
Trial1	3	1	blindfold	counterclockwise	practice	Guided	1	0.5	0	10.79462	0.42485	-1.45013	-0.79976	0.803282986551644	-0.068424	-0.302871	0.505316
Trial1	3	1	blindfold	counterclockwise	practice	Guided	1	0.5	0	10.81462	0.42484	-1.45013	-0.79976	0.803283920631489	-0.042292	-0.302784	0.515287
Trial1	3	1	blindfold	counterclockwise	practice	Guided	1	0.5	0	10.83461	0.42484	-1.45013	-0.79976	0.803283920631489	-0.058739	-0.328089	0.49319
Trial1	3	1	blindfold	counterclockwise	practice	Guided	1	0.5	0	10.85461	0.42484	-1.45013	-0.79975	0.803274010323576	-0.061345	-0.294148	0.463526
Trial1	3	1	blindfold	counterclockwise	practice	Guided	1	0.5	0	10.87462	0.42484	-1.45014	-0.79975	0.803274010323576	-0.015854	-0.293969	0.506174
Trial1	3	1	blindfold	counterclockwise	practice	Guided	1	0.5	0	10.89461	0.42484	-1.45014	-0.79975	0.803274010323576	-0.085606	-0.289654	0.495559
Trial1	3	1	blindfold	counterclockwise	practice	Guided	1	0.5	0	10.91461	0.42484	-1.45014	-0.79975	0.803274010323576	-0.041447	-0.243026	0.502481
Trial1	3	1	blindfold	counterclockwise	practice	Guided	1	0.5	0	10.93462	0.42483	-1.45014	-0.79975	0.80327494732683	-0.030987	-0.247185	0.549421
Trial1	3	1	blindfold	counterclockwise	practice	Guided	1	0.5	0	10.95462	0.42483	-1.45014	-0.79974	0.803264977688475	-0.063898	-0.238653	0.589959
Trial1	3	1	blindfold	counterclockwise	practice	Guided	1	0.5	0	10.97461	0.42483	-1.45013	-0.79974	0.803264977688475	-0.080072	-0.179282	0.622114
Trial1	3	1	blindfold	counterclockwise	practice	Guided	1	0.5	0	10.99461	0.42483	-1.45013	-0.7997299	0.803254948708138	-0.093385	-0.208847	0.621286
Trial1	3	1	blindfold	counterclockwise	practice	Guided	1	0.5	0	11.01462	0.42482	-1.45013	-0.7997299	0.803255883069137	-0.096773	-0.191866	0.605071
Trial1	3	1	blindfold	counterclockwise	practice	Guided	1	0.5	0	11.03461	0.42482	-1.45013	-0.79972	0.803245972787572	-0.018123	-0.221432	0.630176
Trial1	3	1	blindfold	counterclockwise	practice	Guided	1	0.5	0	11.05461	0.42482	-1.45012	-0.79972	0.803245972787572	-0.052865	-0.225605	0.61539
Trial1	3	1	blindfold	counterclockwise	practice	Guided	1	0.5	0	11.07462	0.42482	-1.45012	-0.79972	0.803245972787572	-0.074802	-0.21703	0.609817
Trial1	3	1	blindfold	counterclockwise	practice	Guided	1	0.5	0	11.09462	0.42482	-1.45012	-0.79972	0.803245972787572	-0.060947	-0.242356	0.627414
Trial1	3	1	blindfold	counterclockwise	practice	Guided	1	0.5	0	11.11461	0.42481	-1.45012	-0.79972	0.803246907283104	-0.094382	-0.246518	0.566517
Trial1	3	1	blindfold	counterclockwise	practice	Guided	1	0.5	0	11.13461	0.42481	-1.45012	-0.79972	0.803246907283104	-0.100646	-0.221058	0.524046
Trial1	3	1	blindfold	counterclockwise	practice	Guided	1	0.5	0	11.15462	0.42481	-1.45012	-0.79972	0.803246907283104	-0.087314	-0.263307	0.526258
Trial1	3	1	blindfold	counterclockwise	practice	Guided	1	0.5	0	11.17461	0.42481	-1.45012	-0.79972	0.803246907283104	-0.039248	-0.330859	0.468941
Trial1	3	1	blindfold	counterclockwise	practice	Guided	1	0.5	0	11.19461	0.42481	-1.45013	-0.7997299	0.803256817553139	-0.044989	-0.318075	0.488991
Trial1	3	1	blindfold	counterclockwise	practice	Guided	1	0.5	0	11.21461	0.42481	-1.45013	-0.7997299	0.803256817553139	-0.037935	-0.279908	0.447786
Trial1	3	1	blindfold	counterclockwise	practice	Guided	1	0.5	0	11.23462	0.42481	-1.45013	-0.7997299	0.803256817553139	0.013803	-0.233284	0.476134
Trial1	3	1	blindfold	counterclockwise	practice	Guided	1	0.5	0	11.25461	0.42481	-1.45013	-0.7997299	0.803256817553139	-0.0055211	-0.245913	0.500088
Trial1	3	1	blindfold	counterclockwise	practice	Guided	1	0.5	0	11.27461	0.42481	-1.45012	-0.7997299	0.803256817553139	-0.066404	-0.216174	0.475206
Trial1	3	1	blindfold	counterclockwise	practice	Guided	1	0.5	0	11.29462	0.42481	-1.45012	-0.7997299	0.803256817553139	0.0054483	-0.237271	0.538517
Trial1	3	1	blindfold	counterclockwise	practice	Guided	1	0.5	0	11.31462	0.42481	-1.45012	-0.79974	0.803266846510144	0.025821	-0.266828	0.494835
Trial1	3	1	blindfold	counterclockwise	practice	Guided	1	0.5	0	11.33461	0.42481	-1.45012	-0.79974	0.803266846510144	0.036266	-0.2456	0.47287
Trial1	3	1	blindfold	counterclockwise	practice	Guided	1	0.5	0	11.35461	0.42481	-1.45012	-0.79974	0.803266846510144	-0.012072	-0.266684	0.461313
Trial1	3	1	blindfold	counterclockwise	practice	Guided	1	0.5	0	11.37462	0.42481	-1.45013	-0.79974	0.803266846510144	0.0064714	-0.266536	0.521211
Trial1	3	1	blindfold	counterclockwise	practice	Guided	1	0.5	0	11.39461	0.42481	-1.45013	-0.79974	0.803266846510144	0.039645	-0.249538	0.489508
Trial1	3	1	blindfold	counterclockwise	practice	Guided	1	0.5	0	11.41461	0.42481	-1.45013	-0.79974	0.803266846510144	0.023183	-0.300243	0.467343
Trial1	3	1	blindfold	counterclockwise	practice	Guided	1	0.5	0	11.43462	0.42481	-1.45013	-0.79975	0.803276816125305	0.0085524	-0.304385	0.470577
Trial1	3	1	blindfold	counterclockwise	practice	Guided	1	0.5	0	11.45462	0.42481	-1.45013	-0.79975	0.803276816125305	0.014813	-0.31699	0.471002
Trial1	3	1	blindfold	counterclockwise	practice	Guided	1	0.5	0	11.47461	0.42481	-1.45014	-0.79975	0.803276816125305	0.036472	-0.29565	0.46794
Trial1	3	1	blindfold	counterclockwise	practice	Guided	1	0.5	0	11.49461	0.42481	-1.45014	-0.79975	0.803276816125305	0.041684	-0.312493	0.455237
Trial1	3	1	blindfold	counterclockwise	practice	Guided	1	0.5	0	11.51462	0.42481	-1.45014	-0.79976	0.803286726398602	0.073285	-0.316642	0.448664
Trial1	3	1	blindfold	counterclockwise	practice	Guided	1	0.5	0	11.53461	0.42481	-1.45014	-0.79976	0.803286726398602	0.034609	-0.282708	0.425089
Trial1	3	1	blindfold	counterclockwise	practice	Guided	1	0.5	0	11.55461	0.42481	-1.45014	-0.79976	0.803286726398602	0.0071798	-0.308022	0.507419
Trial1	3	1	blindfold	counterclockwise	practice	Guided	1	0.5	0	11.57462	0.42481	-1.45014	-0.79975	0.803276816125305	0.021804	-0.274006	0.487083
Trial1	3	1	blindfold	counterclockwise	practice	Guided	1	0.5	0	11.59462	0.42481	-1.45014	-0.79975	0.803276816125305	0.0032446	-0.282394	0.498517
Trial1	3	1	blindfold	counterclockwise	practice	Guided	1	0.5	0	11.61461	0.42481	-1.45014	-0.79975	0.803276816125305	-0.015837	-0.248469	0.51833
Trial1	3	1	blindfold	counterclockwise	practice	Guided	1	0.5	0	11.63461	0.42482	-1.45014	-0.7997299	0.803255883069137	0.027786	-0.176468	0.605206
Trial1	3	1	blindfold	counterclockwise	practice	Guided	1	0.5	0	11.65462	0.42482	-1.45012	-0.79967	0.803196184024086	0.071395	-0.146801	0.692083
Trial1	3	1	blindfold	counterclockwise	practice	Guided	1	0.5	0	11.67461	0.42484	-1.45009	-0.7996399	0.803164403576948	0.077876	-0.125577	0.801897
Trial1	3	1	blindfold	counterclockwise	practice	Guided	1	0.5	0	11.69461	0.42485	-1.45009	-0.79962	0.803143648746355	0.071313	-0.146695	0.835154
Trial1	3	1	blindfold	counterclockwise	practice	Guided	1	0.5	0	11.71461	0.42485	-1.45009	-0.7996	0.803123709452668	0.067892	-0.121264	0.889647
Trial1	3	1	blindfold	counterclockwise	practice	Guided	1	0.5	0	11.73462	0.42486	-1.45009	-0.79958	0.803102833209721	0.038865	-0.121227	0.925714
Trial1	3	1	blindfold	counterclockwise	practice	Guided	1	0.5	0	11.75461	0.42486	-1.45008	-0.79956	0.803082953244688	0.051377	-0.133883	0.939116
Trial1	3	1	blindfold	counterclockwise	practice	Guided	1	0.5	0	11.77461	0.42486	-1.45008	-0.79956	0.803082953244688	0.06045	-0.146493	0.935473
Trial1	3	1	blindfold	counterclockwise	practice	Guided	1	0.5	0	11.79462	0.42486	-1.45008	-0.79956	0.803082953244688	0.074005	-0.125293	0.932108
Trial1	3	1	blindfold	counterclockwise	practice	Guided	1	0.5	0	11.81462	0.42487	-1.45008	-0.7995499	0.803071990172397	0.017021	-0.10833	0.915938
Trial1	3	1	blindfold	counterclockwise	practice	Guided	1	0.5	0	11.83461	0.42487	-1.45008	-0.7995499	0.803071990172397	0.030585	-0.133691	0.912574
Trial1	3	1	blindfold	counterclockwise	practice	Guided	1	0.5	0	11.85461	0.42487	-1.45008	-0.7995499	0.803071990172397	-0.0041792	-0.065952	0.897786
Trial1	3	1	blindfold	counterclockwise	practice	Guided	1	0.5	0	11.87462	0.42487	-1.45007	-0.79956	0.803082019179698	0.097927	-0.103979	0.832602
Trial1	3	1	blindfold	counterclockwise	practice	Guided	1	0.5	0	11.89461	0.42487	-1.45007	-0.79957	0.803091988844856	0.054786	-0.154723	0.803856
Trial1	3	1	blindfold	counterclockwise	practice	Guided	1	0.5	0	11.91461	0.42487	-1.45007	-0.79958	0.803101899167852	0.075392	-0.141987	0.76387
Trial1	3	1	blindfold	counterclockwise	practice	Guided	1	0.5	0	11.93462	0.42487	-1.45007	-0.7996	0.803121838503619	0.073001	-0.158863	0.723607
Trial1	3	1	blindfold	counterclockwise	practice	Guided	1	0.5	0	11.95462	0.42488	-1.45008	-0.79962	0.803140838396298	0.03953	-0.167276	0.694308
Trial1	3	1	blindfold	counterclockwise	practice	Guided	1	0.5	0	11.97461	0.42488	-1.45008	-0.79963	0.80315074873631	0.030346	-0.179872	0.696563
Trial1	3	1	blindfold	counterclockwise	practice	Guided	1	0.5	0	11.99461	0.42488	-1.45008	-0.79963	0.80315074873631	0.061157	-0.209438	0.70407
Trial1	3	1	blindfold	counterclockwise	practice	Guided	1	0.5	0	12.01462	0.42488	-1.45008	-0.7996399	0.803160659077402	0.010971	-0.200917	0.65045
Trial1	3	1	blindfold	counterclockwise	practice	Guided	1	0.5	0	12.03461	0.42488	-1.45008	-0.7996399	0.803160659077402	0.038382	-0.188164	0.639531
Trial1	3	1	blindfold	counterclockwise	practice	Guided	1	0.5	0	12.05461	0.42488	-1.45009	-0.79966	0.803180657792951	0.054551	-0.21773	0.594248
Trial1	3	1	blindfold	counterclockwise	practice	Guided	1	0.5	0	12.07462	0.42488	-1.45009	-0.79966	0.803180657792951	0.003573	-0.187988	0.595674
Trial1	3	1	blindfold	counterclockwise	practice	Guided	1	0.5	0	12.09462	0.42488	-1.45009	-0.79966	0.803180657792951	0.0093063	-0.20063	0.604057
Trial1	3	1	blindfold	counterclockwise	practice	Guided	1	0.5	0	12.11461	0.42489	-1.45009	-0.79967	0.803189637233353	0.024702	-0.158263	0.57135
Trial1	3	1	blindfold	counterclockwise	practice	Guided	1	0.5	0	12.13461	0.42489	-1.45009	-0.79967	0.803189637233353	0.046633	-0.196296	0.576923
Trial1	3	1	blindfold	counterclockwise	practice	Guided	1	0.5	0	12.15462	0.42489	-1.45009	-0.79968	0.803199606933725	0.011869	-0.204695	0.562136
Trial1	3	1	blindfold	counterclockwise	practice	Guided	1	0.5	0	12.17461	0.42489	-1.4501	-0.7996899	0.803209517291723	0.026209	-0.225726	0.546196
Trial1	3	1	blindfold	counterclockwise	practice	Guided	1	0.5	0	12.19461	0.42489	-1.4501	-0.7996899	0.803209517291723	-0.0075046	-0.229899	0.586179
Trial1	3	1	blindfold	counterclockwise	practice	Guided	1	0.5	0	12.21461	0.42489	-1.4501	-0.7996899	0.803209517291723	0.0016242	-0.170598	0.582539
Trial1	3	1	blindfold	counterclockwise	practice	Guided	1	0.5	0	12.23462	0.42489	-1.4501	-0.7996899	0.803209517291723	-0.010411	-0.17901	0.560749
Trial1	3	1	blindfold	counterclockwise	practice	Guided	1	0.5	0	12.25461	0.42489	-1.4501	-0.7997	0.803219546337742	-0.0012812	-0.187421	0.557109
Trial1	3	1	blindfold	counterclockwise	practice	Guided	1	0.5	0	12.27461	0.42489	-1.4501	-0.79971	0.803229516041388	0.023775	-0.288841	0.512367
Trial1	3	1	blindfold	counterclockwise	practice	Guided	1	0.5	0	12.29462	0.42489	-1.4501	-0.79971	0.803229516041388	0.032911	-0.250681	0.504487
Trial1	3	1	blindfold	counterclockwise	practice	Guided	1	0.5	0	12.31462	0.42489	-1.4501	-0.79971	0.803229516041388	0.024798	-0.263309	0.495504
Trial1	3	1	blindfold	counterclockwise	practice	Guided	1	0.5	0	12.33461	0.42489	-1.45011	-0.79972	0.803239426402642	0.061096	-0.254776	0.48507
Trial1	3	1	blindfold	counterclockwise	practice	Guided	1	0.5	0	12.35461	0.42489	-1.45011	-0.7997299	0.803249336764975	0.021625	-0.275856	0.466812
Trial1	3	1	blindfold	counterclockwise	practice	Guided	1	0.5	0	12.37462	0.4249	-1.45011	-0.7997299	0.80324839769335	0.058432	-0.296857	0.455084
Trial1	3	1	blindfold	counterclockwise	practice	Guided	1	0.5	0	12.39461	0.4249	-1.45012	-0.79974	0.803258426755479	0.075667	-0.271387	0.464452
Trial1	3	1	blindfold	counterclockwise	practice	Guided	1	0.5	0	12.41461	0.4249	-1.45012	-0.79974	0.803258426755479	0.054493	-0.233236	0.446179
Trial1	3	1	blindfold	counterclockwise	practice	Guided	1	0.5	0	12.43462	0.4249	-1.45012	-0.79974	0.803258426755479	0.058664	-0.220477	0.449139
Trial1	3	1	blindfold	counterclockwise	practice	Guided	1	0.5	0	12.45462	0.4249	-1.45012	-0.79976	0.803278306852313	0.059954	-0.199257	0.42943
Trial1	3	1	blindfold	counterclockwise	practice	Guided	1	0.5	0	12.47461	0.42491	-1.45012	-0.79977	0.803287343245361	0.076369	-0.275288	0.379733
Trial1	3	1	blindfold	counterclockwise	practice	Guided	1	0.5	0	12.49461	0.42492	-1.45013	-0.79979	0.803306349532849	0.041853	-0.270974	0.360655
Trial1	3	1	blindfold	counterclockwise	practice	Guided	1	0.5	0	12.51462	0.42494	-1.45013	-0.79979	0.803304480751893	0.10949	-0.321672	0.34794
Trial1	3	1	blindfold	counterclockwise	practice	Guided	1	0.5	0	12.53461	0.42494	-1.45014	-0.79979	0.803304480751893	0.12828	-0.275039	0.403715
Trial1	3	1	blindfold	counterclockwise	practice	Guided	1	0.5	0	12.55461	0.42494	-1.45014	-0.7998	0.80331445052336	0.119633	-0.274966	0.398866
Trial1	3	1	blindfold	counterclockwise	practice	Guided	1	0.5	0	12.57462	0.42495	-1.45014	-0.7998	0.803313514937376	0.056364	-0.266362	0.411549
Trial1	3	1	blindfold	counterclockwise	practice	Guided	1	0.5	0	12.59462	0.42495	-1.45014	-0.7998	0.803313514937376	0.058434	-0.25359	0.377899
Trial1	3	1	blindfold	counterclockwise	practice	Guided	1	0.5	0	12.61461	0.42495	-1.45013	-0.7998	0.803313514937376	0.064955	-0.245062	0.416073
Trial1	3	1	blindfold	counterclockwise	practice	Guided	1	0.5	0	12.63461	0.42495	-1.45013	-0.7998	0.803313514937376	0.07617	-0.253458	0.378779
Trial1	3	1	blindfold	counterclockwise	practice	Guided	1	0.5	0	12.65462	0.42495	-1.45013	-0.7998	0.803313514937376	0.056561	-0.219539	0.406901
Trial1	3	1	blindfold	counterclockwise	practice	Guided	1	0.5	0	12.67461	0.42496	-1.45013	-0.79979	0.803302612464402	0.024662	-0.215189	0.417314
Trial1	3	1	blindfold	counterclockwise	practice	Guided	1	0.5	0	12.69461	0.42496	-1.45013	-0.79979	0.803302612464402	0.025431	-0.219359	0.431148
Trial1	3	1	blindfold	counterclockwise	practice	Guided	1	0.5	0	12.71461	0.42496	-1.45012	-0.79979	0.803302612464402	0.070356	-0.223533	0.47041
Trial1	3	1	blindfold	counterclockwise	practice	Guided	1	0.5	0	12.73462	0.42496	-1.45012	-0.79979	0.803302612464402	0.042913	-0.193853	0.496868
Trial1	3	1	blindfold	counterclockwise	practice	Guided	1	0.5	0	12.75461	0.42496	-1.45012	-0.79979	0.803302612464402	0.064316	-0.214947	0.431325
Trial1	3	1	blindfold	counterclockwise	practice	Guided	1	0.5	0	12.77461	0.42496	-1.45012	-0.79979	0.803302612464402	0.027984	-0.210603	0.433604
Trial1	3	1	blindfold	counterclockwise	practice	Guided	1	0.5	0	12.79462	0.42496	-1.45012	-0.79979	0.803302612464402	0.021188	-0.235934	0.47093
Trial1	3	1	blindfold	counterclockwise	practice	Guided	1	0.5	0	12.81462	0.42496	-1.45012	-0.79978	0.803292583326831	0.048609	-0.22741	0.459887
Trial1	3	1	blindfold	counterclockwise	practice	Guided	1	0.5	0	12.83461	0.42496	-1.45012	-0.79978	0.803292583326831	0.06036	-0.248502	0.485739
Trial1	3	1	blindfold	counterclockwise	practice	Guided	1	0.5	0	12.85461	0.42496	-1.45012	-0.79978	0.803292583326831	0.037613	-0.278059	0.42108
Trial1	3	1	blindfold	counterclockwise	practice	Guided	1	0.5	0	12.87462	0.42497	-1.45012	-0.79979	0.803301674330311	0.038381	-0.273683	0.408267
Trial1	3	1	blindfold	counterclockwise	practice	Guided	1	0.5	0	12.89461	0.42497	-1.45012	-0.79979	0.803301674330311	-0.011268	-0.277844	0.417689
Trial1	3	1	blindfold	counterclockwise	practice	Guided	1	0.5	0	12.91461	0.42497	-1.45012	-0.79979	0.803301674330311	0.058477	-0.269312	0.442955
Trial1	3	1	blindfold	counterclockwise	practice	Guided	1	0.5	0	12.93462	0.42497	-1.45012	-0.79979	0.803301674330311	0.064469	-0.2777	0.417964
Trial1	3	1	blindfold	counterclockwise	practice	Guided	1	0.5	0	12.95462	0.42497	-1.45012	-0.79979	0.803301674330311	0.035978	-0.281855	0.445536
Trial1	3	1	blindfold	counterclockwise	practice	Guided	1	0.5	0	12.97461	0.42497	-1.45012	-0.79979	0.803301674330311	0.046925	-0.273239	0.412329
Trial1	3	1	blindfold	counterclockwise	practice	Guided	1	0.5	0	12.99461	0.42497	-1.45013	-0.79979	0.803301674330311	0.015047	-0.264699	0.422853
Trial1	3	1	blindfold	counterclockwise	practice	Guided	1	0.5	0	13.01462	0.42497	-1.45012	-0.79979	0.803301674330311	0.010345	-0.196928	0.42247
Trial1	3	1	blindfold	counterclockwise	practice	Guided	1	0.5	0	13.03461	0.42497	-1.45012	-0.79979	0.803301674330311	0.047956	-0.230723	0.395219
Trial1	3	1	blindfold	counterclockwise	practice	Guided	1	0.5	0	13.05461	0.42497	-1.45012	-0.79979	0.803301674330311	0.028875	-0.264513	0.414962
Trial1	3	1	blindfold	counterclockwise	practice	Guided	1	0.5	0	13.07462	0.42498	-1.45013	-0.7998	0.803310714488214	0.129678	-0.319366	0.370544
Trial1	3	1	blindfold	counterclockwise	practice	Guided	1	0.5	0	13.09462	0.42498	-1.45013	-0.7998	0.803310714488214	0.09725	-0.302346	0.317935
Trial1	3	1	blindfold	counterclockwise	practice	Guided	1	0.5	0	13.11461	0.42499	-1.45014	-0.79981	0.803319689882726	0.056473	-0.31919	0.327933
Trial1	3	1	blindfold	counterclockwise	practice	Guided	1	0.5	0	13.13461	0.42499	-1.45014	-0.79981	0.803319689882726	0.073961	-0.276792	0.333133
Trial1	3	1	blindfold	counterclockwise	practice	Guided	1	0.5	0	13.15462	0.42499	-1.45014	-0.79981	0.803319689882726	0.0099393	-0.272485	0.352611
Trial1	3	1	blindfold	counterclockwise	practice	Guided	1	0.5	0	13.17461	0.42499	-1.45014	-0.79981	0.803319689882726	-0.023521	-0.276572	0.39409
Trial1	3	1	blindfold	counterclockwise	practice	Guided	1	0.5	0	13.19461	0.42499	-1.45014	-0.79981	0.803319689882726	0.061899	-0.284951	0.382464
Trial1	3	1	blindfold	counterclockwise	practice	Guided	1	0.5	0	13.21461	0.42499	-1.45014	-0.79981	0.803319689882726	0.068685	-0.280644	0.416453
Trial1	3	1	blindfold	counterclockwise	practice	Guided	1	0.5	0	13.23462	0.425	-1.45014	-0.79981	0.803318754926211	0.083557	-0.221329	0.392026
Trial1	3	1	blindfold	counterclockwise	practice	Guided	1	0.5	0	13.25461	0.425	-1.45013	-0.79981	0.803318754926211	0.073874	-0.212799	0.415959
Trial1	3	1	blindfold	counterclockwise	practice	Guided	1	0.5	0	13.27461	0.425	-1.45013	-0.7998	0.80330884442838	0.064175	-0.25499	0.415729
Trial1	3	1	blindfold	counterclockwise	practice	Guided	1	0.5	0	13.29462	0.425	-1.45013	-0.7998	0.80330884442838	0.051879	-0.237994	0.398024
Trial1	3	1	blindfold	counterclockwise	practice	Guided	1	0.5	0	13.31462	0.425	-1.45013	-0.7998	0.80330884442838	0.073805	-0.254854	0.403484
Trial1	3	1	blindfold	counterclockwise	practice	Guided	1	0.5	0	13.33461	0.42501	-1.45013	-0.7998	0.803307912366157	0.099914	-0.225164	0.413414
Trial1	3	1	blindfold	counterclockwise	practice	Guided	1	0.5	0	13.35461	0.42501	-1.45013	-0.7998	0.803307912366157	0.089703	-0.246256	0.433708
Trial1	3	1	blindfold	counterclockwise	practice	Guided	1	0.5	0	13.37462	0.42501	-1.45013	-0.7998	0.803307912366157	0.04028	-0.275732	0.367296
Trial1	3	1	blindfold	counterclockwise	practice	Guided	1	0.5	0	13.39461	0.42501	-1.45013	-0.7998	0.803307912366157	0.093297	-0.229108	0.374694
Trial1	3	1	blindfold	counterclockwise	practice	Guided	1	0.5	0	13.41461	0.42501	-1.45013	-0.7998	0.803307912366157	0.034763	-0.267122	0.383566
Trial1	3	1	blindfold	counterclockwise	practice	Guided	1	0.5	0	13.43462	0.42501	-1.45013	-0.7998	0.803307912366157	0.087524	-0.233194	0.395154
Trial1	3	1	blindfold	counterclockwise	practice	Guided	1	0.5	0	13.45462	0.42502	-1.45013	-0.7998	0.80330697764521	0.06504	-0.266977	0.397855
Trial1	3	1	blindfold	counterclockwise	practice	Guided	1	0.5	0	13.47461	0.42502	-1.45013	-0.7998	0.80330697764521	0.023465	-0.330291	0.348768
Trial1	3	1	blindfold	counterclockwise	practice	Guided	1	0.5	0	13.49461	0.42502	-1.45014	-0.79981	0.803316888166072	0.080406	-0.300578	0.364834
Trial1	3	1	blindfold	counterclockwise	practice	Guided	1	0.5	0	13.51462	0.42502	-1.45014	-0.79981	0.803316888166072	0.072811	-0.270869	0.34322
Trial1	3	1	blindfold	counterclockwise	practice	Guided	1	0.5	0	13.53461	0.42502	-1.45014	-0.79981	0.803316888166072	0.107537	-0.287721	0.357908
Trial1	3	1	blindfold	counterclockwise	practice	Guided	1	0.5	0	13.55461	0.42503	-1.45014	-0.79981	0.803315956361712	0.084522	-0.338418	0.368998
Trial1	3	1	blindfold	counterclockwise	practice	Guided	1	0.5	0	13.57462	0.42503	-1.45014	-0.79981	0.803315956361712	0.116369	-0.380641	0.358254
Trial1	3	1	blindfold	counterclockwise	practice	Guided	1	0.5	0	13.59462	0.42503	-1.45015	-0.79981	0.803315956361712	0.051276	-0.316975	0.392469
Trial1	3	1	blindfold	counterclockwise	practice	Guided	1	0.5	0	13.61461	0.42504	-1.45015	-0.79981	0.803315021899399	0.062241	-0.249184	0.409724
Trial1	3	1	blindfold	counterclockwise	practice	Guided	1	0.5	0	13.63461	0.42504	-1.45015	-0.79981	0.803315021899399	0.026181	-0.240654	0.4448
Trial1	3	1	blindfold	counterclockwise	practice	Guided	1	0.5	0	13.65462	0.42504	-1.45014	-0.79981	0.803315021899399	0.037147	-0.181345	0.416168
Trial1	3	1	blindfold	counterclockwise	practice	Guided	1	0.5	0	13.67461	0.42504	-1.45014	-0.79981	0.803315021899399	0.057246	-0.257387	0.374858
Trial1	3	1	blindfold	counterclockwise	practice	Guided	1	0.5	0	13.69461	0.42504	-1.45014	-0.79981	0.803315021899399	0.026401	-0.329242	0.368627
Trial1	3	1	blindfold	counterclockwise	practice	Guided	1	0.5	0	13.71461	0.42504	-1.45014	-0.79981	0.803315021899399	0.101624	-0.307992	0.37742
Trial1	3	1	blindfold	counterclockwise	practice	Guided	1	0.5	0	13.73462	0.42504	-1.45014	-0.79981	0.803315021899399	0.090361	-0.286746	0.340155
Trial1	3	1	blindfold	counterclockwise	practice	Guided	1	0.5	0	13.75461	0.42505	-1.45014	-0.79981	0.803314090341407	0.099481	-0.244348	0.339226
Trial1	3	1	blindfold	counterclockwise	practice	Guided	1	0.5	0	13.77461	0.42505	-1.45014	-0.79981	0.803314090341407	0.025259	-0.273818	0.384904
Trial1	3	1	blindfold	counterclockwise	practice	Guided	1	0.5	0	13.79462	0.42505	-1.45014	-0.79981	0.803314090341407	0.038053	-0.261045	0.394008
Trial1	3	1	blindfold	counterclockwise	practice	Guided	1	0.5	0	13.81462	0.42505	-1.45014	-0.79981	0.803314090341407	0.046666	-0.256741	0.398647
Trial1	3	1	blindfold	counterclockwise	practice	Guided	1	0.5	0	13.83461	0.42505	-1.45014	-0.79981	0.803314090341407	0.052919	-0.252431	0.369475
Trial1	3	1	blindfold	counterclockwise	practice	Guided	1	0.5	0	13.85461	0.42505	-1.45014	-0.79981	0.803314090341407	0.034618	-0.281978	0.376646
Trial1	3	1	blindfold	counterclockwise	practice	Guided	1	0.5	0	13.87462	0.42505	-1.45014	-0.7998	0.803304179786029	0.070651	-0.222591	0.441781
Trial1	3	1	blindfold	counterclockwise	practice	Guided	1	0.5	0	13.89461	0.42506	-1.45014	-0.7998	0.803303248339546	0.011599	-0.20137	0.459017
Trial1	3	1	blindfold	counterclockwise	practice	Guided	1	0.5	0	13.91461	0.42506	-1.45013	-0.7998	0.803303248339546	0.027272	-0.167466	0.493538
Trial1	3	1	blindfold	counterclockwise	practice	Guided	1	0.5	0	13.93462	0.42506	-1.45012	-0.79979	0.803293278429047	0.0053184	-0.18434	0.487834
Trial1	3	1	blindfold	counterclockwise	practice	Guided	1	0.5	0	13.95462	0.42506	-1.45012	-0.79978	0.803283249174939	0.021767	-0.222368	0.509817
Trial1	3	1	blindfold	counterclockwise	practice	Guided	1	0.5	0	13.97461	0.42506	-1.45012	-0.79977	0.803273338611309	0.051253	-0.201084	0.536865
Trial1	3	1	blindfold	counterclockwise	practice	Guided	1	0.5	0	13.99461	0.42506	-1.45012	-0.79977	0.803273338611309	0.024329	-0.179867	0.539397
Trial1	3	1	blindfold	counterclockwise	practice	Guided	1	0.5	0	14.01462	0.42506	-1.45012	-0.79976	0.803263368704069	-0.014347	-0.175583	0.587486
Trial1	3	1	blindfold	counterclockwise	practice	Guided	1	0.5	0	14.03461	0.42506	-1.45012	-0.79975	0.803253458142593	0.011769	-0.14591	0.597528
Trial1	3	1	blindfold	counterclockwise	practice	Guided	1	0.5	0	14.05461	0.42506	-1.45011	-0.7997299	0.80323345898887	-0.043361	-0.171253	0.623553
Trial1	3	1	blindfold	counterclockwise	practice	Guided	1	0.5	0	14.07462	0.42506	-1.45011	-0.7997299	0.80323345898887	-0.054349	-0.205011	0.635298
Trial1	3	1	blindfold	counterclockwise	practice	Guided	1	0.5	0	14.09462	0.42506	-1.45011	-0.7997299	0.80323345898887	0.0062595	-0.217647	0.621296
Trial1	3	1	blindfold	counterclockwise	practice	Guided	1	0.5	0	14.11461	0.42506	-1.45011	-0.79972	0.803223548430634	-0.045991	-0.183737	0.665471
Trial1	3	1	blindfold	counterclockwise	practice	Guided	1	0.5	0	14.13461	0.42506	-1.45011	-0.79971	0.803213637873471	-0.026928	-0.204841	0.645617
Trial1	3	1	blindfold	counterclockwise	practice	Guided	1	0.5	0	14.15462	0.42506	-1.45011	-0.7997	0.803203667972739	-0.033205	-0.209014	0.674683
Trial1	3	1	blindfold	counterclockwise	practice	Guided	1	0.5	0	14.17461	0.42506	-1.45011	-0.7996899	0.803193638728455	-0.029046	-0.149666	0.67915
Trial1	3	1	blindfold	counterclockwise	practice	Guided	1	0.5	0	14.19461	0.42506	-1.4501	-0.7996899	0.803193638728455	-0.0021412	-0.16655	0.676617
Trial1	3	1	blindfold	counterclockwise	practice	Guided	1	0.5	0	14.21461	0.42506	-1.4501	-0.79968	0.803183728174533	-0.043942	-0.128424	0.703471
Trial1	3	1	blindfold	counterclockwise	practice	Guided	1	0.5	0	14.23462	0.42505	-1.4501	-0.79967	0.803174689873714	-0.082078	-0.132621	0.740922
Trial1	3	1	blindfold	counterclockwise	practice	Guided	1	0.5	0	14.25461	0.42505	-1.45009	-0.79966	0.803164779333442	-0.094612	-0.141053	0.728944
Trial1	3	1	blindfold	counterclockwise	practice	Guided	1	0.5	0	14.27461	0.42505	-1.45009	-0.79966	0.803164779333442	0.02791	-0.174835	0.697853
Trial1	3	1	blindfold	counterclockwise	practice	Guided	1	0.5	0	14.29462	0.42505	-1.45009	-0.79966	0.803164779333442	-0.022002	-0.200178	0.693108
Trial1	3	1	blindfold	counterclockwise	practice	Guided	1	0.5	0	14.31462	0.42505	-1.45009	-0.79966	0.803164779333442	0.011162	-0.204353	0.677445
Trial1	3	1	blindfold	counterclockwise	practice	Guided	1	0.5	0	14.33461	0.42505	-1.45009	-0.79966	0.803164779333442	-8.4044E-05	-0.16198	0.714618
Trial1	3	1	blindfold	counterclockwise	practice	Guided	1	0.5	0	14.35461	0.42505	-1.45009	-0.79963	0.803134869685482	-0.029606	-0.111159	0.75907
Trial1	3	1	blindfold	counterclockwise	practice	Guided	1	0.5	0	14.37462	0.42505	-1.45008	-0.79961	0.803114989270128	0.017919	-0.089949	0.783069
Trial1	3	1	blindfold	counterclockwise	practice	Guided	1	0.5	0	14.39461	0.42505	-1.45008	-0.79958	0.803085079638459	0.139114	-0.08146	0.91265
Trial1	3	1	blindfold	counterclockwise	practice	Guided	1	0.5	0	14.41461	0.42509	-1.45007	-0.79952	0.803021644411845	0.242771	-0.119522	0.965393
Trial1	3	1	blindfold	counterclockwise	practice	Guided	1	0.5	0	14.43462	0.42521	-1.45006	-0.79947	0.802960669647286	0.347183	-0.123722	1.077097
Trial1	3	1	blindfold	counterclockwise	practice	Guided	1	0.5	0	14.45462	0.42549	-1.45006	-0.79936	0.802825083395023	0.462005	-0.115224	1.164218
Trial1	3	1	blindfold	counterclockwise	practice	Guided	1	0.5	0	14.47461	0.42683	-1.44999	-0.79928	0.80262222723736	0.539535	0.159838	1.478678
Trial1	3	1	blindfold	counterclockwise	practice	Guided	1	0.5	0	14.49461	0.42791	-1.44993	-0.7992	0.802444765201523	0.566129	0.206341	1.629657
Trial1	3	1	blindfold	counterclockwise	practice	Guided	1	0.5	0	14.51462	0.42926	-1.4499	-0.79912	0.802244936613649	0.585092	0.252829	1.748806
Trial1	3	1	blindfold	counterclockwise	practice	Guided	1	0.5	0	14.53461	0.43084	-1.44988	-0.79904	0.802027409207183	0.500672	0.273923	1.953754
Trial1	3	1	blindfold	counterclockwise	practice	Guided	1	0.5	0	14.55461	0.43265	-1.44989	-0.79893	0.801763774676032	0.507906	0.19346	2.038846
Trial1	3	1	blindfold	counterclockwise	practice	Guided	1	0.5	0	14.57462	0.43664	-1.44989	-0.79889	0.801398596231138	0.467987	0.218729	2.226057
Trial1	3	1	blindfold	counterclockwise	practice	Guided	1	0.5	0	14.59462	0.4388	-1.44988	-0.79886	0.801200764505386	0.522576	0.307522	2.284687
Trial1	3	1	blindfold	counterclockwise	practice	Guided	1	0.5	0	14.61461	0.44118	-1.44985	-0.79882	0.800982656410865	0.542282	0.341287	2.365925
Trial1	3	1	blindfold	counterclockwise	practice	Guided	1	0.5	0	14.63461	0.44361	-1.44983	-0.79878	0.800767981922235	0.522319	0.362344	2.453284
Trial1	3	1	blindfold	counterclockwise	practice	Guided	1	0.5	0	14.65462	0.44617	-1.44982	-0.79874	0.800551874098665	0.591631	0.345319	2.470696
Trial1	3	1	blindfold	counterclockwise	practice	Guided	1	0.5	0	14.67461	0.45176	-1.44985	-0.79871	0.800165447926803	0.494138	0.256283	2.565883
Trial1	3	1	blindfold	counterclockwise	practice	Guided	1	0.5	0	14.69461	0.45477	-1.44986	-0.79866	0.799939695938205	0.526011	0.378924	2.673526
Trial1	3	1	blindfold	counterclockwise	practice	Guided	1	0.5	0	14.71461	0.45771	-1.44984	-0.79861	0.799728911354528	0.546944	0.395749	2.809936
Trial1	3	1	blindfold	counterclockwise	practice	Guided	1	0.5	0	14.73462	0.46092	-1.4498	-0.7986	0.799555648292732	0.525677	0.459103	2.775172
Trial1	3	1	blindfold	counterclockwise	practice	Guided	1	0.5	0	14.75461	0.4641	-1.44979	-0.79852	0.799326560698072	0.594991	0.378588	2.85179
Trial1	3	1	blindfold	counterclockwise	practice	Guided	1	0.5	0	14.77461	0.47077	-1.44981	-0.79844	0.798974839257431	0.53649	0.454552	3.143216
Trial1	3	1	blindfold	counterclockwise	practice	Guided	1	0.5	0	14.79462	0.47432	-1.44979	-0.79836	0.798772952816164	0.532041	0.454424	3.296667
Trial1	3	1	blindfold	counterclockwise	practice	Guided	1	0.5	0	14.81462	0.47774	-1.44977	-0.79831	0.798620269674005	0.500621	0.526317	3.381017
Trial1	3	1	blindfold	counterclockwise	practice	Guided	1	0.5	0	14.83461	0.48109	-1.44974	-0.79828	0.798503943869395	0.518183	0.539004	3.463057
Trial1	3	1	blindfold	counterclockwise	practice	Guided	1	0.5	0	14.85461	0.48455	-1.44973	-0.79824	0.798389509985297	0.468138	0.551699	3.474715
Trial1	3	1	blindfold	counterclockwise	practice	Guided	1	0.5	0	14.87462	0.4907	-1.44972	-0.7982	0.798254187489323	0.371675	0.539004	3.624358
Trial1	3	1	blindfold	counterclockwise	practice	Guided	1	0.5	0	14.89461	0.49352	-1.44972	-0.79814	0.798166353531074	0.314679	0.564395	3.723439
Trial1	3	1	blindfold	counterclockwise	practice	Guided	1	0.5	0	14.91461	0.49618	-1.44972	-0.79807	0.798079096182384	0.292104	0.568627	3.890479
Trial1	3	1	blindfold	counterclockwise	practice	Guided	1	0.5	0	14.93462	0.4984	-1.44972	-0.798	0.798001641673023	0.323485	0.594017	3.99402
Trial1	3	1	blindfold	counterclockwise	practice	Guided	1	0.5	0	14.95462	0.50058	-1.44971	-0.79784	0.797840210027402	0.254464	0.572858	4.18709
Trial1	3	1	blindfold	counterclockwise	practice	Guided	1	0.5	0	14.97461	0.50357	-1.44969	-0.79777	0.797778010957959	0.27061	0.687117	4.48754
Trial1	3	1	blindfold	counterclockwise	practice	Guided	1	0.5	0	14.99461	0.50452	-1.44966	-0.79768	0.797692826361503	0.280071	0.754826	4.652574
Trial1	3	1	blindfold	counterclockwise	practice	Guided	1	0.5	0	15.01462	0.50514	-1.44964	-0.79761	0.797626546473419	0.337306	0.712508	4.837966
Trial1	3	1	blindfold	counterclockwise	practice	Guided	1	0.5	0	15.03461	0.50542	-1.44964	-0.79756	0.797578392983942	0.369282	0.665958	4.945652
Trial1	3	1	blindfold	counterclockwise	practice	Guided	1	0.5	0	15.05461	0.50546	-1.44964	-0.79736	0.797378696878854	0.457745	0.636335	5.196482
Trial1	3	1	blindfold	counterclockwise	practice	Guided	1	0.5	0	15.07462	0.5055	-1.44964	-0.7972	0.797218936669777	0.367428	0.843694	5.813094
Trial1	3	1	blindfold	counterclockwise	practice	Guided	1	0.5	0	15.09462	0.50552	-1.44963	-0.79705	0.797069113396651	0.395798	1.029893	6.152125
Trial1	3	1	blindfold	counterclockwise	practice	Guided	1	0.5	0	15.11461	0.50554	-1.44962	-0.7969	0.796919290680246	0.530323	1.148383	6.434332
Trial1	3	1	blindfold	counterclockwise	practice	Guided	1	0.5	0	15.13461	0.50557	-1.44959	-0.79677	0.796789445509088	0.758607	1.127224	6.734945
Trial1	3	1	blindfold	counterclockwise	practice	Guided	1	0.5	0	15.15462	0.50565	-1.44957	-0.79645	0.796470059008003	0.835539	1.055284	6.95967
Trial1	3	1	blindfold	counterclockwise	practice	Guided	1	0.5	0	15.17461	0.50587	-1.44955	-0.79626	0.79628163558208	0.776519	0.941025	7.75133
Trial1	3	1	blindfold	counterclockwise	practice	Guided	1	0.5	0	15.19461	0.50594	-1.44954	-0.7961	0.796122120483163	0.702777	1.237251	8.082794
Trial1	3	1	blindfold	counterclockwise	practice	Guided	1	0.5	0	15.21461	0.50597	-1.44952	-0.79599	0.796012377710231	0.613438	1.42345	8.324647
Trial1	3	1	blindfold	counterclockwise	practice	Guided	1	0.5	0	15.23462	0.506	-1.4495	-0.79591	0.795932615969135	0.590109	1.503854	8.457696
Trial1	3	1	blindfold	counterclockwise	practice	Guided	1	0.5	0	15.25461	0.50603	-1.44948	-0.79575	0.79577286826613	0.616064	1.47	8.649141
Trial1	3	1	blindfold	counterclockwise	practice	Guided	1	0.5	0	15.27461	0.50609	-1.44944	-0.79565	0.795673311680286	0.618383	1.414987	9.036797
Trial1	3	1	blindfold	counterclockwise	practice	Guided	1	0.5	0	15.29462	0.50612	-1.44943	-0.79555	0.795573528081993	0.677498	1.440377	9.201235
Trial1	3	1	blindfold	counterclockwise	practice	Guided	1	0.5	0	15.31462	0.50615	-1.44941	-0.79546	0.795483759414072	0.771654	1.541941	9.4124
Trial1	3	1	blindfold	counterclockwise	practice	Guided	1	0.5	0	15.33461	0.50619	-1.44939	-0.79535	0.79537410238502	0.792774	1.601186	9.63096
Trial1	3	1	blindfold	counterclockwise	practice	Guided	1	0.5	0	15.35461	0.50622	-1.44937	-0.79507	0.795094322222801	0.817479	1.698517	9.902982
Trial1	3	1	blindfold	counterclockwise	practice	Guided	1	0.5	0	15.37462	0.5063	-1.44933	-0.79495	0.794974971616656	0.768707	1.804312	10.49258
Trial1	3	1	blindfold	counterclockwise	practice	Guided	1	0.5	0	15.39461	0.50633	-1.44931	-0.79489	0.794915190275008	0.651853	1.880485	10.56392
Trial1	3	1	blindfold	counterclockwise	practice	Guided	1	0.5	0	15.41461	0.50636	-1.44928	-0.79485	0.794875436147597	0.642037	2.032829	10.63381
Trial1	3	1	blindfold	counterclockwise	practice	Guided	1	0.5	0	15.43462	0.50638	-1.44925	-0.7948	0.794825589956149	0.674512	2.10477	10.73829
Trial1	3	1	blindfold	counterclockwise	practice	Guided	1	0.5	0	15.45462	0.50641	-1.44922	-0.7947	0.79472587744022	0.66571	2.041293	10.8807
Trial1	3	1	blindfold	counterclockwise	practice	Guided	1	0.5	0	15.47461	0.50646	-1.44919	-0.79465	0.794676275719601	0.776267	1.897412	11.10807
Trial1	3	1	blindfold	counterclockwise	practice	Guided	1	0.5	0	15.49461	0.50649	-1.44917	-0.7946	0.794626513375953	0.781409	1.931266	11.15899
Trial1	3	1	blindfold	counterclockwise	practice	Guided	1	0.5	0	15.51462	0.50652	-1.44916	-0.79456	0.794586765926735	0.713666	1.956657	11.29547
Trial1	3	1	blindfold	counterclockwise	practice	Guided	1	0.5	0	15.53461	0.50655	-1.44915	-0.79451	0.794537005906711	0.583792	2.01167	11.41388
Trial1	3	1	blindfold	counterclockwise	practice	Guided	1	0.5	0	15.55461	0.50657	-1.44913	-0.79447	0.794497177417157	0.447236	2.049757	11.45326
Trial1	3	1	blindfold	counterclockwise	practice	Guided	1	0.5	0	15.57462	0.50658	-1.4491	-0.79445	0.794477233812362	0.146793	2.22326	11.46985
Trial1	3	1	blindfold	counterclockwise	practice	Guided	1	0.5	0	15.59462	0.50659	-1.44908	-0.79439	0.794417296997386	0.043803	2.371373	11.69715
Trial1	3	1	blindfold	counterclockwise	practice	Guided	1	0.5	0	15.61461	0.50658	-1.44905	-0.7942801	0.794307306799669	-0.128866	2.502559	11.96403
Trial1	3	1	blindfold	counterclockwise	practice	Guided	1	0.5	0	15.63461	0.50658	-1.44902	-0.79413	0.794157227454862	-0.3354	2.62105	12.31424
Trial1	3	1	blindfold	counterclockwise	practice	Guided	1	0.5	0	15.65462	0.50656	-1.44898	-0.7937599	0.793787048767394	-0.437312	2.849567	12.65562
Trial1	3	1	blindfold	counterclockwise	practice	Guided	1	0.5	0	15.67461	0.5065	-1.44888	-0.79361	0.793636595237944	-0.789909	3.361615	13.3752
Trial1	3	1	blindfold	counterclockwise	practice	Guided	1	0.5	0	15.69461	0.50646	-1.44883	-0.79351	0.793536315005296	-0.867336	3.42086	13.58353
Trial1	3	1	blindfold	counterclockwise	practice	Guided	1	0.5	0	15.71461	0.50643	-1.44878	-0.79347	0.793496078097994	-0.932296	3.437787	13.6176
Trial1	3	1	blindfold	counterclockwise	practice	Guided	1	0.5	0	15.73462	0.5064	-1.44873	-0.79345	0.793475808724747	-0.916827	3.353151	13.58926
Trial1	3	1	blindfold	counterclockwise	practice	Guided	1	0.5	0	15.75461	0.50637	-1.4487	-0.7934	0.793425620387698	-0.879177	3.323528	13.56809
Trial1	3	1	blindfold	counterclockwise	practice	Guided	1	0.5	0	15.77461	0.50632	-1.44863	-0.79336	0.79338516742205	-1.019965	3.336224	13.77237
Trial1	3	1	blindfold	counterclockwise	practice	Guided	1	0.5	0	15.79462	0.50629	-1.4486	-0.79331	0.793334982040336	-1.238701	3.497032	13.94347
Trial1	3	1	blindfold	counterclockwise	practice	Guided	1	0.5	0	15.81462	0.50624	-1.44857	-0.79323	0.793254540560232	-1.508369	3.636682	14.15637
Trial1	3	1	blindfold	counterclockwise	practice	Guided	1	0.5	0	15.83461	0.50617	-1.44853	-0.79311	0.793134012209045	-1.726891	3.784795	14.37963
Trial1	3	1	blindfold	counterclockwise	practice	Guided	1	0.5	0	15.85461	0.50606	-1.44846	-0.7927999	0.792823110037803	-1.965583	3.865199	14.59483
Trial1	3	1	blindfold	counterclockwise	practice	Guided	1	0.5	0	15.87462	0.50565	-1.4483	-0.79257	0.792590133155589	-2.264858	4.085252	15.41388
Trial1	3	1	blindfold	counterclockwise	practice	Guided	1	0.5	0	15.89461	0.50533	-1.4482	-0.79232	0.792337940687173	-2.375333	4.326465	15.95325
Trial1	3	1	blindfold	counterclockwise	practice	Guided	1	0.5	0	15.91461	0.50493	-1.44807	-0.79208	0.792095386799362	-2.55945	4.571909	16.38235
Trial1	3	1	blindfold	counterclockwise	practice	Guided	1	0.5	0	15.93462	0.50443	-1.44794	-0.79189	0.791902416197285	-2.771136	4.76234	16.64298
Trial1	3	1	blindfold	counterclockwise	practice	Guided	1	0.5	0	15.95462	0.50381	-1.44781	-0.79164	0.791649151917755	-2.8537	4.889294	16.74363
Trial1	3	1	blindfold	counterclockwise	practice	Guided	1	0.5	0	15.97461	0.50229	-1.44761	-0.79154	0.791543339281103	-3.112228	5.079725	17.09161
Trial1	3	1	blindfold	counterclockwise	practice	Guided	1	0.5	0	15.99461	0.50134	-1.44754	-0.7914701	0.791471185108463	-3.160618	5.062798	17.17645
Trial1	3	1	blindfold	counterclockwise	practice	Guided	1	0.5	0	16.01462	0.50022	-1.44752	-0.79144	0.791440040648182	-3.227019	5.012017	17.14468
Trial1	3	1	blindfold	counterclockwise	practice	Guided	1	0.5	0	16.03461	0.49895	-1.44751	-0.7914701	0.791470747294155	-3.240965	4.969699	17.0786
Trial1	3	1	blindfold	counterclockwise	practice	Guided	1	0.5	0	16.05461	0.49747	-1.44752	-0.79159	0.79159401834417	-3.297354	4.914685	16.91522
Trial1	3	1	blindfold	counterclockwise	practice	Guided	1	0.5	0	16.07462	0.49357	-1.44754	-0.79166	0.791686123172521	-3.464211	4.931612	16.65219
Trial1	3	1	blindfold	counterclockwise	practice	Guided	1	0.5	0	16.09462	0.49089	-1.44754	-0.79173	0.791782396846711	-3.520528	4.859672	16.47128
Trial1	3	1	blindfold	counterclockwise	practice	Guided	1	0.5	0	16.11461	0.48768	-1.44757	-0.79178	0.791875838195754	-3.54787	4.741181	16.40306
Trial1	3	1	blindfold	counterclockwise	practice	Guided	1	0.5	0	16.13461	0.48411	-1.44761	-0.79177	0.791929413264077	-3.608798	4.804658	16.43783
Trial1	3	1	blindfold	counterclockwise	practice	Guided	1	0.5	0	16.15462	0.47967	-1.44759	-0.79169	0.791950977981085	-3.696593	4.94854	16.57219
Trial1	3	1	blindfold	counterclockwise	practice	Guided	1	0.5	0	16.17461	0.46911	-1.4475	-0.79171	0.792312404116596	-3.794648	4.969699	16.56522
Trial1	3	1	blindfold	counterclockwise	practice	Guided	1	0.5	0	16.19461	0.46263	-1.44751	-0.79173	0.792611434553818	-3.746467	4.952771	16.48259
Trial1	3	1	blindfold	counterclockwise	practice	Guided	1	0.5	0	16.21461	0.45566	-1.44753	-0.79171	0.792950686514522	-3.802203	4.965467	16.56994
Trial1	3	1	blindfold	counterclockwise	practice	Guided	1	0.5	0	16.23462	0.44804	-1.4475	-0.79167	0.793373347319895	-3.723828	5.117812	16.67911
Trial1	3	1	blindfold	counterclockwise	practice	Guided	1	0.5	0	16.25461	0.43958	-1.44746	-0.79167	0.793972292407835	-3.709528	5.126275	16.717
Trial1	3	1	blindfold	counterclockwise	practice	Guided	1	0.5	0	16.27461	0.42153	-1.44748	-0.79172	0.795599239416826	-3.765389	4.935844	16.53959
Trial1	3	1	blindfold	counterclockwise	practice	Guided	1	0.5	0	16.29462	0.41099	-1.44752	-0.79175	0.796737638459376	-3.73608	4.893526	16.48674
Trial1	3	1	blindfold	counterclockwise	practice	Guided	1	0.5	0	16.31462	0.40043	-1.44755	-0.7917399	0.797976390459658	-3.645865	4.880831	16.54239
Trial1	3	1	blindfold	counterclockwise	practice	Guided	1	0.5	0	16.33461	0.38899	-1.44756	-0.79176	0.79950432007467	-3.585058	4.846976	16.48307
Trial1	3	1	blindfold	counterclockwise	practice	Guided	1	0.5	0	16.35461	0.37782	-1.44758	-0.79189	0.801260112537026	-3.425346	4.73695	16.37848
Trial1	3	1	blindfold	counterclockwise	practice	Guided	1	0.5	0	16.37462	0.35386	-1.44765	-0.792	0.805370036368935	-3.236831	4.635386	16.00208
Trial1	3	1	blindfold	counterclockwise	practice	Guided	1	0.5	0	16.39461	0.34114	-1.44769	-0.79212	0.807892725477585	-3.134387	4.546519	15.70043
Trial1	3	1	blindfold	counterclockwise	practice	Guided	1	0.5	0	16.41461	0.32864	-1.44773	-0.79212	0.810443336541028	-3.0194	4.449187	15.50766
Trial1	3	1	blindfold	counterclockwise	practice	Guided	1	0.5	0	16.43462	0.31607	-1.44777	-0.7923501	0.813418008264737	-2.824715	4.351856	15.29056
Trial1	3	1	blindfold	counterclockwise	practice	Guided	1	0.5	0	16.45462	0.30317	-1.44782	-0.7925	0.816577204485102	-2.680271	4.229134	15.09678
Trial1	3	1	blindfold	counterclockwise	practice	Guided	1	0.5	0	16.47461	0.27828	-1.44791	-0.7925301	0.82296029390674	-2.613284	4.178352	14.92861
Trial1	3	1	blindfold	counterclockwise	practice	Guided	1	0.5	0	16.49461	0.26595	-1.44791	-0.79257	0.8264058337245	-2.563321	4.237597	14.90051
Trial1	3	1	blindfold	counterclockwise	practice	Guided	1	0.5	0	16.51462	0.25419	-1.44789	-0.79265	0.829889483505044	-2.478728	4.199511	14.68331
Trial1	3	1	blindfold	counterclockwise	practice	Guided	1	0.5	0	16.53461	0.24233	-1.4479	-0.79272	0.83354595483391	-2.47695	4.148729	14.5575
Trial1	3	1	blindfold	counterclockwise	practice	Guided	1	0.5	0	16.55461	0.23143	-1.44792	-0.79279	0.837045887210898	-2.42434	4.064093	14.4242
Trial1	3	1	blindfold	counterclockwise	practice	Guided	1	0.5	0	16.57462	0.22047	-1.44796	-0.79289	0.840720821663505	-2.398175	4.030239	14.30077
Trial1	3	1	blindfold	counterclockwise	practice	Guided	1	0.5	0	16.59462	0.19892	-1.44798	-0.79293	0.848166943712434	-2.45961	4.047166	14.12548
Trial1	3	1	blindfold	counterclockwise	practice	Guided	1	0.5	0	16.61461	0.18856	-1.44797	-0.79295	0.851918203020382	-2.538413	4.068325	14.06768
Trial1	3	1	blindfold	counterclockwise	practice	Guided	1	0.5	0	16.63461	0.1783	-1.44797	-0.79297	0.85574080066223	-2.507727	4.042934	14.05103
Trial1	3	1	blindfold	counterclockwise	practice	Guided	1	0.5	0	16.65462	0.16817	-1.44798	-0.79309	0.859710923030588	-2.417283	3.966762	13.95116
Trial1	3	1	blindfold	counterclockwise	practice	Guided	1	0.5	0	16.67461	0.14782	-1.44806	-0.79316	0.867832633718343	-2.257698	3.827113	13.65708
Trial1	3	1	blindfold	counterclockwise	practice	Guided	1	0.5	0	16.69461	0.1382	-1.44809	-0.79323	0.871844635495979	-2.319677	3.767867	13.4919
Trial1	3	1	blindfold	counterclockwise	practice	Guided	1	0.5	0	16.71461	0.12875	-1.44811	-0.79329	0.875862785746989	-2.348072	3.763636	13.41472
Trial1	3	1	blindfold	counterclockwise	practice	Guided	1	0.5	0	16.73462	0.11943	-1.44813	-0.79333	0.879889783663331	-2.346132	3.763636	13.34177
Trial1	3	1	blindfold	counterclockwise	practice	Guided	1	0.5	0	16.75461	0.10993	-1.44812	-0.7934	0.884103072073731	-2.393654	3.810185	13.29354
Trial1	3	1	blindfold	counterclockwise	practice	Guided	1	0.5	0	16.77461	0.091604	-1.4481	-0.79343	0.892366746242744	-2.49779	3.763636	13.13807
Trial1	3	1	blindfold	counterclockwise	practice	Guided	1	0.5	0	16.79462	0.082398	-1.44811	-0.79347	0.896652727239257	-2.483412	3.734013	13.06557
Trial1	3	1	blindfold	counterclockwise	practice	Guided	1	0.5	0	16.81462	0.072804	-1.44812	-0.79351	0.901196188700211	-2.628825	3.734013	12.97524
Trial1	3	1	blindfold	counterclockwise	practice	Guided	1	0.5	0	16.83461	0.063318	-1.44813	-0.79356	0.905775186205025	-2.676331	3.738245	12.87791
Trial1	3	1	blindfold	counterclockwise	practice	Guided	1	0.5	0	16.85461	0.053351	-1.44814	-0.79368	0.910726792760418	-2.661424	3.666304	12.71783
Trial1	3	1	blindfold	counterclockwise	practice	Guided	1	0.5	0	16.87462	0.03302	-1.44818	-0.79372	0.920902692457869	-2.652955	3.560509	12.56616
Trial1	3	1	blindfold	counterclockwise	practice	Guided	1	0.5	0	16.89461	0.022327	-1.4482	-0.7937599	0.926405063703921	-2.633767	3.556277	12.49035
Trial1	3	1	blindfold	counterclockwise	practice	Guided	1	0.5	0	16.91461	0.012015	-1.44822	-0.79381	0.931806630968225	-2.694309	3.543582	12.36409
Trial1	3	1	blindfold	counterclockwise	practice	Guided	1	0.5	0	16.93462	0.0011066	-1.44823	-0.79389	0.937633166888981	-2.611919	3.458946	12.21305
Trial1	3	1	blindfold	counterclockwise	practice	Guided	1	0.5	0	16.95462	-0.010767	-1.44826	-0.79409	0.944172605444035	-2.658741	3.395469	12.02008
Trial1	3	1	blindfold	counterclockwise	practice	Guided	1	0.5	0	16.97461	-0.033773	-1.44831	-0.7942	0.95690504330262	-2.490357	3.28121	11.60433
Trial1	3	1	blindfold	counterclockwise	practice	Guided	1	0.5	0	16.99461	-0.046257	-1.44836	-0.79432	0.964023364558129	-2.498565	3.137329	11.31491
Trial1	3	1	blindfold	counterclockwise	practice	Guided	1	0.5	0	17.01462	-0.058678	-1.44842	-0.79441	0.971189186715239	-2.482569	3.061157	11.17267
Trial1	3	1	blindfold	counterclockwise	practice	Guided	1	0.5	0	17.03461	-0.071396	-1.44846	-0.79453	0.97865789217338	-2.464649	3.099243	10.93369
Trial1	3	1	blindfold	counterclockwise	practice	Guided	1	0.5	0	17.05461	-0.08484	-1.44847	-0.79483	0.986809299032953	-2.442051	3.031534	10.64003
Trial1	3	1	blindfold	counterclockwise	practice	Guided	1	0.5	0	17.07462	-0.11237	-1.44852	-0.79499	1.00349694622009	-2.321041	2.85803	9.989381
Trial1	3	1	blindfold	counterclockwise	practice	Guided	1	0.5	0	17.09462	-0.12641	-1.44857	-0.79516	1.01225930340553	-2.253347	2.760699	9.669749
Trial1	3	1	blindfold	counterclockwise	practice	Guided	1	0.5	0	17.11461	-0.14074	-1.44862	-0.79533	1.02132150780729	-2.191329	2.629513	9.316569
Trial1	3	1	blindfold	counterclockwise	practice	Guided	1	0.5	0	17.13461	-0.15536	-1.44868	-0.7955	1.03068760850545	-2.113338	2.502559	8.945983
Trial1	3	1	blindfold	counterclockwise	practice	Guided	1	0.5	0	17.15462	-0.17069	-1.44875	-0.7957	1.04065536460422	-2.001125	2.396764	8.71315
Trial1	3	1	blindfold	counterclockwise	practice	Guided	1	0.5	0	17.17461	-0.20124	-1.44881	-0.7957799	1.06066170873815	-1.890209	2.312128	8.442576
Trial1	3	1	blindfold	counterclockwise	practice	Guided	1	0.5	0	17.19461	-0.21686	-1.44884	-0.7958699	1.0711196232896	-1.887422	2.214797	8.211795
Trial1	3	1	blindfold	counterclockwise	practice	Guided	1	0.5	0	17.21461	-0.23319	-1.44887	-0.7959599	1.08218289460768	-2.02892	2.282506	8.078523
Trial1	3	1	blindfold	counterclockwise	practice	Guided	1	0.5	0	17.23462	-0.24926	-1.44886	-0.79606	1.09320721154209	-1.974473	2.345983	7.939812
Trial1	3	1	blindfold	counterclockwise	practice	Guided	1	0.5	0	17.25461	-0.26599	-1.44885	-0.79625	1.10487772986539	-1.659358	2.235956	7.662663
Trial1	3	1	blindfold	counterclockwise	practice	Guided	1	0.5	0	17.27461	-0.29924	-1.44894	-0.7935	1.12624456775638	-1.659786	2.092075	7.101948
Trial1	3	1	blindfold	counterclockwise	practice	Guided	1	0.5	0	17.29462	-0.30563	-1.44894	-0.78682	1.12611073969704	-2.501573	2.045525	6.238534
Trial1	3	1	blindfold	counterclockwise	practice	Guided	1	0.5	0	17.31462	-0.30364	-1.44896	-0.77614	1.11724241554841	-4.400504	1.829703	5.271909
Trial1	3	1	blindfold	counterclockwise	practice	Guided	1	0.5	0	17.33461	-0.30236	-1.44909	-0.76027	1.10534702193449	-4.416234	1.601186	6.222301
Trial1	3	1	blindfold	counterclockwise	practice	Guided	1	0.5	0	17.35461	-0.30197	-1.44901	-0.71707	1.07579985855608	-2.566226	3.365846	6.25684
Trial1	3	1	blindfold	counterclockwise	practice	Guided	1	0.5	0	17.37462	-0.30028	-1.44902	-0.69102	1.0573346965172	0.807223	-0.518948	2.77992
Trial1	3	1	blindfold	counterclockwise	practice	Guided	1	0.5	0	17.39461	-0.29936	-1.45029	-0.66448	1.03947589286583	0.943856	-1.098701	1.39472
Trial1	3	1	blindfold	counterclockwise	practice	Guided	1	0.5	0	17.41461	-0.29943	-1.45072	-0.63804	1.02283106849167	0.117392	-0.705143	1.831214
Trial1	3	1	blindfold	counterclockwise	practice	Guided	1	0.5	0	17.43462	-0.2999	-1.45045	-0.61131	1.00674720012874	-0.514937	0.02702	1.035866
Trial1	3	1	blindfold	counterclockwise	practice	Guided	1	0.5	0	17.45462	-0.30031	-1.44994	-0.5582	0.975747567462714	-0.476345	0.869112	0.691648
Trial1	3	1	blindfold	counterclockwise	practice	Guided	1	0.5	0	17.47461	-0.30025	-1.44972	-0.53393	0.962019387210538	-0.410018	0.293509	-0.284668
Trial1	3	1	blindfold	counterclockwise	practice	Guided	1	0.5	0	17.49461	-0.3002	-1.44985	-0.50902	0.94837832954216	-0.509114	0.22149	-0.212682
Trial1	3	1	blindfold	counterclockwise	practice	Guided	1	0.5	0	17.51462	-0.30018	-1.44992	-0.4861	0.936259174028444	-0.292972	-0.095906	-0.922825
Trial1	3	1	blindfold	counterclockwise	practice	Guided	1	0.5	0	17.53461	-0.30015	-1.45007	-0.4637	0.924801423415988	-0.242633	-0.100094	-0.901811
Trial1	3	1	blindfold	counterclockwise	practice	Guided	1	0.5	0	17.55461	-0.30015	-1.45005	-0.42116	0.904221069285515	-0.551795	0.450007	-0.024605
Trial1	3	1	blindfold	counterclockwise	practice	Guided	1	0.5	0	17.57462	-0.30029	-1.44968	-0.39998	0.89467764969483	-0.611873	0.686939	0.347564
Trial1	3	1	blindfold	counterclockwise	practice	Guided	1	0.5	0	17.59462	-0.30032	-1.44967	-0.37998	0.885944060121815	-0.533955	0.572672	0.676102
Trial1	3	1	blindfold	counterclockwise	practice	Guided	1	0.5	0	17.61461	-0.30031	-1.44967	-0.35895	0.877120966314741	-0.51548	0.606523	1.209405
Trial1	3	1	blindfold	counterclockwise	practice	Guided	1	0.5	0	17.63461	-0.30028	-1.44969	-0.33671	0.868229056215224	-0.567911	0.547254	1.270744
Trial1	3	1	blindfold	counterclockwise	practice	Guided	1	0.5	0	17.65462	-0.30026	-1.4497	-0.314	0.859658110696494	-0.528236	0.661512	1.163413
Trial1	3	1	blindfold	counterclockwise	practice	Guided	1	0.5	0	17.67461	-0.30027	-1.44973	-0.26965	0.8444780469538	-0.673185	0.242495	0.830275
Trial1	3	1	blindfold	counterclockwise	practice	Guided	1	0.5	0	17.69461	-0.3003	-1.44986	-0.24731	0.837640934816345	-0.682195	0.504706	0.817194
Trial1	3	1	blindfold	counterclockwise	practice	Guided	1	0.5	0	17.71461	-0.30031	-1.44979	-0.22477	0.831274698263385	-0.615173	0.513151	0.997605
Trial1	3	1	blindfold	counterclockwise	practice	Guided	1	0.5	0	17.73462	-0.30031	-1.44977	-0.20151	0.825289257466492	-0.60525	0.238013	0.474171
Trial1	3	1	blindfold	counterclockwise	practice	Guided	1	0.5	0	17.75461	-0.3003	-1.44986	-0.1789	0.820052013342203	-0.61707	0.089859	0.504239
Trial1	3	1	blindfold	counterclockwise	practice	Guided	1	0.5	0	17.77461	-0.30031	-1.44993	-0.13312	0.811305742608458	-0.685373	0.144843	0.654833
Trial1	3	1	blindfold	counterclockwise	practice	Guided	1	0.5	0	17.79462	-0.30032	-1.44987	-0.10948	0.807773464855442	-0.623829	0.356284	0.542727
Trial1	3	1	blindfold	counterclockwise	practice	Guided	1	0.5	0	17.81462	-0.3003	-1.44988	-0.086707	0.804983351695737	-0.481728	-0.041548	0.354672
Trial1	3	1	blindfold	counterclockwise	practice	Guided	1	0.5	0	17.83461	-0.30027	-1.44993	-0.063455	0.802781785942662	-0.454363	0.237725	0.181184
Trial1	3	1	blindfold	counterclockwise	practice	Guided	1	0.5	0	17.85461	-0.30024	-1.44995	-0.040291	0.801253636707682	-0.387201	0.047259	0.467084
Trial1	3	1	blindfold	counterclockwise	practice	Guided	1	0.5	0	17.87462	-0.30023	-1.44997	0.0042615	0.800241343340125	-0.36864	-0.024681	0.197927
Trial1	3	1	blindfold	counterclockwise	practice	Guided	1	0.5	0	17.89461	-0.3002	-1.45009	0.026068	0.800624509446774	-0.429732	-0.05844	0.041204
Trial1	3	1	blindfold	counterclockwise	practice	Guided	2	0.5	0	0	0.44836	-1.45009	-0.8	0.801664901134429	-0.255194	-0.199544	-0.0058569
Trial1	3	1	blindfold	counterclockwise	practice	Guided	2	0.5	0	0.01948547	0.44831	-1.45009	-0.80001	0.801678114841533	-0.269313	-0.152946	-0.0615
Trial1	3	1	blindfold	counterclockwise	practice	Guided	2	0.5	0	0.03948975	0.44828	-1.45008	-0.80004	0.80171002858457	-0.229284	-0.157136	-0.058858
Trial1	3	1	blindfold	counterclockwise	practice	Guided	2	0.5	0	0.05947876	0.44793	-1.45008	-0.80005	0.801742618693645	-0.275794	-0.178208	-0.09232
Trial1	3	1	blindfold	counterclockwise	practice	Guided	2	0.5	0	0.07948303	0.44756	-1.45008	-0.80006	0.801776785092083	-0.229961	-0.140083	-0.096176
Trial1	3	1	blindfold	counterclockwise	practice	Guided	2	0.5	0	0.0994873	0.44704	-1.45007	-0.80005	0.801800909707958	-0.222398	-0.135812	-0.1087
Trial1	3	1	blindfold	counterclockwise	practice	Guided	2	0.5	0	0.1194916	0.44637	-1.45007	-0.80006	0.8018554964433	-0.240096	-0.152702	-0.084956
Trial1	3	1	blindfold	counterclockwise	practice	Guided	2	0.5	0	0.1394806	0.44554	-1.45007	-0.80007	0.801921426554978	-0.325279	-0.148431	-0.135925
Trial1	3	1	blindfold	counterclockwise	practice	Guided	2	0.5	0	0.1594849	0.4433	-1.45008	-0.80009	0.802096518895852	-0.269973	-0.161042	-0.177362
Trial1	3	1	blindfold	counterclockwise	practice	Guided	2	0.5	0	0.1794891	0.44195	-1.45008	-0.80011	0.802213115531698	-0.255893	-0.186389	-0.257904
Trial1	3	1	blindfold	counterclockwise	practice	Guided	2	0.5	0	0.1994781	0.4405	-1.45009	-0.80013	0.802339254834066	-0.291404	-0.266736	-0.260066
Trial1	3	1	blindfold	counterclockwise	practice	Guided	2	0.5	0	0.2194824	0.43883	-1.45012	-0.80015	0.802484798453244	-0.291242	-0.279354	-0.293168
Trial1	3	1	blindfold	counterclockwise	practice	Guided	2	0.5	0	0.2394867	0.437	-1.45014	-0.80017	0.802646272547256	-0.317071	-0.241192	-0.345576
Trial1	3	1	blindfold	counterclockwise	practice	Guided	2	0.5	0	0.259491	0.43295	-1.45013	-0.80018	0.802984227473393	-0.325434	-0.24528	-0.370915
Trial1	3	1	blindfold	counterclockwise	practice	Guided	2	0.5	0	0.27948	0.43068	-1.45013	-0.80019	0.803186937620673	-0.339782	-0.257907	-0.409548
Trial1	3	1	blindfold	counterclockwise	practice	Guided	2	0.5	0	0.2994843	0.42818	-1.45013	-0.80019	0.803406563663323	-0.334365	-0.295912	-0.354271
Trial1	3	1	blindfold	counterclockwise	practice	Guided	2	0.5	0	0.3194885	0.4256	-1.45014	-0.80019	0.803641308244481	-0.367845	-0.295832	-0.388411
Trial1	3	1	blindfold	counterclockwise	practice	Guided	2	0.5	0	0.3394775	0.42279	-1.45014	-0.80017	0.803886445210303	-0.329493	-0.181505	-0.348235
Trial1	3	1	blindfold	counterclockwise	practice	Guided	2	0.5	0	0.3594818	0.41684	-1.45009	-0.8001601	0.804469818602554	-0.264046	-0.227949	-0.348173
Trial1	3	1	blindfold	counterclockwise	practice	Guided	2	0.5	0	0.3794861	0.41387	-1.4501	-0.80017	0.804792157486915	-0.219973	-0.244812	-0.308626
Trial1	3	1	blindfold	counterclockwise	practice	Guided	2	0.5	0	0.3994904	0.41077	-1.45012	-0.80018	0.805139713843636	-0.231629	-0.274361	-0.363459
Trial1	3	1	blindfold	counterclockwise	practice	Guided	2	0.5	0	0.4194794	0.40744	-1.45013	-0.8002	0.805535514143055	-0.33952	-0.236206	-0.424368
Trial1	3	1	blindfold	counterclockwise	practice	Guided	2	0.5	0	0.4394836	0.40428	-1.45011	-0.8002501	0.805954381499201	-0.350966	-0.181139	-0.458421
Trial1	3	1	blindfold	counterclockwise	practice	Guided	2	0.5	0	0.4594879	0.39714	-1.45012	-0.80026	0.806843388549715	-0.263191	-0.274104	-0.524988
Trial1	3	1	blindfold	counterclockwise	practice	Guided	2	0.5	0	0.4794769	0.39371	-1.45015	-0.80028	0.807307627279688	-0.15412	-0.362883	-0.564038
Trial1	3	1	blindfold	counterclockwise	practice	Guided	2	0.5	0	0.4994812	0.39024	-1.45017	-0.80031	0.807801573625625	-0.16288	-0.35432	-0.640196
Trial1	3	1	blindfold	counterclockwise	practice	Guided	2	0.5	0	0.5194855	0.38675	-1.45019	-0.8003401	0.808312917314511	-0.19093	-0.37114	-0.700577
Trial1	3	1	blindfold	counterclockwise	practice	Guided	2	0.5	0	0.5394897	0.3834	-1.45019	-0.8003801	0.808828651722125	-0.247556	-0.358345	-0.734568
Trial1	3	1	blindfold	counterclockwise	practice	Guided	2	0.5	0	0.5594788	0.37661	-1.45016	-0.80039	0.809845201073691	-0.178912	-0.383552	-0.771081
Trial1	3	1	blindfold	counterclockwise	practice	Guided	2	0.5	0	0.579483	0.37334	-1.45019	-0.80041	0.810369597652415	-0.043653	-0.493462	-0.805642
Trial1	3	1	blindfold	counterclockwise	practice	Guided	2	0.5	0	0.5994873	0.36745	-1.45027	-0.80042	0.811320933532876	0.029826	-0.552664	-0.889134
Trial1	3	1	blindfold	counterclockwise	practice	Guided	2	0.5	0	0.6194916	0.36745	-1.45027	-0.80045	0.811350511855987	0.035727	-0.548432	-0.889134
Trial1	3	1	blindfold	counterclockwise	practice	Guided	2	0.5	0	0.6394806	0.365	-1.45028	-0.80047	0.811774112417934	-0.081863	-0.506114	-0.942169
Trial1	3	1	blindfold	counterclockwise	practice	Guided	2	0.5	0	0.6594849	0.36046	-1.45023	-0.80048	0.81255132739741	-0.171247	-0.400108	-0.946799
Trial1	3	1	blindfold	counterclockwise	practice	Guided	2	0.5	0	0.6794891	0.35849	-1.45021	-0.80047	0.812882086526736	-0.011959	-0.455003	-0.929963
Trial1	3	1	blindfold	counterclockwise	practice	Guided	2	0.5	0	0.6994781	0.35658	-1.45023	-0.80048	0.813226624568842	0.135527	-0.58613	-0.961446
Trial1	3	1	blindfold	counterclockwise	practice	Guided	2	0.5	0	0.7194824	0.35517	-1.45027	-0.80048	0.813476471061883	0.148863	-0.628448	-0.93003
Trial1	3	1	blindfold	counterclockwise	practice	Guided	2	0.5	0	0.7394867	0.35409	-1.45031	-0.80049	0.813679298891563	0.013534	-0.590362	-1.004304
Trial1	3	1	blindfold	counterclockwise	practice	Guided	2	0.5	0	0.759491	0.35269	-1.45026	-0.80048	0.813921670045942	-0.310425	-0.412518	-0.945317
Trial1	3	1	blindfold	counterclockwise	practice	Guided	2	0.5	0	0.77948	0.35198	-1.45022	-0.80048	0.814050467471703	-0.312918	-0.395477	-1.007281
Trial1	3	1	blindfold	counterclockwise	practice	Guided	2	0.5	0	0.7994843	0.35126	-1.45021	-0.80054	0.81424064618061	-0.279572	-0.475766	-1.11188
Trial1	3	1	blindfold	counterclockwise	practice	Guided	2	0.5	0	0.8194885	0.35044	-1.45023	-0.80059	0.81443999712969	-0.342812	-0.534932	-1.182372
Trial1	3	1	blindfold	counterclockwise	practice	Guided	2	0.5	0	0.8394775	0.3496	-1.45026	-0.80066	0.814663496867165	-0.466387	-0.589945	-1.293776
Trial1	3	1	blindfold	counterclockwise	practice	Guided	2	0.5	0	0.8594818	0.34728	-1.45029	-0.80069	0.815124443979188	-0.876956	-0.551859	-1.377533
Trial1	3	1	blindfold	counterclockwise	practice	Guided	2	0.5	0	0.8794861	0.3455	-1.45027	-0.80074	0.815508924353434	-1.0718	-0.556091	-1.496472
Trial1	3	1	blindfold	counterclockwise	practice	Guided	2	0.5	0	0.8994904	0.34289	-1.45027	-0.8008	0.816066317554356	-1.257364	-0.594177	-1.624027
Trial1	3	1	blindfold	counterclockwise	practice	Guided	2	0.5	0	0.9194794	0.33968	-1.4503	-0.80085	0.816739416111518	-1.422426	-0.691508	-1.713079
Trial1	3	1	blindfold	counterclockwise	practice	Guided	2	0.5	0	0.9394836	0.33519	-1.45035	-0.80092	0.81770116699708	-1.58552	-0.750753	-1.784895
Trial1	3	1	blindfold	counterclockwise	practice	Guided	2	0.5	0	0.9594879	0.32397	-1.45039	-0.80093	0.820045956632632	-1.509581	-0.780376	-1.849961
Trial1	3	1	blindfold	counterclockwise	practice	Guided	2	0.5	0	0.9794769	0.31692	-1.45039	-0.80092	0.821578453119824	-1.405747	-0.754985	-1.822504
Trial1	3	1	blindfold	counterclockwise	practice	Guided	2	0.5	0	0.9994812	0.30856	-1.45038	-0.8009	0.823462233632837	-1.436065	-0.733826	-1.7885
Trial1	3	1	blindfold	counterclockwise	practice	Guided	2	0.5	0	1.019485	0.30013	-1.45036	-0.80089	0.825453118447964	-1.43372	-0.699972	-1.790663
Trial1	3	1	blindfold	counterclockwise	practice	Guided	2	0.5	0	1.03949	0.29063	-1.45035	-0.80089	0.827804712328736	-1.460278	-0.712667	-1.747604
Trial1	3	1	blindfold	counterclockwise	practice	Guided	2	0.5	0	1.059479	0.26879	-1.45034	-0.80089	0.833596364401913	-1.42598	-0.746522	-1.737177
Trial1	3	1	blindfold	counterclockwise	practice	Guided	2	0.5	0	1.079483	0.25648	-1.45034	-0.8009	0.837103797756751	-1.301939	-0.683045	-1.801275
Trial1	3	1	blindfold	counterclockwise	practice	Guided	2	0.5	0	1.099487	0.24429	-1.45034	-0.80093	0.84075942218886	-1.196744	-0.721131	-1.841328
Trial1	3	1	blindfold	counterclockwise	practice	Guided	2	0.5	0	1.119492	0.23082	-1.45037	-0.80097	0.844991565884106	-1.121718	-0.826926	-1.94498
Trial1	3	1	blindfold	counterclockwise	practice	Guided	2	0.5	0	1.139481	0.21732	-1.45041	-0.80106	0.849473388834175	-1.200868	-0.852317	-2.025548
Trial1	3	1	blindfold	counterclockwise	practice	Guided	2	0.5	0	1.159485	0.18851	-1.45046	-0.80107	0.859499400721426	-1.224667	-0.90733	-2.172152
Trial1	3	1	blindfold	counterclockwise	practice	Guided	2	0.5	0	1.179489	0.17356	-1.45046	-0.80106	0.865020305969648	-1.147207	-0.915794	-2.079189
Trial1	3	1	blindfold	counterclockwise	practice	Guided	2	0.5	0	1.199478	0.1572	-1.45045	-0.80105	0.871316789891854	-1.106907	-0.924257	-2.100644
Trial1	3	1	blindfold	counterclockwise	practice	Guided	2	0.5	0	1.219482	0.14188	-1.45045	-0.80106	0.877466234118891	-1.102239	-0.941184	-2.130329
Trial1	3	1	blindfold	counterclockwise	practice	Guided	2	0.5	0	1.239487	0.12587	-1.45047	-0.80111	0.884166527444484	-1.150846	-0.991966	-2.175886
Trial1	3	1	blindfold	counterclockwise	practice	Guided	2	0.5	0	1.259491	0.092807	-1.45052	-0.80114	0.898683177497585	-0.830386	-1.059675	-2.296029
Trial1	3	1	blindfold	counterclockwise	practice	Guided	2	0.5	0	1.27948	0.07623	-1.45051	-0.80115	0.906323493293453	-1.085022	-1.008893	-2.313521
Trial1	3	1	blindfold	counterclockwise	practice	Guided	2	0.5	0	1.299484	0.058951	-1.4505	-0.80116	0.91453897084072	-1.224532	-0.95388	-2.295179
Trial1	3	1	blindfold	counterclockwise	practice	Guided	2	0.5	0	1.319489	0.042066	-1.45049	-0.80116	0.922800551688851	-0.73151	-0.936953	-2.331929
Trial1	3	1	blindfold	counterclockwise	practice	Guided	2	0.5	0	1.339478	0.024667	-1.45048	-0.80118	0.931574399090189	-0.626228	-0.987734	-2.358198
Trial1	3	1	blindfold	counterclockwise	practice	Guided	2	0.5	0	1.359482	-0.008937299	-1.45049	-0.80119	0.949169437223964	-0.855877	-0.949648	-2.358956
Trial1	3	1	blindfold	counterclockwise	practice	Guided	2	0.5	0	1.379486	-0.02621	-1.45049	-0.80119	0.958541813854522	-0.795247	-0.958112	-2.399059
Trial1	3	1	blindfold	counterclockwise	practice	Guided	2	0.5	0	1.39949	-0.043017	-1.45048	-0.80119	0.967870295151209	-0.88103	-0.928489	-2.384023
Trial1	3	1	blindfold	counterclockwise	practice	Guided	2	0.5	0	1.419479	-0.059855	-1.45047	-0.80118	0.97740831827934	-0.718032	-0.932721	-2.379074
Trial1	3	1	blindfold	counterclockwise	practice	Guided	2	0.5	0	1.439484	-0.07665201	-1.45047	-0.80115	0.987101210911883	-0.674499	-0.932721	-2.344681
Trial1	3	1	blindfold	counterclockwise	practice	Guided	2	0.5	0	1.459488	-0.11104	-1.45047	-0.80114	1.0075689520257	-0.658761	-0.936953	-2.286684
Trial1	3	1	blindfold	counterclockwise	practice	Guided	2	0.5	0	1.479477	-0.12715	-1.45047	-0.80113	1.01741161442096	-0.863779	-0.90733	-2.24773
Trial1	3	1	blindfold	counterclockwise	practice	Guided	2	0.5	0	1.499481	-0.14483	-1.45044	-0.80114	1.02841190651154	-0.892611	-0.81423	-2.287049
Trial1	3	1	blindfold	counterclockwise	practice	Guided	2	0.5	0	1.519485	-0.16114	-1.45042	-0.80118	1.03874707861574	-0.863919	-0.801535	-2.379094
Trial1	3	1	blindfold	counterclockwise	practice	Guided	2	0.5	0	1.53949	-0.17867	-1.45041	-0.80118	1.04999160704877	-1.183058	-0.856548	-2.392768
Trial1	3	1	blindfold	counterclockwise	practice	Guided	2	0.5	0	1.559479	-0.21315	-1.45044	-0.80116	1.07258576581275	-0.721421	-0.890403	-2.330268
Trial1	3	1	blindfold	counterclockwise	practice	Guided	2	0.5	0	1.579483	-0.23096	-1.45044	-0.80116	1.08450903573715	-0.706015	-0.890403	-2.350114
Trial1	3	1	blindfold	counterclockwise	practice	Guided	2	0.5	0	1.599487	-0.24814	-1.45044	-0.80118	1.09617647803118	-0.604675	-0.890403	-2.343905
Trial1	3	1	blindfold	counterclockwise	practice	Guided	2	0.5	0	1.619492	-0.26567	-1.45045	-0.80119	1.10822199815652	-0.666901	-0.877707	-2.407337
Trial1	3	1	blindfold	counterclockwise	practice	Guided	2	0.5	0	1.639481	-0.28203	-1.45045	-0.80119	1.11958757834771	-0.544793	-0.920025	-2.331197
Trial1	3	1	blindfold	counterclockwise	practice	Guided	2	0.5	0	1.659485	-0.30558	-1.45043	-0.80118	1.13615514832147	-1.958514	-0.74229	-2.471444
Trial1	3	1	blindfold	counterclockwise	practice	Guided	2	0.5	0	1.679489	-0.30339	-1.45042	-0.80105	1.13451161316395	-3.980607	-0.357185	-1.898097
Trial1	3	1	blindfold	counterclockwise	practice	Guided	2	0.5	0	1.699478	-0.30219	-1.45027	-0.80086	1.13352791113772	-4.051154	0.307213	-1.403022
Trial1	3	1	blindfold	counterclockwise	practice	Guided	2	0.5	0	1.719482	-0.30191	-1.45003	-0.80066	1.13318847821046	-2.643248	0.68378	-1.088524
Trial1	3	1	blindfold	counterclockwise	practice	Guided	2	0.5	0	1.739487	-0.30139	-1.4498	-0.80064	1.1328063861173	-0.811799	0.429856	-0.876037
Trial1	3	1	blindfold	counterclockwise	practice	Guided	2	0.5	0	1.759491	-0.30011	-1.45028	-0.80077	1.13199319794916	-0.461391	-1.550633	-1.816586
Trial1	3	1	blindfold	counterclockwise	practice	Guided	2	0.5	0	1.77948	-0.30016	-1.45066	-0.80089	1.13211344333088	-1.390043	-1.770687	-2.16635
Trial1	3	1	blindfold	counterclockwise	practice	Guided	2	0.5	0	1.799484	-0.30042	-1.45076	-0.80091	1.1323113424012	-2.200984	-1.135917	-2.071495
Trial1	3	1	blindfold	counterclockwise	practice	Guided	2	0.5	0	1.819489	-0.30076	-1.45063	-0.80085	1.13250931814514	-2.266654	-0.230285	-1.643944
Trial1	3	1	blindfold	counterclockwise	practice	Guided	2	0.5	0	1.839478	-0.30093	-1.45034	-0.80071	1.13253052690178	-1.840404	0.302899	-1.372722
Trial1	3	1	blindfold	counterclockwise	practice	Guided	2	0.5	0	1.859482	-0.3008	-1.45001	-0.80074	1.13245979460329	-1.313668	-0.594261	-1.547454
Trial1	3	1	blindfold	counterclockwise	practice	Guided	2	0.5	0	1.879486	-0.30076	-1.45015	-0.80078	1.13245979389705	-1.534019	-0.945501	-1.794088
Trial1	3	1	blindfold	counterclockwise	practice	Guided	2	0.5	0	1.89949	-0.30077	-1.45028	-0.80079	1.13247389201761	-1.800412	-0.962428	-1.772817
Trial1	3	1	blindfold	counterclockwise	practice	Guided	2	0.5	0	1.919479	-0.30079	-1.45032	-0.80079	1.13248805327069	-1.897995	-0.522321	-1.664361
Trial1	3	1	blindfold	counterclockwise	practice	Guided	2	0.5	0	1.939484	-0.30081	-1.4503	-0.80076	1.13248103637183	-1.905898	-0.13292	-1.441174
Trial1	3	1	blindfold	counterclockwise	practice	Guided	2	0.5	0	1.959488	-0.30085	-1.45023	-0.80076	1.13250931814277	-1.827896	-0.319024	-1.38999
Trial1	3	1	blindfold	counterclockwise	practice	Guided	2	0.5	0	1.979477	-0.30085	-1.45023	-0.80076	1.13250931814277	-1.849225	-0.522056	-1.473907
Trial1	3	1	blindfold	counterclockwise	practice	Guided	2	0.5	0	1.999481	-0.30086	-1.45023	-0.80076	1.13251637815847	-1.925733	-0.610924	-1.511712
Trial1	3	1	blindfold	counterclockwise	practice	Guided	2	0.5	0	2.019485	-0.30086	-1.45023	-0.80075	1.13250929795197	-2.005194	-0.500893	-1.470389
Trial1	3	1	blindfold	counterclockwise	practice	Guided	2	0.5	0	2.03949	-0.30087	-1.45023	-0.80075	1.13251637913082	-1.990177	-0.386527	-1.43322
Trial1	3	1	blindfold	counterclockwise	practice	Guided	2	0.5	0	2.059479	-0.30088	-1.45023	-0.80075	1.13252346035392	-1.994996	-0.454002	-1.441414
Trial1	3	1	blindfold	counterclockwise	practice	Guided	2	0.5	0	2.079483	-0.30089	-1.45023	-0.80075	1.13253052054602	-1.997762	-0.538594	-1.403454
Trial1	3	1	blindfold	counterclockwise	practice	Guided	2	0.5	0	2.099487	-0.30089	-1.45023	-0.80074	1.13252344051648	-2.02314	-0.517427	-1.377272
Trial1	3	1	blindfold	counterclockwise	practice	Guided	2	0.5	0	2.119492	-0.3009	-1.45023	-0.80074	1.13253052187224	-2.016454	-0.449615	-1.344299
Trial1	3	1	blindfold	counterclockwise	practice	Guided	2	0.5	0	2.139481	-0.3009	-1.45023	-0.80073	1.13252344193125	-2.072567	-0.411409	-1.303371
Trial1	3	1	blindfold	counterclockwise	practice	Guided	2	0.5	0	2.159485	-0.30091	-1.45023	-0.80073	1.13253050229975	-2.130208	-0.449256	-1.376523
Trial1	3	1	blindfold	counterclockwise	practice	Guided	2	0.5	0	2.179489	-0.30092	-1.45023	-0.80073	1.13253756271225	-2.077059	-0.499913	-1.383075
Trial1	3	1	blindfold	counterclockwise	practice	Guided	2	0.5	0	2.199478	-0.30092	-1.45023	-0.80073	1.13253756271225	-2.039627	-0.516713	-1.342699
Trial1	3	1	blindfold	counterclockwise	practice	Guided	2	0.5	0	2.219482	-0.30093	-1.45023	-0.80072	1.13253756448062	-1.98516	-0.503936	-1.319898
Trial1	3	1	blindfold	counterclockwise	practice	Guided	2	0.5	0	2.239487	-0.30093	-1.45023	-0.80072	1.13253756448062	-2.011273	-0.503887	-1.306124
Trial1	3	1	blindfold	counterclockwise	practice	Guided	2	0.5	0	2.259491	-0.30094	-1.45023	-0.80072	1.13254464610169	-2.020911	-0.461349	-1.322511
Trial1	3	1	blindfold	counterclockwise	practice	Guided	2	0.5	0	2.27948	-0.30094	-1.45023	-0.80071	1.13253760856686	-2.01146	-0.427369	-1.306519
Trial1	3	1	blindfold	counterclockwise	practice	Guided	2	0.5	0	2.299484	-0.30095	-1.45023	-0.80071	1.13254466919962	-2.046277	-0.473794	-1.291953
Trial1	3	1	blindfold	counterclockwise	practice	Guided	2	0.5	0	2.319489	-0.30095	-1.45023	-0.80071	1.13254466919962	-2.05147	-0.48637	-1.32932
Trial1	3	1	blindfold	counterclockwise	practice	Guided	2	0.5	0	2.339478	-0.30095	-1.45023	-0.8006999	1.13253754747188	-1.993677	-0.494757	-1.311111
Trial1	3	1	blindfold	counterclockwise	practice	Guided	2	0.5	0	2.359482	-0.30096	-1.45024	-0.8006999	1.13254462926987	-1.986093	-0.515838	-1.340878
Trial1	3	1	blindfold	counterclockwise	practice	Guided	2	0.5	0	2.379486	-0.30096	-1.45024	-0.8006999	1.13254462926987	-1.945523	-0.570851	-1.330071
Trial1	3	1	blindfold	counterclockwise	practice	Guided	2	0.5	0	2.39949	-0.30096	-1.45024	-0.8006999	1.13254462926987	-1.909958	-0.503143	-1.331654
Trial1	3	1	blindfold	counterclockwise	practice	Guided	2	0.5	0	2.419479	-0.30096	-1.45024	-0.8006999	1.13254462926987	-1.944776	-0.520053	-1.313288
Trial1	3	1	blindfold	counterclockwise	practice	Guided	2	0.5	0	2.439484	-0.30096	-1.45024	-0.80069	1.13253759191095	-1.95404	-0.477691	-1.321283
Trial1	3	1	blindfold	counterclockwise	practice	Guided	2	0.5	0	2.459488	-0.30096	-1.45024	-0.80069	1.13253759191095	-1.916421	-0.464748	-1.276712
Trial1	3	1	blindfold	counterclockwise	practice	Guided	2	0.5	0	2.479477	-0.30096	-1.45024	-0.80069	1.13253759191095	-1.92068	-0.456162	-1.272318
Trial1	3	1	blindfold	counterclockwise	practice	Guided	2	0.5	0	2.499481	-0.30096	-1.45024	-0.80069	1.13253759191095	-1.860123	-0.48566	-1.312851
Trial1	3	1	blindfold	counterclockwise	practice	Guided	2	0.5	0	2.519485	-0.30096	-1.45024	-0.80068	1.13253051245632	-1.783987	-0.540632	-1.303627
Trial1	3	1	blindfold	counterclockwise	practice	Guided	2	0.5	0	2.53949	-0.30096	-1.45024	-0.80068	1.13253051245632	-1.758621	-0.549096	-1.334185
Trial1	3	1	blindfold	counterclockwise	practice	Guided	2	0.5	0	2.559479	-0.30095	-1.45024	-0.80068	1.13252343057005	-1.683419	-0.515242	-1.345941
Trial1	3	1	blindfold	counterclockwise	practice	Guided	2	0.5	0	2.579483	-0.30094	-1.45024	-0.80068	1.13251636980489	-1.710093	-0.498314	-1.344753
Trial1	3	1	blindfold	counterclockwise	practice	Guided	2	0.5	0	2.599487	-0.30094	-1.45025	-0.80068	1.13251636980489	-1.733254	-0.540624	-1.36692
Trial1	3	1	blindfold	counterclockwise	practice	Guided	2	0.5	0	2.619492	-0.30093	-1.45025	-0.80068	1.132509288007	-1.680094	-0.536392	-1.371313
Trial1	3	1	blindfold	counterclockwise	practice	Guided	2	0.5	0	2.639481	-0.30093	-1.45025	-0.80068	1.132509288007	-1.595254	-0.591406	-1.365098
Trial1	3	1	blindfold	counterclockwise	practice	Guided	2	0.5	0	2.659485	-0.30092	-1.45025	-0.80068	1.13250220625338	-1.540226	-0.604101	-1.348076
Trial1	3	1	blindfold	counterclockwise	practice	Guided	2	0.5	0	2.679489	-0.30091	-1.45025	-0.80068	1.13249514562045	-1.483554	-0.591406	-1.35904
Trial1	3	1	blindfold	counterclockwise	practice	Guided	2	0.5	0	2.699478	-0.3009	-1.45026	-0.80068	1.13248808503152	-1.557262	-0.587174	-1.313718
Trial1	3	1	blindfold	counterclockwise	practice	Guided	2	0.5	0	2.719482	-0.3009	-1.45026	-0.80068	1.13248808503152	-1.577996	-0.536392	-1.288345
Trial1	3	1	blindfold	counterclockwise	practice	Guided	2	0.5	0	2.739487	-0.30089	-1.45026	-0.80067	1.13247396583162	-1.531672	-0.53638	-1.256757
Trial1	3	1	blindfold	counterclockwise	practice	Guided	2	0.5	0	2.759491	-0.30088	-1.45026	-0.80067	1.13246690528693	-1.523528	-0.51094	-1.240171
Trial1	3	1	blindfold	counterclockwise	practice	Guided	2	0.5	0	2.77948	-0.30087	-1.45026	-0.80067	1.13245982371019	-1.439622	-0.557486	-1.272708
Trial1	3	1	blindfold	counterclockwise	practice	Guided	2	0.5	0	2.799484	-0.30086	-1.45026	-0.80066	1.13244566236921	-1.434979	-0.56595	-1.268722
Trial1	3	1	blindfold	counterclockwise	practice	Guided	2	0.5	0	2.819489	-0.30085	-1.45026	-0.80066	1.13243860191264	-1.384023	-0.574413	-1.216946
Trial1	3	1	blindfold	counterclockwise	practice	Guided	2	0.5	0	2.839478	-0.30083	-1.45026	-0.80065	1.13241738015906	-1.363627	-0.515168	-1.166793
Trial1	3	1	blindfold	counterclockwise	practice	Guided	2	0.5	0	2.859482	-0.30081	-1.45026	-0.80064	1.13239615844946	-1.350441	-0.485475	-1.070685
Trial1	3	1	blindfold	counterclockwise	practice	Guided	2	0.5	0	2.879486	-0.3008	-1.45026	-0.80064	1.13238907704935	-1.377115	-0.468423	-1.069498
Trial1	3	1	blindfold	counterclockwise	practice	Guided	2	0.5	0	2.89949	-0.30079	-1.45026	-0.80063	1.13237493678385	-1.323955	-0.434442	-1.076067
Trial1	3	1	blindfold	counterclockwise	practice	Guided	2	0.5	0	2.919479	-0.30078	-1.45026	-0.80062	1.13236081758546	-1.289101	-0.425859	-1.01871
Trial1	3	1	blindfold	counterclockwise	practice	Guided	2	0.5	0	2.939484	-0.30076	-1.45025	-0.80057	1.13231131843103	-1.189431	-0.489212	-0.955929
Trial1	3	1	blindfold	counterclockwise	practice	Guided	2	0.5	0	2.959488	-0.30069	-1.45024	-0.80054	1.13224057194591	-1.101036	-0.4255	-0.871584
Trial1	3	1	blindfold	counterclockwise	practice	Guided	2	0.5	0	2.979477	-0.30066	-1.45023	-0.80051	1.1321981722165	-1.008951	-0.328069	-0.80421
Trial1	3	1	blindfold	counterclockwise	practice	Guided	2	0.5	0	2.999481	-0.30061	-1.45021	-0.80047	1.13213452983419	-0.95335	-0.256044	-0.75625
Trial1	3	1	blindfold	counterclockwise	practice	Guided	2	0.5	0	3.019485	-0.30057	-1.45019	-0.80042	1.13207088873455	-0.873478	-0.222124	-0.697273
Trial1	3	1	blindfold	counterclockwise	practice	Guided	2	0.5	0	3.03949	-0.30052	-1.45017	-0.8003	1.13195069164176	-0.756549	-0.154354	-0.53799
Trial1	3	1	blindfold	counterclockwise	practice	Guided	2	0.5	0	3.059479	-0.30038	-1.45009	-0.80027	1.13183043866751	-0.538856	-0.061193	-0.45084
Trial1	3	1	blindfold	counterclockwise	practice	Guided	2	0.5	0	3.079483	-0.30033	-1.45008	-0.80027	1.13179507558325	-0.518033	-0.133107	-0.485283
Trial1	3	1	blindfold	counterclockwise	practice	Guided	2	0.5	0	3.099487	-0.3003	-1.45007	-0.80027	1.13177387512202	-0.448451	-0.073833	-0.526186
Trial1	3	1	blindfold	counterclockwise	practice	Guided	2	0.5	0	3.119492	-0.30028	-1.45007	-0.80027	1.13175973467728	-0.40963	-0.078043	-0.569732
Trial1	3	1	blindfold	counterclockwise	practice	Guided	2	0.5	0	3.139481	-0.30026	-1.45007	-0.80028	1.13175267514595	-0.299516	-0.145725	-0.587456
Trial1	3	1	blindfold	counterclockwise	practice	Guided	2	0.5	0	3.159485	-0.30017	-1.45008	-0.80029	1.13169615931741	-0.127325	-0.264117	-0.624532
Trial1	3	1	blindfold	counterclockwise	practice	Guided	2	0.5	0	3.179489	-0.30013	-1.4501	-0.8003	1.13167492050615	-0.059313	-0.344434	-0.598123
Trial1	3	1	blindfold	counterclockwise	practice	Guided	2	0.5	0	3.199478	-0.3001	-1.45014	-0.8003	1.13165370202107	-0.050785	-0.42473	-0.615105
Trial1	3	1	blindfold	counterclockwise	practice	Guided	2	0.5	0	3.219482	-0.30009	-1.45016	-0.8003	1.13164662225761	-0.081525	-0.394995	-0.597138
Trial1	3	1	blindfold	counterclockwise	practice	Guided	2	0.5	0	3.239487	-0.30009	-1.45016	-0.80027	1.1316253776579	-0.171696	-0.369498	-0.543237
Trial1	3	1	blindfold	counterclockwise	practice	Guided	2	0.5	0	3.259491	-0.30011	-1.45013	-0.80023	1.13161125448658	-0.417666	-0.162031	-0.348362
Trial1	3	1	blindfold	counterclockwise	practice	Guided	2	0.5	0	3.27948	-0.30015	-1.45011	-0.80022	1.13163247332953	-0.409027	-0.157756	-0.355274
Trial1	3	1	blindfold	counterclockwise	practice	Guided	2	0.5	0	3.299484	-0.30017	-1.4501	-0.80021	1.13163955326985	-0.387242	-0.098477	-0.368749
Trial1	3	1	blindfold	counterclockwise	practice	Guided	2	0.5	0	3.319489	-0.30017	-1.45009	-0.80021	1.13163955326985	-0.292853	-0.119611	-0.365587
Trial1	3	1	blindfold	counterclockwise	practice	Guided	2	0.5	0	3.339478	-0.30017	-1.45009	-0.80021	1.13163955326985	-0.170539	-0.195739	-0.407582
Trial1	3	1	blindfold	counterclockwise	practice	Guided	2	0.5	0	3.359482	-0.30014	-1.45009	-0.80021	1.13161835413345	-0.114336	-0.276023	-0.447684
Trial1	3	1	blindfold	counterclockwise	practice	Guided	2	0.5	0	3.379486	-0.30013	-1.45011	-0.80022	1.13161835484126	-0.152469	-0.356337	-0.504725
Trial1	3	1	blindfold	counterclockwise	practice	Guided	2	0.5	0	3.39949	-0.30012	-1.45012	-0.80023	1.13161831357656	-0.17652	-0.322391	-0.545691
Trial1	3	1	blindfold	counterclockwise	practice	Guided	2	0.5	0	3.419479	-0.30012	-1.45013	-0.80023	1.13161831357656	-0.161654	-0.301146	-0.512717
Trial1	3	1	blindfold	counterclockwise	practice	Guided	2	0.5	0	3.439484	-0.30012	-1.45013	-0.80023	1.13161831357656	-0.156606	-0.334912	-0.524312
Trial1	3	1	blindfold	counterclockwise	practice	Guided	2	0.5	0	3.459488	-0.30011	-1.45013	-0.80023	1.13161125448658	-0.118566	-0.275498	-0.548246
Trial1	3	1	blindfold	counterclockwise	practice	Guided	2	0.5	0	3.479477	-0.30011	-1.45013	-0.8002501	1.13162545912824	-0.08002	-0.224645	-0.58359
Trial1	3	1	blindfold	counterclockwise	practice	Guided	2	0.5	0	3.499481	-0.30009	-1.45012	-0.80029	1.1316395828322	-0.0022313	-0.148417	-0.637492
Trial1	3	1	blindfold	counterclockwise	practice	Guided	2	0.5	0	3.519485	-0.30005	-1.45011	-0.8003401	1.13164669431763	0.15275	-0.165299	-0.757881
Trial1	3	1	blindfold	counterclockwise	practice	Guided	2	0.5	0	3.53949	-0.29995	-1.45009	-0.80044	1.13164668663132	0.34253	-0.177951	-0.795733
Trial1	3	1	blindfold	counterclockwise	practice	Guided	2	0.5	0	3.559479	-0.29902	-1.45012	-0.80049	1.13102485517681	0.672822	-0.313231	-0.98267
Trial1	3	1	blindfold	counterclockwise	practice	Guided	2	0.5	0	3.579483	-0.29801	-1.45016	-0.8005201	1.13033283467572	0.655952	-0.376611	-1.065892
Trial1	3	1	blindfold	counterclockwise	practice	Guided	2	0.5	0	3.599487	-0.29666	-1.45017	-0.80054	1.1293942666042	0.660246	-0.304578	-1.07434
Trial1	3	1	blindfold	counterclockwise	practice	Guided	2	0.5	0	3.619492	-0.29482	-1.45015	-0.80055	1.12810421779039	0.690541	-0.198707	-1.100706
Trial1	3	1	blindfold	counterclockwise	practice	Guided	2	0.5	0	3.639481	-0.29267	-1.45011	-0.80057	1.1266046732988	0.788359	-0.126723	-1.133315
Trial1	3	1	blindfold	counterclockwise	practice	Guided	2	0.5	0	3.659485	-0.28682	-1.45006	-0.8006	1.12251772872272	0.93119	-0.194358	-1.23197
Trial1	3	1	blindfold	counterclockwise	practice	Guided	2	0.5	0	3.679489	-0.283	-1.45008	-0.80062	1.11985776042044	0.945599	-0.202765	-1.223592
Trial1	3	1	blindfold	counterclockwise	practice	Guided	2	0.5	0	3.699478	-0.27844	-1.45011	-0.80066	1.11670286545915	0.951852	-0.253479	-1.307254
Trial1	3	1	blindfold	counterclockwise	practice	Guided	2	0.5	0	3.719482	-0.27308	-1.45012	-0.80068	1.11298746898606	0.938707	-0.27034	-1.436254
Trial1	3	1	blindfold	counterclockwise	practice	Guided	2	0.5	0	3.739487	-0.26764	-1.45013	-0.80066	1.10920134313157	0.886713	-0.261806	-1.315701
Trial1	3	1	blindfold	counterclockwise	practice	Guided	2	0.5	0	3.759491	-0.25493	-1.45008	-0.80066	1.10044343217835	0.75974	-0.100915	-1.321763
Trial1	3	1	blindfold	counterclockwise	practice	Guided	2	0.5	0	3.77948	-0.2479	-1.45006	-0.80066	1.0956326400565	0.74729	-0.088191	-1.333085
Trial1	3	1	blindfold	counterclockwise	practice	Guided	2	0.5	0	3.799484	-0.24053	-1.45004	-0.80063	1.09059297354546	0.571778	-0.088172	-1.300737
Trial1	3	1	blindfold	counterclockwise	practice	Guided	2	0.5	0	3.819489	-0.23267	-1.45003	-0.8006	1.08524913725778	0.511608	-0.075459	-1.150874
Trial1	3	1	blindfold	counterclockwise	practice	Guided	2	0.5	0	3.839478	-0.22461	-1.45003	-0.8006	1.07982406018812	0.418112	-0.016202	-1.189148
Trial1	3	1	blindfold	counterclockwise	practice	Guided	2	0.5	0	3.859482	-0.20859	-1.45	-0.80062	1.06915490217807	0.471258	-0.011966	-1.239219
Trial1	3	1	blindfold	counterclockwise	practice	Guided	2	0.5	0	3.879486	-0.20045	-1.45001	-0.80062	1.06377751506379	0.487167	-0.092358	-1.244203
Trial1	3	1	blindfold	counterclockwise	practice	Guided	2	0.5	0	3.89949	-0.1919	-1.45003	-0.80062	1.05816729560525	0.533101	-0.088102	-1.249049
Trial1	3	1	blindfold	counterclockwise	practice	Guided	2	0.5	0	3.919479	-0.18311	-1.45005	-0.80062	1.05244082296799	0.578942	-0.117695	-1.257978
Trial1	3	1	blindfold	counterclockwise	practice	Guided	2	0.5	0	3.939484	-0.17459	-1.45006	-0.80063	1.04693839888064	0.617217	-0.130356	-1.216179
Trial1	3	1	blindfold	counterclockwise	practice	Guided	2	0.5	0	3.959488	-0.15644	-1.45004	-0.80062	1.03532888267469	0.423569	-0.028753	-1.260583
Trial1	3	1	blindfold	counterclockwise	practice	Guided	2	0.5	0	3.979477	-0.14691	-1.45002	-0.8006	1.02929728051608	0.382277	-0.020283	-1.204511
Trial1	3	1	blindfold	counterclockwise	practice	Guided	2	0.5	0	3.999481	-0.13761	-1.45	-0.80059	1.02346999485157	0.47335	0.0051043	-1.155118
Trial1	3	1	blindfold	counterclockwise	practice	Guided	2	0.5	0	4.019485	-0.1279	-1.44999	-0.80057	1.01743341710602	0.462404	-0.016055	-1.112183
Trial1	3	1	blindfold	counterclockwise	practice	Guided	2	0.5	0	4.03949	-0.11802	-1.45	-0.80056	1.01135801164073	0.526135	-0.024513	-1.121009
Trial1	3	1	blindfold	counterclockwise	practice	Guided	2	0.5	0	4.059479	-0.097947	-1.45004	-0.80056	0.999218157482484	0.591938	-0.075255	-1.10359
Trial1	3	1	blindfold	counterclockwise	practice	Guided	2	0.5	0	4.079483	-0.08774699	-1.45005	-0.80056	0.993147943222678	0.588912	-0.079459	-1.123616
Trial1	3	1	blindfold	counterclockwise	practice	Guided	2	0.5	0	4.099487	-0.077652	-1.45005	-0.80055	0.987199123695649	0.617658	-0.10059	-1.089461
Trial1	3	1	blindfold	counterclockwise	practice	Guided	2	0.5	0	4.119492	-0.0667	-1.45005	-0.80054	0.980822680376301	0.552635	-0.066712	-1.087807
Trial1	3	1	blindfold	counterclockwise	practice	Guided	2	0.5	0	4.139481	-0.055865	-1.45004	-0.8005201	0.974586202190797	0.532261	-0.045537	-1.066012
Trial1	3	1	blindfold	counterclockwise	practice	Guided	2	0.5	0	4.159485	-0.033248	-1.45	-0.80051	0.961857407440629	0.509306	0.022178	-1.0386
Trial1	3	1	blindfold	counterclockwise	practice	Guided	2	0.5	0	4.179489	-0.021834	-1.45	-0.8005	0.955568383533136	0.591256	-0.024368	-1.000234
Trial1	3	1	blindfold	counterclockwise	practice	Guided	2	0.5	0	4.199478	-0.010219	-1.45001	-0.80049	0.94926692931804	0.575212	-0.037053	-0.965646
Trial1	3	1	blindfold	counterclockwise	practice	Guided	2	0.5	0	4.219482	0.0019502	-1.45002	-0.80048	0.942773486442796	0.581392	-0.015884	-0.95196
Trial1	3	1	blindfold	counterclockwise	practice	Guided	2	0.5	0	4.239487	0.014344	-1.45001	-0.80047	0.936276648836917	0.5653	0.034895	-0.93419
Trial1	3	1	blindfold	counterclockwise	practice	Guided	2	0.5	0	4.259491	0.039085	-1.44999	-0.80047	0.923685470654019	0.609076	0.0010362	-0.994854
Trial1	3	1	blindfold	counterclockwise	practice	Guided	2	0.5	0	4.27948	0.051773	-1.44999	-0.80047	0.917420108369092	0.508112	0.02642	-0.96114
Trial1	3	1	blindfold	counterclockwise	practice	Guided	2	0.5	0	4.299484	0.064663	-1.44999	-0.80046	0.911183013638021	0.625812	0.013721	-0.95463
Trial1	3	1	blindfold	counterclockwise	practice	Guided	2	0.5	0	4.319489	0.078196	-1.44999	-0.80045	0.904786583288702	0.622571	-0.015904	-0.894658
Trial1	3	1	blindfold	counterclockwise	practice	Guided	2	0.5	0	4.339478	0.091591	-1.45	-0.80045	0.898620087195732	0.668916	-0.024365	-0.897293
Trial1	3	1	blindfold	counterclockwise	practice	Guided	2	0.5	0	4.359482	0.11988	-1.45002	-0.8004301	0.886103546862112	0.560764	-0.032811	-0.862599
Trial1	3	1	blindfold	counterclockwise	practice	Guided	2	0.5	0	4.379486	0.13345	-1.45001	-0.80041	0.880349377101065	0.578777	0.085673	-0.811082
Trial1	3	1	blindfold	counterclockwise	practice	Guided	2	0.5	0	4.39949	0.14805	-1.44996	-0.8004	0.874362044715668	0.63423	0.170276	-0.799959
Trial1	3	1	blindfold	counterclockwise	practice	Guided	2	0.5	0	4.419479	0.16239	-1.44993	-0.80039	0.868679841251596	0.617527	0.127917	-0.773846
Trial1	3	1	blindfold	counterclockwise	practice	Guided	2	0.5	0	4.439484	0.17693	-1.44992	-0.80039	0.863132891357741	0.684876	0.161727	-0.729855
Trial1	3	1	blindfold	counterclockwise	practice	Guided	2	0.5	0	4.459488	0.20709	-1.44994	-0.80041	0.852321763979776	0.682579	0.068564	-0.83937
Trial1	3	1	blindfold	counterclockwise	practice	Guided	2	0.5	0	4.479477	0.22223	-1.44996	-0.80041	0.847238044622176	0.68814	0.038922	-0.816768
Trial1	3	1	blindfold	counterclockwise	practice	Guided	2	0.5	0	4.499481	0.23755	-1.44996	-0.8004	0.842330214127112	0.644236	0.072752	-0.778922
Trial1	3	1	blindfold	counterclockwise	practice	Guided	2	0.5	0	4.519485	0.25348	-1.44995	-0.80039	0.837494037118893	0.635721	0.123502	-0.739971
Trial1	3	1	blindfold	counterclockwise	practice	Guided	2	0.5	0	4.53949	0.26957	-1.44994	-0.80039	0.832899842958272	0.482627	0.191168	-0.765573
Trial1	3	1	blindfold	counterclockwise	practice	Guided	2	0.5	0	4.559479	0.30117	-1.44993	-0.80039	0.824716637740201	0.485864	0.110691	-0.761715
Trial1	3	1	blindfold	counterclockwise	practice	Guided	2	0.5	0	4.579483	0.31708	-1.44994	-0.80039	0.821026120131304	0.435342	0.106429	-0.785676
Trial1	3	1	blindfold	counterclockwise	practice	Guided	2	0.5	0	4.599487	0.33349	-1.44995	-0.80039	0.817526596322732	0.518338	0.07255	-0.805919
Trial1	3	1	blindfold	counterclockwise	practice	Guided	2	0.5	0	4.619492	0.34939	-1.44996	-0.8003801	0.814427165130161	0.366464	0.131772	-0.762078
Trial1	3	1	blindfold	counterclockwise	practice	Guided	2	0.5	0	4.639481	0.36573	-1.44995	-0.8003801	0.811564330463499	0.240508	0.182515	-0.789042
Trial1	3	1	blindfold	counterclockwise	practice	Guided	2	0.5	0	4.659485	0.3972	-1.44991	-0.80036	0.806934888922045	0.418237	0.207803	-0.718927
Trial1	3	1	blindfold	counterclockwise	practice	Guided	2	0.5	0	4.679489	0.41277	-1.44989	-0.8003401	0.805079675231761	0.316656	0.245827	-0.694972
Trial1	3	1	blindfold	counterclockwise	practice	Guided	2	0.5	0	4.699478	0.4287	-1.44988	-0.80033	0.803499702586867	0.153361	0.24153	-0.637007
Trial1	3	1	blindfold	counterclockwise	practice	Guided	2	0.5	0	4.719482	0.4445	-1.44989	-0.80031	0.802232118077158	0.380673	0.228772	-0.61354
Trial1	3	1	blindfold	counterclockwise	practice	Guided	2	0.5	0	4.739487	0.45927	-1.44988	-0.8003	0.801335776201776	0.373624	0.254094	-0.62169
Trial1	3	1	blindfold	counterclockwise	practice	Guided	2	0.5	0	4.759491	0.49114	-1.44988	-0.80031	0.800359057332329	0.263333	0.279348	-0.661792
Trial1	3	1	blindfold	counterclockwise	practice	Guided	2	0.5	0	4.77948	0.50552	-1.44988	-0.8003	0.800319038637291	0.256543	0.211576	-0.611288
Trial1	3	1	blindfold	counterclockwise	practice	Guided	2	0.5	0	4.799484	0.52023	-1.44989	-0.80031	0.800565658708275	0.266322	0.198824	-0.605889
Trial1	3	1	blindfold	counterclockwise	practice	Guided	2	0.5	0	4.819489	0.53437	-1.44989	-0.80029	0.801027751314804	0.208858	0.177607	-0.597294
Trial1	3	1	blindfold	counterclockwise	practice	Guided	2	0.5	0	4.839478	0.54881	-1.4499	-0.80026	0.801747152174919	0.21628	0.194481	-0.562636
Trial1	3	1	blindfold	counterclockwise	practice	Guided	2	0.5	0	4.859482	0.57779	-1.4499	-0.80027	0.804041851247283	0.244422	0.240915	-0.551104
Trial1	3	1	blindfold	counterclockwise	practice	Guided	2	0.5	0	4.879486	0.59193	-1.44989	-0.80027	0.8055328309839	0.34263	0.173145	-0.537979
Trial1	3	1	blindfold	counterclockwise	practice	Guided	2	0.5	0	4.89949	0.6064	-1.4499	-0.80027	0.807312191045404	0.25173	0.143477	-0.558077
Trial1	3	1	blindfold	counterclockwise	practice	Guided	2	0.5	0	4.919479	0.62038	-1.44992	-0.80026	0.809263504708562	0.273703	0.181518	-0.492415
Trial1	3	1	blindfold	counterclockwise	practice	Guided	2	0.5	0	4.939484	0.63474	-1.44992	-0.80026	0.811523841712295	0.337323	0.134916	-0.535426
Trial1	3	1	blindfold	counterclockwise	practice	Guided	2	0.5	0	4.959488	0.66247	-1.44994	-0.8002501	0.816576171208007	0.359015	0.054444	-0.488905
Trial1	3	1	blindfold	counterclockwise	practice	Guided	2	0.5	0	4.979477	0.67633	-1.44995	-0.8002501	0.819446415236034	0.353068	0.079814	-0.475637
Trial1	3	1	blindfold	counterclockwise	practice	Guided	2	0.5	0	4.999481	0.69022	-1.44996	-0.80026	0.822556823076739	0.38327	0.0544	-0.466275
Trial1	3	1	blindfold	counterclockwise	practice	Guided	2	0.5	0	5.019485	0.70501	-1.44996	-0.80026	0.826102401787695	0.467617	0.079768	-0.537061
Trial1	3	1	blindfold	counterclockwise	practice	Guided	2	0.5	0	5.03949	0.71861	-1.44996	-0.80021	0.829533826790422	0.436755	0.054358	-0.446554
Trial1	3	1	blindfold	counterclockwise	practice	Guided	2	0.5	0	5.059479	0.74747	-1.44996	-0.80019	0.837583072049498	0.431959	0.181264	-0.386129
Trial1	3	1	blindfold	counterclockwise	practice	Guided	2	0.5	0	5.079483	0.76187	-1.44994	-0.80018	0.841940542176254	0.445705	0.1516	-0.341381
Trial1	3	1	blindfold	counterclockwise	practice	Guided	2	0.5	0	5.099487	0.77638	-1.44992	-0.80018	0.846565928629162	0.47474	0.155788	-0.354004
Trial1	3	1	blindfold	counterclockwise	practice	Guided	2	0.5	0	5.119492	0.79141	-1.44993	-0.80019	0.851600705373282	0.408467	0.176908	-0.432517
Trial1	3	1	blindfold	counterclockwise	practice	Guided	2	0.5	0	5.139481	0.80608	-1.44994	-0.80021	0.856750276072922	0.417591	0.028773	-0.388261
Trial1	3	1	blindfold	counterclockwise	practice	Guided	2	0.5	0	5.159485	0.83611	-1.44999	-0.80021	0.86793200882308	0.474271	0.028754	-0.426728
Trial1	3	1	blindfold	counterclockwise	practice	Guided	2	0.5	0	5.179489	0.85105	-1.45	-0.80021	0.873826160434775	0.481566	0.032984	-0.449518
Trial1	3	1	blindfold	counterclockwise	practice	Guided	2	0.5	0	5.199478	0.86609	-1.45	-0.80021	0.879976096548857	0.484747	0.037213	-0.431109
Trial1	3	1	blindfold	counterclockwise	practice	Guided	2	0.5	0	5.219482	0.88122	-1.44999	-0.80021	0.886377325745183	0.557365	0.0033514	-0.395265
Trial1	3	1	blindfold	counterclockwise	practice	Guided	2	0.5	0	5.239487	0.8973401	-1.45001	-0.80021	0.893428880965754	0.451134	-0.038955	-0.467262
Trial1	3	1	blindfold	counterclockwise	practice	Guided	2	0.5	0	5.259491	0.92792	-1.45004	-0.8002	0.907433537391108	0.415151	-0.034687	-0.385501
Trial1	3	1	blindfold	counterclockwise	practice	Guided	2	0.5	0	5.27948	0.9433	-1.45003	-0.80018	0.914769295239772	0.372587	-0.030441	-0.331082
Trial1	3	1	blindfold	counterclockwise	practice	Guided	2	0.5	0	5.299484	0.95922	-1.45002	-0.80017	0.92258063988476	0.453377	0.0076494	-0.357048
Trial1	3	1	blindfold	counterclockwise	practice	Guided	2	0.5	0	5.319489	0.9743201	-1.45	-0.80015	0.930171809445979	0.498002	-0.0092773	-0.286016
Trial1	3	1	blindfold	counterclockwise	practice	Guided	2	0.5	0	5.339478	0.99051	-1.45	-0.80013	0.938513760991767	0.42887	0.0076499	-0.269446
Trial1	3	1	blindfold	counterclockwise	practice	Guided	2	0.5	0	5.359482	1.02275	-1.44997	-0.80014	0.955767516099596	0.419184	0.075327	-0.285922
Trial1	3	1	blindfold	counterclockwise	practice	Guided	2	0.5	0	5.379486	1.03868	-1.44997	-0.80013	0.96456421706277	0.480701	-0.017781	-0.247776
Trial1	3	1	blindfold	counterclockwise	practice	Guided	2	0.5	0	5.39949	1.05513	-1.44999	-0.80013	0.973846679239394	0.325371	0.037229	-0.281516
Trial1	3	1	blindfold	counterclockwise	practice	Guided	2	0.5	0	5.419479	1.07116	-1.45	-0.80012	0.983064446866979	0.289788	0.007604	-0.222579
Trial1	3	1	blindfold	counterclockwise	practice	Guided	2	0.5	0	5.439484	1.08774	-1.45	-0.80013	0.992797197143458	0.503792	-0.022016	-0.249741
Trial1	3	1	blindfold	counterclockwise	practice	Guided	2	0.5	0	5.459488	1.12004	-1.45	-0.80012	1.01224578791877	0.272788	-0.034706	-0.223408
Trial1	3	1	blindfold	counterclockwise	practice	Guided	2	0.5	0	5.479477	1.13617	-1.45	-0.80011	1.02219782139954	0.0040893	0.0033768	-0.254755
Trial1	3	1	blindfold	counterclockwise	practice	Guided	2	0.5	0	5.499481	1.15324	-1.45	-0.80012	1.03291551472469	0.350715	-0.026247	-0.272782
Trial1	3	1	blindfold	counterclockwise	practice	Guided	2	0.5	0	5.519485	1.16883	-1.45	-0.80012	1.04284496770247	0.491735	-0.030477	-0.222232
Trial1	3	1	blindfold	counterclockwise	practice	Guided	2	0.5	0	5.53949	1.1849	-1.45001	-0.8001	1.05320844681006	0.46008	-0.055861	-0.19252
Trial1	3	1	blindfold	counterclockwise	practice	Guided	2	0.5	0	5.559479	1.21753	-1.45004	-0.80009	1.07470612491422	0.219057	-0.055821	-0.228424
Trial1	3	1	blindfold	counterclockwise	practice	Guided	2	0.5	0	5.579483	1.23355	-1.45003	-0.80007	1.08545280340847	0.20544	0.0076658	-0.175711
Trial1	3	1	blindfold	counterclockwise	practice	Guided	2	0.5	0	5.599487	1.25001	-1.45001	-0.80008	1.09665082366162	0.277315	0.05845	-0.17062
Trial1	3	1	blindfold	counterclockwise	practice	Guided	2	0.5	0	5.619492	1.26639	-1.44998	-0.80008	1.10791768131454	0.331217	-0.051588	-0.117227
Trial1	3	1	blindfold	counterclockwise	practice	Guided	2	0.5	0	5.639481	1.28172	-1.45	-0.80009	1.11858391489654	0.300191	-0.034651	-0.263369
Trial1	3	1	blindfold	counterclockwise	practice	Guided	2	0.5	0	5.659485	1.30527	-1.45003	-0.80009	1.13516687389809	1.117043	0.00347	-0.618855
Trial1	3	1	blindfold	counterclockwise	practice	Guided	2	0.5	0	5.679489	1.30308	-1.45005	-0.80005	1.13358614912389	2.939395	-0.38578	0.13177
Trial1	3	1	blindfold	counterclockwise	practice	Guided	2	0.5	0	5.699478	1.30165	-1.4501	-0.80006	1.13258053351302	2.879555	-0.37299	-0.07709
Trial1	3	1	blindfold	counterclockwise	practice	Guided	2	0.5	0	5.719482	1.3012	-1.45015	-0.80011	1.13229739030551	1.298195	-0.656484	-0.289864
Trial1	3	1	blindfold	counterclockwise	practice	Guided	2	0.5	0	5.739487	1.30065	-1.45023	-0.80018	1.13195768395336	-0.525756	-0.402564	-0.394495
Trial1	3	1	blindfold	counterclockwise	practice	Guided	2	0.5	0	5.759491	1.29786	-1.44995	-0.80007	1.12990827166402	-0.356963	0.405674	-0.139707
Trial1	3	1	blindfold	counterclockwise	practice	Guided	2	0.5	0	5.77948	1.29597	-1.44977	-0.79988	1.12843973739962	1.112815	0.456346	0.229963
Trial1	3	1	blindfold	counterclockwise	practice	Guided	2	0.5	0	5.799484	1.29525	-1.44977	-0.79987	1.1279249085269	1.995126	0.020387	0.235254
Trial1	3	1	blindfold	counterclockwise	practice	Guided	2	0.5	0	5.819489	1.29632	-1.44996	-0.79996	1.12874329008964	1.761865	-0.453518	0.032775
Trial1	3	1	blindfold	counterclockwise	practice	Guided	2	0.5	0	5.839478	1.29876	-1.45023	-0.80009	1.13055807655899	0.699749	-0.546587	-0.288782
Trial1	3	1	blindfold	counterclockwise	practice	Guided	2	0.5	0	5.859482	1.30049	-1.45022	-0.80005	1.13175271783528	-0.193498	-0.038681	-0.069849
Trial1	3	1	blindfold	counterclockwise	practice	Guided	2	0.5	0	5.879486	1.29994	-1.45004	-0.79996	1.13130018657932	0.774397	0.198271	0.080779
Trial1	3	1	blindfold	counterclockwise	practice	Guided	2	0.5	0	5.89949	1.3001	-1.4499	-0.79987	1.13134959428975	1.617845	-0.131825	0.147805
Trial1	3	1	blindfold	counterclockwise	practice	Guided	2	0.5	0	5.919479	1.30063	-1.45002	-0.79984	1.13170333250432	1.658952	-0.482973	0.027454
Trial1	3	1	blindfold	counterclockwise	practice	Guided	2	0.5	0	5.939484	1.30078	-1.45016	-0.79995	1.13188723353507	1.108902	-0.652237	-0.128793
Trial1	3	1	blindfold	counterclockwise	practice	Guided	2	0.5	0	5.959488	1.30036	-1.45025	-0.8	1.13162537806183	0.172637	-0.267063	-0.04238
Trial1	3	1	blindfold	counterclockwise	practice	Guided	2	0.5	0	5.979477	1.30017	-1.45015	-0.79995	1.13145567690489	0.38891	-0.0046558	0.105825
Trial1	3	1	blindfold	counterclockwise	practice	Guided	2	0.5	0	5.999481	1.30021	-1.45005	-0.79975	1.13134263297417	0.890405	-0.076593	0.231517
Trial1	3	1	blindfold	counterclockwise	practice	Guided	2	0.5	0	6.019485	1.3004	-1.45004	-0.79948	1.13128621219398	1.217013	-0.250056	0.276776
Trial1	3	1	blindfold	counterclockwise	practice	Guided	2	0.5	0	6.03949	1.30057	-1.4501	-0.79898	1.13105321685392	1.214931	-0.398078	0.216515
Trial1	3	1	blindfold	counterclockwise	practice	Guided	2	0.5	0	6.059479	1.30049	-1.45018	-0.79873	1.13082001791522	0.624643	-0.224376	0.223489
Trial1	3	1	blindfold	counterclockwise	practice	Guided	2	0.5	0	6.079483	1.30036	-1.45013	-0.7984101	1.13050196519842	0.546326	-0.122771	0.182853
Trial1	3	1	blindfold	counterclockwise	practice	Guided	2	0.5	0	6.099487	1.30029	-1.45008	-0.79796	1.13013455175395	0.658043	-0.169281	0.238372
Trial1	3	1	blindfold	counterclockwise	practice	Guided	2	0.5	0	6.119492	1.30032	-1.45009	-0.7975	1.12983114758328	0.842698	-0.308868	0.196655
Trial1	3	1	blindfold	counterclockwise	practice	Guided	2	0.5	0	6.139481	1.30041	-1.45013	-0.79669	1.12932331749559	0.939207	-0.469579	0.189478
Trial1	3	1	blindfold	counterclockwise	practice	Guided	2	0.5	0	6.159485	1.30048	-1.45024	-0.79634	1.12912616956874	0.859022	-0.418646	0.225576
Trial1	3	1	blindfold	counterclockwise	practice	Guided	2	0.5	0	6.179489	1.30045	-1.45022	-0.79594	1.12882270530653	0.782427	-0.31698	0.274962
Trial1	3	1	blindfold	counterclockwise	practice	Guided	2	0.5	0	6.199478	1.30041	-1.45018	-0.7955099	1.12849114995716	0.756565	-0.278809	0.244339
Trial1	3	1	blindfold	counterclockwise	practice	Guided	2	0.5	0	6.219482	1.30039	-1.45015	-0.79507	1.12816685526737	0.770826	-0.333737	0.21712
Trial1	3	1	blindfold	counterclockwise	practice	Guided	2	0.5	0	6.239487	1.30039	-1.45016	-0.79425	1.12758912772412	0.854231	-0.426734	0.207404
Trial1	3	1	blindfold	counterclockwise	practice	Guided	2	0.5	0	6.259491	1.30044	-1.45023	-0.79397	1.1274273647545	0.90138	-0.481522	0.126647
Trial1	3	1	blindfold	counterclockwise	practice	Guided	2	0.5	0	6.27948	1.30045	-1.45024	-0.79377	1.12729365623126	0.94716	-0.485661	0.195274
Trial1	3	1	blindfold	counterclockwise	practice	Guided	2	0.5	0	6.299484	1.30045	-1.45024	-0.79364	1.12720212370187	0.876368	-0.413592	0.139775
Trial1	3	1	blindfold	counterclockwise	practice	Guided	2	0.5	0	6.319489	1.30043	-1.45022	-0.79356	1.12713166853041	0.765159	-0.36271	0.151942
Trial1	3	1	blindfold	counterclockwise	practice	Guided	2	0.5	0	6.339478	1.30041	-1.4502	-0.79353	1.1270962960468	0.767097	-0.383764	0.118103
Trial1	3	1	blindfold	counterclockwise	practice	Guided	2	0.5	0	6.359482	1.3004	-1.4502	-0.79352	1.12708213483762	0.801204	-0.485101	0.088513
Trial1	3	1	blindfold	counterclockwise	practice	Guided	2	0.5	0	6.379486	1.3004	-1.4502	-0.79352	1.12708213483762	0.841618	-0.573948	0.012669
Trial1	3	1	blindfold	counterclockwise	practice	Guided	2	0.5	0	6.39949	1.3004	-1.45022	-0.79352	1.12708213483762	0.839178	-0.603571	-0.021967
Trial1	3	1	blindfold	counterclockwise	practice	Guided	2	0.5	0	6.419479	1.3004	-1.45024	-0.79353	1.12708918490171	0.760922	-0.595107	-0.0155
Trial1	3	1	blindfold	counterclockwise	practice	Guided	2	0.5	0	6.439484	1.3004	-1.45025	-0.79353	1.12708918490171	0.806988	-0.57818	-0.019476
Trial1	3	1	blindfold	counterclockwise	practice	Guided	2	0.5	0	6.459488	1.3004	-1.45026	-0.79353	1.12708918490171	0.74828	-0.506228	0.020136
Trial1	3	1	blindfold	counterclockwise	practice	Guided	2	0.5	0	6.479477	1.3004	-1.45026	-0.79352	1.12708213483762	0.739037	-0.493475	-0.019516
Trial1	3	1	blindfold	counterclockwise	practice	Guided	2	0.5	0	6.499481	1.3004	-1.45026	-0.79352	1.12708213483762	0.754509	-0.527285	-0.029351
Trial1	3	1	blindfold	counterclockwise	practice	Guided	2	0.5	0	6.519485	1.30039	-1.45026	-0.79352	1.12707502369214	0.755786	-0.531517	0.035069
Trial1	3	1	blindfold	counterclockwise	practice	Guided	2	0.5	0	6.53949	1.30039	-1.45026	-0.79352	1.12707502369214	0.701686	-0.535748	-0.013726
Trial1	3	1	blindfold	counterclockwise	practice	Guided	2	0.5	0	6.559479	1.30038	-1.45026	-0.79352	1.12706791259077	0.690994	-0.463668	0.021843
Trial1	3	1	blindfold	counterclockwise	practice	Guided	2	0.5	0	6.579483	1.30038	-1.45025	-0.79352	1.12706791259077	0.6227	-0.467777	0.043958
Trial1	3	1	blindfold	counterclockwise	practice	Guided	2	0.5	0	6.599487	1.30038	-1.45025	-0.79352	1.12706791259077	0.650069	-0.480348	0.019288
Trial1	3	1	blindfold	counterclockwise	practice	Guided	2	0.5	0	6.619492	1.30037	-1.45025	-0.79352	1.12706080153349	0.668335	-0.488688	0.018537
Trial1	3	1	blindfold	counterclockwise	practice	Guided	2	0.5	0	6.639481	1.30037	-1.45025	-0.79352	1.12706080153349	0.678647	-0.552149	0.011994
Trial1	3	1	blindfold	counterclockwise	practice	Guided	2	0.5	0	6.659485	1.30037	-1.45025	-0.79352	1.12706080153349	0.65119	-0.518294	-0.010277
Trial1	3	1	blindfold	counterclockwise	practice	Guided	2	0.5	0	6.679489	1.30036	-1.45025	-0.79352	1.12705369052032	0.646384	-0.45052	-0.032545
Trial1	3	1	blindfold	counterclockwise	practice	Guided	2	0.5	0	6.699478	1.30036	-1.45025	-0.79352	1.12705369052032	0.61986	-0.467318	0.044301
Trial1	3	1	blindfold	counterclockwise	practice	Guided	2	0.5	0	6.719482	1.30036	-1.45025	-0.79352	1.12705369052032	0.624227	-0.437576	0.035969
Trial1	3	1	blindfold	counterclockwise	practice	Guided	2	0.5	0	6.739487	1.30035	-1.45025	-0.79352	1.12704657955124	0.599643	-0.412064	0.069772
Trial1	3	1	blindfold	counterclockwise	practice	Guided	2	0.5	0	6.759491	1.30034	-1.45024	-0.79352	1.12703946862627	0.577285	-0.420298	-0.0028781
Trial1	3	1	blindfold	counterclockwise	practice	Guided	2	0.5	0	6.77948	1.30034	-1.45024	-0.79352	1.12703946862627	0.579286	-0.475193	0.010357
Trial1	3	1	blindfold	counterclockwise	practice	Guided	2	0.5	0	6.799484	1.30034	-1.45024	-0.79352	1.12703946862627	0.561005	-0.475069	-0.0087315
Trial1	3	1	blindfold	counterclockwise	practice	Guided	2	0.5	0	6.819489	1.30033	-1.45024	-0.79352	1.12703244239849	0.507402	-0.44532	0.030872
Trial1	3	1	blindfold	counterclockwise	practice	Guided	2	0.5	0	6.839478	1.30033	-1.45024	-0.79351	1.12702543403454	0.566129	-0.428278	0.0079103
Trial1	3	1	blindfold	counterclockwise	practice	Guided	2	0.5	0	6.859482	1.30032	-1.45023	-0.79351	1.12701832315304	0.51849	-0.432278	0.067257
Trial1	3	1	blindfold	counterclockwise	practice	Guided	2	0.5	0	6.879486	1.30031	-1.45023	-0.79351	1.12701121231564	0.543916	-0.432162	0.076406
Trial1	3	1	blindfold	counterclockwise	practice	Guided	2	0.5	0	6.89949	1.30031	-1.45023	-0.79351	1.12701121231564	0.557014	-0.423576	0.068111
Trial1	3	1	blindfold	counterclockwise	practice	Guided	2	0.5	0	6.919479	1.3003	-1.45023	-0.79351	1.12700418617439	0.485918	-0.406538	0.095269
Trial1	3	1	blindfold	counterclockwise	practice	Guided	2	0.5	0	6.939484	1.3003	-1.45023	-0.79348	1.12698303505382	0.481105	-0.368346	0.120002
Trial1	3	1	blindfold	counterclockwise	practice	Guided	2	0.5	0	6.959488	1.30027	-1.4502	-0.79345	1.12694050873197	0.45228	-0.296222	0.127296
Trial1	3	1	blindfold	counterclockwise	practice	Guided	2	0.5	0	6.979477	1.30025	-1.45018	-0.79345	1.12692637166164	0.398065	-0.33422	0.078436
Trial1	3	1	blindfold	counterclockwise	practice	Guided	2	0.5	0	6.999481	1.30025	-1.45018	-0.79345	1.12692637166164	0.425616	-0.389136	0.0083491
Trial1	3	1	blindfold	counterclockwise	practice	Guided	2	0.5	0	7.019485	1.30024	-1.45018	-0.79347	1.12693336183317	0.450813	-0.477888	-0.103851
Trial1	3	1	blindfold	counterclockwise	practice	Guided	2	0.5	0	7.03949	1.30023	-1.45021	-0.79361	1.1270247957036	0.396112	-0.498998	-0.221138
Trial1	3	1	blindfold	counterclockwise	practice	Guided	2	0.5	0	7.059479	1.3002	-1.45025	-0.79366	1.1270386810997	0.296668	-0.448173	-0.175855
Trial1	3	1	blindfold	counterclockwise	practice	Guided	2	0.5	0	7.079483	1.30018	-1.45024	-0.79366	1.12702446185907	0.317057	-0.388803	-0.039585
Trial1	3	1	blindfold	counterclockwise	practice	Guided	2	0.5	0	7.099487	1.30018	-1.45022	-0.79353	1.12693292015755	0.254623	-0.270224	0.256576
Trial1	3	1	blindfold	counterclockwise	practice	Guided	2	0.5	0	7.119492	1.30014	-1.45016	-0.7931	1.12660182223769	0.159537	-0.143209	0.469213
Trial1	3	1	blindfold	counterclockwise	practice	Guided	2	0.5	0	7.139481	1.3001	-1.45009	-0.79097	1.12507490620369	0.164841	-0.041616	0.607013
Trial1	3	1	blindfold	counterclockwise	practice	Guided	2	0.5	0	7.159485	1.30008	-1.45001	-0.78934	1.12391529002048	0.131701	-0.202387	0.566341
Trial1	3	1	blindfold	counterclockwise	practice	Guided	2	0.5	0	7.179489	1.30006	-1.45006	-0.78718	1.12238514794207	0.08965	-0.121943	0.643788
Trial1	3	1	blindfold	counterclockwise	practice	Guided	2	0.5	0	7.199478	1.30003	-1.45007	-0.78461	1.12056271587002	-0.053348	-0.126144	0.680597
Trial1	3	1	blindfold	counterclockwise	practice	Guided	2	0.5	0	7.219482	1.29997	-1.45008	-0.7812	1.11813482066804	-0.132147	-0.214959	0.910549
Trial1	3	1	blindfold	counterclockwise	practice	Guided	2	0.5	0	7.239487	1.2999	-1.45008	-0.77191	1.11161367994318	-0.344713	-0.071039	0.971225
Trial1	3	1	blindfold	counterclockwise	practice	Guided	2	0.5	0	7.259491	1.2998	-1.45001	-0.76559	1.10716212779545	-0.439616	0.170176	1.670831
Trial1	3	1	blindfold	counterclockwise	practice	Guided	2	0.5	0	7.27948	1.29977	-1.44989	-0.75734	1.10145170368494	-0.615462	0.538247	2.120934
Trial1	3	1	blindfold	counterclockwise	practice	Guided	2	0.5	0	7.299484	1.29969	-1.44976	-0.74769	1.09478052093142	-0.899965	0.724426	2.662321
Trial1	3	1	blindfold	counterclockwise	practice	Guided	2	0.5	0	7.319489	1.29957	-1.44964	-0.73547	1.08638318976324	-1.244558	0.940248	2.65508
Trial1	3	1	blindfold	counterclockwise	practice	Guided	2	0.5	0	7.339478	1.29942	-1.44956	-0.70609	1.06659995770481	-1.486515	0.914857	2.752813
Trial1	3	1	blindfold	counterclockwise	practice	Guided	2	0.5	0	7.359482	1.29927	-1.44956	-0.68793	1.05455206826892	-1.375703	0.711731	2.893245
Trial1	3	1	blindfold	counterclockwise	practice	Guided	2	0.5	0	7.379486	1.29931	-1.44963	-0.66757	1.04141544284034	-1.066932	0.707499	2.952755
Trial1	3	1	blindfold	counterclockwise	practice	Guided	2	0.5	0	7.39949	1.29942	-1.44968	-0.64576	1.02765670935238	-0.961931	0.364696	2.894104
Trial1	3	1	blindfold	counterclockwise	practice	Guided	2	0.5	0	7.419479	1.2995	-1.44974	-0.62216	1.01305638781723	-0.981159	0.449249	2.819109
Trial1	3	1	blindfold	counterclockwise	practice	Guided	2	0.5	0	7.439484	1.29953	-1.44975	-0.56977	0.981777009393605	-1.035864	0.593096	2.487114
Trial1	3	1	blindfold	counterclockwise	practice	Guided	2	0.5	0	7.459488	1.29944	-1.44971	-0.54235	0.966047452878117	-1.251007	0.453394	1.755737
Trial1	3	1	blindfold	counterclockwise	practice	Guided	2	0.5	0	7.479477	1.29943	-1.44977	-0.51412	0.95047761774891	-1.043731	0.216323	1.64933
Trial1	3	1	blindfold	counterclockwise	practice	Guided	2	0.5	0	7.499481	1.29948	-1.44988	-0.4854	0.935297573402255	-0.803099	0.021624	1.139955
Trial1	3	1	blindfold	counterclockwise	practice	Guided	2	0.5	0	7.519485	1.29957	-1.44994	-0.45473	0.919832413060462	-0.615572	-0.03342	0.804435
Trial1	3	1	blindfold	counterclockwise	practice	Guided	2	0.5	0	7.53949	1.29968	-1.44997	-0.39716	0.892874110927154	-0.525144	-0.177303	0.582198
Trial1	3	1	blindfold	counterclockwise	practice	Guided	2	0.5	0	7.559479	1.29975	-1.44999	-0.36895	0.880752130445463	-0.500412	0.038515	0.209271
Trial1	3	1	blindfold	counterclockwise	practice	Guided	2	0.5	0	7.579483	1.29974	-1.44999	-0.34154	0.869616913469028	-0.48844	-0.063031	-0.363069
Trial1	3	1	blindfold	counterclockwise	practice	Guided	2	0.5	0	7.599487	1.29979	-1.45009	-0.31497	0.859575590034123	-0.35349	-0.130697	-0.288704
Trial1	3	1	blindfold	counterclockwise	practice	Guided	2	0.5	0	7.619492	1.29979	-1.45009	-0.28768	0.849955214196506	-0.235934	-0.185662	-0.196212
Trial1	3	1	blindfold	counterclockwise	practice	Guided	2	0.5	0	7.639481	1.29987	-1.4501	-0.23846	0.834658740603787	0.0021527	-0.236383	-0.666137
Trial1	3	1	blindfold	counterclockwise	practice	Guided	2	0.5	0	7.659485	1.30002	-1.45014	-0.2164	0.828770851114674	0.014151	-0.38011	-0.543651
Trial1	3	1	blindfold	counterclockwise	practice	Guided	2	0.5	0	7.679489	1.30002	-1.45013	-0.19403	0.823213091551735	-0.061943	0.051569	-0.80846
Trial1	3	1	blindfold	counterclockwise	practice	Guided	2	0.5	0	7.699478	1.29997	-1.45005	-0.17332	0.818530314726009	-0.059196	-0.278486	-0.505658
Trial1	3	1	blindfold	counterclockwise	practice	Guided	2	0.5	0	7.719482	1.29995	-1.45008	-0.1537	0.814581915144443	0.07146	-0.10491	-0.918036
Trial1	3	1	blindfold	counterclockwise	practice	Guided	2	0.5	0	7.739487	1.29998	-1.45013	-0.1167	0.808447135500925	-0.13122	-0.426452	-0.867249
Trial1	3	1	blindfold	counterclockwise	practice	Guided	2	0.5	0	7.759491	1.30005	-1.45015	-0.099747	0.806244069301311	0.129751	-0.231627	-0.669652
Trial1	3	1	blindfold	counterclockwise	practice	Guided	2	0.5	0	7.77948	1.30007	-1.45014	-0.082515	0.804313872907426	0.075795	-0.168071	-0.328938
Trial1	3	1	blindfold	counterclockwise	practice	Guided	2	0.5	0	7.799484	1.30006	-1.45011	-0.065949	0.802773522444134	0.126511	-0.265356	-0.373836
Trial1	3	1	blindfold	counterclockwise	practice	Guided	2	0.5	0	7.819489	1.30004	-1.45009	-0.052295	0.801747328763133	0.019544	-0.083345	-0.340786
Trial1	3	1	blindfold	counterclockwise	practice	Guided	2	0.5	0	7.839478	1.30002	-1.45009	-0.023217	0.800356912504683	-0.0065745	-0.214471	-0.333043
Trial1	3	1	blindfold	counterclockwise	practice	Guided	2	0.5	0	7.859482	1.30004	-1.4501	-0.0099553	0.800101943641621	0.037161	-0.239753	-0.272351
Trial1	3	1	blindfold	counterclockwise	practice	Guided	2	0.5	0	7.879486	1.30004	-1.45012	0.0028695	0.800045152632874	0.177077	-0.311624	-0.16549
Trial1	3	1	blindfold	counterclockwise	practice	Guided	2	0.5	0	7.89949	1.30005	-1.45015	0.015373	0.80019770303925	0.173899	-0.34962	-0.040711
Trial1	3	1	blindfold	counterclockwise	practice	Guided	2	0.5	0	7.919479	1.30004	-1.45016	0.027618	0.800516562077466	0.0065483	-0.307219	-0.0038819
Trial1	3	1	blindfold	counterclockwise	practice	Guided	2	0.5	0	7.939484	1.30002	-1.45015	0.05203	0.801710221277745	0.067636	-0.230969	0.134016
Trial1	3	1	blindfold	counterclockwise	practice	Guided	2	0.5	0	7.959488	1.3	-1.45013	0.063949	0.802551803837084	0.081426	-0.184281	0.278864
Trial1	3	1	blindfold	counterclockwise	practice	Guided	2	0.5	0	7.979477	1.30002	-1.45012	0.075913	0.803613677438257	0.031123	-0.222314	0.362438
Trial1	3	1	blindfold	counterclockwise	practice	Guided	2	0.5	0	7.999481	1.30003	-1.45012	0.088409	0.804900081327497	0.067817	-0.29418	0.443521
Trial1	3	1	blindfold	counterclockwise	practice	Guided	2	0.5	0	8.019485	1.30003	-1.4501	0.10076	0.806350152528238	-0.023408	-0.213729	0.505173
Trial1	3	1	blindfold	counterclockwise	practice	Guided	2	0.5	0	8.03949	1.30001	-1.45009	0.12675	0.809988586263586	-0.064855	-0.171357	0.650889
Trial1	3	1	blindfold	counterclockwise	practice	Guided	2	0.5	0	8.059479	1.29996	-1.45007	0.1401	0.812135481164815	-0.178496	-0.171277	0.729067
Trial1	3	1	blindfold	counterclockwise	practice	Guided	2	0.5	0	8.079483	1.29995	-1.45008	0.15425	0.814685871700002	-0.023092	-0.213548	0.643041
Trial1	3	1	blindfold	counterclockwise	practice	Guided	2	0.5	0	8.099487	1.29997	-1.45012	0.16878	0.817581028535976	-0.058275	-0.302331	0.820289
Trial1	3	1	blindfold	counterclockwise	practice	Guided	2	0.5	0	8.119492	1.29999	-1.45014	0.18322	0.820703034074925	0.077916	-0.27263	0.738808
Trial1	3	1	blindfold	counterclockwise	practice	Guided	2	0.5	0	8.139481	1.29999	-1.45016	0.21297	0.827852719065087	-0.111558	-0.285233	0.6622
Trial1	3	1	blindfold	counterclockwise	practice	Guided	2	0.5	0	8.159485	1.29994	-1.45016	0.22816	0.83184203308187	-0.188994	-0.306225	0.601833
Trial1	3	1	blindfold	counterclockwise	practice	Guided	2	0.5	0	8.179489	1.29992	-1.45017	0.24342	0.836137097477029	-0.221287	-0.475408	0.586477
Trial1	3	1	blindfold	counterclockwise	practice	Guided	2	0.5	0	8.199478	1.29992	-1.45019	0.25908	0.840829584204214	-0.114701	-0.441444	0.329949
Trial1	3	1	blindfold	counterclockwise	practice	Guided	2	0.5	0	8.219482	1.29993	-1.45022	0.27419	0.845617123053305	-0.07394	-0.479439	0.330425
Trial1	3	1	blindfold	counterclockwise	practice	Guided	2	0.5	0	8.239487	1.29995	-1.45024	0.30438	0.855901391795436	-0.165865	-0.576673	0.29227
Trial1	3	1	blindfold	counterclockwise	practice	Guided	2	0.5	0	8.259491	1.29993	-1.45026	0.31891	0.86115721432865	-0.219059	-0.491971	0.223883
Trial1	3	1	blindfold	counterclockwise	practice	Guided	2	0.5	0	8.27948	1.29991	-1.45026	0.33323	0.866543808644456	-0.216581	-0.449592	0.172581
Trial1	3	1	blindfold	counterclockwise	practice	Guided	2	0.5	0	8.299484	1.29989	-1.45023	0.34781	0.872236146470754	-0.187774	-0.441013	0.325515
Trial1	3	1	blindfold	counterclockwise	practice	Guided	2	0.5	0	8.319489	1.29989	-1.45021	0.36176	0.877892003008394	-0.079228	-0.343567	0.130533
Trial1	3	1	blindfold	counterclockwise	practice	Guided	2	0.5	0	8.339478	1.29991	-1.45021	0.3895	0.889700045444744	-0.185028	-0.512734	0.25261
Trial1	3	1	blindfold	counterclockwise	practice	Guided	2	0.5	0	8.359482	1.29994	-1.45023	0.40322	0.895818366123529	-0.165994	-0.546398	0.248151
Trial1	3	1	blindfold	counterclockwise	practice	Guided	2	0.5	0	8.379486	1.29994	-1.45023	0.41637	0.90181381613311	-0.167705	-0.491273	0.1959
Trial1	3	1	blindfold	counterclockwise	practice	Guided	2	0.5	0	8.39949	1.29992	-1.45023	0.42986	0.908103291848264	-0.131798	-0.402309	0.328662
Trial1	3	1	blindfold	counterclockwise	practice	Guided	2	0.5	0	8.419479	1.29992	-1.4502	0.44291	0.914352901741171	-0.138093	-0.397973	0.362046
Trial1	3	1	blindfold	counterclockwise	practice	Guided	2	0.5	0	8.439484	1.29992	-1.45021	0.46857	0.927054359932783	-0.164555	-0.368238	0.207726
Trial1	3	1	blindfold	counterclockwise	practice	Guided	2	0.5	0	8.459488	1.29991	-1.45023	0.48112	0.933451873844408	-0.210832	-0.393493	0.163463
Trial1	3	1	blindfold	counterclockwise	practice	Guided	2	0.5	0	8.479477	1.29992	-1.45024	0.49387	0.940095497057253	-0.063593	-0.56267	0.236796
Trial1	3	1	blindfold	counterclockwise	practice	Guided	2	0.5	0	8.499481	1.29994	-1.45027	0.50576	0.94641289626182	-0.017516	-0.621916	0.352172
Trial1	3	1	blindfold	counterclockwise	practice	Guided	2	0.5	0	8.519485	1.29996	-1.45029	0.51827	0.953173561486215	-0.092235	-0.638843	0.298913
Trial1	3	1	blindfold	counterclockwise	practice	Guided	2	0.5	0	8.53949	1.29994	-1.45032	0.54232	0.966444605211333	-0.212664	-0.617684	0.304803
Trial1	3	1	blindfold	counterclockwise	practice	Guided	2	0.5	0	8.559479	1.29988	-1.45027	0.55458	0.973327833587239	-0.254796	-0.617589	0.365547
Trial1	3	1	blindfold	counterclockwise	practice	Guided	2	0.5	0	8.579483	1.29987	-1.45028	0.56667	0.980258603190135	-0.102538	-0.524481	0.260466
Trial1	3	1	blindfold	counterclockwise	practice	Guided	2	0.5	0	8.599487	1.29991	-1.45031	0.5783	0.987059682142367	-0.091308	-0.761462	0.410686
Trial1	3	1	blindfold	counterclockwise	practice	Guided	2	0.5	0	8.619492	1.29994	-1.45036	0.58984	0.993889026996438	-0.010604	-0.702217	0.317826
Trial1	3	1	blindfold	counterclockwise	practice	Guided	2	0.5	0	8.639481	1.29996	-1.45037	0.61297	1.00780367301273	-0.174624	-0.791085	0.485728
Trial1	3	1	blindfold	counterclockwise	practice	Guided	2	0.5	0	8.659485	1.29987	-1.45033	0.6249	1.01503301860693	-0.321266	-0.765694	0.389735
Trial1	3	1	blindfold	counterclockwise	practice	Guided	2	0.5	0	8.679489	1.29985	-1.45034	0.6365	1.0221997128575	-0.273435	-0.668362	0.418394
Trial1	3	1	blindfold	counterclockwise	practice	Guided	2	0.5	0	8.699478	1.29987	-1.45033	0.64856	1.02976798214247	-0.206005	-0.659886	0.611755
Trial1	3	1	blindfold	counterclockwise	practice	Guided	2	0.5	0	8.719482	1.2999	-1.45036	0.66043	1.03730787715487	-0.20397	-0.697973	0.620863
Trial1	3	1	blindfold	counterclockwise	practice	Guided	2	0.5	0	8.739487	1.29992	-1.45037	0.68475	1.05297413909315	-0.192242	-0.807999	0.684197
Trial1	3	1	blindfold	counterclockwise	practice	Guided	2	0.5	0	8.759491	1.29987	-1.45039	0.6975501	1.06130491543487	-0.280026	-0.689509	0.63659
Trial1	3	1	blindfold	counterclockwise	practice	Guided	2	0.5	0	8.77948	1.29986	-1.45037	0.71007	1.06956787786389	-0.242424	-0.884172	0.585385
Trial1	3	1	blindfold	counterclockwise	practice	Guided	2	0.5	0	8.799484	1.29986	-1.45038	0.72259	1.07792039174187	-0.216297	-0.676814	0.440346
Trial1	3	1	blindfold	counterclockwise	practice	Guided	2	0.5	0	8.819489	1.29987	-1.45039	0.7355	1.08662424845745	-0.324162	-0.901099	0.60904
Trial1	3	1	blindfold	counterclockwise	practice	Guided	2	0.5	0	8.839478	1.29986	-1.45041	0.76068	1.10381611806661	-0.283279	-0.748754	0.319806
Trial1	3	1	blindfold	counterclockwise	practice	Guided	2	0.5	0	8.859482	1.29983	-1.45042	0.77291	1.11225798765151	-0.348709	-0.782609	0.342152
Trial1	3	1	blindfold	counterclockwise	practice	Guided	2	0.5	0	8.879486	1.29985	-1.45041	0.78506	1.1207493864792	-0.175757	-0.820695	0.475737
Trial1	3	1	blindfold	counterclockwise	practice	Guided	2	0.5	0	8.89949	1.29988	-1.45041	0.79749	1.12951244352728	-0.151606	-0.719132	0.377748
Trial1	3	1	blindfold	counterclockwise	practice	Guided	2	0.5	0	8.919479	1.29991	-1.45039	0.80408	1.13419600978284	-0.328562	-0.884172	0.424348
Trial1	3	1	blindfold	counterclockwise	practice	Guided	2	0.5	0	8.939484	1.29988	-1.45041	0.80162	1.13243220271513	-0.771316	-1.066139	2.837523
Trial1	3	1	blindfold	counterclockwise	practice	Guided	2	0.5	0	8.959488	1.29953	-1.44986	0.80105	1.1317815080713	-0.326628	-0.384799	2.178059
Trial1	3	1	blindfold	counterclockwise	practice	Guided	2	0.5	0	8.979477	1.29911	-1.44995	0.801	1.13144945906834	-0.383686	0.076488	2.077196
Trial1	3	1	blindfold	counterclockwise	practice	Guided	2	0.5	0	8.999481	1.29856	-1.45006	0.80102	1.13107519543174	-0.385214	-0.702117	2.029179
Trial1	3	1	blindfold	counterclockwise	practice	Guided	2	0.5	0	9.019485	1.29797	-1.45028	0.80095	1.1306090874193	-0.144973	-0.456673	1.851622
Trial1	3	1	blindfold	counterclockwise	practice	Guided	2	0.5	0	9.03949	1.29761	-1.45029	0.80088	1.1303053992959	-0.095639	-0.79091	1.807013
Trial1	3	1	blindfold	counterclockwise	practice	Guided	2	0.5	0	9.059479	1.29749	-1.45034	0.80086	1.13020662766245	-0.304734	-0.545414	1.560088
Trial1	3	1	blindfold	counterclockwise	practice	Guided	2	0.5	0	9.079483	1.29742	-1.45035	0.80084	1.1301431033228	-0.377853	-0.905117	1.632758
Trial1	3	1	blindfold	counterclockwise	practice	Guided	2	0.5	0	9.099487	1.29735	-1.45037	0.80083	1.13008654979933	-0.284886	-0.558109	1.591004
Trial1	3	1	blindfold	counterclockwise	practice	Guided	2	0.5	0	9.119492	1.29732	-1.45035	0.80083	1.13006543840182	-0.390049	-0.807785	1.675892
Trial1	3	1	blindfold	counterclockwise	practice	Guided	2	0.5	0	9.139481	1.29728	-1.45036	0.80083	1.13003726245529	-0.475378	-0.613122	1.582478
Trial1	3	1	blindfold	counterclockwise	practice	Guided	2	0.5	0	9.159485	1.29672	-1.45036	0.80081	1.12962800339904	-0.630022	-0.680831	1.578588
Trial1	3	1	blindfold	counterclockwise	practice	Guided	2	0.5	0	9.179489	1.29603	-1.45034	0.80073	1.1290847393927	-0.713617	-0.634281	1.423075
Trial1	3	1	blindfold	counterclockwise	practice	Guided	2	0.5	0	9.199478	1.295	-1.45035	0.8006101	1.12827372486625	-0.821548	-0.79509	1.171788
Trial1	3	1	blindfold	counterclockwise	practice	Guided	2	0.5	0	9.219482	1.29357	-1.45039	0.80046	1.12715988348539	-1.10367	-0.820481	0.850792
Trial1	3	1	blindfold	counterclockwise	practice	Guided	2	0.5	0	9.239487	1.29148	-1.45042	0.80022	1.12551888522554	-1.340038	-0.985521	0.641036
Trial1	3	1	blindfold	counterclockwise	practice	Guided	2	0.5	0	9.259491	1.28446	-1.45047	0.80008	1.12049338214464	-1.562921	-0.888189	0.140644
Trial1	3	1	blindfold	counterclockwise	practice	Guided	2	0.5	0	9.27948	1.27935	-1.45045	0.79988	1.11677864741729	-1.888859	-0.900885	-0.210063
Trial1	3	1	blindfold	counterclockwise	practice	Guided	2	0.5	0	9.299484	1.27293	-1.45044	0.79977	1.11222878682055	-1.834248	-0.731613	-0.396922
Trial1	3	1	blindfold	counterclockwise	practice	Guided	2	0.5	0	9.319489	1.26517	-1.4504	0.7996899	1.10679226112016	-1.891261	-0.765467	-0.576593
Trial1	3	1	blindfold	counterclockwise	practice	Guided	2	0.5	0	9.339478	1.25577	-1.45037	0.79962	1.10026380502704	-1.933099	-0.562341	-0.764574
Trial1	3	1	blindfold	counterclockwise	practice	Guided	2	0.5	0	9.359482	1.23306	-1.45027	0.79962	1.08478991656626	-1.927151	-0.464932	-0.737024
Trial1	3	1	blindfold	counterclockwise	practice	Guided	2	0.5	0	9.379486	1.2198	-1.45022	0.79963	1.07588110327212	-1.9198	-0.460585	-0.751773
Trial1	3	1	blindfold	counterclockwise	practice	Guided	2	0.5	0	9.39949	1.20529	-1.45022	0.7996399	1.0662354945145	-1.62866	-0.43509	-0.73041
Trial1	3	1	blindfold	counterclockwise	practice	Guided	2	0.5	0	9.419479	1.18972	-1.45023	0.79965	1.05600846120339	-1.495053	-0.430772	-0.660273
Trial1	3	1	blindfold	counterclockwise	practice	Guided	2	0.5	0	9.439484	1.1721	-1.45021	0.7997299	1.04464658254319	-1.668931	-0.295254	-0.702824
Trial1	3	1	blindfold	counterclockwise	practice	Guided	2	0.5	0	9.459488	1.13573	-1.45014	0.79975	1.02164219727109	-1.627	-0.142757	-0.477225
Trial1	3	1	blindfold	counterclockwise	practice	Guided	2	0.5	0	9.479477	1.11603	-1.45013	0.79976	1.00950926968518	-1.375407	-0.31618	-0.395068
Trial1	3	1	blindfold	counterclockwise	practice	Guided	2	0.5	0	9.499481	1.09548	-1.45016	0.79978	0.997118027067827	-1.353603	-0.29069	-0.408828
Trial1	3	1	blindfold	counterclockwise	practice	Guided	2	0.5	0	9.519485	1.07422	-1.45019	0.79983	0.984609942491803	-1.282588	-0.502165	-0.337019
Trial1	3	1	blindfold	counterclockwise	practice	Guided	2	0.5	0	9.53949	1.05173	-1.45022	0.79994	0.971756153110035	-1.113659	-0.392028	-0.275859
Trial1	3	1	blindfold	counterclockwise	practice	Guided	2	0.5	0	9.559479	1.00574	-1.4502	0.80003	0.946478200713667	-1.16972	-0.336801	-0.011598
Trial1	3	1	blindfold	counterclockwise	practice	Guided	2	0.5	0	9.579483	0.98226	-1.45016	0.8001	0.934202715968387	-1.130931	-0.353653	0.171679
Trial1	3	1	blindfold	counterclockwise	practice	Guided	2	0.5	0	9.599487	0.95828	-1.45015	0.80015	0.922095770430509	-1.003407	-0.298548	0.225576
Trial1	3	1	blindfold	counterclockwise	practice	Guided	2	0.5	0	9.619492	0.9339	-1.45014	0.8002	0.910268818005692	-1.011471	-0.247697	0.373627
Trial1	3	1	blindfold	counterclockwise	practice	Guided	2	0.5	0	9.639481	0.90762	-1.45013	0.80029	0.898119250063303	-1.03513	-0.188375	0.429456
Trial1	3	1	blindfold	counterclockwise	practice	Guided	2	0.5	0	9.659485	0.85772	-1.45011	0.8003401	0.876645776115843	-0.912334	-0.171333	0.712182
Trial1	3	1	blindfold	counterclockwise	practice	Guided	2	0.5	0	9.679489	0.83116	-1.4501	0.80037	0.866174955251454	-0.863891	-0.213599	0.786975
Trial1	3	1	blindfold	counterclockwise	practice	Guided	2	0.5	0	9.699478	0.80522	-1.45011	0.80039	0.856611588471106	-0.623728	-0.205069	0.813286
Trial1	3	1	blindfold	counterclockwise	practice	Guided	2	0.5	0	9.719482	0.77918	-1.45011	0.80042	0.847710812343744	-0.636669	-0.260031	0.830607
Trial1	3	1	blindfold	counterclockwise	practice	Guided	2	0.5	0	9.739487	0.75227	-1.45009	0.80058	0.839385799528092	-0.608959	-0.014539	1.053818
Trial1	3	1	blindfold	counterclockwise	practice	Guided	2	0.5	0	9.759491	0.6993001	-1.44999	0.80066	0.825092096972142	-0.52588	-0.018767	1.291015
Trial1	3	1	blindfold	counterclockwise	practice	Guided	2	0.5	0	9.77948	0.67182	-1.44997	0.80072	0.8189472436377	-0.596764	0.099716	1.477442
Trial1	3	1	blindfold	counterclockwise	practice	Guided	2	0.5	0	9.799484	0.64603	-1.44998	0.80075	0.813956604162419	-0.704702	-0.01878	1.50407
Trial1	3	1	blindfold	counterclockwise	practice	Guided	2	0.5	0	9.819489	0.62104	-1.45001	0.80079	0.80988593396124	-0.59371	0.027778	1.571637
Trial1	3	1	blindfold	counterclockwise	practice	Guided	2	0.5	0	9.839478	0.59531	-1.45	0.80082	0.80647173051956	-0.56661	0.040464	1.647569
Trial1	3	1	blindfold	counterclockwise	practice	Guided	2	0.5	0	9.859482	0.54355	-1.44997	0.8008	0.801983344306038	-0.483059	0.031974	1.567193
Trial1	3	1	blindfold	counterclockwise	practice	Guided	2	0.5	0	9.879486	0.51832	-1.44999	0.80078	0.800989531118318	-0.607169	0.010812	1.59016
Trial1	3	1	blindfold	counterclockwise	practice	Guided	2	0.5	0	9.89949	0.49312	-1.44998	0.80077	0.8007995398601	-0.672826	0.074271	1.56502
Trial1	3	1	blindfold	counterclockwise	practice	Guided	2	0.5	0	9.919479	0.46714	-1.44997	0.80079	0.801463864453593	-0.590325	0.044629	1.570439
Trial1	3	1	blindfold	counterclockwise	practice	Guided	2	0.5	0	9.939484	0.442	-1.44997	0.80081	0.802907605503364	-0.439395	-0.027319	1.686962
Trial1	3	1	blindfold	counterclockwise	practice	Guided	2	0.5	0	9.959488	0.39076	-1.45002	0.80081	0.808226453279724	-0.55966	0.015012	1.554576
Trial1	3	1	blindfold	counterclockwise	practice	Guided	2	0.5	0	9.979477	0.36602	-1.44999	0.80082	0.811950303427226	-0.745716	0.120792	1.640373
Trial1	3	1	blindfold	counterclockwise	practice	Guided	2	0.5	0	9.999481	0.34198	-1.44994	0.80083	0.816271411127431	-0.776782	0.112287	1.691839
Trial1	3	1	blindfold	counterclockwise	practice	Guided	2	0.5	0	10.01949	0.3164	-1.44993	0.80083	0.821606756658391	-0.537071	0.116482	1.686456
Trial1	3	1	blindfold	counterclockwise	practice	Guided	2	0.5	0	10.03949	0.29165	-1.44994	0.8008	0.827460213203123	-0.535972	0.057212	1.589763
Trial1	3	1	blindfold	counterclockwise	practice	Guided	2	0.5	0	10.05948	0.24159	-1.45001	0.8008	0.841460879884628	-0.645269	0.048734	1.576272
Trial1	3	1	blindfold	counterclockwise	practice	Guided	2	0.5	0	10.07948	0.21768	-1.44998	0.80082	0.849127340004315	-0.515864	0.188361	1.631526
Trial1	3	1	blindfold	counterclockwise	practice	Guided	2	0.5	0	10.09949	0.19241	-1.44994	0.80081	0.857850940464637	-0.376552	0.179849	1.612903
Trial1	3	1	blindfold	counterclockwise	practice	Guided	2	0.5	0	10.11949	0.16742	-1.44993	0.80079	0.867106685579958	-0.376001	0.044405	1.564036
Trial1	3	1	blindfold	counterclockwise	practice	Guided	2	0.5	0	10.13948	0.14344	-1.44996	0.80074	0.876538408240672	-0.389668	0.031697	1.510508
Trial1	3	1	blindfold	counterclockwise	practice	Guided	2	0.5	0	10.15948	0.095466	-1.44998	0.80076	0.897142341946887	-0.282129	0.027445	1.515752
Trial1	3	1	blindfold	counterclockwise	practice	Guided	2	0.5	0	10.17949	0.071616	-1.44998	0.80076	0.908146176050042	-0.213403	0.061286	1.559884
Trial1	3	1	blindfold	counterclockwise	practice	Guided	2	0.5	0	10.19948	0.049549	-1.44997	0.80076	0.918761518708614	-0.268025	0.048576	1.476226
Trial1	3	1	blindfold	counterclockwise	practice	Guided	2	0.5	0	10.21948	0.026473	-1.44997	0.80077	0.930301234842478	-0.333127	0.073946	1.590458
Trial1	3	1	blindfold	counterclockwise	practice	Guided	2	0.5	0	10.23949	0.0037168	-1.44997	0.80078	0.942096396424191	-0.366121	0.128941	1.566677
Trial1	3	1	blindfold	counterclockwise	practice	Guided	2	0.5	0	10.25949	-0.039115	-1.44995	0.80077	0.965338048663125	-0.304316	0.082337	1.539857
Trial1	3	1	blindfold	counterclockwise	practice	Guided	2	0.5	0	10.27948	-0.061112	-1.44994	0.80074	0.977768495919613	-0.338478	0.094992	1.495374
Trial1	3	1	blindfold	counterclockwise	practice	Guided	2	0.5	0	10.29948	-0.082839	-1.44993	0.80071	0.99037257472147	-0.462775	0.158428	1.398049
Trial1	3	1	blindfold	counterclockwise	practice	Guided	2	0.5	0	10.31949	-0.10317	-1.44993	0.8006999	1.00246418823039	-0.456888	0.133001	1.4083
Trial1	3	1	blindfold	counterclockwise	practice	Guided	2	0.5	0	10.33948	-0.12465	-1.44994	0.80067	1.01550978218627	-0.405771	0.111806	1.438486
Trial1	3	1	blindfold	counterclockwise	practice	Guided	2	0.5	0	10.35948	-0.16585	-1.44996	0.80064	1.04133597335207	-0.408827	-0.06173	1.261424
Trial1	3	1	blindfold	counterclockwise	practice	Guided	2	0.5	0	10.37949	-0.18687	-1.45001	0.80063	1.05489277331216	-0.420627	0.014447	1.286284
Trial1	3	1	blindfold	counterclockwise	practice	Guided	2	0.5	0	10.39949	-0.20772	-1.45	0.8006101	1.06857105124326	-0.322829	0.048287	1.203552
Trial1	3	1	blindfold	counterclockwise	practice	Guided	2	0.5	0	10.41948	-0.22781	-1.44998	0.80059	1.08196659070858	-0.289682	0.09059	1.194359
Trial1	3	1	blindfold	counterclockwise	practice	Guided	2	0.5	0	10.43948	-0.24771	-1.44997	0.80056	1.09542984173359	-0.298956	0.0017088	1.183504
Trial1	3	1	blindfold	counterclockwise	practice	Guided	2	0.5	0	10.45949	-0.28751	-1.44999	0.80057	1.12298012219112	-0.273581	0.044019	1.155398
Trial1	3	1	blindfold	counterclockwise	practice	Guided	2	0.5	0	10.47948	-0.30452	-1.44999	0.80056	1.13496641258985	-0.295433	0.08632	1.019019
Trial1	3	1	blindfold	counterclockwise	practice	Guided	2	0.5	0	10.49948	-0.30551	-1.44999	0.80065	1.13573181629053	-3.422843	-0.188759	1.351073
Trial1	3	1	blindfold	counterclockwise	practice	Guided	2	0.5	0	10.51949	-0.30319	-1.44991	0.80092	1.13427819625555	-5.164552	1.296574	2.29672
Trial1	3	1	blindfold	counterclockwise	practice	Guided	2	0.5	0	10.53949	-0.30233	-1.44959	0.80121	1.13387430785554	-1.829012	1.834013	2.782741
Trial1	3	1	blindfold	counterclockwise	practice	Guided	2	0.5	0	10.55948	-0.29979	-1.4496	0.80093	1.1318802244957	0.308975	-0.738921	1.724854
Trial1	3	1	blindfold	counterclockwise	practice	Guided	2	0.5	0	10.57948	-0.29852	-1.45036	0.80066	1.13079204397999	-2.092042	-1.217115	0.958186
Trial1	3	1	blindfold	counterclockwise	practice	Guided	2	0.5	0	10.59949	-0.2992	-1.45056	0.8005	1.13115907301952	-2.907357	-0.485013	0.88749
Trial1	3	1	blindfold	counterclockwise	practice	Guided	2	0.5	0	10.61949	-0.30108	-1.45036	0.80041	1.13242451063565	-1.475295	0.437528	0.782037
Trial1	3	1	blindfold	counterclockwise	practice	Guided	2	0.5	0	10.63948	-0.30104	-1.45	0.79976	1.13193688147428	-0.486782	0.289304	0.353747
Trial1	3	1	blindfold	counterclockwise	practice	Guided	2	0.5	0	10.65948	-0.30056	-1.45015	0.79893	1.13101080346498	-2.029584	-0.451202	-0.811566
Trial1	3	1	blindfold	counterclockwise	practice	Guided	2	0.5	0	10.67949	-0.3009	-1.45022	0.7974401	1.1301997461578	-2.399603	-0.06179	-1.04249
Trial1	3	1	blindfold	counterclockwise	practice	Guided	2	0.5	0	10.69948	-0.30111	-1.45005	0.7947	1.12841719381899	-1.99478	0.450202	-1.823272
Trial1	3	1	blindfold	counterclockwise	practice	Guided	2	0.5	0	10.71948	-0.30102	-1.44981	0.78987	1.12495674984563	-1.533936	0.356999	-2.532746
Trial1	3	1	blindfold	counterclockwise	practice	Guided	2	0.5	0	10.73949	-0.30085	-1.44984	0.77212	1.11244326668361	-1.765945	-0.176238	-3.243434
Trial1	3	1	blindfold	counterclockwise	practice	Guided	2	0.5	0	10.75949	-0.30106	-1.45032	0.75907	1.10357799472031	-2.338025	-0.620525	-3.911593
Trial1	3	1	blindfold	counterclockwise	practice	Guided	2	0.5	0	10.77948	-0.30113	-1.45035	0.74323	1.09279462054442	-1.948885	-0.476644	-3.745075
Trial1	3	1	blindfold	counterclockwise	practice	Guided	2	0.5	0	10.79948	-0.30102	-1.45028	0.72339	1.07931742430167	-1.778097	-0.315743	-3.734213
Trial1	3	1	blindfold	counterclockwise	practice	Guided	2	0.5	0	10.81949	-0.3009	-1.4502	0.68208	1.05198574018681	-1.689439	-0.277557	-3.52511
Trial1	3	1	blindfold	counterclockwise	practice	Guided	2	0.5	0	10.83948	-0.30093	-1.45008	0.65374	1.03385922891201	-2.024096	-0.175918	-2.539158
Trial1	3	1	blindfold	counterclockwise	practice	Guided	2	0.5	0	10.85948	-0.301	-1.45002	0.62625	1.01675465189578	-2.085189	0.052596	-2.213149
Trial1	3	1	blindfold	counterclockwise	practice	Guided	2	0.5	0	10.87949	-0.30101	-1.44996	0.59877	1.00007126361068	-1.917427	0.027193	-1.676206
Trial1	3	1	blindfold	counterclockwise	practice	Guided	2	0.5	0	10.89949	-0.30098	-1.44993	0.56919	0.982622128815962	-1.912878	0.281041	-1.230366
Trial1	3	1	blindfold	counterclockwise	practice	Guided	2	0.5	0	10.91948	-0.30092	-1.44991	0.54203	0.967093227077078	-1.669582	0.056711	-0.790168
Trial1	3	1	blindfold	counterclockwise	practice	Guided	2	0.5	0	10.93948	-0.30086	-1.44989	0.48628	0.936933803832077	-1.709839	0.060874	-0.716897
Trial1	3	1	blindfold	counterclockwise	practice	Guided	2	0.5	0	10.95949	-0.30081	-1.44993	0.45787	0.922464966168994	-1.551159	0.010029	-0.432051
Trial1	3	1	blindfold	counterclockwise	practice	Guided	2	0.5	0	10.97948	-0.30079	-1.44997	0.43049	0.909167915081623	-1.594781	0.170835	-0.417465
Trial1	3	1	blindfold	counterclockwise	practice	Guided	2	0.5	0	10.99948	-0.30076	-1.44997	0.40337	0.896618051536895	-1.416593	0.208884	-0.339191
Trial1	3	1	blindfold	counterclockwise	practice	Guided	2	0.5	0	11.01949	-0.30072	-1.44996	0.37575	0.884500194920686	-1.38525	-0.015419	-0.479205
Trial1	3	1	blindfold	counterclockwise	practice	Guided	2	0.5	0	11.03949	-0.30072	-1.44996	0.32282	0.863345392394064	-1.593734	0.009946	-0.073697
Trial1	3	1	blindfold	counterclockwise	practice	Guided	2	0.5	0	11.05948	-0.30079	-1.44994	0.29846	0.85460108748987	-1.722742	0.229927	0.096552
Trial1	3	1	blindfold	counterclockwise	practice	Guided	2	0.5	0	11.07948	-0.30081	-1.44987	0.27334	0.846174589300295	-1.738095	0.44143	0.059127
Trial1	3	1	blindfold	counterclockwise	practice	Guided	2	0.5	0	11.09949	-0.30081	-1.44981	0.24978	0.8388603691492	-1.593253	0.191669	0.101518
Trial1	3	1	blindfold	counterclockwise	practice	Guided	2	0.5	0	11.11949	-0.3008	-1.44983	0.2263	0.832161236521065	-1.575279	0.530124	0.09394
Trial1	3	1	blindfold	counterclockwise	practice	Guided	2	0.5	0	11.13948	-0.30078	-1.44981	0.1826	0.821335113118207	-1.496682	0.174574	0.158841
Trial1	3	1	blindfold	counterclockwise	practice	Guided	2	0.5	0	11.15948	-0.30073	-1.44985	0.16157	0.816868031594284	-1.411783	0.149041	0.078196
Trial1	3	1	blindfold	counterclockwise	practice	Guided	2	0.5	0	11.17949	-0.30069	-1.44987	0.13989	0.812818356533832	-1.275334	0.314015	0.027254
Trial1	3	1	blindfold	counterclockwise	practice	Guided	2	0.5	0	11.19948	-0.30066	-1.44984	0.12066	0.809700743332982	-1.324562	0.330846	0.127849
Trial1	3	1	blindfold	counterclockwise	practice	Guided	2	0.5	0	11.21948	-0.30065	-1.44986	0.1007	0.806957813706365	-1.371909	0.254611	-0.012906
Trial1	3	1	blindfold	counterclockwise	practice	Guided	2	0.5	0	11.23949	-0.30066	-1.44987	0.063031	0.803137202218074	-1.445149	0.301081	-0.31212
Trial1	3	1	blindfold	counterclockwise	practice	Guided	2	0.5	0	11.25949	-0.30067	-1.44989	0.0442	0.801889073291484	-1.263386	0.305187	-0.025304
Trial1	3	1	blindfold	counterclockwise	practice	Guided	2	0.5	0	11.27948	-0.30068	-1.44986	0.026354	0.801113608764422	-1.464178	0.207773	-0.076161
Trial1	3	1	blindfold	counterclockwise	practice	Guided	2	0.5	0	11.29948	-0.3007	-1.44987	0.0083937	0.800744003041371	-1.267542	0.372747	0.023062
Trial1	3	1	blindfold	counterclockwise	practice	Guided	2	0.5	0	11.31949	-0.30069	-1.44986	-0.0086405	0.80073661511898	-1.361087	0.334571	0.111748
Trial1	3	1	blindfold	counterclockwise	practice	Guided	2	0.5	0	11.33948	-0.3007	-1.44985	-0.041597	0.801779779438508	-1.388754	0.211769	-0.349571
Trial1	3	1	blindfold	counterclockwise	practice	Guided	2	0.5	0	11.35948	-0.3007	-1.44987	-0.058061	0.802802331784987	-1.342605	0.258187	-0.266396
Trial1	3	1	blindfold	counterclockwise	practice	Guided	2	0.5	0	11.37949	-0.3007	-1.4499	-0.073836	0.804097170072114	-1.406477	0.122722	-0.256975
Trial1	3	1	blindfold	counterclockwise	practice	Guided	2	0.5	0	11.39949	-0.30071	-1.44991	-0.089482	0.805694434013201	-1.439258	0.224232	-0.473672
Trial1	3	1	blindfold	counterclockwise	practice	Guided	2	0.5	0	11.41948	-0.30073	-1.44991	-0.1055	0.807650151003692	-1.518642	0.236877	-0.3689
Trial1	3	1	blindfold	counterclockwise	practice	Guided	2	0.5	0	11.43948	-0.30073	-1.44989	-0.13625	0.81223923598321	-1.361495	0.139471	-0.36635
Trial1	3	1	blindfold	counterclockwise	practice	Guided	2	0.5	0	11.45949	-0.30073	-1.44993	-0.15196	0.815021692112842	-1.588265	0.105544	-0.248088
Trial1	3	1	blindfold	counterclockwise	practice	Guided	2	0.5	0	11.47948	-0.30075	-1.44996	-0.16719	0.818017778676165	-1.512831	-0.02143	-0.617749
Trial1	3	1	blindfold	counterclockwise	practice	Guided	2	0.5	0	11.49948	-0.30076	-1.44997	-0.18239	0.821268952789394	-1.486672	0.283234	-0.35844
Trial1	3	1	blindfold	counterclockwise	practice	Guided	2	0.5	0	11.51949	-0.30075	-1.44991	-0.19798	0.82486160361147	-1.489086	0.261998	-0.408937
Trial1	3	1	blindfold	counterclockwise	practice	Guided	2	0.5	0	11.53949	-0.30074	-1.44987	-0.22855	0.832718233706429	-1.436722	0.253464	-0.432643
Trial1	3	1	blindfold	counterclockwise	practice	Guided	2	0.5	0	11.55948	-0.30077	-1.44989	-0.24351	0.836976518403611	-1.667951	0.172941	-0.42589
Trial1	3	1	blindfold	counterclockwise	practice	Guided	2	0.5	0	11.57948	-0.30081	-1.4499	-0.25836	0.841455025362234	-1.660004	0.257512	-0.354872
Trial1	3	1	blindfold	counterclockwise	practice	Guided	2	0.5	0	11.59949	-0.30084	-1.44986	-0.27345	0.846238520398627	-1.675519	0.206645	-0.374888
Trial1	3	1	blindfold	counterclockwise	practice	Guided	2	0.5	0	11.61949	-0.30085	-1.44986	-0.2879	0.851027108443604	-1.614047	0.341987	-0.327856
Trial1	3	1	blindfold	counterclockwise	practice	Guided	2	0.5	0	11.63948	-0.30082	-1.44985	-0.31609	0.860944563591618	-1.592592	0.227645	-0.253285
Trial1	3	1	blindfold	counterclockwise	practice	Guided	2	0.5	0	11.65948	-0.30078	-1.44985	-0.33065	0.866359053533662	-1.540247	0.303652	-0.091971
Trial1	3	1	blindfold	counterclockwise	practice	Guided	2	0.5	0	11.67949	-0.30078	-1.44986	-0.34371	0.87142709013042	-1.579361	0.333199	-0.258375
Trial1	3	1	blindfold	counterclockwise	practice	Guided	2	0.5	0	11.69948	-0.30079	-1.44987	-0.35695	0.876742810759292	-1.601604	0.29081	-0.248775
Trial1	3	1	blindfold	counterclockwise	practice	Guided	2	0.5	0	11.71948	-0.3008	-1.44986	-0.37041	0.882317527741315	-1.577657	0.30343	-0.31743
Trial1	3	1	blindfold	counterclockwise	practice	Guided	2	0.5	0	11.73949	-0.30078	-1.44987	-0.39624	0.893451041576749	-1.504243	0.404915	-0.367241
Trial1	3	1	blindfold	counterclockwise	practice	Guided	2	0.5	0	11.75949	-0.30073	-1.44986	-0.40953	0.899379410864549	-1.410656	0.248178	-0.539204
Trial1	3	1	blindfold	counterclockwise	practice	Guided	2	0.5	0	11.77948	-0.30073	-1.44987	-0.42243	0.905326255612908	-1.628696	0.155003	-0.458391
Trial1	3	1	blindfold	counterclockwise	practice	Guided	2	0.5	0	11.79948	-0.30077	-1.4499	-0.43534	0.911456786115002	-1.62777	0.281912	-0.534187
Trial1	3	1	blindfold	counterclockwise	practice	Guided	2	0.5	0	11.81949	-0.3008	-1.44989	-0.44858	0.917880533260521	-1.529747	0.328388	-0.345519
Trial1	3	1	blindfold	counterclockwise	practice	Guided	2	0.5	0	11.83948	-0.30081	-1.44984	-0.47404	0.930596886837617	-1.641001	0.467929	-0.533766
Trial1	3	1	blindfold	counterclockwise	practice	Guided	2	0.5	0	11.85948	-0.30079	-1.44982	-0.48709	0.937294687945711	-1.537866	0.298472	-0.521992
Trial1	3	1	blindfold	counterclockwise	practice	Guided	2	0.5	0	11.87949	-0.30077	-1.44984	-0.49966	0.943871124215494	-1.529408	0.179908	-0.341655
Trial1	3	1	blindfold	counterclockwise	practice	Guided	2	0.5	0	11.89949	-0.30076	-1.4499	-0.51216	0.950539030221691	-1.565522	0.289893	-0.435429
Trial1	3	1	blindfold	counterclockwise	practice	Guided	2	0.5	0	11.91948	-0.30075	-1.44988	-0.52488	0.957444304386478	-1.486796	0.217867	-0.28906
Trial1	3	1	blindfold	counterclockwise	practice	Guided	2	0.5	0	11.93948	-0.30075	-1.44985	-0.5493	0.971046392527444	-1.547884	0.323576	-0.454449
Trial1	3	1	blindfold	counterclockwise	practice	Guided	2	0.5	0	11.95949	-0.30077	-1.44982	-0.56176	0.978165055293103	-1.618344	0.513805	-0.438888
Trial1	3	1	blindfold	counterclockwise	practice	Guided	2	0.5	0	11.97948	-0.3008	-1.44979	-0.57373	0.985112550255359	-1.609998	0.34444	-0.355055
Trial1	3	1	blindfold	counterclockwise	practice	Guided	2	0.5	0	11.99948	-0.30082	-1.4498	-0.58554	0.992053299407619	-1.648233	0.517853	-0.315478
Trial1	3	1	blindfold	counterclockwise	practice	Guided	2	0.5	0	12.01949	-0.30082	-1.44979	-0.59744	0.999123225641041	-1.595847	0.437341	-0.237236
Trial1	3	1	blindfold	counterclockwise	practice	Guided	2	0.5	0	12.03949	-0.3008	-1.44979	-0.61985	1.01266712423002	-1.606819	0.466852	-0.28803
Trial1	3	1	blindfold	counterclockwise	practice	Guided	2	0.5	0	12.05948	-0.30076	-1.44981	-0.63074	1.01933778021923	-1.560392	0.441249	-0.264171
Trial1	3	1	blindfold	counterclockwise	practice	Guided	2	0.5	0	12.07948	-0.30076	-1.44982	-0.64186	1.02625574263416	-1.542161	0.276107	-0.344727
Trial1	3	1	blindfold	counterclockwise	practice	Guided	2	0.5	0	12.09949	-0.30078	-1.44982	-0.65263	1.0330414140713	-1.558285	0.479135	-0.440228
Trial1	3	1	blindfold	counterclockwise	practice	Guided	2	0.5	0	12.11949	-0.3008	-1.44979	-0.66406	1.04031548683139	-1.666654	0.559492	-0.529412
Trial1	3	1	blindfold	counterclockwise	practice	Guided	2	0.5	0	12.13948	-0.30081	-1.44976	-0.68533	1.05402747850655	-1.607112	0.419767	-0.494371
Trial1	3	1	blindfold	counterclockwise	practice	Guided	2	0.5	0	12.15948	-0.30079	-1.4498	-0.69617	1.06109252971645	-1.594345	0.241825	-0.458868
Trial1	3	1	blindfold	counterclockwise	practice	Guided	2	0.5	0	12.17949	-0.30078	-1.44985	-0.7074201	1.06849975871621	-1.524045	0.258688	-0.532085
Trial1	3	1	blindfold	counterclockwise	practice	Guided	2	0.5	0	12.19948	-0.30079	-1.44987	-0.71847	1.0758548933411	-1.627959	0.334779	-0.765546
Trial1	3	1	blindfold	counterclockwise	practice	Guided	2	0.5	0	12.21948	-0.3008	-1.44986	-0.73001	1.08360287642731	-1.651381	0.250064	-0.605205
Trial1	3	1	blindfold	counterclockwise	practice	Guided	2	0.5	0	12.23949	-0.30082	-1.44985	-0.75345	1.09954518690284	-1.707383	0.440403	-0.847888
Trial1	3	1	blindfold	counterclockwise	practice	Guided	2	0.5	0	12.25949	-0.30085	-1.44982	-0.76539	1.10778275842301	-1.71389	0.355566	-0.794997
Trial1	3	1	blindfold	counterclockwise	practice	Guided	2	0.5	0	12.27948	-0.30083	-1.44982	-0.77752	1.11618369963164	-1.601313	0.194668	-0.672246
Trial1	3	1	blindfold	counterclockwise	practice	Guided	2	0.5	0	12.29948	-0.3008	-1.44985	-0.79026	1.12507396787211	-1.501442	0.351172	-0.722702
Trial1	3	1	blindfold	counterclockwise	practice	Guided	2	0.5	0	12.31949	-0.30076	-1.44986	-0.80206	1.13336527016829	-1.4536	0.249522	-0.75897
Trial1	3	1	blindfold	counterclockwise	practice	Guided	2	0.5	0	12.33948	-0.30074	-1.44985	-0.80243	1.13361299244639	-1.508201	0.295991	-1.387273
Trial1	3	1	blindfold	counterclockwise	practice	Guided	2	0.5	0	12.35948	-0.30071	-1.45009	-0.80128	1.13277807422658	-1.203057	-0.745051	-1.939001
Trial1	3	1	blindfold	counterclockwise	practice	Guided	2	0.5	0	12.37949	-0.30061	-1.45022	-0.80095	1.13247395959353	-0.852943	-0.20333	-1.878885
Trial1	3	1	blindfold	counterclockwise	practice	Guided	2	0.5	0	12.39949	-0.30053	-1.45018	-0.80096	1.13242449449349	-0.880078	-0.503698	-2.188786
Trial1	3	1	blindfold	counterclockwise	practice	Guided	2	0.5	0	12.41948	-0.30052	-1.4502	-0.801	1.13244570440365	-0.87417	-0.33018	-2.256315
Trial1	3	1	blindfold	counterclockwise	practice	Guided	2	0.5	0	12.43948	-0.30051	-1.45019	-0.80101	1.13244570873654	-0.915241	-0.160855	-2.077916
Trial1	3	1	blindfold	counterclockwise	practice	Guided	2	0.5	0	12.45949	-0.30051	-1.45019	-0.80108	1.13249520566321	-1.232832	-0.177665	-2.408542
Trial1	3	1	blindfold	counterclockwise	practice	Guided	2	0.5	0	12.47948	-0.30053	-1.45016	-0.80118	1.1325801109514	-1.219525	-0.143788	-2.510033
Trial1	3	1	blindfold	counterclockwise	practice	Guided	2	0.5	0	12.49948	-0.30054	-1.45016	-0.80127	1.13265083665737	-1.087334	-0.393395	-2.742931
Trial1	3	1	blindfold	counterclockwise	practice	Guided	2	0.5	0	12.51949	-0.30053	-1.45016	-0.80137	1.13271453758236	-0.854759	-0.173261	-3.036302
Trial1	3	1	blindfold	counterclockwise	practice	Guided	2	0.5	0	12.53949	-0.3005	-1.45016	-0.80159	1.13284898712938	-0.562037	-0.401702	-3.052157
Trial1	3	1	blindfold	counterclockwise	practice	Guided	2	0.5	0	12.55948	-0.30034	-1.45025	-0.80177	1.13286331648449	-0.157172	-0.697909	-3.766852
Trial1	3	1	blindfold	counterclockwise	practice	Guided	2	0.5	0	12.57948	-0.30028	-1.45027	-0.80192	1.13292707936356	-0.092905	-0.668286	-4.128241
Trial1	3	1	blindfold	counterclockwise	practice	Guided	2	0.5	0	12.59949	-0.30024	-1.45028	-0.80201	1.13296251731734	-0.00050812	-0.55826	-4.254262
Trial1	3	1	blindfold	counterclockwise	practice	Guided	2	0.5	0	12.61949	-0.3002	-1.45027	-0.80205	1.13296260226174	0.129067	-0.380458	-4.243197
Trial1	3	1	blindfold	counterclockwise	practice	Guided	2	0.5	0	12.63948	-0.30013	-1.45027	-0.80211	1.13295561036079	0.404711	-0.545465	-4.255427
Trial1	3	1	blindfold	counterclockwise	practice	Guided	2	0.5	0	12.65948	-0.29988	-1.45031	-0.80212	1.13278614837011	0.810002	-0.710505	-4.282527
Trial1	3	1	blindfold	counterclockwise	practice	Guided	2	0.5	0	12.67949	-0.29953	-1.45033	-0.80211	1.1325319433885	1.080116	-0.689346	-4.196021
Trial1	3	1	blindfold	counterclockwise	practice	Guided	2	0.5	0	12.69948	-0.29877	-1.45032	-0.8021	1.13198849113631	1.219691	-0.498903	-4.178006
Trial1	3	1	blindfold	counterclockwise	practice	Guided	2	0.5	0	12.71948	-0.29745	-1.45026	-0.80211	1.13106449629806	1.402076	-0.367601	-4.209776
Trial1	3	1	blindfold	counterclockwise	practice	Guided	2	0.5	0	12.73949	-0.29541	-1.4502	-0.80214	1.1296484653094	1.532259	-0.320954	-4.308476
Trial1	3	1	blindfold	counterclockwise	practice	Guided	2	0.5	0	12.75949	-0.28849	-1.45015	-0.80213	1.12477957070494	1.798261	-0.286932	-4.2298
Trial1	3	1	blindfold	counterclockwise	practice	Guided	2	0.5	0	12.77948	-0.2835	-1.45014	-0.80212	1.12127992702371	1.903777	-0.253003	-4.228581
Trial1	3	1	blindfold	counterclockwise	practice	Guided	2	0.5	0	12.79948	-0.27713	-1.45013	-0.80216	1.11686689379092	1.912034	-0.223314	-4.336859
Trial1	3	1	blindfold	counterclockwise	practice	Guided	2	0.5	0	12.81949	-0.26975	-1.45011	-0.8022	1.11177328465054	1.983899	-0.223253	-4.441911
Trial1	3	1	blindfold	counterclockwise	practice	Guided	2	0.5	0	12.83948	-0.26121	-1.45011	-0.80213	1.10582695866289	1.994904	-0.202031	-4.351233
Trial1	3	1	blindfold	counterclockwise	practice	Guided	2	0.5	0	12.85948	-0.24017	-1.45011	-0.80214	1.09145783583122	2.030744	-0.244227	-4.279811
Trial1	3	1	blindfold	counterclockwise	practice	Guided	2	0.5	0	12.87949	-0.22799	-1.45013	-0.80219	1.08327200996279	1.997777	-0.413407	-4.425069
Trial1	3	1	blindfold	counterclockwise	practice	Guided	2	0.5	0	12.89949	-0.21429	-1.45019	-0.80223	1.07414300218885	2.026795	-0.39636	-4.476433
Trial1	3	1	blindfold	counterclockwise	practice	Guided	2	0.5	0	12.91948	-0.19989	-1.45021	-0.80222	1.06461402338593	1.971065	-0.387779	-4.42883
Trial1	3	1	blindfold	counterclockwise	practice	Guided	2	0.5	0	12.93948	-0.18445	-1.45021	-0.80217	1.05448967648575	1.90001	-0.353814	-4.299517
Trial1	3	1	blindfold	counterclockwise	practice	Guided	2	0.5	0	12.95949	-0.15008	-1.45016	-0.80221	1.03254290067276	1.74921	-0.332478	-4.437276
Trial1	3	1	blindfold	counterclockwise	practice	Guided	2	0.5	0	12.97948	-0.13138	-1.45017	-0.80223	1.02088866567461	1.555608	-0.497411	-4.483053
Trial1	3	1	blindfold	counterclockwise	practice	Guided	2	0.5	0	12.99948	-0.11267	-1.45022	-0.8022	1.00940046589717	1.355858	-0.535432	-4.391145
Trial1	3	1	blindfold	counterclockwise	practice	Guided	2	0.5	0	13.01949	-0.093516	-1.45027	-0.80216	0.997858632928266	1.431726	-0.569286	-4.299999
Trial1	3	1	blindfold	counterclockwise	practice	Guided	2	0.5	0	13.03949	-0.073351	-1.4503	-0.80207	0.985924737666674	1.454302	-0.666618	-4.241709
Trial1	3	1	blindfold	counterclockwise	practice	Guided	2	0.5	0	13.05948	-0.03291	-1.45032	-0.80205	0.962952367614911	1.386452	-0.603141	-4.085046
Trial1	3	1	blindfold	counterclockwise	practice	Guided	2	0.5	0	13.07948	-0.012079	-1.4503	-0.80201	0.951548707333326	1.296677	-0.552359	-4.000949
Trial1	3	1	blindfold	counterclockwise	practice	Guided	2	0.5	0	13.09949	0.0097044	-1.45029	-0.80198	0.939979590298635	1.131447	-0.611604	-3.950694
Trial1	3	1	blindfold	counterclockwise	practice	Guided	2	0.5	0	13.11949	0.031697	-1.45029	-0.80196	0.928680529826247	1.094875	-0.620068	-3.938856
Trial1	3	1	blindfold	counterclockwise	practice	Guided	2	0.5	0	13.13948	0.0525	-1.4503	-0.80195	0.918357291080237	0.947113	-0.636995	-3.940629
Trial1	3	1	blindfold	counterclockwise	practice	Guided	2	0.5	0	13.15948	0.096164	-1.45034	-0.80194	0.897881517124491	1.082401	-0.751254	-3.857403
Trial1	3	1	blindfold	counterclockwise	practice	Guided	2	0.5	0	13.17949	0.1178	-1.45037	-0.80192	0.88834256765896	1.161266	-0.818962	-3.810621
Trial1	3	1	blindfold	counterclockwise	practice	Guided	2	0.5	0	13.19948	0.14023	-1.45041	-0.80188	0.878889066110588	1.079884	-0.882439	-3.817794
Trial1	3	1	blindfold	counterclockwise	practice	Guided	2	0.5	0	13.21948	0.16205	-1.45044	-0.80186	0.870166490687247	1.013614	-0.827426	-3.681273
Trial1	3	1	blindfold	counterclockwise	practice	Guided	2	0.5	0	13.23949	0.1845	-1.45042	-0.80179	0.861630696032708	0.935526	-0.818962	-3.634118
Trial1	3	1	blindfold	counterclockwise	practice	Guided	2	0.5	0	13.25949	0.2277	-1.45041	-0.80177	0.846748172670237	0.616918	-0.810499	-3.520524
Trial1	3	1	blindfold	counterclockwise	practice	Guided	2	0.5	0	13.27948	0.24952	-1.4504	-0.80176	0.839975806054213	0.541302	-0.831658	-3.590194
Trial1	3	1	blindfold	counterclockwise	practice	Guided	2	0.5	0	13.29948	0.27032	-1.45042	-0.80174	0.833990357200202	0.491076	-0.86128	-3.506868
Trial1	3	1	blindfold	counterclockwise	practice	Guided	2	0.5	0	13.31949	0.29133	-1.45043	-0.80172	0.828431151525563	0.494654	-0.865512	-3.442588
Trial1	3	1	blindfold	counterclockwise	practice	Guided	2	0.5	0	13.33948	0.31131	-1.45044	-0.80169	0.823596227859399	0.473935	-0.916294	-3.406433
Trial1	3	1	blindfold	counterclockwise	practice	Guided	2	0.5	0	13.35948	0.34989	-1.45045	-0.80167	0.815602738300904	0.31907	-0.751254	-3.377852
Trial1	3	1	blindfold	counterclockwise	practice	Guided	2	0.5	0	13.37949	0.3689	-1.4504	-0.80165	0.812299152098847	0.127278	-0.700472	-3.345096
Trial1	3	1	blindfold	counterclockwise	practice	Guided	2	0.5	0	13.39949	0.3867	-1.45037	-0.80162	0.809587255294967	0.089882	-0.717399	-3.233784
Trial1	3	1	blindfold	counterclockwise	practice	Guided	2	0.5	0	13.41948	0.40383	-1.45034	-0.80161	0.807358192700586	0.115587	-0.611604	-3.228302
Trial1	3	1	blindfold	counterclockwise	practice	Free	1	0.5	0	0	0.45166	-1.45012	-0.8001601	0.801618900191208	0.250407	-0.284094	-0.369308
Trial1	3	1	blindfold	counterclockwise	practice	Free	1	0.5	0	0.007720947	0.45166	-1.45013	-0.80017	0.801628836052074	0.210595	-0.326235	-0.443259
Trial1	3	1	blindfold	counterclockwise	practice	Free	1	0.5	0	0.02770996	0.45167	-1.45013	-0.80017	0.801628234070112	0.203868	-0.326138	-0.477244
Trial1	3	1	blindfold	counterclockwise	practice	Free	1	0.5	0	0.04771423	0.45173	-1.45015	-0.80079	0.802243441434622	0.218521	-0.309121	-0.488849
Trial1	3	1	blindfold	counterclockwise	practice	Free	1	0.5	0	0.06771851	0.45194	-1.45016	-0.80164	0.803079390384405	0.206539	-0.347116	-0.537008
Trial1	3	1	blindfold	counterclockwise	practice	Free	1	0.5	0	0.08770752	0.45229	-1.45017	-0.80409	0.805504136264272	0.17404	-0.376647	-0.353539
Trial1	3	1	blindfold	counterclockwise	practice	Free	1	0.5	0	0.1077118	0.4533	-1.45014	-0.80567	0.807022351595568	0.089961	-0.262231	-0.442384
Trial1	3	1	blindfold	counterclockwise	practice	Free	1	0.5	0	0.1277161	0.45385	-1.45014	-0.80747	0.808787772819987	0.071371	-0.249442	-0.430873
Trial1	3	1	blindfold	counterclockwise	practice	Free	1	0.5	0	0.1477203	0.45444	-1.45012	-0.80945	0.810731191831276	0.097982	-0.033577	-0.294312
Trial1	3	1	blindfold	counterclockwise	practice	Free	1	0.5	0	0.1677094	0.45509	-1.45006	-0.81166	0.812901501734155	0.085472	-0.211287	-0.240344
Trial1	3	1	blindfold	counterclockwise	practice	Free	1	0.5	0	0.1877136	0.45582	-1.45008	-0.81651	0.817704401618382	0.087979	-0.228151	-0.281875
Trial1	3	1	blindfold	counterclockwise	practice	Free	1	0.5	0	0.2077179	0.45742	-1.45007	-0.81914	0.820245952194022	0.055036	-0.228068	-0.385214
Trial1	3	1	blindfold	counterclockwise	practice	Free	1	0.5	0	0.2277069	0.45819	-1.45011	-0.8221101	0.823172534899068	0.023695	-0.219533	-0.383005
Trial1	3	1	blindfold	counterclockwise	practice	Free	1	0.5	0	0.2477112	0.45903	-1.4501	-0.82512	0.826136495549117	0.044401	-0.075613	-0.238358
Trial1	3	1	blindfold	counterclockwise	practice	Free	1	0.5	0	0.2677155	0.45988	-1.45006	-0.82822	0.829191171859249	0.045752	-0.18984	-0.168841
Trial1	3	1	blindfold	counterclockwise	practice	Free	1	0.5	0	0.2877197	0.46075	-1.45008	-0.83453	0.835452497465027	0.103472	-0.109382	-0.175388
Trial1	3	1	blindfold	counterclockwise	practice	Free	1	0.5	0	0.3077087	0.46269	-1.44997	-0.83761	0.838440551932052	0.122258	0.05141	-0.123531
Trial1	3	1	blindfold	counterclockwise	practice	Free	1	0.5	0	0.327713	0.46377	-1.44995	-0.84077	0.841550245699861	0.222079	0.076785	-0.083066
Trial1	3	1	blindfold	counterclockwise	practice	Free	1	0.5	0	0.3477173	0.46502	-1.44994	-0.8439701	0.844694656724715	0.23432	0.199464	-0.132687
Trial1	3	1	blindfold	counterclockwise	practice	Free	1	0.5	0	0.3677216	0.46645	-1.44992	-0.84712	0.847784096634452	0.309795	0.059773	-0.325303
Trial1	3	1	blindfold	counterclockwise	practice	Free	1	0.5	0	0.3877106	0.46804	-1.44997	-0.85432	0.854917590789865	0.425192	-0.058708	-0.317299
Trial1	3	1	blindfold	counterclockwise	practice	Free	1	0.5	0	0.4077148	0.47253	-1.45	-0.85818	0.858619525567059	0.61461	-0.029093	-0.345954
Trial1	3	1	blindfold	counterclockwise	practice	Free	1	0.5	0	0.4277191	0.47547	-1.45	-0.86235	0.862698800690875	0.570731	0.076705	-0.289716
Trial1	3	1	blindfold	counterclockwise	practice	Free	1	0.5	0	0.4477081	0.47896	-1.44995	-0.86657	0.866825379789416	0.520484	0.27977	-0.353261
Trial1	3	1	blindfold	counterclockwise	practice	Free	1	0.5	0	0.4677124	0.48272	-1.44989	-0.8709199	0.871091353241145	0.464609	0.220461	-0.300633
Trial1	3	1	blindfold	counterclockwise	practice	Free	1	0.5	0	0.4877167	0.48674	-1.44988	-0.88015	0.880249839978822	0.382392	0.3939	-0.335591
Trial1	3	1	blindfold	counterclockwise	practice	Free	1	0.5	0	0.5077209	0.4955	-1.44985	-0.88501	0.885021444526762	0.304266	0.283707	-0.435782
Trial1	3	1	blindfold	counterclockwise	practice	Free	1	0.5	0	0.52771	0.50008	-1.44987	-0.89029	0.890290025489747	0.378368	0.156691	-0.398132
Trial1	3	1	blindfold	counterclockwise	practice	Free	1	0.5	0	0.5477142	0.50501	-1.44989	-0.89029	0.89030411842051	0.384351	0.215877	-0.477387
Trial1	3	1	blindfold	counterclockwise	practice	Free	1	0.5	0	0.5677185	0.5101	-1.44991	-0.90149	0.901546549926917	0.208226	0.198904	-0.384761
Trial1	3	1	blindfold	counterclockwise	practice	Free	1	0.5	0	0.5877075	0.51516	-1.44992	-0.91346	0.91358580747584	0.214431	0.177693	-0.405115
Trial1	3	1	blindfold	counterclockwise	practice	Free	1	0.5	0	0.6077118	0.52556	-1.44989	-0.91937	0.919725232606211	0.115352	0.211423	-0.276683
Trial1	3	1	blindfold	counterclockwise	practice	Free	1	0.5	0	0.6277161	0.53054	-1.44988	-0.92574	0.926243620866552	0.207736	0.329846	-0.308106
Trial1	3	1	blindfold	counterclockwise	practice	Free	1	0.5	0	0.6477203	0.53584	-1.44986	-0.93197	0.932658879332171	0.13845	0.372076	-0.27533
Trial1	3	1	blindfold	counterclockwise	practice	Free	1	0.5	0	0.6677094	0.54096	-1.44984	-0.9382499	0.93914358771577	0.099326	0.316971	-0.28665
Trial1	3	1	blindfold	counterclockwise	practice	Free	1	0.5	0	0.6877136	0.54602	-1.44983	-0.9513	0.952412446047429	0.124137	0.249172	-0.245332
Trial1	3	1	blindfold	counterclockwise	practice	Free	1	0.5	0	0.7077179	0.55611	-1.44984	-0.95787	0.959512003215037	0.193852	0.219366	-0.346115
Trial1	3	1	blindfold	counterclockwise	practice	Free	1	0.5	0	0.7277069	0.56107	-1.44985	-0.9648	0.966730873116932	0.276496	0.240453	-0.427757
Trial1	3	1	blindfold	counterclockwise	practice	Free	1	0.5	0	0.7477112	0.56609	-1.44987	-0.97168	0.973924987228403	0.225226	0.172679	-0.343161
Trial1	3	1	blindfold	counterclockwise	practice	Free	1	0.5	0	0.7677155	0.57133	-1.44989	-0.9787	0.981295890924853	0.215495	0.193775	-0.331075
Trial1	3	1	blindfold	counterclockwise	practice	Free	1	0.5	0	0.7877197	0.57649	-1.44989	-0.9932799	0.996220735614775	0.248083	0.350287	-0.345029
Trial1	3	1	blindfold	counterclockwise	practice	Free	1	0.5	0	0.8077087	0.58714	-1.44985	-1.00061	1.00439719897352	0.21014	0.269715	-0.314001
Trial1	3	1	blindfold	counterclockwise	practice	Free	1	0.5	0	0.827713	0.59251	-1.44984	-1.00826	1.0124951103378	0.249825	0.269632	-0.306221
Trial1	3	1	blindfold	counterclockwise	practice	Free	1	0.5	0	0.8477173	0.59815	-1.44986	-1.01582	1.02055070988709	0.208636	0.239941	-0.292611
Trial1	3	1	blindfold	counterclockwise	practice	Free	1	0.5	0	0.8677216	0.6037	-1.44988	-1.02354	1.0287797912189	0.248557	0.261034	-0.339527
Trial1	3	1	blindfold	counterclockwise	practice	Free	1	0.5	0	0.8877106	0.60932	-1.44989	-1.0397	1.04543149663001	0.251992	0.146723	-0.376908
Trial1	3	1	blindfold	counterclockwise	practice	Free	1	0.5	0	0.9077148	0.62101	-1.44991	-1.04789	1.0548539066223	0.34953	0.231259	-0.414198
Trial1	3	1	blindfold	counterclockwise	practice	Free	1	0.5	0	0.9277191	0.62693	-1.44989	-1.0564	1.06399826721775	0.293583	0.248122	-0.334496
Trial1	3	1	blindfold	counterclockwise	practice	Free	1	0.5	0	0.9477081	0.63293	-1.44987	-1.06474	1.07300584382973	0.278965	0.286132	-0.318657
Trial1	3	1	blindfold	counterclockwise	practice	Free	1	0.5	0	0.9677124	0.63918	-1.44985	-1.0734	1.08238564195127	0.253692	0.319901	-0.333295
Trial1	3	1	blindfold	counterclockwise	practice	Free	1	0.5	0	0.9877167	0.64545	-1.44986	-1.09042	1.10007794930164	0.238317	0.294438	-0.276881
Trial1	3	1	blindfold	counterclockwise	practice	Free	1	0.5	0	1.007721	0.65772	-1.44984	-1.0992	1.11045767659132	0.264991	0.336581	-0.158542
Trial1	3	1	blindfold	counterclockwise	practice	Free	1	0.5	0	1.02771	0.66399	-1.44984	-1.10764	1.11971387351135	0.387278	0.340729	-0.079398
Trial1	3	1	blindfold	counterclockwise	practice	Free	1	0.5	0	1.047714	0.67059	-1.44982	-1.11603	1.12899241544784	0.331804	0.416806	-0.200283
Trial1	3	1	blindfold	counterclockwise	practice	Free	1	0.5	0	1.067719	0.67709	-1.44979	-1.12436	1.13822062707278	0.180471	0.374394	-0.207982
Trial1	3	1	blindfold	counterclockwise	practice	Free	1	0.5	0	1.087708	0.68383	-1.4498	-1.14124	1.15595078465363	0.123339	0.420842	-0.310297
Trial1	3	1	blindfold	counterclockwise	practice	Free	1	0.5	0	1.107712	0.69686	-1.44981	-1.14946	1.16619555001785	0.238799	0.327524	-0.205935
Trial1	3	1	blindfold	counterclockwise	practice	Free	1	0.5	0	1.127716	0.70338	-1.44981	-1.15786	1.17558637190312	0.286299	0.437443	-0.193012
Trial1	3	1	blindfold	counterclockwise	practice	Free	1	0.5	0	1.14772	0.70996	-1.44979	-1.16594	1.18469379436141	0.319815	0.399264	-0.163705
Trial1	3	1	blindfold	counterclockwise	practice	Free	1	0.5	0	1.167709	0.71681	-1.4498	-1.17397	1.1938224718806	0.323053	0.37377	-0.150411
Trial1	3	1	blindfold	counterclockwise	practice	Free	1	0.5	0	1.187714	0.72351	-1.44981	-1.19032	1.21112281381295	0.30705	0.382129	-0.285154
Trial1	3	1	blindfold	counterclockwise	practice	Free	1	0.5	0	1.207718	0.73725	-1.44983	-1.19861	1.22186470457898	0.247253	0.259221	-0.106521
Trial1	3	1	blindfold	counterclockwise	practice	Free	1	0.5	0	1.227707	0.74435	-1.44984	-1.20635	1.23084827069886	0.341509	0.407234	-0.109198
Trial1	3	1	blindfold	counterclockwise	practice	Free	1	0.5	0	1.247711	0.75109	-1.44981	-1.21473	1.24040929340909	0.283119	0.385969	-0.106492
Trial1	3	1	blindfold	counterclockwise	practice	Free	1	0.5	0	1.267715	0.7585	-1.4498	-1.22227	1.24930630849929	0.234114	0.402781	-0.022667
Trial1	3	1	blindfold	counterclockwise	practice	Free	1	0.5	0	1.28772	0.76529	-1.44979	-1.23789	1.26599781219132	0.180033	0.419619	-0.230871
Trial1	3	1	blindfold	counterclockwise	practice	Free	1	0.5	0	1.307709	0.77947	-1.44982	-1.24554	1.27650828861934	0.195259	0.322088	-0.161265
Trial1	3	1	blindfold	counterclockwise	practice	Free	1	0.5	0	1.327713	0.78644	-1.44983	-1.25345	1.28576237111374	0.193027	0.266983	-0.242775
Trial1	3	1	blindfold	counterclockwise	practice	Free	1	0.5	0	1.347717	0.79357	-1.44985	-1.2611	1.29481916885103	0.193887	0.26267	-0.190524
Trial1	3	1	blindfold	counterclockwise	practice	Free	1	0.5	0	1.367722	0.80047	-1.44987	-1.26874	1.30383405760303	0.147454	0.304923	-0.15517
Trial1	3	1	blindfold	counterclockwise	practice	Free	1	0.5	0	1.387711	0.80738	-1.44987	-1.2842	1.3204741559622	0.206964	0.232905	-0.222514
Trial1	3	1	blindfold	counterclockwise	practice	Free	1	0.5	0	1.407715	0.82142	-1.44987	-1.29174	1.33112843091551	0.15898	0.296234	-0.151417
Trial1	3	1	blindfold	counterclockwise	practice	Free	1	0.5	0	1.427719	0.8283	-1.44986	-1.29921	1.34004764823929	0.119136	0.330004	-0.075464
Trial1	3	1	blindfold	counterclockwise	practice	Free	1	0.5	0	1.447708	0.83511	-1.44984	-1.30685	1.34913139715101	0.158	0.321455	-0.062438
Trial1	3	1	blindfold	counterclockwise	practice	Free	1	0.5	0	1.467712	0.84203	-1.44985	-1.31445	1.35822066797179	0.107745	0.169035	-0.238315
Trial1	3	1	blindfold	counterclockwise	practice	Free	1	0.5	0	1.487717	0.84868	-1.44987	-1.32921	1.37418222128434	0.123902	0.321306	-0.192884
Trial1	3	1	blindfold	counterclockwise	practice	Free	1	0.5	0	1.507721	0.862	-1.44988	-1.33651	1.3846671578844	0.114335	0.261926	-0.071076
Trial1	3	1	blindfold	counterclockwise	practice	Free	1	0.5	0	1.52771	0.86866	-1.44988	-1.34392	1.39356776724256	0.058418	0.350716	-0.090285
Trial1	3	1	blindfold	counterclockwise	practice	Free	1	0.5	0	1.547714	0.87503	-1.44983	-1.35094	1.40202938114027	0.08638	0.371764	0.0083583
Trial1	3	1	blindfold	counterclockwise	practice	Free	1	0.5	0	1.567719	0.88128	-1.44981	-1.35796	1.41047146906565	0.075545	0.350498	-0.033789
Trial1	3	1	blindfold	counterclockwise	practice	Free	1	0.5	0	1.587708	0.8876001	-1.44979	-1.3711	1.42483293043611	0.125944	0.51122	0.057589
Trial1	3	1	blindfold	counterclockwise	practice	Free	1	0.5	0	1.607712	0.89943	-1.44978	-1.37743	1.43417488721898	0.083843	0.312155	-0.0023279
Trial1	3	1	blindfold	counterclockwise	practice	Free	1	0.5	0	1.627716	0.90516	-1.4498	-1.38376	1.44185516027161	0.045603	0.3586	-0.019643
Trial1	3	1	blindfold	counterclockwise	practice	Free	1	0.5	0	1.64772	0.91078	-1.44979	-1.38975	1.44918778731124	0.047445	0.320414	0.0017815
Trial1	3	1	blindfold	counterclockwise	practice	Free	1	0.5	0	1.667709	0.9164799	-1.4498	-1.39562	1.45643767352978	0.025273	0.28646	-0.072858
Trial1	3	1	blindfold	counterclockwise	practice	Free	1	0.5	0	1.687714	0.9219	-1.44983	-1.40732	1.46920020225847	0.047118	0.337157	-0.103964
Trial1	3	1	blindfold	counterclockwise	practice	Free	1	0.5	0	1.707718	0.93253	-1.44983	-1.413	1.47771812885502	0.049851	0.303118	-0.124675
Trial1	3	1	blindfold	counterclockwise	practice	Free	1	0.5	0	1.727707	0.93757	-1.44985	-1.41882	1.48476186478472	0.051488	0.201479	-0.137114
Trial1	3	1	blindfold	counterclockwise	practice	Free	1	0.5	0	1.747711	0.94267	-1.44986	-1.42444	1.49163874957697	0.078375	0.218331	-0.171746
Trial1	3	1	blindfold	counterclockwise	practice	Free	1	0.5	0	1.767715	0.94756	-1.44988	-1.43021	1.49860288018138	0.167596	0.171723	-0.096798
Trial1	3	1	blindfold	counterclockwise	practice	Free	1	0.5	0	1.78772	0.95243	-1.44991	-1.4415	1.51083267075346	0.18292	0.158989	-0.251373
Trial1	3	1	blindfold	counterclockwise	practice	Free	1	0.5	0	1.807709	0.96225	-1.44993	-1.44711	1.51914534325222	0.06789	0.154678	-0.088088
Trial1	3	1	blindfold	counterclockwise	practice	Free	1	0.5	0	1.827713	0.96702	-1.44991	-1.45286	1.52607651825414	0.062877	0.268882	-0.118321
Trial1	3	1	blindfold	counterclockwise	practice	Free	1	0.5	0	1.847717	0.97184	-1.44988	-1.45837	1.53280004520455	0.060833	0.205328	-0.067704
Trial1	3	1	blindfold	counterclockwise	practice	Free	1	0.5	0	1.867722	0.97645	-1.44985	-1.46385	1.5394354340323	0.062954	0.226401	-0.118184
Trial1	3	1	blindfold	counterclockwise	practice	Free	1	0.5	0	1.887711	0.98103	-1.44987	-1.47499	1.55144610844915	0.148957	0.179792	-0.157668
Trial1	3	1	blindfold	counterclockwise	practice	Free	1	0.5	0	1.907715	0.99051	-1.44994	-1.4805	1.55964106332117	0.147387	0.158561	-0.111034
Trial1	3	1	blindfold	counterclockwise	practice	Free	1	0.5	0	1.927719	0.99501	-1.44995	-1.48619	1.566459549344	0.160121	0.120447	-0.206678
Trial1	3	1	blindfold	counterclockwise	practice	Free	1	0.5	0	1.947708	0.99979	-1.44994	-1.49171	1.57320963799446	0.122077	0.120406	-0.122654
Trial1	3	1	blindfold	counterclockwise	practice	Free	1	0.5	0	1.967712	1.00443	-1.44992	-1.49724	1.5799295482911	0.164028	0.183836	-0.133882
Trial1	3	1	blindfold	counterclockwise	practice	Free	1	0.5	0	1.987717	1.00909	-1.44992	-1.50873	1.59230621138063	0.250335	0.200721	-0.274711
Trial1	3	1	blindfold	counterclockwise	practice	Free	1	0.5	0	2.007721	1.01886	-1.44996	-1.51454	1.60095189275647	0.318009	-0.057456	-0.248088
Trial1	3	1	blindfold	counterclockwise	practice	Free	1	0.5	0	2.02771	1.02409	-1.45002	-1.52063	1.60841097370527	0.327192	0.06951	-0.276386
Trial1	3	1	blindfold	counterclockwise	practice	Free	1	0.5	0	2.047714	1.02935	-1.45002	-1.52662	1.61579077252663	0.317177	0.094902	-0.214914
Trial1	3	1	blindfold	counterclockwise	practice	Free	1	0.5	0	2.067719	1.03478	-1.44999	-1.53265	1.62327005745982	0.347617	0.099123	-0.128952
Trial1	3	1	blindfold	counterclockwise	practice	Free	1	0.5	0	2.087708	1.04037	-1.44995	-1.54515	1.63691428436948	0.322669	0.15833	-0.209656
Trial1	3	1	blindfold	counterclockwise	practice	Free	1	0.5	0	2.107712	1.0525	-1.44991	-1.55108	1.64654346775298	0.284968	0.137076	-0.162278
Trial1	3	1	blindfold	counterclockwise	practice	Free	1	0.5	0	2.127716	1.05833	-1.44993	-1.55761	1.65465448834324	0.223383	0.014322	-0.107035
Trial1	3	1	blindfold	counterclockwise	practice	Free	1	0.5	0	2.14772	1.06467	-1.44996	-1.56364	1.66247461430195	0.315509	-0.0068486	-0.250793
Trial1	3	1	blindfold	counterclockwise	practice	Free	1	0.5	0	2.167709	1.07078	-1.45002	-1.57009	1.67062043415109	0.363774	-0.104162	-0.209785
Trial1	3	1	blindfold	counterclockwise	practice	Free	1	0.5	0	2.187714	1.07743	-1.45004	-1.58266	1.68470708569719	0.369968	0.039735	-0.157683
Trial1	3	1	blindfold	counterclockwise	practice	Free	1	0.5	0	2.207718	1.09053	-1.44995	-1.58882	1.69501475960072	0.256661	0.374005	-0.024848
Trial1	3	1	blindfold	counterclockwise	practice	Free	1	0.5	0	2.227707	1.09749	-1.44988	-1.59501	1.70324727467087	0.234195	0.361225	0.0060817
Trial1	3	1	blindfold	counterclockwise	practice	Free	1	0.5	0	2.247711	1.10426	-1.44983	-1.60087	1.71111510658163	0.234551	0.403445	-0.027631
Trial1	3	1	blindfold	counterclockwise	practice	Free	1	0.5	0	2.267715	1.11124	-1.44983	-1.6066	1.71894679434119	0.076757	0.170609	-0.024992
Trial1	3	1	blindfold	counterclockwise	practice	Free	1	0.5	0	2.28772	1.11799	-1.44987	-1.61812	1.73211553765811	0.182874	0.136702	-0.018379
Trial1	3	1	blindfold	counterclockwise	practice	Free	1	0.5	0	2.307709	1.13167	-1.44997	-1.62381	1.74234488183238	0.188829	0.107041	-0.184453
Trial1	3	1	blindfold	counterclockwise	practice	Free	1	0.5	0	2.327713	1.13844	-1.44997	-1.62947	1.7500794555685	0.139305	0.149328	-0.112961
Trial1	3	1	blindfold	counterclockwise	practice	Free	1	0.5	0	2.347717	1.14522	-1.44993	-1.63543	1.75810696938964	0.138095	0.170434	-0.133134
Trial1	3	1	blindfold	counterclockwise	practice	Free	1	0.5	0	2.367722	1.15242	-1.4499	-1.64083	1.76577885882883	0.212907	0.195769	-0.122843
Trial1	3	1	blindfold	counterclockwise	practice	Free	1	0.5	0	2.387711	1.15899	-1.4499	-1.65195	1.77854055472214	0.129988	0.17456	-0.109734
Trial1	3	1	blindfold	counterclockwise	practice	Free	1	0.5	0	2.407715	1.17256	-1.44991	-1.65734	1.78860631985854	0.125113	0.263326	-0.135758
Trial1	3	1	blindfold	counterclockwise	practice	Free	1	0.5	0	2.427719	1.17911	-1.44991	-1.66289	1.79621643205918	0.156048	0.153247	-0.16063
Trial1	3	1	blindfold	counterclockwise	practice	Free	1	0.5	0	2.447708	1.18579	-1.44992	-1.66829	1.80374599006713	0.119486	0.026255	-0.098135
Trial1	3	1	blindfold	counterclockwise	practice	Free	1	0.5	0	2.467712	1.19225	-1.44995	-1.67372	1.81122851309924	0.172616	0.060088	-0.179018
Trial1	3	1	blindfold	counterclockwise	practice	Free	1	0.5	0	2.487717	1.19874	-1.44996	-1.68488	1.82402255225138	0.190547	0.127776	-0.188597
Trial1	3	1	blindfold	counterclockwise	practice	Free	1	0.5	0	2.507721	1.21201	-1.44995	-1.69043	1.83426061795055	0.203619	0.068477	-0.173654
Trial1	3	1	blindfold	counterclockwise	practice	Free	1	0.5	0	2.52771	1.21856	-1.44997	-1.69602	1.84195893395628	0.206324	0.013456	-0.190058
Trial1	3	1	blindfold	counterclockwise	practice	Free	1	0.5	0	2.547714	1.22513	-1.44999	-1.70185	1.84989373862079	0.243117	-0.058484	-0.283169
Trial1	3	1	blindfold	counterclockwise	practice	Free	1	0.5	0	2.567719	1.23192	-1.45002	-1.70773	1.85796900737123	0.181226	-0.105028	-0.172413
Trial1	3	1	blindfold	counterclockwise	practice	Free	1	0.5	0	2.587708	1.23873	-1.45002	-1.71912	1.87112153086227	0.17292	0.072714	-0.148052
Trial1	3	1	blindfold	counterclockwise	practice	Free	1	0.5	0	2.607712	1.25208	-1.44995	-1.72475	1.88159154630309	0.178814	0.157301	-0.100014
Trial1	3	1	blindfold	counterclockwise	practice	Free	1	0.5	0	2.627716	1.2588	-1.44994	-1.73053	1.88957975424419	0.188958	0.076869	-0.106712
Trial1	3	1	blindfold	counterclockwise	practice	Free	1	0.5	0	2.64772	1.26556	-1.44996	-1.7362	1.89749106234589	0.166077	0.038765	-0.242208
Trial1	3	1	blindfold	counterclockwise	practice	Free	1	0.5	0	2.667709	1.27253	-1.44997	-1.74195	1.9055688031056	0.122673	0.013363	-0.278967
Trial1	3	1	blindfold	counterclockwise	practice	Free	1	0.5	0	2.687714	1.27928	-1.44999	-1.75391	1.91923889525908	0.035908	-0.016259	-0.216533
Trial1	3	1	blindfold	counterclockwise	practice	Free	1	0.5	0	2.707718	1.2926	-1.45002	-1.75992	1.93016404136159	0.070595	-0.058558	-0.206368
Trial1	3	1	blindfold	counterclockwise	practice	Free	1	0.5	0	2.727707	1.29939	-1.45003	-1.76622	1.93870005732384	0.102343	0.034562	-0.260581
Trial1	3	1	blindfold	counterclockwise	practice	Free	1	0.5	0	2.747711	1.30595	-1.45004	-1.77246	1.94709262185685	0.105966	-0.037355	-0.28114
Trial1	3	1	blindfold	counterclockwise	practice	Free	1	0.5	0	2.767715	1.31268	-1.45006	-1.77881	1.95566200929749	0.106234	-0.058478	-0.174483
Trial1	3	1	blindfold	counterclockwise	practice	Free	1	0.5	0	2.78772	1.31913	-1.45007	-1.79205	1.97038505806848	-0.03619	-0.03305	-0.277329
Trial1	3	1	blindfold	counterclockwise	practice	Free	1	0.5	0	2.807709	1.33181	-1.45007	-1.79891	1.98191451342026	0.035775	-0.181081	-0.28838
Trial1	3	1	blindfold	counterclockwise	practice	Free	1	0.5	0	2.827713	1.33786	-1.45007	-1.80585	1.99075450201564	0.014999	-0.058322	-0.245001
Trial1	3	1	blindfold	counterclockwise	practice	Free	1	0.5	0	2.847717	1.34412	-1.45006	-1.81246	1.99938732424893	0.073584	-0.113308	-0.257326
Trial1	3	1	blindfold	counterclockwise	practice	Free	1	0.5	0	2.867722	1.34975	-1.45004	-1.81957	2.00821073436056	0.063818	-0.054047	-0.159751
Trial1	3	1	blindfold	counterclockwise	practice	Free	1	0.5	0	2.887711	1.35564	-1.45003	-1.83358	2.02339698938455	0.075285	0.055997	-0.269185
Trial1	3	1	blindfold	counterclockwise	practice	Free	1	0.5	0	2.907715	1.36667	-1.45003	-1.84072	2.03454349684604	-0.058841	0.017943	-0.257597
Trial1	3	1	blindfold	counterclockwise	practice	Free	1	0.5	0	2.927719	1.37197	-1.45003	-1.84812	2.04349681182929	-0.0083583	-0.108992	-0.287135
Trial1	3	1	blindfold	counterclockwise	practice	Free	1	0.5	0	2.947708	1.37711	-1.45004	-1.85532	2.05220227467964	-0.031332	-0.041261	-0.103524
Trial1	3	1	blindfold	counterclockwise	practice	Free	1	0.5	0	2.967712	1.38224	-1.45003	-1.86277	2.06113073122834	-0.024038	-0.087803	-0.299159
Trial1	3	1	blindfold	counterclockwise	practice	Free	1	0.5	0	2.987717	1.38704	-1.45001	-1.87727	2.07629058311643	-0.116637	0.013765	-0.105698
Trial1	3	1	blindfold	counterclockwise	practice	Free	1	0.5	0	3.007721	1.39614	-1.44999	-1.88481	2.08700155458709	-0.193112	0.060314	-0.260006
Trial1	3	1	blindfold	counterclockwise	practice	Free	1	0.5	0	3.02771	1.39614	-1.44999	-1.88481	2.08700155458709	-0.193112	0.060314	-0.260006
Trial1	3	1	blindfold	counterclockwise	practice	Free	1	0.5	0	3.047714	1.4004	-1.45	-1.89908	2.10171953716985	-0.147643	-0.100487	-0.262846
Trial1	3	1	blindfold	counterclockwise	practice	Free	1	0.5	0	3.067719	1.4078	-1.45003	-1.90692	2.11197644051105	-0.165032	-0.020048	-0.212432
Trial1	3	1	blindfold	counterclockwise	practice	Free	1	0.5	0	3.087708	1.41133	-1.45003	-1.92218	2.1272749025061	-0.175982	-0.12583	-0.150398
Trial1	3	1	blindfold	counterclockwise	practice	Free	1	0.5	0	3.107712	1.41772	-1.44998	-1.92997	2.13705263981839	-0.147906	0.11113	-0.230727
Trial1	3	1	blindfold	counterclockwise	practice	Free	1	0.5	0	3.127716	1.42072	-1.44995	-1.93423	2.14218849338814	-0.272169	0.144951	-0.142013
Trial1	3	1	blindfold	counterclockwise	practice	Free	1	0.5	0	3.14772	1.42254	-1.44993	-1.93526	2.14390098843892	-0.01198	0.199923	-1.115208
Trial1	3	1	blindfold	counterclockwise	practice	Free	1	0.5	0	3.167709	1.42369	-1.44998	-1.9354	2.14452245512048	-0.063866	-0.439043	-0.446092
Trial1	3	1	blindfold	counterclockwise	practice	Free	1	0.5	0	3.187714	1.42448	-1.45016	-1.93533	2.14479964957646	-0.059015	-0.282368	-0.598782
Trial1	3	1	blindfold	counterclockwise	practice	Free	1	0.5	0	3.207718	1.42518	-1.45017	-1.93533	2.14510146452852	-0.045814	-0.47685	-0.570802
Trial1	3	1	blindfold	counterclockwise	practice	Free	1	0.5	0	3.227707	1.42519	-1.4502	-1.93534	2.1451148177233	-0.059303	-0.442894	-0.696966
Trial1	3	1	blindfold	counterclockwise	practice	Free	1	0.5	0	3.247711	1.42514	-1.4502	-1.93536	2.14511123659352	-0.041804	-0.248136	-0.674716
Trial1	3	1	blindfold	counterclockwise	practice	Free	1	0.5	0	3.267715	1.42502	-1.45015	-1.9354	2.1450956057644	-0.141555	-0.27769	-0.486476
Trial1	3	1	blindfold	counterclockwise	practice	Free	1	0.5	0	3.28772	1.42481	-1.45014	-1.93553	2.14512227820651	-0.157762	-0.29877	-0.433189
Trial1	3	1	blindfold	counterclockwise	practice	Free	1	0.5	0	3.307709	1.42405	-1.45009	-1.93562	2.14487613331853	-0.078928	-0.099774	-0.384398
Trial1	3	1	blindfold	counterclockwise	practice	Free	1	0.5	0	3.327713	1.42358	-1.45007	-1.9357	2.14474586554964	0.017351	-0.205523	-0.341429
Trial1	3	1	blindfold	counterclockwise	practice	Free	1	0.5	0	3.347717	1.42313	-1.45009	-1.93576	2.14460613177596	0.115342	-0.23085	-0.39849
Trial1	3	1	blindfold	counterclockwise	practice	Free	1	0.5	0	3.367722	1.42279	-1.45012	-1.9358	2.14449607361259	0.124653	-0.256172	-0.3604
Trial1	3	1	blindfold	counterclockwise	practice	Free	1	0.5	0	3.387711	1.42261	-1.45013	-1.93582	2.14443659328596	0.067672	-0.361886	-0.370495
Trial1	3	1	blindfold	counterclockwise	practice	Free	1	0.5	0	3.407715	1.42247	-1.45017	-1.93582	2.14437638499194	0.022659	-0.255898	-0.497784
Trial1	3	1	blindfold	counterclockwise	practice	Free	1	0.5	0	3.427719	1.42246	-1.45016	-1.93582	2.14437202607733	0.108103	-0.310838	-0.495183
Trial1	3	1	blindfold	counterclockwise	practice	Free	1	0.5	0	3.447708	1.42246	-1.45016	-1.93582	2.14437202607733	0.173781	-0.353067	-0.4833
Trial1	3	1	blindfold	counterclockwise	practice	Free	1	0.5	0	3.467712	1.42248	-1.45017	-1.93581	2.14437165300015	0.294279	-0.429127	-0.500063
Trial1	3	1	blindfold	counterclockwise	practice	Free	1	0.5	0	3.487717	1.42256	-1.4502	-1.9357	2.14430684569807	0.40662	-0.450167	-0.471422
Trial1	3	1	blindfold	counterclockwise	practice	Free	1	0.5	0	3.507721	1.42318	-1.45024	-1.93559	2.1444743044568	0.469425	-0.437227	-0.543944
Trial1	3	1	blindfold	counterclockwise	practice	Free	1	0.5	0	3.52771	1.42376	-1.45023	-1.93546	2.14460671055945	0.496981	-0.352476	-0.497906
Trial1	3	1	blindfold	counterclockwise	practice	Free	1	0.5	0	3.547714	1.42449	-1.45019	-1.9353	2.14477680284976	0.418912	-0.326992	-0.523601
Trial1	3	1	blindfold	counterclockwise	practice	Free	1	0.5	0	3.567719	1.42542	-1.45017	-1.93511	2.14500649618857	0.367103	-0.335358	-0.555213
Trial1	3	1	blindfold	counterclockwise	practice	Free	1	0.5	0	3.587708	1.42647	-1.45017	-1.93465	2.14504478843243	0.411865	-0.288716	-0.628216
Trial1	3	1	blindfold	counterclockwise	practice	Free	1	0.5	0	3.607712	1.42904	-1.45018	-1.93435	2.1458856479024	0.586497	-0.457788	-0.643643
Trial1	3	1	blindfold	counterclockwise	practice	Free	1	0.5	0	3.627716	1.4307	-1.45023	-1.934	2.14628945990659	0.654491	-0.588954	-0.644099
Trial1	3	1	blindfold	counterclockwise	practice	Free	1	0.5	0	3.64772	1.43262	-1.45027	-1.9336	2.14676242682499	0.577327	-0.584723	-0.692026
Trial1	3	1	blindfold	counterclockwise	practice	Free	1	0.5	0	3.667709	1.4349	-1.45029	-1.93319	2.14738472663875	0.494298	-0.542405	-0.732499
Trial1	3	1	blindfold	counterclockwise	practice	Free	1	0.5	0	3.687714	1.43713	-1.45027	-1.93229	2.14754686359483	0.46674	-0.47042	-0.754462
Trial1	3	1	blindfold	counterclockwise	practice	Free	1	0.5	0	3.707718	1.4421	-1.45021	-1.93185	2.14932466845459	0.374392	-0.419394	-0.770881
Trial1	3	1	blindfold	counterclockwise	practice	Free	1	0.5	0	3.727707	1.44451	-1.45022	-1.93138	2.149960038482	0.377086	-0.495473	-0.830215
Trial1	3	1	blindfold	counterclockwise	practice	Free	1	0.5	0	3.747711	1.44704	-1.45025	-1.93091	2.15065072571155	0.416686	-0.571629	-0.822928
Trial1	3	1	blindfold	counterclockwise	practice	Free	1	0.5	0	3.767715	1.44971	-1.45028	-1.93042	2.15138796610037	0.46139	-0.635106	-0.818954
Trial1	3	1	blindfold	counterclockwise	practice	Free	1	0.5	0	3.78772	1.45235	-1.45031	-1.92944	2.15167594167795	0.447695	-0.639338	-0.828554
Trial1	3	1	blindfold	counterclockwise	practice	Free	1	0.5	0	3.807709	1.45772	-1.45031	-1.92894	2.15361016333887	0.369934	-0.584324	-0.809807
Trial1	3	1	blindfold	counterclockwise	practice	Free	1	0.5	0	3.827713	1.46032	-1.4503	-1.92848	2.15435587992397	0.329067	-0.575861	-0.783084
Trial1	3	1	blindfold	counterclockwise	practice	Free	1	0.5	0	3.847717	1.46289	-1.45029	-1.92799	2.15506438247839	0.433717	-0.558934	-0.775738
Trial1	3	1	blindfold	counterclockwise	practice	Free	1	0.5	0	3.867722	1.46556	-1.45028	-1.9275	2.15582062152457	0.402131	-0.537775	-0.735305
Trial1	3	1	blindfold	counterclockwise	practice	Free	1	0.5	0	3.887711	1.46821	-1.45027	-1.92646	2.15607955285306	0.440494	-0.533543	-0.672599
Trial1	3	1	blindfold	counterclockwise	practice	Free	1	0.5	0	3.907715	1.47385	-1.45026	-1.92592	2.15813617016177	0.423529	-0.491151	-0.701155
Trial1	3	1	blindfold	counterclockwise	practice	Free	1	0.5	0	3.927719	1.47675	-1.45025	-1.92535	2.1589378856985	0.414953	-0.486826	-0.702644
Trial1	3	1	blindfold	counterclockwise	practice	Free	1	0.5	0	3.947708	1.47971	-1.45025	-1.92478	2.15977081551421	0.361925	-0.524879	-0.635517
Trial1	3	1	blindfold	counterclockwise	practice	Free	1	0.5	0	3.967712	1.48282	-1.45027	-1.92419	2.16065789662893	0.396833	-0.562965	-0.601635
Trial1	3	1	blindfold	counterclockwise	practice	Free	1	0.5	0	3.987717	1.486	-1.45028	-1.92297	2.16102042219283	0.47289	-0.558733	-0.613155
Trial1	3	1	blindfold	counterclockwise	practice	Free	1	0.5	0	4.007721	1.49262	-1.45028	-1.92228	2.16343595394549	0.523886	-0.558733	-0.626028
Trial1	3	1	blindfold	counterclockwise	practice	Free	1	0.5	0	4.02771	1.49613	-1.45028	-1.92159	2.16443594760745	0.553285	-0.546038	-0.56144
Trial1	3	1	blindfold	counterclockwise	practice	Free	1	0.5	0	4.047714	1.49971	-1.45027	-1.92086	2.16543826823501	0.501903	-0.524879	-0.531505
Trial1	3	1	blindfold	counterclockwise	practice	Free	1	0.5	0	4.067719	1.50355	-1.45026	-1.92011	2.16654906061826	0.423035	-0.503708	-0.520615
Trial1	3	1	blindfold	counterclockwise	practice	Free	1	0.5	0	4.087708	1.50761	-1.45026	-1.91854	2.167042586912	0.44933	-0.56294	-0.562473
Trial1	3	1	blindfold	counterclockwise	practice	Free	1	0.5	0	4.107712	1.51573	-1.45029	-1.91773	2.17011422113862	0.553335	-0.672967	-0.606387
Trial1	3	1	blindfold	counterclockwise	practice	Free	1	0.5	0	4.127716	1.52006	-1.45033	-1.91688	2.17139390936637	0.531707	-0.740676	-0.610289
Trial1	3	1	blindfold	counterclockwise	practice	Free	1	0.5	0	4.14772	1.52439	-1.45035	-1.91602	2.17267291902192	0.612177	-0.727981	-0.559473
Trial1	3	1	blindfold	counterclockwise	practice	Free	1	0.5	0	4.167709	1.52899	-1.45036	-1.91513	2.17406151541953	0.588959	-0.736444	-0.598787
Trial1	3	1	blindfold	counterclockwise	practice	Free	1	0.5	0	4.187714	1.53359	-1.45035	-1.91326	2.17459707131931	0.528422	-0.677199	-0.575723
Trial1	3	1	blindfold	counterclockwise	practice	Free	1	0.5	0	4.207718	1.54319	-1.45033	-1.91233	2.17835972103639	0.46592	-0.694126	-0.660405
Trial1	3	1	blindfold	counterclockwise	practice	Free	1	0.5	0	4.227707	1.54812	-1.45034	-1.91139	2.17990065358557	0.49291	-0.698358	-0.680603
Trial1	3	1	blindfold	counterclockwise	practice	Free	1	0.5	0	4.247711	1.55277	-1.45036	-1.91038	2.18125571144597	0.470587	-0.799921	-0.680482
Trial1	3	1	blindfold	counterclockwise	practice	Free	1	0.5	0	4.267715	1.55788	-1.45038	-1.90945	2.18291312168471	0.510233	-0.766067	-0.673328
Trial1	3	1	blindfold	counterclockwise	practice	Free	1	0.5	0	4.28772	1.56259	-1.45039	-1.90749	2.18348704414367	0.466863	-0.766067	-0.680803
Trial1	3	1	blindfold	counterclockwise	practice	Free	1	0.5	0	4.307709	1.57251	-1.45035	-1.90652	2.18748628650481	0.417903	-0.643345	-0.681543
Trial1	3	1	blindfold	counterclockwise	practice	Free	1	0.5	0	4.327713	1.57739	-1.45033	-1.90552	2.18901243555665	0.302334	-0.65604	-0.691543
Trial1	3	1	blindfold	counterclockwise	practice	Free	1	0.5	0	4.347717	1.58223	-1.45032	-1.90457	2.19057270868908	0.297513	-0.664504	-0.688123
Trial1	3	1	blindfold	counterclockwise	practice	Free	1	0.5	0	4.367722	1.58713	-1.45033	-1.90362	2.19217258705687	0.368852	-0.740676	-0.72513
Trial1	3	1	blindfold	counterclockwise	practice	Free	1	0.5	0	4.387711	1.59181	-1.45035	-1.90177	2.19289254479818	0.356161	-0.770299	-0.706083
Trial1	3	1	blindfold	counterclockwise	practice	Free	1	0.5	0	4.407715	1.60101	-1.45039	-1.90081	2.19665691710731	0.413551	-0.799921	-0.703635
Trial1	3	1	blindfold	counterclockwise	practice	Free	1	0.5	0	4.427719	1.60573	-1.4504	-1.89982	2.19817080258489	0.444606	-0.787226	-0.673994
Trial1	3	1	blindfold	counterclockwise	practice	Free	1	0.5	0	4.447708	1.61042	-1.4504	-1.89893	2.19976543578605	0.434051	-0.727981	-0.634042
Trial1	3	1	blindfold	counterclockwise	practice	Free	1	0.5	0	4.467712	1.61493	-1.45038	-1.89801	2.20125204063069	0.392425	-0.727981	-0.65094
Trial1	3	1	blindfold	counterclockwise	practice	Free	1	0.5	0	4.487717	1.61942	-1.45037	-1.89614	2.20191917953505	0.448992	-0.732212	-0.570614
Trial1	3	1	blindfold	counterclockwise	practice	Free	1	0.5	0	4.507721	1.62854	-1.45037	-1.8952	2.20576193485751	0.428775	-0.70259	-0.556378
Trial1	3	1	blindfold	counterclockwise	practice	Free	1	0.5	0	4.52771	1.63307	-1.45037	-1.89425	2.20726772347624	0.478627	-0.706822	-0.549071
Trial1	3	1	blindfold	counterclockwise	practice	Free	1	0.5	0	4.547714	1.63766	-1.45036	-1.89326	2.20877879646181	0.44928	-0.723749	-0.505768
Trial1	3	1	blindfold	counterclockwise	practice	Free	1	0.5	0	4.567719	1.64245	-1.45037	-1.89228	2.21041070342867	0.456585	-0.744908	-0.490862
Trial1	3	1	blindfold	counterclockwise	practice	Free	1	0.5	0	4.587708	1.64713	-1.45037	-1.89027	2.2111146326241	0.450718	-0.766067	-0.483291
Trial1	3	1	blindfold	counterclockwise	practice	Free	1	0.5	0	4.607712	1.6566	-1.45037	-1.88926	2.21518095339754	0.45633	-0.719517	-0.48597
Trial1	3	1	blindfold	counterclockwise	practice	Free	1	0.5	0	4.627716	1.6617	-1.45036	-1.88823	2.2169707528627	0.527927	-0.677199	-0.479279
Trial1	3	1	blindfold	counterclockwise	practice	Free	1	0.5	0	4.64772	1.66644	-1.45034	-1.88715	2.21853941939153	0.481971	-0.677199	-0.482208
Trial1	3	1	blindfold	counterclockwise	practice	Free	1	0.5	0	4.667709	1.67155	-1.45034	-1.88608	2.22032145250753	0.47348	-0.689894	-0.477381
Trial1	3	1	blindfold	counterclockwise	practice	Free	1	0.5	0	4.687714	1.67658	-1.45035	-1.88387	2.22110491224316	0.443222	-0.711053	-0.48356
Trial1	3	1	blindfold	counterclockwise	practice	Free	1	0.5	0	4.707718	1.6868	-1.45034	-1.88275	2.22558789764396	0.474866	-0.643345	-0.403859
Trial1	3	1	blindfold	counterclockwise	practice	Free	1	0.5	0	4.727707	1.69216	-1.45033	-1.88158	2.22746257011295	0.463733	-0.626417	-0.426756
Trial1	3	1	blindfold	counterclockwise	practice	Free	1	0.5	0	4.747711	1.69745	-1.45032	-1.88041	2.22931108631917	0.511601	-0.647576	-0.373163
Trial1	3	1	blindfold	counterclockwise	practice	Free	1	0.5	0	4.767715	1.70304	-1.45032	-1.87921	2.23130801482191	0.459534	-0.65604	-0.383952
Trial1	3	1	blindfold	counterclockwise	practice	Free	1	0.5	0	4.78772	1.70858	-1.45033	-1.87666	2.23215554416852	0.533588	-0.672967	-0.367535
Trial1	3	1	blindfold	counterclockwise	practice	Free	1	0.5	0	4.807709	1.72012	-1.45034	-1.87543	2.23739374871031	0.498815	-0.65604	-0.331208
Trial1	3	1	blindfold	counterclockwise	practice	Free	1	0.5	0	4.827713	1.72596	-1.45033	-1.87412	2.23948731463271	0.554818	-0.639113	-0.357196
Trial1	3	1	blindfold	counterclockwise	practice	Free	1	0.5	0	4.847717	1.73194	-1.45033	-1.87272	2.24159685274213	0.573815	-0.685663	-0.318151
Trial1	3	1	blindfold	counterclockwise	practice	Free	1	0.5	0	4.867722	1.73826	-1.45034	-1.87133	2.24391703563148	0.59172	-0.715285	-0.356662
Trial1	3	1	blindfold	counterclockwise	practice	Free	1	0.5	0	4.887711	1.74457	-1.45034	-1.86843	2.24499105012748	0.596107	-0.694126	-0.333635
Trial1	3	1	blindfold	counterclockwise	practice	Free	1	0.5	0	4.907715	1.75762	-1.45033	-1.86688	2.25096627299016	0.547013	-0.634881	-0.358338
Trial1	3	1	blindfold	counterclockwise	practice	Free	1	0.5	0	4.927719	1.76454	-1.45032	-1.86535	2.25357315287375	0.516369	-0.626417	-0.401495
Trial1	3	1	blindfold	counterclockwise	practice	Free	1	0.5	0	4.947708	1.77136	-1.45032	-1.86374	2.25607690836495	0.524896	-0.647576	-0.439135
Trial1	3	1	blindfold	counterclockwise	practice	Free	1	0.5	0	4.967712	1.77827	-1.45033	-1.86216	2.25867526505468	0.541895	-0.719517	-0.450958
Trial1	3	1	blindfold	counterclockwise	practice	Free	1	0.5	0	4.987717	1.78545	-1.45035	-1.85896	2.26011362867223	0.46593	-0.727981	-0.476406
Trial1	3	1	blindfold	counterclockwise	practice	Free	1	0.5	0	5.007721	1.79951	-1.45038	-1.85728	2.26676317759099	0.557421	-0.795689	-0.477253
Trial1	3	1	blindfold	counterclockwise	practice	Free	1	0.5	0	5.02771	1.80682	-1.45039	-1.85558	2.2695717833351	0.596425	-0.791458	-0.46271
Trial1	3	1	blindfold	counterclockwise	practice	Free	1	0.5	0	5.047714	1.81419	-1.45039	-1.85396	2.27250154122282	0.538322	-0.757603	-0.519912
Trial1	3	1	blindfold	counterclockwise	practice	Free	1	0.5	0	5.067719	1.82121	-1.45039	-1.85221	2.27514343944364	0.602324	-0.740676	-0.464759
Trial1	3	1	blindfold	counterclockwise	practice	Free	1	0.5	0	5.087708	1.82876	-1.45038	-1.84868	2.27666874731401	0.668662	-0.732212	-0.458271
Trial1	3	1	blindfold	counterclockwise	practice	Free	1	0.5	0	5.107712	1.84384	-1.45037	-1.8468	2.28398250468002	0.666127	-0.719517	-0.456977
Trial1	3	1	blindfold	counterclockwise	practice	Free	1	0.5	0	5.127716	1.85185	-1.45036	-1.84492	2.28718789393336	0.652609	-0.664504	-0.455271
Trial1	3	1	blindfold	counterclockwise	practice	Free	1	0.5	0	5.14772	1.85979	-1.45035	-1.84293	2.29028819803926	0.692947	-0.698358	-0.421918
Trial1	3	1	blindfold	counterclockwise	practice	Free	1	0.5	0	5.167709	1.86816	-1.45035	-1.84095	2.29367799804661	0.720859	-0.736444	-0.429278
Trial1	3	1	blindfold	counterclockwise	practice	Free	1	0.5	0	5.187714	1.87646	-1.45036	-1.83685	2.2953562761986	0.684317	-0.744908	-0.44599
Trial1	3	1	blindfold	counterclockwise	practice	Free	1	0.5	0	5.207718	1.89354	-1.45038	-1.83465	2.30388683938088	0.734051	-0.74914	-0.475963
Trial1	3	1	blindfold	counterclockwise	practice	Free	1	0.5	0	5.227707	1.90261	-1.45038	-1.83246	2.30764486216711	0.765521	-0.778762	-0.469975
Trial1	3	1	blindfold	counterclockwise	practice	Free	1	0.5	0	5.247711	1.91162	-1.45038	-1.83013	2.31128692878076	0.718564	-0.732212	-0.428454
Trial1	3	1	blindfold	counterclockwise	practice	Free	1	0.5	0	5.267715	1.92114	-1.45038	-1.82774	2.3152262412933	0.801898	-0.770299	-0.444158
Trial1	3	1	blindfold	counterclockwise	practice	Free	1	0.5	0	5.28772	1.93088	-1.45038	-1.82297	2.31746352137476	0.830984	-0.761835	-0.410182
Trial1	3	1	blindfold	counterclockwise	practice	Free	1	0.5	0	5.307709	1.95011	-1.45037	-1.82031	2.32730491247726	0.68872	-0.732212	-0.473012
Trial1	3	1	blindfold	counterclockwise	practice	Free	1	0.5	0	5.327713	1.96078	-1.45036	-1.81781	2.33201870828397	0.800029	-0.723749	-0.423832
Trial1	3	1	blindfold	counterclockwise	practice	Free	1	0.5	0	5.347717	1.97071	-1.45036	-1.8151	2.33614551439568	0.776526	-0.732212	-0.454858
Trial1	3	1	blindfold	counterclockwise	practice	Free	1	0.5	0	5.367722	1.98146	-1.45036	-1.8124	2.34083698497055	0.741805	-0.715285	-0.441043
Trial1	3	1	blindfold	counterclockwise	practice	Free	1	0.5	0	5.387711	1.9921	-1.45036	-1.80669	2.34317969572639	0.765162	-0.685663	-0.421244
Trial1	3	1	blindfold	counterclockwise	practice	Free	1	0.5	0	5.407715	2.01435	-1.45035	-1.80378	2.35518116203709	0.819105	-0.744908	-0.409826
Trial1	3	1	blindfold	counterclockwise	practice	Free	1	0.5	0	5.427719	2.02563	-1.45036	-1.80079	2.36016765098273	0.753266	-0.711053	-0.36509
Trial1	3	1	blindfold	counterclockwise	practice	Free	1	0.5	0	5.447708	2.0371	-1.45036	-1.79764	2.36520327280903	0.733265	-0.757603	-0.407333
Trial1	3	1	blindfold	counterclockwise	practice	Free	1	0.5	0	5.467712	2.04912	-1.45037	-1.79452	2.37066967782669	0.827454	-0.719517	-0.392394
Trial1	3	1	blindfold	counterclockwise	practice	Free	1	0.5	0	5.487717	2.06096	-1.45037	-1.78799	2.37350039405814	0.774252	-0.70259	-0.382636
Trial1	3	1	blindfold	counterclockwise	practice	Free	1	0.5	0	5.507721	2.08554	-1.45036	-1.78467	2.3872546340004	0.710849	-0.732212	-0.345324
Trial1	3	1	blindfold	counterclockwise	practice	Free	1	0.5	0	5.52771	2.09792	-1.45036	-1.78117	2.39288845725978	0.795076	-0.740676	-0.295556
Trial1	3	1	blindfold	counterclockwise	practice	Free	1	0.5	0	5.547714	2.11086	-1.45036	-1.7777	2.39897641057568	0.720544	-0.719517	-0.332525
Trial1	3	1	blindfold	counterclockwise	practice	Free	1	0.5	0	5.567719	2.1236	-1.45036	-1.77417	2.40494405163723	0.739345	-0.715285	-0.338776
Trial1	3	1	blindfold	counterclockwise	practice	Free	1	0.5	0	5.587708	2.13652	-1.45036	-1.76678	2.40825850919212	0.774229	-0.719517	-0.328015
Trial1	3	1	blindfold	counterclockwise	practice	Free	1	0.5	0	5.607712	2.16361	-1.45038	-1.76306	2.42404179864769	0.816856	-0.757603	-0.291888
Trial1	3	1	blindfold	counterclockwise	practice	Free	1	0.5	0	5.627716	2.17656	-1.45039	-1.75916	2.43012288476937	0.683867	-0.795689	-0.358365
Trial1	3	1	blindfold	counterclockwise	practice	Free	1	0.5	0	5.64772	2.19043	-1.45039	-1.75531	2.43693798366751	0.717349	-0.753371	-0.324826
Trial1	3	1	blindfold	counterclockwise	practice	Free	1	0.5	0	5.667709	2.20401	-1.45038	-1.75141	2.44358080031567	0.874921	-0.736444	-0.35143
Trial1	3	1	blindfold	counterclockwise	practice	Free	1	0.5	0	5.687714	2.21768	-1.45037	-1.74334	2.44737796716277	0.728374	-0.715285	-0.390574
Trial1	3	1	blindfold	counterclockwise	practice	Free	1	0.5	0	5.707718	2.24571	-1.45037	-1.7393	2.46427847604691	0.746879	-0.766067	-0.479225
Trial1	3	1	blindfold	counterclockwise	practice	Free	1	0.5	0	5.727707	2.26004	-1.45039	-1.73509	2.47149313724402	0.781052	-0.863398	-0.433137
Trial1	3	1	blindfold	counterclockwise	practice	Free	1	0.5	0	5.747711	2.27399	-1.45042	-1.73096	2.4785607978794	0.71895	-0.863398	-0.441511
Trial1	3	1	blindfold	counterclockwise	practice	Free	1	0.5	0	5.767715	2.28797	-1.45044	-1.72682	2.48570799615747	0.608789	-0.888789	-0.486043
Trial1	3	1	blindfold	counterclockwise	practice	Free	1	0.5	0	5.78772	2.30192	-1.45045	-1.71839	2.48993566393025	0.66166	-0.893021	-0.535205
Trial1	3	1	blindfold	counterclockwise	practice	Free	1	0.5	0	5.807709	2.33005	-1.45042	-1.71422	2.50751537209842	0.643261	-0.829544	-0.534508
Trial1	3	1	blindfold	counterclockwise	practice	Free	1	0.5	0	5.827713	2.34381	-1.45042	-1.70992	2.51464951624822	0.597321	-0.854935	-0.556395
Trial1	3	1	blindfold	counterclockwise	practice	Free	1	0.5	0	5.847717	2.35791	-1.45043	-1.70587	2.52226521799579	0.568322	-0.863398	-0.533759
Trial1	3	1	blindfold	counterclockwise	practice	Free	1	0.5	0	5.867722	2.37112	-1.45044	-1.70156	2.52910981729395	0.667547	-0.926875	-0.498357
Trial1	3	1	blindfold	counterclockwise	practice	Free	1	0.5	0	5.887711	2.38508	-1.45045	-1.6932	2.53386132090191	0.613213	-0.939571	-0.430489
Trial1	3	1	blindfold	counterclockwise	practice	Free	1	0.5	0	5.907715	2.41191	-1.45047	-1.68891	2.55104235160308	0.479396	-0.935339	-0.488334
Trial1	3	1	blindfold	counterclockwise	practice	Free	1	0.5	0	5.927719	2.42554	-1.45047	-1.68477	2.55854530744871	0.638338	-0.943802	-0.486114
Trial1	3	1	blindfold	counterclockwise	practice	Free	1	0.5	0	5.947708	2.43863	-1.45047	-1.68052	2.56562552697109	0.514789	-0.922643	-0.506657
Trial1	3	1	blindfold	counterclockwise	practice	Free	1	0.5	0	5.967712	2.45159	-1.45046	-1.67641	2.57275224617923	0.514297	-0.905716	-0.515208
Trial1	3	1	blindfold	counterclockwise	practice	Free	1	0.5	0	5.987717	2.46482	-1.45046	-1.66796	2.57732566715096	0.618443	-0.948034	-0.472377
Trial1	3	1	blindfold	counterclockwise	practice	Free	1	0.5	0	6.007721	2.4906	-1.45048	-1.66396	2.59446564944449	0.668091	-0.952266	-0.38847
Trial1	3	1	blindfold	counterclockwise	practice	Free	1	0.5	0	6.02771	2.50324	-1.45048	-1.65983	2.6015393272379	0.61889	-0.897253	-0.421294
Trial1	3	1	blindfold	counterclockwise	practice	Free	1	0.5	0	6.047714	2.51587	-1.45047	-1.65543	2.60848250557949	0.56413	-0.897253	-0.402282
Trial1	3	1	blindfold	counterclockwise	practice	Free	1	0.5	0	6.067719	2.52924	-1.45047	-1.6514	2.61628301183177	0.631505	-0.880325	-0.441431
Trial1	3	1	blindfold	counterclockwise	practice	Free	1	0.5	0	6.087708	2.54139	-1.45046	-1.64291	2.6203866463029	0.545259	-0.931107	-0.48759
Trial1	3	1	blindfold	counterclockwise	practice	Free	1	0.5	0	6.107712	2.56682	-1.45047	-1.63893	2.6377712058347	0.516245	-0.939571	-0.430113
Trial1	3	1	blindfold	counterclockwise	practice	Free	1	0.5	0	6.127716	2.58265	-1.45048	-1.63447	2.64743704995424	0.602362	-0.952266	-0.466229
Trial1	3	1	blindfold	counterclockwise	practice	Free	1	0.5	0	6.14772	2.59181	-1.45049	-1.63037	2.65212658652031	0.619838	-1.028438	-0.446486
Trial1	3	1	blindfold	counterclockwise	practice	Free	1	0.5	0	6.167709	2.60384	-1.4505	-1.62639	2.65918915694101	0.58975	-1.041134	-0.438248
Trial1	3	1	blindfold	counterclockwise	practice	Free	1	0.5	0	6.187714	2.61547	-1.45051	-1.61834	2.66350097447529	0.618717	-0.994584	-0.396564
Trial1	3	1	blindfold	counterclockwise	practice	Free	1	0.5	0	6.207718	2.63884	-1.45051	-1.61416	2.6795801372779	0.514763	-0.973425	-0.469112
Trial1	3	1	blindfold	counterclockwise	practice	Free	1	0.5	0	6.227707	2.65086	-1.4505	-1.61002	2.68670098266608	0.488782	-0.990352	-0.395051
Trial1	3	1	blindfold	counterclockwise	practice	Free	1	0.5	0	6.247711	2.66273	-1.4505	-1.60602	2.69382648221221	0.534037	-1.007279	-0.400933
Trial1	3	1	blindfold	counterclockwise	practice	Free	1	0.5	0	6.267715	2.67378	-1.45051	-1.60203	2.70033686735615	0.568093	-1.024207	-0.401746
Trial1	3	1	blindfold	counterclockwise	practice	Free	1	0.5	0	6.28772	2.68544	-1.45051	-1.59404	2.70501580141668	0.631532	-0.994584	-0.37229
Trial1	3	1	blindfold	counterclockwise	practice	Free	1	0.5	0	6.307709	2.70798	-1.4505	-1.5899	2.72083762462428	0.580703	-0.977657	-0.346306
Trial1	3	1	blindfold	counterclockwise	practice	Free	1	0.5	0	6.327713	2.71955	-1.45049	-1.58589	2.72790213486521	0.548986	-0.956498	-0.365872
Trial1	3	1	blindfold	counterclockwise	practice	Free	1	0.5	0	6.347717	2.73072	-1.45049	-1.58177	2.73461303322936	0.517267	-1.003048	-0.36773
Trial1	3	1	blindfold	counterclockwise	practice	Free	1	0.5	0	6.367722	2.74213	-1.45049	-1.5778	2.74164166223872	0.489643	-1.007279	-0.354772
Trial1	3	1	blindfold	counterclockwise	practice	Free	1	0.5	0	6.387711	2.75307	-1.4505	-1.56994	2.74609456973148	0.475826	-1.049597	-0.327944
Trial1	3	1	blindfold	counterclockwise	practice	Free	1	0.5	0	6.407715	2.77461	-1.45052	-1.56593	2.76151901408617	0.535179	-1.070756	-0.318451
Trial1	3	1	blindfold	counterclockwise	practice	Free	1	0.5	0	6.427719	2.78552	-1.45052	-1.56195	2.76826474977128	0.561284	-1.049597	-0.361938
Trial1	3	1	blindfold	counterclockwise	practice	Free	1	0.5	0	6.447708	2.796	-1.45052	-1.55812	2.7747709797738	0.488296	-1.058061	-0.316592
Trial1	3	1	blindfold	counterclockwise	practice	Free	1	0.5	0	6.467712	2.80664	-1.45052	-1.55424	2.78141144287209	0.387849	-1.019975	-0.312886
Trial1	3	1	blindfold	counterclockwise	practice	Free	1	0.5	0	6.487717	2.81707	-1.45051	-1.54693	2.78600174192524	0.304872	-0.990352	-0.255214
Trial1	3	1	blindfold	counterclockwise	practice	Free	1	0.5	0	6.507721	2.83656	-1.45049	-1.54345	2.8003126519363	0.117919	-0.973425	-0.121275
Trial1	3	1	blindfold	counterclockwise	practice	Free	1	0.5	0	6.52771	2.84581	-1.45048	-1.54009	2.80618982931929	-0.017159	-0.964961	-0.07781
Trial1	3	1	blindfold	counterclockwise	practice	Free	1	0.5	0	6.547714	2.85467	-1.45048	-1.53675	2.81177378831758	-0.138043	-0.981889	0.019541
Trial1	3	1	blindfold	counterclockwise	practice	Free	1	0.5	0	6.567719	2.86332	-1.45048	-1.53355	2.81727840815806	-0.276622	-0.952266	0.079617
Trial1	3	1	blindfold	counterclockwise	practice	Free	1	0.5	0	6.587708	2.87114	-1.45047	-1.52686	2.82021388735593	-0.310809	-0.922643	0.219074
Trial1	3	1	blindfold	counterclockwise	practice	Free	1	0.5	0	6.607712	2.88483	-1.45046	-1.52344	2.82989108684117	-0.633295	-0.884557	0.238882
Trial1	3	1	blindfold	counterclockwise	practice	Free	1	0.5	0	6.627716	2.89031	-1.45045	-1.51986	2.83258832855134	-0.678504	-0.96073	0.395888
Trial1	3	1	blindfold	counterclockwise	practice	Free	1	0.5	0	6.64772	2.89487	-1.45049	-1.51579	2.83425859838556	-0.817102	-1.066525	0.700473
Trial1	3	1	blindfold	counterclockwise	practice	Free	1	0.5	0	6.667709	2.89844	-1.4505	-1.51137	2.83491695260949	-0.791019	-0.922643	0.757509
Trial1	3	1	blindfold	counterclockwise	practice	Free	1	0.5	0	6.687714	2.90117	-1.45048	-1.50022	2.83130317557417	-0.800164	-0.98612	1.045665
Trial1	3	1	blindfold	counterclockwise	practice	Free	1	0.5	0	6.707718	2.90399	-1.4505	-1.49335	2.83006382057106	-0.83816	-0.969193	1.517685
Trial1	3	1	blindfold	counterclockwise	practice	Free	1	0.5	0	6.727707	2.9042	-1.45046	-1.48541	2.82606100509242	-0.84085	-0.740676	1.498542
Trial1	3	1	blindfold	counterclockwise	practice	Free	1	0.5	0	6.747711	2.90365	-1.45041	-1.47606	2.82068905788779	-0.884152	-0.732212	1.600834
Trial1	3	1	blindfold	counterclockwise	practice	Free	1	0.5	0	6.767715	2.90228	-1.45039	-1.46551	2.8140130122457	-0.887408	-0.706822	1.579447
Trial1	3	1	blindfold	counterclockwise	practice	Free	1	0.5	0	6.78772	2.90008	-1.45037	-1.4414	2.79964624426742	-0.956384	-0.778762	1.719304
Trial1	3	1	blindfold	counterclockwise	practice	Free	1	0.5	0	6.807709	2.89333	-1.4504	-1.42765	2.78679246868861	-1.009977	-0.897253	1.682236
Trial1	3	1	blindfold	counterclockwise	practice	Free	1	0.5	0	6.827713	2.88875	-1.45044	-1.4124	2.77506769421365	-0.990236	-0.998816	1.534807
Trial1	3	1	blindfold	counterclockwise	practice	Free	1	0.5	0	6.847717	2.88322	-1.45049	-1.39669	2.76233241157087	-1.020501	-1.003048	1.563578
Trial1	3	1	blindfold	counterclockwise	practice	Free	1	0.5	0	6.867706	2.87711	-1.45053	-1.38027	2.748781049453	-1.070305	-1.146929	1.204144
Trial1	3	1	blindfold	counterclockwise	practice	Free	1	0.5	0	6.887711	2.87027	-1.45055	-1.34522	2.72539850776015	-1.01198	-1.155392	1.296519
Trial1	3	1	blindfold	counterclockwise	practice	Free	1	0.5	0	6.907715	2.85415	-1.45058	-1.32743	2.70260833244438	-1.266448	-1.096147	1.116623
Trial1	3	1	blindfold	counterclockwise	practice	Free	1	0.5	0	6.927719	2.84507	-1.45058	-1.30934	2.68583788061396	-1.040015	-1.066525	1.002071
Trial1	3	1	blindfold	counterclockwise	practice	Free	1	0.5	0	6.947708	2.83531	-1.45057	-1.29058	2.66819593325702	-1.043306	-1.07922	0.787321
Trial1	3	1	blindfold	counterclockwise	practice	Free	1	0.5	0	6.967712	2.82436	-1.45056	-1.27245	2.64986394953008	-0.959001	-1.015743	0.660133
Trial1	3	1	blindfold	counterclockwise	practice	Free	1	0.5	0	6.987717	2.81384	-1.45056	-1.23639	2.62345485173314	-0.852995	-1.104611	0.350219
Trial1	3	1	blindfold	counterclockwise	practice	Free	1	0.5	0	7.007721	2.78986	-1.45061	-1.21914	2.59417835439294	-0.986946	-1.316201	0.0068175
Trial1	3	1	blindfold	counterclockwise	practice	Free	1	0.5	0	7.02771	2.77784	-1.45066	-1.20231	2.57567547392326	-0.893698	-1.362751	-0.024228
Trial1	3	1	blindfold	counterclockwise	practice	Free	1	0.5	0	7.047714	2.76507	-1.45066	-1.18538	2.55649518529176	-0.669776	-1.468546	0.287239
Trial1	3	1	blindfold	counterclockwise	practice	Free	1	0.5	0	7.067719	2.75171	-1.45065	-1.16939	2.53725670847967	-0.385308	-1.193479	0.250118
Trial1	3	1	blindfold	counterclockwise	practice	Free	1	0.5	0	7.087708	2.73877	-1.45064	-1.13861	2.51167750586319	-0.331431	-1.104611	-0.216824
Trial1	3	1	blindfold	counterclockwise	practice	Free	1	0.5	0	7.107712	2.71324	-1.45051	-1.12316	2.48191868171665	-0.361398	-1.096147	0.343262
Trial1	3	1	blindfold	counterclockwise	practice	Free	1	0.5	0	7.127716	2.70021	-1.45052	-1.10837	2.46361672117353	-0.281291	-1.17232	0.135546
Trial1	3	1	blindfold	counterclockwise	practice	Free	1	0.5	0	7.14772	2.68761	-1.45054	-1.09332	2.44560561303904	-0.138087	-1.007279	0.185315
Trial1	3	1	blindfold	counterclockwise	practice	Free	1	0.5	0	7.167709	2.67472	-1.45054	-1.07883	2.42760817844912	-0.397998	-1.074988	0.257826
Trial1	3	1	blindfold	counterclockwise	practice	Free	1	0.5	0	7.187714	2.66238	-1.45053	-1.04988	2.40377520808305	-0.257357	-1.053829	0.364785
Trial1	3	1	blindfold	counterclockwise	practice	Free	1	0.5	0	7.207718	2.63797	-1.4505	-1.03583	2.37568083458941	-0.159087	-0.952266	0.53613
Trial1	3	1	blindfold	counterclockwise	practice	Free	1	0.5	0	7.227707	2.62625	-1.45049	-1.02183	2.35904125798991	-0.154579	-1.045366	0.385304
Trial1	3	1	blindfold	counterclockwise	practice	Free	1	0.5	0	7.247711	2.6147	-1.45051	-1.00747	2.34242422291544	-0.155702	-0.998816	0.532671
Trial1	3	1	blindfold	counterclockwise	practice	Free	1	0.5	0	7.267715	2.60302	-1.45051	-0.99359	2.325922399239	-0.155758	-0.973425	0.32647
Trial1	3	1	blindfold	counterclockwise	practice	Free	1	0.5	0	7.28772	2.5919	-1.4505	-0.96556	2.30398594268043	-0.224864	-0.969193	0.565051
Trial1	3	1	blindfold	counterclockwise	practice	Free	1	0.5	0	7.307709	2.57002	-1.45048	-0.95182	2.27836432098785	-0.069281	-0.939571	0.299932
Trial1	3	1	blindfold	counterclockwise	practice	Free	1	0.5	0	7.327713	2.55961	-1.45047	-0.93808	2.26318072838475	-0.082014	-1.007279	0.541281
Trial1	3	1	blindfold	counterclockwise	practice	Free	1	0.5	0	7.347717	2.54946	-1.45048	-0.92401	2.2481282131813	-0.015896	-1.015743	0.369321
Trial1	3	1	blindfold	counterclockwise	practice	Free	1	0.5	0	7.367706	2.53931	-1.45048	-0.91043	2.2333087558562	-0.049242	-0.926875	0.449433
Trial1	3	1	blindfold	counterclockwise	practice	Free	1	0.5	0	7.387711	2.52977	-1.45048	-0.88278	2.21342886947358	-0.069466	-1.070756	0.51418
Trial1	3	1	blindfold	counterclockwise	practice	Free	1	0.5	0	7.407715	2.51093	-1.45048	-0.86994	2.19103520862508	0.0085413	-0.931107	0.323127
Trial1	3	1	blindfold	counterclockwise	practice	Free	1	0.5	0	7.427719	2.50242	-1.45047	-0.8568	2.1780247758671	0.017707	-1.041134	0.25927
Trial1	3	1	blindfold	counterclockwise	practice	Free	1	0.5	0	7.447708	2.49391	-1.45049	-0.84342	2.16495605704168	0.023447	-1.028438	0.257064
Trial1	3	1	blindfold	counterclockwise	practice	Free	1	0.5	0	7.467712	2.4855	-1.45051	-0.8301901	2.15207463379636	0.047482	-1.058061	0.399369
Trial1	3	1	blindfold	counterclockwise	practice	Free	1	0.5	0	7.487717	2.47747	-1.45052	-0.80718	2.13586678358804	0.065893	-1.045366	0.388019
Trial1	3	1	blindfold	counterclockwise	practice	Free	1	0.5	0	7.507721	2.46403	-1.4505	-0.7925	2.11789287470334	0.019505	-0.994584	0.188366
Trial1	3	1	blindfold	counterclockwise	practice	Free	1	0.5	0	7.52771	2.45575	-1.4505	-0.77996	2.10553928387168	0.01522	-1.041134	0.29333
Trial1	3	1	blindfold	counterclockwise	practice	Free	1	0.5	0	7.547714	2.44886	-1.45052	-0.76803	2.09473747498059	0.072921	-1.07922	0.251553
Trial1	3	1	blindfold	counterclockwise	practice	Free	1	0.5	0	7.567719	2.44266	-1.45052	-0.75635	2.08470468455288	0.117137	-0.98612	0.129007
Trial1	3	1	blindfold	counterclockwise	practice	Free	1	0.5	0	7.587708	2.43638	-1.45053	-0.73331	2.07058220964846	0.030727	-1.176551	0.303122
Trial1	3	1	blindfold	counterclockwise	practice	Free	1	0.5	0	7.607712	2.42498	-1.45055	-0.72234	2.0560454202575	-0.013078	-1.066525	0.162199
Trial1	3	1	blindfold	counterclockwise	practice	Free	1	0.5	0	7.627716	2.41946	-1.45055	-0.71168	2.04714809685104	-0.064802	-1.121538	0.161399
Trial1	3	1	blindfold	counterclockwise	practice	Free	1	0.5	0	7.64772	2.4143	-1.45055	-0.70101	2.03861702141685	-0.053469	-1.011511	0.143115
Trial1	3	1	blindfold	counterclockwise	practice	Free	1	0.5	0	7.667709	2.40917	-1.45052	-0.69099	2.03036868001726	-0.016886	-0.998816	0.107144
Trial1	3	1	blindfold	counterclockwise	practice	Free	1	0.5	0	7.687714	2.40438	-1.45051	-0.67181	2.01940390670843	-0.023234	-1.100379	0.186733
Trial1	3	1	blindfold	counterclockwise	practice	Free	1	0.5	0	7.707718	2.39531	-1.45052	-0.66239	2.00772513452794	-0.14274	-1.223101	0.185017
Trial1	3	1	blindfold	counterclockwise	practice	Free	1	0.5	0	7.727707	2.39085	-1.45056	-0.65364	2.00063971458853	-0.146491	-1.24426	0.033741
Trial1	3	1	blindfold	counterclockwise	practice	Free	1	0.5	0	7.747711	2.3866	-1.4506	-0.6451	1.99384393396562	-0.171083	-1.185015	-0.05051
Trial1	3	1	blindfold	counterclockwise	practice	Free	1	0.5	0	7.767715	2.38226	-1.45061	-0.63707	1.98714878959276	-0.315246	-1.168088	-0.048982
Trial1	3	1	blindfold	counterclockwise	practice	Free	1	0.5	0	7.78772	2.37793	-1.45061	-0.62332	1.97867344664778	-0.205577	-1.201942	-0.170245
Trial1	3	1	blindfold	counterclockwise	practice	Free	1	0.5	0	7.807709	2.36967	-1.45061	-0.61698	1.96883974174239	-0.338497	-1.193479	-0.141769
Trial1	3	1	blindfold	counterclockwise	practice	Free	1	0.5	0	7.827713	2.36531	-1.45061	-0.61142	1.9629609478988	-0.328177	-1.19771	-0.276188
Trial1	3	1	blindfold	counterclockwise	practice	Free	1	0.5	0	7.847717	2.36102	-1.45062	-0.60633	1.95730217654261	-0.361661	-1.240028	-0.264873
Trial1	3	1	blindfold	counterclockwise	practice	Free	1	0.5	0	7.867706	2.35663	-1.45065	-0.6019	1.9517576647719	-0.469218	-1.240028	-0.384065
Trial1	3	1	blindfold	counterclockwise	practice	Free	1	0.5	0	7.887711	2.35181	-1.45065	-0.5953	1.94514326176384	-0.596639	-1.33736	-0.39791
Trial1	3	1	blindfold	counterclockwise	practice	Free	1	0.5	0	7.907715	2.34212	-1.45063	-0.59296	1.93520216157395	-0.675221	-1.180783	-0.52296
Trial1	3	1	blindfold	counterclockwise	practice	Free	1	0.5	0	7.927719	2.33689	-1.45061	-0.5912	1.92968449229448	-0.718924	-1.117306	-0.485416
Trial1	3	1	blindfold	counterclockwise	practice	Free	1	0.5	0	7.947708	2.33132	-1.4506	-0.58995	1.92399951871729	-0.85776	-1.206174	-0.495197
Trial1	3	1	blindfold	counterclockwise	practice	Free	1	0.5	0	7.967712	2.3252	-1.4506	-0.58928	1.91796930750691	-0.862335	-1.146929	-0.475671
Trial1	3	1	blindfold	counterclockwise	practice	Free	1	0.5	0	7.987717	2.31888	-1.4506	-0.58942	1.91199913973894	-0.857208	-1.24426	-0.505151
Trial1	3	1	blindfold	counterclockwise	practice	Free	1	0.5	0	8.007721	2.30496	-1.45062	-0.59016	1.89899170260059	-0.783888	-1.235797	-0.458665
Trial1	3	1	blindfold	counterclockwise	practice	Free	1	0.5	0	8.02771	2.29762	-1.4506	-0.59127	1.89236308632662	-0.752108	-1.151161	-0.428723
Trial1	3	1	blindfold	counterclockwise	practice	Free	1	0.5	0	8.047714	2.28998	-1.45058	-0.59274	1.8855685809232	-0.872542	-1.138465	-0.364379
Trial1	3	1	blindfold	counterclockwise	practice	Free	1	0.5	0	8.067719	2.28198	-1.45055	-0.59446	1.87851951249926	-0.964288	-0.98612	-0.428951
Trial1	3	1	blindfold	counterclockwise	practice	Free	1	0.5	0	8.087708	2.27329	-1.45052	-0.59861	1.87160119932658	-0.958638	-1.036902	-0.350095
Trial1	3	1	blindfold	counterclockwise	practice	Free	1	0.5	0	8.107712	2.25509	-1.45052	-0.60107	1.85516199589053	-0.904827	-1.015743	-0.314033
Trial1	3	1	blindfold	counterclockwise	practice	Free	1	0.5	0	8.127716	2.24506	-1.45052	-0.60363	1.84651116246044	-0.937028	-1.007279	-0.28945
Trial1	3	1	blindfold	counterclockwise	practice	Free	1	0.5	0	8.14772	2.23489	-1.45051	-0.60634	1.83779526657238	-0.899704	-1.007279	-0.284626
Trial1	3	1	blindfold	counterclockwise	practice	Free	1	0.5	0	8.167709	2.2243	-1.4505	-0.6093	1.82878580074365	-0.917956	-0.969193	-0.262159
Trial1	3	1	blindfold	counterclockwise	practice	Free	1	0.5	0	8.187714	2.21292	-1.45048	-0.61552	1.82015373738974	-0.956599	-0.901484	-0.286681
Trial1	3	1	blindfold	counterclockwise	practice	Free	1	0.5	0	8.207718	2.18918	-1.45045	-0.61868	1.79891458058693	-0.930079	-0.812617	-0.16811
Trial1	3	1	blindfold	counterclockwise	practice	Free	1	0.5	0	8.227707	2.17686	-1.45042	-0.62188	1.78846126698772	-0.850047	-0.812617	-0.14007
Trial1	3	1	blindfold	counterclockwise	practice	Free	1	0.5	0	8.247711	2.16416	-1.4504	-0.62509	1.77768559126679	-0.849979	-0.804153	-0.125188
Trial1	3	1	blindfold	counterclockwise	practice	Free	1	0.5	0	8.267715	2.15106	-1.4504	-0.62845	1.7666205177821	-0.923984	-0.753371	-0.054737
Trial1	3	1	blindfold	counterclockwise	practice	Free	1	0.5	0	8.28772	2.13672	-1.45038	-0.63467	1.7554652380643	-0.86278	-0.706822	-0.112537
Trial1	3	1	blindfold	counterclockwise	practice	Free	1	0.5	0	8.307709	2.10848	-1.45038	-0.63794	1.73036855658958	-0.876353	-0.694126	-0.126509
Trial1	3	1	blindfold	counterclockwise	practice	Free	1	0.5	0	8.327713	2.09381	-1.45036	-0.64114	1.71793220328532	-0.902996	-0.694126	-0.159348
Trial1	3	1	blindfold	counterclockwise	practice	Free	1	0.5	0	8.347717	2.07878	-1.45036	-0.64447	1.70525295376208	-0.957575	-0.719517	-0.174703
Trial1	3	1	blindfold	counterclockwise	practice	Free	1	0.5	0	8.367706	2.06292	-1.45035	-0.64775	1.69183309756226	-0.913221	-0.588331	-0.184673
Trial1	3	1	blindfold	counterclockwise	practice	Free	1	0.5	0	8.387711	2.04713	-1.45032	-0.65449	1.67987163885162	-0.91213	-0.65604	-0.111834
Trial1	3	1	blindfold	counterclockwise	practice	Free	1	0.5	0	8.407715	2.01442	-1.45032	-0.65784	1.65112734766522	-0.70758	-0.660272	-0.093801
Trial1	3	1	blindfold	counterclockwise	practice	Free	1	0.5	0	8.427719	1.997	-1.45032	-0.66123	1.63653111387572	-1.053816	-0.626417	-0.2075
Trial1	3	1	blindfold	counterclockwise	practice	Free	1	0.5	0	8.447708	1.97973	-1.45032	-0.66464	1.62214279417404	-1.020306	-0.605258	-0.165609
Trial1	3	1	blindfold	counterclockwise	practice	Free	1	0.5	0	8.467712	1.96209	-1.45032	-0.66821	1.60754839952843	-0.685717	-0.596795	-0.121764
Trial1	3	1	blindfold	counterclockwise	practice	Free	1	0.5	0	8.487717	1.94355	-1.45031	-0.67542	1.59374678473613	-1.002104	-0.592563	-0.176488
Trial1	3	1	blindfold	counterclockwise	practice	Free	1	0.5	0	8.507721	1.90593	-1.4503	-0.6790799	1.5613420067508	-0.823811	-0.588331	-0.150457
Trial1	3	1	blindfold	counterclockwise	practice	Free	1	0.5	0	8.52771	1.88691	-1.45029	-0.6827999	1.54587687874246	-0.839632	-0.601027	-0.126354
Trial1	3	1	blindfold	counterclockwise	practice	Free	1	0.5	0	8.547714	1.86759	-1.45029	-0.68669	1.53030892035804	-0.830477	-0.546013	-0.159
Trial1	3	1	blindfold	counterclockwise	practice	Free	1	0.5	0	8.567719	1.84676	-1.45028	-0.69065	1.51352568337042	-0.941988	-0.541761	-0.171386
Trial1	3	1	blindfold	counterclockwise	practice	Free	1	0.5	0	8.587708	1.82677	-1.45027	-0.69854	1.49942552471468	-0.967132	-0.482508	-0.179728
Trial1	3	1	blindfold	counterclockwise	practice	Free	1	0.5	0	8.607712	1.78639	-1.45026	-0.70265	1.46578174806423	-0.838031	-0.516317	-0.195765
[truncated: 18,850 more rows]
