# Supplementary material for: Assessing kinesthetic proprioceptive function of the upper limb: a novel dynamic movement reproduction task using a robotic arm
Source: PeerJ. 2021 May 3;9:e11301. doi: 10.7717/peerj.11301 (PMC8101453; doi:10.7717/peerj.11301)
Supplement: Supplemental Information 3 [file peerj-09-11301-s003.zip › DMR raw data_Study 2_part 2/HMData_PP059_2019-11-27-17-56-07.txt]

Trial1	2	1	noBlindfold	counterclockwise	practice	Guided	1	0.5	-0.25	0	0.45146	-1.45003	-1.05005	0.801521157597615	0.202872	-0.0035367	-0.121221
Trial1	2	1	noBlindfold	counterclockwise	practice	Guided	1	0.5	-0.25	0.01785278	0.45146	-1.45002	-1.05005	0.801521157597615	0.182386	-0.028923	-0.080409
Trial1	2	1	noBlindfold	counterclockwise	practice	Guided	1	0.5	-0.25	0.03785706	0.45146	-1.45002	-1.05003	0.801501167196375	0.177094	-0.028917	-0.068096
Trial1	2	1	noBlindfold	counterclockwise	practice	Guided	1	0.5	-0.25	0.05786133	0.45174	-1.45001	-1.05002	0.80147426376866	0.166502	-0.033146	-0.043483
Trial1	2	1	noBlindfold	counterclockwise	practice	Guided	1	0.5	-0.25	0.07785034	0.45207	-1.45	-1.05002	0.801454460761407	0.130132	0.009172	-0.036498
Trial1	2	1	noBlindfold	counterclockwise	practice	Guided	1	0.5	-0.25	0.09785461	0.45248	-1.44999	-1.05001	0.801420048545062	0.092702	-0.011991	-0.0060714
Trial1	2	1	noBlindfold	counterclockwise	practice	Guided	1	0.5	-0.25	0.1178589	0.45294	-1.44999	-1.05	0.801382908295051	0.160893	-0.020455	0.0048753
Trial1	2	1	noBlindfold	counterclockwise	practice	Guided	1	0.5	-0.25	0.1378479	0.45352	-1.45	-1.04999	0.801339062120736	0.143774	0.0091701	0.030887
Trial1	2	1	noBlindfold	counterclockwise	practice	Guided	1	0.5	-0.25	0.1578522	0.45485	-1.45	-1.05	0.801273015007026	0.077892	-0.033147	0.014054
Trial1	2	1	noBlindfold	counterclockwise	practice	Guided	1	0.5	-0.25	0.1778564	0.45558	-1.45	-1.05002	0.801252208521327	0.010061	-0.011985	-0.040801
Trial1	2	1	noBlindfold	counterclockwise	practice	Guided	1	0.5	-0.25	0.1978607	0.45634	-1.45	-1.05004	0.801230432844737	-0.0094384	0.00070972	-0.084127
Trial1	2	1	noBlindfold	counterclockwise	practice	Guided	1	0.5	-0.25	0.2178497	0.45698	-1.45	-1.05004	0.801195814692373	-0.01695	-0.02468	-0.105633
Trial1	2	1	noBlindfold	counterclockwise	practice	Guided	1	0.5	-0.25	0.237854	0.45757	-1.45	-1.05001	0.801134353009879	-0.020719	0.00071352	-0.054287
Trial1	2	1	noBlindfold	counterclockwise	practice	Guided	1	0.5	-0.25	0.2578583	0.45851	-1.45001	-1.05	0.801075118406641	0.039288	-0.020441	-0.0093776
Trial1	2	1	noBlindfold	counterclockwise	practice	Guided	1	0.5	-0.25	0.2778473	0.45895	-1.45	-1.05	0.801052449963115	0.018166	0.021874	-0.027577
Trial1	2	1	noBlindfold	counterclockwise	practice	Guided	1	0.5	-0.25	0.2978516	0.45936	-1.44999	-1.05001	0.801041543773939	0.0023942	0.034561	-0.0087903
Trial1	2	1	noBlindfold	counterclockwise	practice	Guided	1	0.5	-0.25	0.3178558	0.45972	-1.44999	-1.05	0.80101335872462	0.011272	0.0049324	0.0098627
Trial1	2	1	noBlindfold	counterclockwise	practice	Guided	1	0.5	-0.25	0.3378601	0.46007	-1.44999	-1.05	0.800995834875577	0.011812	0.047246	0.0014819
Trial1	2	1	noBlindfold	counterclockwise	practice	Guided	1	0.5	-0.25	0.3578491	0.46067	-1.44999	-1.05	0.800966149753004	0.0076341	0.013382	0.0035084
Trial1	2	1	noBlindfold	counterclockwise	practice	Guided	1	0.5	-0.25	0.3778534	0.46096	-1.44999	-1.05	0.800951961884876	0.035906	0.026074	-0.025827
Trial1	2	1	noBlindfold	counterclockwise	practice	Guided	1	0.5	-0.25	0.3978577	0.46124	-1.44999	-1.05	0.80093836329916	0.033166	0.034532	0.015507
Trial1	2	1	noBlindfold	counterclockwise	practice	Guided	1	0.5	-0.25	0.4178467	0.46152	-1.44999	-1.05	0.80092486236438	-0.0096039	0.00067324	-0.012531
Trial1	2	1	noBlindfold	counterclockwise	practice	Guided	1	0.5	-0.25	0.437851	0.46176	-1.44999	-1.05	0.800913366234283	-0.023471	0.030293	0.03054
Trial1	2	1	noBlindfold	counterclockwise	practice	Guided	1	0.5	-0.25	0.4578552	0.46215	-1.44999	-1.05	0.800894840562318	0.010948	0.00065868	-0.017432
Trial1	2	1	noBlindfold	counterclockwise	practice	Guided	1	0.5	-0.25	0.4778595	0.46233	-1.44999	-1.05	0.800886355129897	0.030345	0.0048885	0.0043935
Trial1	2	1	noBlindfold	counterclockwise	practice	Guided	1	0.5	-0.25	0.4978485	0.4625	-1.44999	-1.05	0.800878376071562	0.03341	0.0091153	0.011326
Trial1	2	1	noBlindfold	counterclockwise	practice	Guided	1	0.5	-0.25	0.5178528	0.46266	-1.44999	-1.05	0.800870899841876	0.043651	-0.0035819	0.025352
Trial1	2	1	noBlindfold	counterclockwise	practice	Guided	1	0.5	-0.25	0.5378571	0.46281	-1.45	-1.05	0.800863921836871	0.026156	0.004879	-0.014397
Trial1	2	1	noBlindfold	counterclockwise	practice	Guided	1	0.5	-0.25	0.5578613	0.46307	-1.44999	-1.05	0.80085188906787	0.029767	-0.0035946	0.0035315
Trial1	2	1	noBlindfold	counterclockwise	practice	Guided	1	0.5	-0.25	0.5778503	0.46317	-1.44999	-1.05	0.800847284566503	0.01644	0.017561	-0.002402
Trial1	2	1	noBlindfold	counterclockwise	practice	Guided	1	0.5	-0.25	0.5978546	0.46326	-1.44999	-1.05	0.80084315048245	0.024491	0.03025	-0.0084577
Trial1	2	1	noBlindfold	counterclockwise	practice	Guided	1	0.5	-0.25	0.6178589	0.46334	-1.44999	-1.05	0.80083948482115	0.037257	0.034479	0.020008
Trial1	2	1	noBlindfold	counterclockwise	practice	Guided	1	0.5	-0.25	0.6378479	0.46341	-1.44999	-1.05	0.800836283226834	0.0069914	0.013317	0.0054018
Trial1	2	1	noBlindfold	counterclockwise	practice	Guided	1	0.5	-0.25	0.6578522	0.46347	-1.44999	-1.04999	0.800823541289273	-0.021847	0.0090789	0.012035
Trial1	2	1	noBlindfold	counterclockwise	practice	Guided	1	0.5	-0.25	0.6778564	0.46347	-1.44999	-1.04999	0.800823541289273	-0.021295	0.00061258	0.028792
Trial1	2	1	noBlindfold	counterclockwise	practice	Guided	1	0.5	-0.25	0.6978607	0.46347	-1.44999	-1.05	0.800833544446274	0.034461	0.0090713	-0.010505
Trial1	2	1	noBlindfold	counterclockwise	practice	Guided	1	0.5	-0.25	0.7178497	0.46347	-1.44999	-1.05	0.800833544446274	0.039721	0.030228	-0.017722
Trial1	2	1	noBlindfold	counterclockwise	practice	Guided	1	0.5	-0.25	0.737854	0.46347	-1.44999	-1.05	0.800833544446274	0.020308	0.0048331	0.00032589
Trial1	2	1	noBlindfold	counterclockwise	practice	Guided	1	0.5	-0.25	0.7578583	0.46348	-1.44999	-1.05	0.800833086380275	0.021676	0.021747	-0.044901
Trial1	2	1	noBlindfold	counterclockwise	practice	Guided	1	0.5	-0.25	0.7778473	0.46348	-1.44999	-1.05001	0.800843089543257	-0.007486	0.047131	-0.046056
Trial1	2	1	noBlindfold	counterclockwise	practice	Guided	1	0.5	-0.25	0.7978516	0.46347	-1.44998	-1.05002	0.800853550761055	-0.050234	0.102123	-0.074093
Trial1	2	1	noBlindfold	counterclockwise	practice	Guided	1	0.5	-0.25	0.8178558	0.46345	-1.44996	-1.05004	0.80087446945984	-0.049399	0.110554	-0.086638
Trial1	2	1	noBlindfold	counterclockwise	practice	Guided	1	0.5	-0.25	0.8378601	0.46344	-1.44995	-1.05004	0.800874925157937	-0.033323	0.127444	-0.115071
Trial1	2	1	noBlindfold	counterclockwise	practice	Guided	1	0.5	-0.25	0.8578491	0.46343	-1.44994	-1.05004	0.800875382341083	-0.042962	0.106218	-0.027713
Trial1	2	1	noBlindfold	counterclockwise	practice	Guided	1	0.5	-0.25	0.8778534	0.46343	-1.44994	-1.05004	0.800875382341083	-0.021584	0.127347	-0.034221
Trial1	2	1	noBlindfold	counterclockwise	practice	Guided	1	0.5	-0.25	0.8978577	0.46343	-1.44994	-1.05003	0.80086537920584	0.00034021	0.080765	-0.021759
Trial1	2	1	noBlindfold	counterclockwise	practice	Guided	1	0.5	-0.25	0.9178467	0.46343	-1.44994	-1.05003	0.80086537920584	-0.040443	0.135748	-0.018603
Trial1	2	1	noBlindfold	counterclockwise	practice	Guided	1	0.5	-0.25	0.937851	0.46343	-1.44995	-1.05002	0.800855376070857	-0.079024	0.097638	-0.042168
Trial1	2	1	noBlindfold	counterclockwise	practice	Guided	1	0.5	-0.25	0.9578552	0.46335	-1.44996	-1.05001	0.800849029580912	-0.09224	0.072201	-0.010656
Trial1	2	1	noBlindfold	counterclockwise	practice	Guided	1	0.5	-0.25	0.9778595	0.46323	-1.44996	-1.05001	0.800854529496809	-0.070334	0.059488	-0.03737
Trial1	2	1	noBlindfold	counterclockwise	practice	Guided	1	0.5	-0.25	0.9978485	0.46309	-1.44996	-1.05002	0.800870973050591	-0.053651	0.055234	-0.019434
Trial1	2	1	noBlindfold	counterclockwise	practice	Guided	1	0.5	-0.25	1.017853	0.46295	-1.44996	-1.05002	0.80087743800934	-0.11109	0.080606	-0.027394
Trial1	2	1	noBlindfold	counterclockwise	practice	Guided	1	0.5	-0.25	1.037857	0.46281	-1.44997	-1.05002	0.800883927392816	-0.040305	0.072126	-0.018543
Trial1	2	1	noBlindfold	counterclockwise	practice	Guided	1	0.5	-0.25	1.057861	0.46254	-1.44995	-1.05003	0.800906510841101	-0.0775	0.093232	-0.079799
Trial1	2	1	noBlindfold	counterclockwise	practice	Guided	1	0.5	-0.25	1.07785	0.46241	-1.44995	-1.05003	0.80091260301586	-0.064709	0.101664	-0.053763
Trial1	2	1	noBlindfold	counterclockwise	practice	Guided	1	0.5	-0.25	1.097855	0.46229	-1.44995	-1.05002	0.800908240839487	-0.060802	0.101641	-0.045078
Trial1	2	1	noBlindfold	counterclockwise	practice	Guided	1	0.5	-0.25	1.117859	0.46216	-1.44996	-1.05001	0.800904371192344	0.027195	0.067769	-0.026697
Trial1	2	1	noBlindfold	counterclockwise	practice	Guided	1	0.5	-0.25	1.137848	0.46209	-1.44997	-1.05001	0.800907680363598	0.0077874	0.04237	-0.0027076
Trial1	2	1	noBlindfold	counterclockwise	practice	Guided	1	0.5	-0.25	1.157852	0.46207	-1.44999	-1.05001	0.800908628574564	-0.0036294	0.021204	-0.0329
Trial1	2	1	noBlindfold	counterclockwise	practice	Guided	1	0.5	-0.25	1.177856	0.46207	-1.44999	-1.05002	0.80091863091925	-0.02781	0.021201	-0.072345
Trial1	2	1	noBlindfold	counterclockwise	practice	Guided	1	0.5	-0.25	1.197861	0.46206	-1.44999	-1.05002	0.800919103794431	-0.0061499	0.012735	-0.043995
Trial1	2	1	noBlindfold	counterclockwise	practice	Guided	1	0.5	-0.25	1.21785	0.46206	-1.44999	-1.05002	0.800919103794431	0.026642	-0.025349	-0.018256
Trial1	2	1	noBlindfold	counterclockwise	practice	Guided	1	0.5	-0.25	1.237854	0.46206	-1.45	-1.05002	0.800919103794431	0.039685	-0.021114	-0.013186
Trial1	2	1	noBlindfold	counterclockwise	practice	Guided	1	0.5	-0.25	1.257858	0.46207	-1.45	-1.05001	0.800908628574564	0.062425	-0.00841	-0.020102
Trial1	2	1	noBlindfold	counterclockwise	practice	Guided	1	0.5	-0.25	1.277847	0.46208	-1.45	-1.05001	0.800908154406622	0.018011	-0.0084118	-0.022997
Trial1	2	1	noBlindfold	counterclockwise	practice	Guided	1	0.5	-0.25	1.297852	0.46208	-1.45	-1.05001	0.800908154406622	-0.027218	0.012744	-0.013321
Trial1	2	1	noBlindfold	counterclockwise	practice	Guided	1	0.5	-0.25	1.317856	0.46208	-1.45	-1.05001	0.800908154406622	-0.0013934	0.021204	0.00099251
Trial1	2	1	noBlindfold	counterclockwise	practice	Guided	1	0.5	-0.25	1.33786	0.46208	-1.45	-1.05	0.800898152056296	0.025246	-0.021117	0.0027314
Trial1	2	1	noBlindfold	counterclockwise	practice	Guided	1	0.5	-0.25	1.357849	0.46209	-1.45	-1.05	0.800897678007351	0.0066458	-0.033817	-0.0095579
Trial1	2	1	noBlindfold	counterclockwise	practice	Guided	1	0.5	-0.25	1.377853	0.46212	-1.45	-1.04999	0.800886257055466	0.027464	0.025428	0.036538
Trial1	2	1	noBlindfold	counterclockwise	practice	Guided	1	0.5	-0.25	1.397858	0.46218	-1.44999	-1.04997	0.800863534667336	0.079092	0.012725	0.06515
Trial1	2	1	noBlindfold	counterclockwise	practice	Guided	1	0.5	-0.25	1.417847	0.46224	-1.44999	-1.04996	0.800850701399782	0.016365	0.012719	0.069453
Trial1	2	1	noBlindfold	counterclockwise	practice	Guided	1	0.5	-0.25	1.437851	0.46231	-1.44999	-1.04997	0.800857406181489	0.034938	0.033873	0.058017
Trial1	2	1	noBlindfold	counterclockwise	practice	Guided	1	0.5	-0.25	1.457855	0.46235	-1.44998	-1.04997	0.800855526346036	-0.030849	0.016917	0.050323
Trial1	2	1	noBlindfold	counterclockwise	practice	Guided	1	0.5	-0.25	1.477859	0.46235	-1.44998	-1.04998	0.800865528854611	0.030715	0.021142	-0.013841
Trial1	2	1	noBlindfold	counterclockwise	practice	Guided	1	0.5	-0.25	1.497849	0.46235	-1.44998	-1.04998	0.800865528854611	0.021012	0.042296	0.00075979
Trial1	2	1	noBlindfold	counterclockwise	practice	Guided	1	0.5	-0.25	1.517853	0.46235	-1.44998	-1.04998	0.800865528854611	0.050725	0.02113	0.023586
Trial1	2	1	noBlindfold	counterclockwise	practice	Guided	1	0.5	-0.25	1.537857	0.46235	-1.44999	-1.04999	0.800875412285975	0.0318	0.025357	-0.030609
Trial1	2	1	noBlindfold	counterclockwise	practice	Guided	1	0.5	-0.25	1.557861	0.46236	-1.44999	-1.04999	0.800874940198535	0.0026776	0.025346	0.01433
Trial1	2	1	noBlindfold	counterclockwise	practice	Guided	1	0.5	-0.25	1.57785	0.46236	-1.44999	-1.04999	0.800874940198535	0.015724	-0.016975	0.010426
Trial1	2	1	noBlindfold	counterclockwise	practice	Guided	1	0.5	-0.25	1.597855	0.46236	-1.44999	-1.04999	0.800874940198535	-0.104984	0.033801	0.0096843
Trial1	2	1	noBlindfold	counterclockwise	practice	Guided	1	0.5	-0.25	1.617859	0.46233	-1.44999	-1.04998	0.800866469212758	-0.137685	0.05072	0.038276
Trial1	2	1	noBlindfold	counterclockwise	practice	Guided	1	0.5	-0.25	1.637848	0.46221	-1.44998	-1.04996	0.800852116972063	-0.244142	0.097248	0.094452
Trial1	2	1	noBlindfold	counterclockwise	practice	Guided	1	0.5	-0.25	1.657852	0.46139	-1.44992	-1.04998	0.800911232320031	-0.297316	0.164865	0.033133
Trial1	2	1	noBlindfold	counterclockwise	practice	Guided	1	0.5	-0.25	1.677856	0.46072	-1.44992	-1.05	0.800963695742683	-0.09859	0.139435	-0.0097432
Trial1	2	1	noBlindfold	counterclockwise	practice	Guided	1	0.5	-0.25	1.697861	0.46	-1.44993	-1.05001	0.801009328826024	0.039619	0.126704	-0.013348
Trial1	2	1	noBlindfold	counterclockwise	practice	Guided	1	0.5	-0.25	1.71785	0.45937	-1.44994	-1.05001	0.801041035807947	0.04957	0.088591	-0.025344
Trial1	2	1	noBlindfold	counterclockwise	practice	Guided	1	0.5	-0.25	1.737854	0.4589	-1.44996	-1.05003	0.801085013847459	0.0017992	0.050487	-0.036603
Trial1	2	1	noBlindfold	counterclockwise	practice	Guided	1	0.5	-0.25	1.757858	0.45795	-1.44995	-1.05003	0.801134316221719	-0.152498	0.105444	-0.04244
Trial1	2	1	noBlindfold	counterclockwise	practice	Guided	1	0.5	-0.25	1.777847	0.45742	-1.44995	-1.05002	0.801152308958001	-0.109961	0.126574	-0.039832
Trial1	2	1	noBlindfold	counterclockwise	practice	Guided	1	0.5	-0.25	1.797852	0.45685	-1.44995	-1.04999	0.801152810171327	-0.106199	0.105383	0.0080045
Trial1	2	1	noBlindfold	counterclockwise	practice	Guided	1	0.5	-0.25	1.817856	0.45632	-1.44994	-1.04997	0.801161650990652	-0.08923	0.105355	0.054102
Trial1	2	1	noBlindfold	counterclockwise	practice	Guided	1	0.5	-0.25	1.83786	0.45577	-1.44996	-1.04996	0.801181827449421	-0.112611	0.063019	0.0020862
Trial1	2	1	noBlindfold	counterclockwise	practice	Guided	1	0.5	-0.25	1.857849	0.45455	-1.44992	-1.04997	0.801260101416642	-0.196507	0.270283	0.076568
Trial1	2	1	noBlindfold	counterclockwise	practice	Guided	1	0.5	-0.25	1.877853	0.45386	-1.44988	-1.04998	0.801309534217406	-0.133215	0.270211	0.047027
Trial1	2	1	noBlindfold	counterclockwise	practice	Guided	1	0.5	-0.25	1.897858	0.4532	-1.44987	-1.05	0.801367682491104	-0.099948	0.320915	0.015496
Trial1	2	1	noBlindfold	counterclockwise	practice	Guided	1	0.5	-0.25	1.917847	0.45255	-1.44985	-1.05001	0.801415900625776	-0.107463	0.253126	-0.010778
Trial1	2	1	noBlindfold	counterclockwise	practice	Guided	1	0.5	-0.25	1.937851	0.45192	-1.44989	-1.05002	0.801463445019634	-0.120758	0.04996	-0.0068565
Trial1	2	1	noBlindfold	counterclockwise	practice	Guided	1	0.5	-0.25	1.957855	0.4505	-1.45003	-1.05004	0.801569874707198	-0.064469	0.0288	-0.049526
Trial1	2	1	noBlindfold	counterclockwise	practice	Guided	1	0.5	-0.25	1.977859	0.44974	-1.45001	-1.05007	0.801647147474674	-0.070848	0.041489	-0.159316
Trial1	2	1	noBlindfold	counterclockwise	practice	Guided	1	0.5	-0.25	1.997849	0.44895	-1.44998	-1.0501	0.801727044734424	-0.027161	0.079562	-0.182152
Trial1	2	1	noBlindfold	counterclockwise	practice	Guided	1	0.5	-0.25	2.017853	0.4482	-1.44996	-1.0501	0.801775150720582	-0.062963	0.049917	-0.2134
Trial1	2	1	noBlindfold	counterclockwise	practice	Guided	1	0.5	-0.25	2.037857	0.44749	-1.44997	-1.0501	0.801821335171743	-0.027969	-0.055881	-0.202707
Trial1	2	1	noBlindfold	counterclockwise	practice	Guided	1	0.5	-0.25	2.057861	0.44611	-1.45004	-1.05011	0.801922761297719	-0.0635	-0.085459	-0.204822
Trial1	2	1	noBlindfold	counterclockwise	practice	Guided	1	0.5	-0.25	2.07785	0.4455	-1.45004	-1.05012	0.801973974855343	-0.077567	-0.060049	-0.264558
Trial1	2	1	noBlindfold	counterclockwise	practice	Guided	1	0.5	-0.25	2.097855	0.44489	-1.45003	-1.05012	0.802015661344456	-0.0023442	-0.068497	-0.255548
Trial1	2	1	noBlindfold	counterclockwise	practice	Guided	1	0.5	-0.25	2.117859	0.4443	-1.45003	-1.05012	0.802056418569956	-0.016743	-0.102333	-0.239548
Trial1	2	1	noBlindfold	counterclockwise	practice	Guided	1	0.5	-0.25	2.137848	0.4438	-1.45005	-1.0501	0.802071435345032	0.0080514	-0.140383	-0.208473
Trial1	2	1	noBlindfold	counterclockwise	practice	Guided	1	0.5	-0.25	2.157852	0.44298	-1.45008	-1.05011	0.802139180851833	-0.035319	-0.148761	-0.227904
Trial1	2	1	noBlindfold	counterclockwise	practice	Guided	1	0.5	-0.25	2.177856	0.4427	-1.45007	-1.05012	0.802169118612505	0.0085603	-0.14872	-0.216675
Trial1	2	1	noBlindfold	counterclockwise	practice	Guided	1	0.5	-0.25	2.197861	0.4425	-1.45008	-1.05011	0.802173444230968	0.099199	-0.19522	-0.2404
Trial1	2	1	noBlindfold	counterclockwise	practice	Guided	1	0.5	-0.25	2.21785	0.44246	-1.45009	-1.05011	0.802176312054742	0.091077	-0.262871	-0.253473
Trial1	2	1	noBlindfold	counterclockwise	practice	Guided	1	0.5	-0.25	2.237854	0.44248	-1.45011	-1.05012	0.802184865699354	0.080856	-0.32203	-0.233003
Trial1	2	1	noBlindfold	counterclockwise	practice	Guided	1	0.5	-0.25	2.257858	0.4425	-1.45014	-1.05012	0.802183432053292	0.113724	-0.33455	-0.268376
Trial1	2	1	noBlindfold	counterclockwise	practice	Guided	1	0.5	-0.25	2.277847	0.44251	-1.45014	-1.05012	0.802182716484162	0.158884	-0.313305	-0.269994
Trial1	2	1	noBlindfold	counterclockwise	practice	Guided	1	0.5	-0.25	2.297852	0.44255	-1.45015	-1.05012	0.802179849040725	0.162233	-0.292058	-0.252877
Trial1	2	1	noBlindfold	counterclockwise	practice	Guided	1	0.5	-0.25	2.317856	0.44262	-1.45015	-1.05012	0.80217484059188	0.174987	-0.29197	-0.243593
Trial1	2	1	noBlindfold	counterclockwise	practice	Guided	1	0.5	-0.25	2.33786	0.44271	-1.45015	-1.05007	0.802118586512905	0.10335	-0.291883	-0.168055
Trial1	2	1	noBlindfold	counterclockwise	practice	Guided	1	0.5	-0.25	2.357849	0.4428	-1.45009	-1.05003	0.802072210876565	-0.047697	0.021346	-0.034361
Trial1	2	1	noBlindfold	counterclockwise	practice	Guided	1	0.5	-0.25	2.377853	0.44278	-1.45	-1.05001	0.802053661110898	-0.097582	0.165201	-0.020645
Trial1	2	1	noBlindfold	counterclockwise	practice	Guided	1	0.5	-0.25	2.397858	0.44272	-1.44991	-1.04999	0.802037965139844	-0.152681	0.287862	0.0053652
Trial1	2	1	noBlindfold	counterclockwise	practice	Guided	1	0.5	-0.25	2.417847	0.44261	-1.44987	-1.04998	0.802035959646466	-0.173806	0.313166	0.058738
Trial1	2	1	noBlindfold	counterclockwise	practice	Guided	1	0.5	-0.25	2.437851	0.44245	-1.44984	-1.04997	0.802037437235381	-0.202497	0.363855	0.090587
Trial1	2	1	noBlindfold	counterclockwise	practice	Guided	1	0.5	-0.25	2.457855	0.44185	-1.44982	-1.05	0.80211055686904	-0.281237	0.300185	-0.0027404
Trial1	2	1	noBlindfold	counterclockwise	practice	Guided	1	0.5	-0.25	2.477859	0.44136	-1.44985	-1.05003	0.802176189977608	-0.223682	0.236636	-0.066452
Trial1	2	1	noBlindfold	counterclockwise	practice	Guided	1	0.5	-0.25	2.497849	0.44075	-1.44987	-1.05005	0.802240984375408	-0.101647	0.245035	-0.092464
Trial1	2	1	noBlindfold	counterclockwise	practice	Guided	1	0.5	-0.25	2.517853	0.44016	-1.44989	-1.05006	0.802294760377413	-0.120699	0.173035	-0.144113
Trial1	2	1	noBlindfold	counterclockwise	practice	Guided	1	0.5	-0.25	2.537857	0.43954	-1.44991	-1.05011	0.802391049195947	-0.171627	0.134905	-0.185097
Trial1	2	1	noBlindfold	counterclockwise	practice	Guided	1	0.5	-0.25	2.557861	0.43798	-1.44997	-1.05018	0.802579869299887	-0.132974	-0.051328	-0.377488
Trial1	2	1	noBlindfold	counterclockwise	practice	Guided	1	0.5	-0.25	2.57785	0.43709	-1.45004	-1.05023	0.802699050432275	-0.046312	-0.220563	-0.480028
Trial1	2	1	noBlindfold	counterclockwise	practice	Guided	1	0.5	-0.25	2.597855	0.43628	-1.45012	-1.05025	0.802782900185339	0.06647	-0.457444	-0.502448
Trial1	2	1	noBlindfold	counterclockwise	practice	Guided	1	0.5	-0.25	2.617859	0.4358	-1.45021	-1.05024	0.802811162803243	0.151308	-0.609764	-0.505582
Trial1	2	1	noBlindfold	counterclockwise	practice	Guided	1	0.5	-0.25	2.637848	0.43563	-1.45028	-1.05023	0.802814791082922	0.133288	-0.660546	-0.430831
Trial1	2	1	noBlindfold	counterclockwise	practice	Guided	1	0.5	-0.25	2.657852	0.43564	-1.4503	-1.05021	0.802794030332032	0.056311	-0.495497	-0.267064
Trial1	2	1	noBlindfold	counterclockwise	practice	Guided	1	0.5	-0.25	2.677856	0.43564	-1.45027	-1.05017	0.802754104943906	0.0010011	-0.402277	-0.165205
Trial1	2	1	noBlindfold	counterclockwise	practice	Guided	1	0.5	-0.25	2.697861	0.43564	-1.45022	-1.05012	0.802704317052307	0.0028647	-0.279465	-0.122967
Trial1	2	1	noBlindfold	counterclockwise	practice	Guided	1	0.5	-0.25	2.71785	0.43563	-1.45016	-1.05005	0.80263536473788	-0.071284	-0.207459	-0.085118
Trial1	2	1	noBlindfold	counterclockwise	practice	Guided	1	0.5	-0.25	2.737854	0.43553	-1.45006	-1.05003	0.802623432031533	-0.128466	-0.0085181	-0.05036
Trial1	2	1	noBlindfold	counterclockwise	practice	Guided	1	0.5	-0.25	2.757858	0.43538	-1.45	-1.05002	0.802625510706972	-0.092074	-0.021218	-0.048158
Trial1	2	1	noBlindfold	counterclockwise	practice	Guided	1	0.5	-0.25	2.777847	0.43521	-1.45	-1.05003	0.802649198121814	-0.073514	-0.08468	-0.039216
Trial1	2	1	noBlindfold	counterclockwise	practice	Guided	1	0.5	-0.25	2.797852	0.43502	-1.45003	-1.05006	0.80269449861991	-0.071245	-0.118507	-0.148456
Trial1	2	1	noBlindfold	counterclockwise	practice	Guided	1	0.5	-0.25	2.817856	0.43488	-1.45006	-1.05009	0.802735667904709	0.0010454	-0.169245	-0.236531
Trial1	2	1	noBlindfold	counterclockwise	practice	Guided	1	0.5	-0.25	2.83786	0.43483	-1.45008	-1.0501	0.802749823178814	0.024275	-0.19881	-0.260255
Trial1	2	1	noBlindfold	counterclockwise	practice	Guided	1	0.5	-0.25	2.857849	0.43483	-1.45008	-1.05011	0.802759684890681	0.054822	-0.198731	-0.241442
Trial1	2	1	noBlindfold	counterclockwise	practice	Guided	1	0.5	-0.25	2.877853	0.43485	-1.4501	-1.05013	0.802778022801936	0.138605	-0.321374	-0.299337
Trial1	2	1	noBlindfold	counterclockwise	practice	Guided	1	0.5	-0.25	2.897858	0.43489	-1.45013	-1.05016	0.802804717350787	0.125431	-0.266272	-0.375798
Trial1	2	1	noBlindfold	counterclockwise	practice	Guided	1	0.5	-0.25	2.917847	0.43497	-1.45014	-1.05019	0.802828059537065	0.209712	-0.253503	-0.442041
Trial1	2	1	noBlindfold	counterclockwise	practice	Guided	1	0.5	-0.25	2.937851	0.43508	-1.45014	-1.0502	0.802829137652129	0.160811	-0.329595	-0.44492
Trial1	2	1	noBlindfold	counterclockwise	practice	Guided	1	0.5	-0.25	2.957855	0.43537	-1.45015	-1.05019	0.802795759922924	0.128402	-0.257485	-0.354099
Trial1	2	1	noBlindfold	counterclockwise	practice	Guided	1	0.5	-0.25	2.977859	0.43552	-1.45014	-1.05019	0.802783695917411	0.141693	-0.227795	-0.35318
Trial1	2	1	noBlindfold	counterclockwise	practice	Guided	1	0.5	-0.25	2.997849	0.4357	-1.45011	-1.0502	0.802779239197609	0.16594	-0.113486	-0.403376
Trial1	2	1	noBlindfold	counterclockwise	practice	Guided	1	0.5	-0.25	3.017853	0.43592	-1.45007	-1.05024	0.802801574319609	0.168181	-0.045762	-0.494385
Trial1	2	1	noBlindfold	counterclockwise	practice	Guided	1	0.5	-0.25	3.037857	0.43622	-1.45003	-1.05022	0.802757720805297	0.250688	-0.096528	-0.531354
Trial1	2	1	noBlindfold	counterclockwise	practice	Guided	1	0.5	-0.25	3.057861	0.43727	-1.45008	-1.05017	0.802625065145258	0.343746	-0.295327	-0.298475
Trial1	2	1	noBlindfold	counterclockwise	practice	Guided	1	0.5	-0.25	3.07785	0.43805	-1.45013	-1.05013	0.80252466293192	0.318107	-0.384104	-0.253343
Trial1	2	1	noBlindfold	counterclockwise	practice	Guided	1	0.5	-0.25	3.097855	0.43898	-1.45017	-1.05009	0.80241346911499	0.208375	-0.252821	-0.138009
Trial1	2	1	noBlindfold	counterclockwise	practice	Guided	1	0.5	-0.25	3.117859	0.43995	-1.45015	-1.05006	0.802310452047094	0.128662	-0.151197	-0.147099
Trial1	2	1	noBlindfold	counterclockwise	practice	Guided	1	0.5	-0.25	3.137848	0.44096	-1.45008	-1.05001	0.802185557281972	0.093909	0.0011691	-0.090301
Trial1	2	1	noBlindfold	counterclockwise	practice	Guided	1	0.5	-0.25	3.157852	0.44293	-1.44994	-1.04997	0.80200313813376	0.052325	0.170393	0.069857
Trial1	2	1	noBlindfold	counterclockwise	practice	Guided	1	0.5	-0.25	3.177856	0.44387	-1.44991	-1.04995	0.801916818816527	0.08677	0.238051	0.094444
Trial1	2	1	noBlindfold	counterclockwise	practice	Guided	1	0.5	-0.25	3.197861	0.44482	-1.44989	-1.04995	0.801850885235215	0.090115	0.314148	0.123209
Trial1	2	1	noBlindfold	counterclockwise	practice	Guided	1	0.5	-0.25	3.21785	0.44574	-1.44984	-1.04996	0.801798090797304	0.163763	0.377524	0.074012
Trial1	2	1	noBlindfold	counterclockwise	practice	Guided	1	0.5	-0.25	3.237854	0.44664	-1.44981	-1.04997	0.801747679367236	0.173653	0.360493	0.057813
Trial1	2	1	noBlindfold	counterclockwise	practice	Guided	1	0.5	-0.25	3.257858	0.44852	-1.44987	-1.04998	0.801634743067643	0.165194	0.123374	0.048885
Trial1	2	1	noBlindfold	counterclockwise	practice	Guided	1	0.5	-0.25	3.277847	0.44956	-1.44993	-1.04999	0.801578503349132	0.237782	0.042953	0.028267
Trial1	2	1	noBlindfold	counterclockwise	practice	Guided	1	0.5	-0.25	3.297852	0.45082	-1.44998	-1.04999	0.801500202482281	0.156982	0.068334	0.035786
Trial1	2	1	noBlindfold	counterclockwise	practice	Guided	1	0.5	-0.25	3.317856	0.45208	-1.44999	-1.04998	0.801413998313371	0.174696	0.013309	0.028554
Trial1	2	1	noBlindfold	counterclockwise	practice	Guided	1	0.5	-0.25	3.33786	0.45345	-1.44999	-1.04999	0.801343123969037	0.122706	0.030231	0.012591
Trial1	2	1	noBlindfold	counterclockwise	practice	Guided	1	0.5	-0.25	3.357849	0.45637	-1.44999	-1.05	0.801188804807527	0.128427	0.030216	-0.0080364
Trial1	2	1	noBlindfold	counterclockwise	practice	Guided	1	0.5	-0.25	3.377853	0.45792	-1.44999	-1.05001	0.801115892484716	0.170241	0.068293	-0.034758
Trial1	2	1	noBlindfold	counterclockwise	practice	Guided	1	0.5	-0.25	3.397858	0.45964	-1.44997	-1.05001	0.801027387442741	0.249577	0.135979	-0.02114
Trial1	2	1	noBlindfold	counterclockwise	practice	Guided	1	0.5	-0.25	3.417847	0.4615	-1.44994	-1.05001	0.800935825380766	0.212895	0.174022	-0.0066192
Trial1	2	1	noBlindfold	counterclockwise	practice	Guided	1	0.5	-0.25	3.437851	0.46334	-1.44992	-1.05005	0.80088950023908	0.162853	0.203595	-0.060338
Trial1	2	1	noBlindfold	counterclockwise	practice	Guided	1	0.5	-0.25	3.457855	0.46739	-1.44986	-1.05007	0.800734345934286	0.142792	0.321925	-0.162522
Trial1	2	1	noBlindfold	counterclockwise	practice	Guided	1	0.5	-0.25	3.477859	0.46932	-1.44985	-1.05009	0.800677962146941	0.284875	0.296454	-0.186841
Trial1	2	1	noBlindfold	counterclockwise	practice	Guided	1	0.5	-0.25	3.497849	0.47137	-1.44986	-1.0501	0.800612158884023	0.242399	0.249832	-0.185171
Trial1	2	1	noBlindfold	counterclockwise	practice	Guided	1	0.5	-0.25	3.517853	0.47358	-1.44988	-1.0501	0.800536174861385	0.264854	0.165135	-0.187747
Trial1	2	1	noBlindfold	counterclockwise	practice	Guided	1	0.5	-0.25	3.537857	0.47586	-1.44992	-1.05007	0.800434144904423	0.225945	0.033925	-0.139713
Trial1	2	1	noBlindfold	counterclockwise	practice	Guided	1	0.5	-0.25	3.557861	0.48074	-1.45006	-1.05006	0.80029182481615	0.105512	-0.118379	-0.139241
Trial1	2	1	noBlindfold	counterclockwise	practice	Guided	1	0.5	-0.25	3.57785	0.48315	-1.45007	-1.05006	0.800237452261032	0.123291	-0.105651	-0.137961
Trial1	2	1	noBlindfold	counterclockwise	practice	Guided	1	0.5	-0.25	3.597855	0.48555	-1.45006	-1.05005	0.80018050268892	0.165969	-0.050612	-0.1097
Trial1	2	1	noBlindfold	counterclockwise	practice	Guided	1	0.5	-0.25	3.617859	0.48808	-1.45004	-1.05004	0.800128800901044	0.159496	-0.046361	-0.080592
Trial1	2	1	noBlindfold	counterclockwise	practice	Guided	1	0.5	-0.25	3.637848	0.49061	-1.45003	-1.04997	0.800025138472744	0.098284	-0.033651	-0.034238
Trial1	2	1	noBlindfold	counterclockwise	practice	Guided	1	0.5	-0.25	3.657852	0.49574	-1.44998	-1.04995	0.799961346521422	0.0084019	0.114444	0.102664
Trial1	2	1	noBlindfold	counterclockwise	practice	Guided	1	0.5	-0.25	3.677856	0.49814	-1.44995	-1.04995	0.799952165989305	-0.01086	0.131336	0.122334
Trial1	2	1	noBlindfold	counterclockwise	practice	Guided	1	0.5	-0.25	3.697861	0.50041	-1.44993	-1.04998	0.799980149440474	-0.0017158	0.215928	0.055589
Trial1	2	1	noBlindfold	counterclockwise	practice	Guided	1	0.5	-0.25	3.71785	0.50262	-1.44991	-1.05003	0.800034283075193	0.036185	0.198942	-0.038556
Trial1	2	1	noBlindfold	counterclockwise	practice	Guided	1	0.5	-0.25	3.737854	0.50466	-1.44991	-1.05009	0.800103525999069	0.071482	0.143884	-0.158112
Trial1	2	1	noBlindfold	counterclockwise	practice	Guided	1	0.5	-0.25	3.757858	0.50872	-1.44995	-1.05009	0.800137473015106	0.138988	0.059194	-0.165758
Trial1	2	1	noBlindfold	counterclockwise	practice	Guided	1	0.5	-0.25	3.777847	0.51076	-1.44997	-1.05008	0.80015229237308	0.091691	-0.0042911	-0.190141
Trial1	2	1	noBlindfold	counterclockwise	practice	Guided	1	0.5	-0.25	3.797852	0.51282	-1.44999	-1.05008	0.800182645231005	0.098168	0.03802	-0.155913
Trial1	2	1	noBlindfold	counterclockwise	practice	Guided	1	0.5	-0.25	3.817856	0.51495	-1.44998	-1.05006	0.800199700879464	0.07647	0.042239	-0.102681
Trial1	2	1	noBlindfold	counterclockwise	practice	Guided	1	0.5	-0.25	3.83786	0.51708	-1.44998	-1.05006	0.800242328540603	0.074793	0.0041459	-0.140652
Trial1	2	1	noBlindfold	counterclockwise	practice	Guided	1	0.5	-0.25	3.857849	0.52112	-1.45001	-1.05005	0.800328736977289	-0.0074901	-0.0085381	-0.112918
Trial1	2	1	noBlindfold	counterclockwise	practice	Guided	1	0.5	-0.25	3.877853	0.52304	-1.45002	-1.05003	0.800361687760989	0.04146	-0.059309	-0.035537
Trial1	2	1	noBlindfold	counterclockwise	practice	Guided	1	0.5	-0.25	3.897858	0.52494	-1.45002	-1.05002	0.800408628048745	-0.0032162	-0.021214	-0.049401
Trial1	2	1	noBlindfold	counterclockwise	practice	Guided	1	0.5	-0.25	3.917847	0.52667	-1.45001	-1.05002	0.800464399800027	0.027228	-0.025443	-0.038701
Trial1	2	1	noBlindfold	counterclockwise	practice	Guided	1	0.5	-0.25	3.937851	0.52848	-1.45	-1.05003	0.800536757314755	0.042103	0.033797	-0.05863
Trial1	2	1	noBlindfold	counterclockwise	practice	Guided	1	0.5	-0.25	3.957855	0.53192	-1.44996	-1.05002	0.800656514974867	-0.013011	0.084534	-0.037455
Trial1	2	1	noBlindfold	counterclockwise	practice	Guided	1	0.5	-0.25	3.977859	0.53346	-1.44995	-1.05001	0.800709384571256	-0.046579	0.088739	-0.0062853
Trial1	2	1	noBlindfold	counterclockwise	practice	Guided	1	0.5	-0.25	3.997849	0.53492	-1.44995	-1.04999	0.800751713632625	-0.051319	0.071786	-0.015674
Trial1	2	1	noBlindfold	counterclockwise	practice	Guided	1	0.5	-0.25	4.017853	0.53627	-1.44996	-1.04999	0.800811723567471	0.058345	0.042144	0.022706
Trial1	2	1	noBlindfold	counterclockwise	practice	Guided	1	0.5	-0.25	4.037857	0.53755	-1.44998	-1.05002	0.80090072293611	0.059921	0.012517	0.0017714
Trial1	2	1	noBlindfold	counterclockwise	practice	Guided	1	0.5	-0.25	4.057861	0.54009	-1.45	-1.05003	0.801033831903056	0.045018	0.025202	-0.037232
Trial1	2	1	noBlindfold	counterclockwise	practice	Guided	1	0.5	-0.25	4.07785	0.54134	-1.44999	-1.05002	0.801087362665854	0.00032949	0.0082672	-0.03642
Trial1	2	1	noBlindfold	counterclockwise	practice	Guided	1	0.5	-0.25	4.097855	0.54253	-1.44999	-1.04999	0.801119655854614	0.032295	0.059041	0.012369
Trial1	2	1	noBlindfold	counterclockwise	practice	Guided	1	0.5	-0.25	4.117859	0.54372	-1.44998	-1.04998	0.801173832816068	0.051252	0.07172	0.05595
Trial1	2	1	noBlindfold	counterclockwise	practice	Guided	1	0.5	-0.25	4.137848	0.54488	-1.44997	-1.05	0.801257845937672	0.056879	0.063238	0.098505
Trial1	2	1	noBlindfold	counterclockwise	practice	Guided	1	0.5	-0.25	4.157852	0.54704	-1.44996	-1.05004	0.801421719490578	0.07583	0.058958	-0.089571
Trial1	2	1	noBlindfold	counterclockwise	practice	Guided	1	0.5	-0.25	4.177856	0.54811	-1.44996	-1.05006	0.801505228039115	0.147882	0.042013	-0.155559
Trial1	2	1	noBlindfold	counterclockwise	practice	Guided	1	0.5	-0.25	4.197861	0.54926	-1.44997	-1.05006	0.801575079001856	0.168093	0.020838	-0.159054
Trial1	2	1	noBlindfold	counterclockwise	practice	Guided	1	0.5	-0.25	4.21785	0.55048	-1.44998	-1.05005	0.801640983278042	0.215561	-0.068028	-0.108043
Trial1	2	1	noBlindfold	counterclockwise	practice	Guided	1	0.5	-0.25	4.237854	0.55183	-1.45003	-1.04996	0.801637310368595	0.090722	-0.101856	0.0044433
Trial1	2	1	noBlindfold	counterclockwise	practice	Guided	1	0.5	-0.25	4.257858	0.55451	-1.45006	-1.04994	0.801795065764353	0.099539	-0.182195	0.118887
Trial1	2	1	noBlindfold	counterclockwise	practice	Guided	1	0.5	-0.25	4.277847	0.55586	-1.45008	-1.04994	0.801887975572732	0.15026	-0.190603	0.136315
Trial1	2	1	noBlindfold	counterclockwise	practice	Guided	1	0.5	-0.25	4.297852	0.55721	-1.45009	-1.04995	0.801993135133589	0.127039	-0.067841	0.108392
Trial1	2	1	noBlindfold	counterclockwise	practice	Guided	1	0.5	-0.25	4.317856	0.55866	-1.45005	-1.04997	0.802117848151461	0.074275	-0.042435	0.041035
Trial1	2	1	noBlindfold	counterclockwise	practice	Guided	1	0.5	-0.25	4.33786	0.56	-1.45003	-1.05001	0.802256782969139	-0.020359	-0.017033	-0.0043666
Trial1	2	1	noBlindfold	counterclockwise	practice	Guided	1	0.5	-0.25	4.357849	0.56267	-1.44998	-1.05	0.802450902958774	-0.040427	0.0083469	0.02145
Trial1	2	1	noBlindfold	counterclockwise	practice	Guided	1	0.5	-0.25	4.377853	0.5639	-1.44999	-1.05	0.802547900705016	0.016141	-0.0085788	-0.014112
Trial1	2	1	noBlindfold	counterclockwise	practice	Guided	1	0.5	-0.25	4.397858	0.56507	-1.45	-1.05	0.802641903437196	0.030444	0.059127	-0.025607
Trial1	2	1	noBlindfold	counterclockwise	practice	Guided	1	0.5	-0.25	4.417847	0.56621	-1.44999	-1.05	0.802735131895031	0.115039	0.050652	-0.023042
Trial1	2	1	noBlindfold	counterclockwise	practice	Guided	1	0.5	-0.25	4.437851	0.56744	-1.44999	-1.05001	0.802847497087335	0.071005	0.025262	-0.030763
Trial1	2	1	noBlindfold	counterclockwise	practice	Guided	1	0.5	-0.25	4.457855	0.56976	-1.45	-1.05001	0.803045706394579	-0.017654	-0.012829	0.016908
Trial1	2	1	noBlindfold	counterclockwise	practice	Guided	1	0.5	-0.25	4.477859	0.57094	-1.45	-1.05	0.803139097427937	0.023616	-0.017057	0.0033861
Trial1	2	1	noBlindfold	counterclockwise	practice	Guided	1	0.5	-0.25	4.497849	0.57195	-1.45	-1.04999	0.803218965928581	0.057062	0.012566	0.031377
Trial1	2	1	noBlindfold	counterclockwise	practice	Guided	1	0.5	-0.25	4.517853	0.573	-1.44999	-1.04999	0.803313702172257	0.049531	0.021021	0.013917
Trial1	2	1	noBlindfold	counterclockwise	practice	Guided	1	0.5	-0.25	4.537857	0.57401	-1.45	-1.04999	0.803406114197602	0.025303	-0.029755	0.037236
Trial1	2	1	noBlindfold	counterclockwise	practice	Guided	1	0.5	-0.25	4.557861	0.5759	-1.45	-1.04999	0.80358242566885	-0.0040492	0.012566	0.013771
Trial1	2	1	noBlindfold	counterclockwise	practice	Guided	1	0.5	-0.25	4.57785	0.57677	-1.44999	-1.04999	0.803665064655206	0.0027669	-0.025522	0.039603
Trial1	2	1	noBlindfold	counterclockwise	practice	Guided	1	0.5	-0.25	4.597855	0.57761	-1.45	-1.04999	0.803745741290102	0.0020718	0.033724	0.04797
Trial1	2	1	noBlindfold	counterclockwise	practice	Guided	1	0.5	-0.25	4.617859	0.57847	-1.44999	-1.05	0.803839202391211	0.038238	0.016788	-0.012283
Trial1	2	1	noBlindfold	counterclockwise	practice	Guided	1	0.5	-0.25	4.637848	0.57933	-1.44999	-1.05	0.803923607968701	0.011618	0.0040886	-0.014461
Trial1	2	1	noBlindfold	counterclockwise	practice	Guided	1	0.5	-0.25	4.657852	0.58087	-1.44999	-1.05	0.804077033742104	-0.0034112	0.025236	0.0053755
Trial1	2	1	noBlindfold	counterclockwise	practice	Guided	1	0.5	-0.25	4.677856	0.58162	-1.44999	-1.05	0.804152811663795	-0.038547	0.012537	-0.0017279
Trial1	2	1	noBlindfold	counterclockwise	practice	Guided	1	0.5	-0.25	4.697861	0.58228	-1.44999	-1.05	0.804220074764026	0.041279	-0.00016027	0.0048426
Trial1	2	1	noBlindfold	counterclockwise	practice	Guided	1	0.5	-0.25	4.71785	0.58297	-1.44999	-1.05	0.804290960068826	0.077783	0.029451	-0.0047867
Trial1	2	1	noBlindfold	counterclockwise	practice	Guided	1	0.5	-0.25	4.737854	0.58363	-1.44999	-1.05	0.804359313275016	0.019769	-0.0086378	-0.0053544
Trial1	2	1	noBlindfold	counterclockwise	practice	Guided	1	0.5	-0.25	4.757858	0.58496	-1.44999	-1.05	0.80449867778494	-0.0010962	0.046366	0.030856
Trial1	2	1	noBlindfold	counterclockwise	practice	Guided	1	0.5	-0.25	4.777847	0.58554	-1.44999	-1.05	0.804560137421989	0.070203	-0.017114	0.032544
Trial1	2	1	noBlindfold	counterclockwise	practice	Guided	1	0.5	-0.25	4.797852	0.58611	-1.45	-1.05	0.804620938759341	-0.00346	0.012508	0.0053741
Trial1	2	1	noBlindfold	counterclockwise	practice	Guided	1	0.5	-0.25	4.817856	0.58665	-1.44999	-1.05	0.804678910261121	0.072268	0.037889	0.007441
Trial1	2	1	noBlindfold	counterclockwise	practice	Guided	1	0.5	-0.25	4.83786	0.58721	-1.44999	-1.05	0.804739403614326	0.03443	0.016723	-0.033167
Trial1	2	1	noBlindfold	counterclockwise	practice	Guided	1	0.5	-0.25	4.857849	0.58821	-1.44999	-1.05	0.804848386627771	-0.053561	0.042103	-0.036721
Trial1	2	1	noBlindfold	counterclockwise	practice	Guided	1	0.5	-0.25	4.877853	0.58863	-1.44999	-1.05	0.804894523335427	0.019045	-0.0086846	0.0030357
Trial1	2	1	noBlindfold	counterclockwise	practice	Guided	1	0.5	-0.25	4.897858	0.58901	-1.45	-1.05	0.804936459508949	0.035734	-0.0086839	0.01707
Trial1	2	1	noBlindfold	counterclockwise	practice	Guided	1	0.5	-0.25	4.917847	0.58938	-1.44999	-1.05	0.804977461007104	0.038519	0.046321	-0.016414
Trial1	2	1	noBlindfold	counterclockwise	practice	Guided	1	0.5	-0.25	4.937851	0.58971	-1.44999	-1.05	0.80501416589994	0.013551	-0.017161	0.015222
Trial1	2	1	noBlindfold	counterclockwise	practice	Guided	1	0.5	-0.25	4.957855	0.59034	-1.44999	-1.05	0.805084618290223	-0.034883	0.033613	0.017187
Trial1	2	1	noBlindfold	counterclockwise	practice	Guided	1	0.5	-0.25	4.977859	0.59058	-1.44999	-1.05	0.805111580883972	0.028598	0.016682	-0.0045928
Trial1	2	1	noBlindfold	counterclockwise	practice	Guided	1	0.5	-0.25	4.997849	0.59079	-1.44999	-1.05	0.80513523276342	-0.010617	0.0082181	-0.016298
Trial1	2	1	noBlindfold	counterclockwise	practice	Guided	1	0.5	-0.25	5.017853	0.59098	-1.44999	-1.05	0.805156682202175	0.016224	0.012443	0.036521
Trial1	2	1	noBlindfold	counterclockwise	practice	Guided	1	0.5	-0.25	5.037857	0.59116	-1.44999	-1.05	0.80517704214123	0.031616	-0.00025812	0.012518
Trial1	2	1	noBlindfold	counterclockwise	practice	Guided	1	0.5	-0.25	5.057861	0.59149	-1.44999	-1.05	0.805214474129895	0.0056961	0.025125	0.0019217
Trial1	2	1	noBlindfold	counterclockwise	practice	Guided	1	0.5	-0.25	5.07785	0.59162	-1.44999	-1.05	0.805229248300318	0.046659	-0.012968	-0.0072946
Trial1	2	1	noBlindfold	counterclockwise	practice	Guided	1	0.5	-0.25	5.097855	0.59172	-1.44999	-1.05	0.805240634441636	0.024484	-0.00027214	-0.0091488
Trial1	2	1	noBlindfold	counterclockwise	practice	Guided	1	0.5	-0.25	5.117859	0.5918	-1.44999	-1.05	0.805249749465048	0.058901	0.025112	0.0063762
Trial1	2	1	noBlindfold	counterclockwise	practice	Guided	1	0.5	-0.25	5.137848	0.59189	-1.44999	-1.05	0.80526001494099	0.054105	0.042033	0.010189
Trial1	2	1	noBlindfold	counterclockwise	practice	Guided	1	0.5	-0.25	5.157852	0.59205	-1.44999	-1.05	0.805278292975851	0.022575	0.046256	0.066558
Trial1	2	1	noBlindfold	counterclockwise	practice	Guided	1	0.5	-0.25	5.177856	0.59211	-1.44999	-1.05	0.805285156183974	0.015931	-0.00453	-0.014079
Trial1	2	1	noBlindfold	counterclockwise	practice	Guided	1	0.5	-0.25	5.197861	0.59213	-1.44999	-1.05	0.805287440355073	0.04627	-0.00029913	-0.0031065
Trial1	2	1	noBlindfold	counterclockwise	practice	Guided	1	0.5	-0.25	5.21785	0.59214	-1.44999	-1.05	0.805288586033799	0.077307	0.029318	0.019303
Trial1	2	1	noBlindfold	counterclockwise	practice	Guided	1	0.5	-0.25	5.237854	0.59214	-1.44999	-1.05	0.805288586033799	0.046606	-0.017236	-0.00088208
Trial1	2	1	noBlindfold	counterclockwise	practice	Guided	1	0.5	-0.25	5.257858	0.59215	-1.44999	-1.05	0.805289731835411	-0.015839	0.029307	-0.0083084
Trial1	2	1	noBlindfold	counterclockwise	practice	Guided	1	0.5	-0.25	5.277847	0.59215	-1.44999	-1.05	0.805289731835411	-0.0039371	0.0081422	-0.0033803
Trial1	2	1	noBlindfold	counterclockwise	practice	Guided	1	0.5	-0.25	5.297852	0.59215	-1.44999	-1.05	0.805289731835411	0.014847	-0.017253	-0.0015233
Trial1	2	1	noBlindfold	counterclockwise	practice	Guided	1	0.5	-0.25	5.317856	0.59216	-1.44999	-1.05	0.805290870938566	0.0097089	0.058915	0.0064758
Trial1	2	1	noBlindfold	counterclockwise	practice	Guided	1	0.5	-0.25	5.33786	0.59216	-1.44999	-1.05	0.805290870938566	0.017522	-0.0088006	0.019775
Trial1	2	1	noBlindfold	counterclockwise	practice	Guided	1	0.5	-0.25	5.357849	0.59217	-1.44999	-1.05	0.805292016985218	0.026727	0.020816	0.016331
Trial1	2	1	noBlindfold	counterclockwise	practice	Guided	1	0.5	-0.25	5.377853	0.59217	-1.44999	-1.05	0.805292016985218	-0.0015129	0.0038824	-0.019751
Trial1	2	1	noBlindfold	counterclockwise	practice	Guided	1	0.5	-0.25	5.397858	0.59217	-1.44999	-1.05	0.805292016985218	0.017506	-0.00035154	0.019776
Trial1	2	1	noBlindfold	counterclockwise	practice	Guided	1	0.5	-0.25	5.417847	0.59217	-1.44999	-1.05	0.805292016985218	0.0056003	0.041961	0.0019206
Trial1	2	1	noBlindfold	counterclockwise	practice	Guided	1	0.5	-0.25	5.437851	0.59218	-1.44999	-1.05	0.805293163154755	-0.017632	0.025027	0.012619
Trial1	2	1	noBlindfold	counterclockwise	practice	Guided	1	0.5	-0.25	5.457855	0.59218	-1.44999	-1.05	0.805293163154755	0.018182	-0.0045994	0.0114
Trial1	2	1	noBlindfold	counterclockwise	practice	Guided	1	0.5	-0.25	5.477859	0.59219	-1.44999	-1.05	0.805294302623644	0.029847	0.033483	-0.021341
Trial1	2	1	noBlindfold	counterclockwise	practice	Guided	1	0.5	-0.25	5.497849	0.59219	-1.44999	-1.05	0.805294302623644	0.0032398	-0.0173	-0.023569
Trial1	2	1	noBlindfold	counterclockwise	practice	Guided	1	0.5	-0.25	5.517853	0.59219	-1.44999	-1.05	0.805294302623644	0.034506	0.0080877	0.029627
Trial1	2	1	noBlindfold	counterclockwise	practice	Guided	1	0.5	-0.25	5.537857	0.59219	-1.44999	-1.05	0.805294302623644	0.010348	0.016544	-0.0018999
Trial1	2	1	noBlindfold	counterclockwise	practice	Guided	1	0.5	-0.25	5.557861	0.5922	-1.44999	-1.05	0.805295455862481	-0.0029676	0.0080733	-0.0030136
Trial1	2	1	noBlindfold	counterclockwise	practice	Guided	1	0.5	-0.25	5.57785	0.5922	-1.44999	-1.05	0.805295455862481	0.01512	0.046155	-0.0057146
Trial1	2	1	noBlindfold	counterclockwise	practice	Guided	1	0.5	-0.25	5.597855	0.5922	-1.44999	-1.05	0.805295455862481	0.010686	0.012299	-0.0060857
Trial1	2	1	noBlindfold	counterclockwise	practice	Guided	1	0.5	-0.25	5.617859	0.5922	-1.44999	-1.05	0.805295455862481	-0.041479	0.024989	-0.0231
Trial1	2	1	noBlindfold	counterclockwise	practice	Guided	1	0.5	-0.25	5.637848	0.5922	-1.44999	-1.05	0.805295455862481	-0.0050758	-0.0046405	0.022098
Trial1	2	1	noBlindfold	counterclockwise	practice	Guided	1	0.5	-0.25	5.657852	0.5922	-1.44999	-1.05	0.805295455862481	0.013355	0.050366	0.015213
Trial1	2	1	noBlindfold	counterclockwise	practice	Guided	1	0.5	-0.25	5.677856	0.5922	-1.44999	-1.05	0.805295455862481	0.045095	0.0292	0.0094416
Trial1	2	1	noBlindfold	counterclockwise	practice	Guided	1	0.5	-0.25	5.697861	0.59221	-1.44999	-1.05	0.805296595575674	0.0025006	-0.00042677	-0.015201
Trial1	2	1	noBlindfold	counterclockwise	practice	Guided	1	0.5	-0.25	5.71785	0.59221	-1.44999	-1.05	0.805296595575674	0.024321	-0.0046642	-0.0091602
Trial1	2	1	noBlindfold	counterclockwise	practice	Guided	1	0.5	-0.25	5.737854	0.59221	-1.44999	-1.05	0.805296595575674	-0.0040413	0.033417	0.0095385
Trial1	2	1	noBlindfold	counterclockwise	practice	Guided	1	0.5	-0.25	5.757858	0.59221	-1.44999	-1.05	0.805296595575674	0.037961	0.0037883	-0.012233
Trial1	2	1	noBlindfold	counterclockwise	practice	Guided	1	0.5	-0.25	5.777847	0.59222	-1.44999	-1.05	0.805297742236014	0.015432	0.016479	-0.0099054
Trial1	2	1	noBlindfold	counterclockwise	practice	Guided	1	0.5	-0.25	5.797852	0.59222	-1.44999	-1.05	0.805297742236014	0.012973	0.012243	0.019392
Trial1	2	1	noBlindfold	counterclockwise	practice	Guided	1	0.5	-0.25	5.817856	0.59222	-1.44999	-1.05	0.805297742236014	0.0065548	-0.013152	-0.010649
Trial1	2	1	noBlindfold	counterclockwise	practice	Guided	1	0.5	-0.25	5.83786	0.59222	-1.44999	-1.05	0.805297742236014	0.0017685	0.012233	-0.0068321
Trial1	2	1	noBlindfold	counterclockwise	practice	Guided	1	0.5	-0.25	5.857849	0.59223	-1.44999	-1.05	0.805298889019236	-0.013649	0.024921	0.017168
Trial1	2	1	noBlindfold	counterclockwise	practice	Guided	1	0.5	-0.25	5.877853	0.59223	-1.44999	-1.05	0.805298889019236	0.015757	0.016454	-0.014088
Trial1	2	1	noBlindfold	counterclockwise	practice	Guided	1	0.5	-0.25	5.897858	0.59223	-1.44999	-1.05	0.805298889019236	0.035123	0.012219	0.021252
Trial1	2	1	noBlindfold	counterclockwise	practice	Guided	1	0.5	-0.25	5.917847	0.59223	-1.44999	-1.05	0.805298889019236	0.021938	0.003753	-0.034644
Trial1	2	1	noBlindfold	counterclockwise	practice	Guided	1	0.5	-0.25	5.937851	0.59223	-1.44999	-1.05	0.805298889019236	-0.0078286	0.016443	0.00079606
Trial1	2	1	noBlindfold	counterclockwise	practice	Guided	1	0.5	-0.25	5.957855	0.59224	-1.44999	-1.05	0.805300029098154	0.0232	0.037596	0.0033964
Trial1	2	1	noBlindfold	counterclockwise	practice	Guided	1	0.5	-0.25	5.977859	0.59224	-1.44999	-1.05	0.805300029098154	0.058671	0.050285	0.0063674
Trial1	2	1	noBlindfold	counterclockwise	practice	Guided	1	0.5	-0.25	5.997849	0.59225	-1.44999	-1.05	0.805301176126407	0.015023	0.016426	-0.005718
Trial1	2	1	noBlindfold	counterclockwise	practice	Guided	1	0.5	-0.25	6.017853	0.59225	-1.44999	-1.05	0.805301176126407	0.02424	0.033352	-0.0091598
Trial1	2	1	noBlindfold	counterclockwise	practice	Guided	1	0.5	-0.25	6.037857	0.59225	-1.44999	-1.05	0.805301176126407	0.012686	0.0037256	-0.0312
Trial1	2	1	noBlindfold	counterclockwise	practice	Guided	1	0.5	-0.25	6.057861	0.59225	-1.44999	-1.05	0.805301176126407	0.046399	0.024881	-0.0073005
Trial1	2	1	noBlindfold	counterclockwise	practice	Guided	1	0.5	-0.25	6.07785	0.59226	-1.44999	-1.05	0.805302323277542	0.021187	0.012181	-0.02627
Trial1	2	1	noBlindfold	counterclockwise	practice	Guided	1	0.5	-0.25	6.097855	0.59226	-1.44999	-1.05	0.805302323277542	0.002042	0.012176	-0.011012
Trial1	2	1	noBlindfold	counterclockwise	practice	Guided	1	0.5	-0.25	6.117859	0.59226	-1.44999	-1.05	0.805302323277542	0.017095	0.0037096	-0.030822
Trial1	2	1	noBlindfold	counterclockwise	practice	Guided	1	0.5	-0.25	6.137848	0.59226	-1.44999	-1.05	0.805302323277542	0.042646	0.0079369	-0.011852
Trial1	2	1	noBlindfold	counterclockwise	practice	Guided	1	0.5	-0.25	6.157852	0.59227	-1.44999	-1.05	0.805303470551556	0.01568	-0.0047657	-0.01408
Trial1	2	1	noBlindfold	counterclockwise	practice	Guided	1	0.5	-0.25	6.177856	0.59227	-1.44999	-1.05	0.805303470551556	0.052427	0.029085	0.025073
Trial1	2	1	noBlindfold	counterclockwise	practice	Guided	1	0.5	-0.25	6.197861	0.59227	-1.44999	-1.05	0.805303470551556	-0.0075566	-0.00054134	-0.0033853
Trial1	2	1	noBlindfold	counterclockwise	practice	Guided	1	0.5	-0.25	6.21785	0.59228	-1.44999	-1.05	0.805304611118343	0.058958	0.037544	0.0021872
Trial1	2	1	noBlindfold	counterclockwise	practice	Guided	1	0.5	-0.25	6.237854	0.59228	-1.44999	-1.05	0.805304611118343	-0.019587	0.01638	0.033541
Trial1	2	1	noBlindfold	counterclockwise	practice	Guided	1	0.5	-0.25	6.257858	0.59228	-1.44999	-1.05	0.805304611118343	0.02685	0.012142	0.0068401
Trial1	2	1	noBlindfold	counterclockwise	practice	Guided	1	0.5	-0.25	6.277847	0.59228	-1.44999	-1.05	0.805304611118343	0.014947	0.033297	-0.0057164
Trial1	2	1	noBlindfold	counterclockwise	practice	Guided	1	0.5	-0.25	6.297852	0.59229	-1.44999	-1.05	0.805305765468223	0.037116	0.012134	-0.0038586
Trial1	2	1	noBlindfold	counterclockwise	practice	Guided	1	0.5	-0.25	6.317856	0.59229	-1.44999	-1.05	0.805305765468223	-0.0059551	0.024825	0.02051
Trial1	2	1	noBlindfold	counterclockwise	practice	Guided	1	0.5	-0.25	6.33786	0.59229	-1.44999	-1.05	0.805305765468223	0.013182	0.024821	0.01521
Trial1	2	1	noBlindfold	counterclockwise	practice	Guided	1	0.5	-0.25	6.357849	0.59229	-1.44999	-1.05	0.805305765468223	-0.0014093	0.0078882	-0.023944
Trial1	2	1	noBlindfold	counterclockwise	practice	Guided	1	0.5	-0.25	6.377853	0.5923	-1.44999	-1.05	0.805306906279305	0.01142	0.029041	0.036138
Trial1	2	1	noBlindfold	counterclockwise	practice	Guided	1	0.5	-0.25	6.397858	0.5923	-1.44999	-1.05	0.805306906279305	-0.019501	0.016343	-0.021243
Trial1	2	1	noBlindfold	counterclockwise	practice	Guided	1	0.5	-0.25	6.417847	0.5923	-1.44999	-1.05	0.805306906279305	0.054828	0.029037	-0.0023709
Trial1	2	1	noBlindfold	counterclockwise	practice	Guided	1	0.5	-0.25	6.437851	0.5923	-1.44999	-1.05	0.805306906279305	0.0074463	-0.013287	-0.023198
Trial1	2	1	noBlindfold	counterclockwise	practice	Guided	1	0.5	-0.25	6.457855	0.5923	-1.44999	-1.05	0.805306906279305	-0.003179	0.0078662	-0.0030146
Trial1	2	1	noBlindfold	counterclockwise	practice	Guided	1	0.5	-0.25	6.477859	0.5923	-1.44999	-1.05	0.805306906279305	0.0009013	0.024788	0.001542
Trial1	2	1	noBlindfold	counterclockwise	practice	Guided	1	0.5	-0.25	6.497849	0.59231	-1.44999	-1.05	0.805308047211807	0.061928	0.012088	0.019298
Trial1	2	1	noBlindfold	counterclockwise	practice	Guided	1	0.5	-0.25	6.517853	0.59231	-1.44999	-1.05	0.805308047211807	0.055858	0.033244	-0.014928
Trial1	2	1	noBlindfold	counterclockwise	practice	Guided	1	0.5	-0.25	6.537857	0.59231	-1.44999	-1.05	0.805308047211807	0.019326	0.0078474	-0.0053457
Trial1	2	1	noBlindfold	counterclockwise	practice	Guided	1	0.5	-0.25	6.557861	0.59232	-1.44999	-1.05	0.80530920193178	0.017914	0.016304	0.011394
Trial1	2	1	noBlindfold	counterclockwise	practice	Guided	1	0.5	-0.25	6.57785	0.59232	-1.44999	-1.05	0.80530920193178	0.013824	0.016301	0.0068371
Trial1	2	1	noBlindfold	counterclockwise	practice	Guided	1	0.5	-0.25	6.597855	0.59232	-1.44999	-1.05	0.80530920193178	0.0093881	0.012066	0.0079506
Trial1	2	1	noBlindfold	counterclockwise	practice	Guided	1	0.5	-0.25	6.617859	0.59232	-1.44999	-1.05	0.80530920193178	0.014872	0.045917	-0.0057201
Trial1	2	1	noBlindfold	counterclockwise	practice	Guided	1	0.5	-0.25	6.637848	0.59232	-1.44999	-1.05	0.80530920193178	0.041125	0.037448	0.00069309
Trial1	2	1	noBlindfold	counterclockwise	practice	Guided	1	0.5	-0.25	6.657852	0.59233	-1.44999	-1.05	0.805310343108573	0.00050536	0.012047	0.0057216
Trial1	2	1	noBlindfold	counterclockwise	practice	Guided	1	0.5	-0.25	6.677856	0.59233	-1.44999	-1.05	0.805310343108573	0.022321	0.020507	0.011764
Trial1	2	1	noBlindfold	counterclockwise	practice	Guided	1	0.5	-0.25	6.697861	0.59233	-1.44999	-1.05	0.805310343108573	0.014499	0.020503	-0.0015373
Trial1	2	1	noBlindfold	counterclockwise	practice	Guided	1	0.5	-0.25	6.71785	0.59234	-1.44999	-1.05	0.805311491241271	0.020208	0.0078062	0.036874
Trial1	2	1	noBlindfold	counterclockwise	practice	Guided	1	0.5	-0.25	6.737854	0.59234	-1.44999	-1.05	0.805311491241271	0.055103	0.037423	-0.0065659
Trial1	2	1	noBlindfold	counterclockwise	practice	Guided	1	0.5	-0.25	6.757858	0.59234	-1.44999	-1.05	0.805311491241271	0.0018811	-0.0091333	-0.011024
Trial1	2	1	noBlindfold	counterclockwise	practice	Guided	1	0.5	-0.25	6.777847	0.59234	-1.44999	-1.05	0.805311491241271	0.014128	0.028949	0.0026474
Trial1	2	1	noBlindfold	counterclockwise	practice	Guided	1	0.5	-0.25	6.797852	0.59235	-1.44999	-1.05	0.805312639496846	0.018556	-0.00067855	0.0030187
Trial1	2	1	noBlindfold	counterclockwise	practice	Guided	1	0.5	-0.25	6.817856	0.59235	-1.44999	-1.05	0.805312639496846	-0.052401	0.012014	-0.0029253
Trial1	2	1	noBlindfold	counterclockwise	practice	Guided	1	0.5	-0.25	6.83786	0.59235	-1.44999	-1.05	0.805312639496846	0.018547	0.0077778	-0.0072112
Trial1	2	1	noBlindfold	counterclockwise	practice	Guided	1	0.5	-0.25	6.857849	0.59236	-1.44999	-1.05	0.805313787875295	0.0086148	0.037391	0.014828
Trial1	2	1	noBlindfold	counterclockwise	practice	Guided	1	0.5	-0.25	6.877853	0.59236	-1.44999	-1.05	0.805313787875295	-0.0029388	0.037387	-0.0072126
Trial1	2	1	noBlindfold	counterclockwise	practice	Guided	1	0.5	-0.25	6.897858	0.59236	-1.44999	-1.05	0.805313787875295	-0.0039935	0.016225	-5.8304E-05
Trial1	2	1	noBlindfold	counterclockwise	practice	Guided	1	0.5	-0.25	6.917847	0.59236	-1.44999	-1.05	0.805313787875295	0.026342	0.03738	0.01631
Trial1	2	1	noBlindfold	counterclockwise	practice	Guided	1	0.5	-0.25	6.937851	0.59236	-1.44999	-1.05	0.805313787875295	0.022605	0.007754	0.0075663
Trial1	2	1	noBlindfold	counterclockwise	practice	Guided	1	0.5	-0.25	6.957855	0.59237	-1.44999	-1.05	0.805314929539939	0.0048573	0.0077451	0.035377
Trial1	2	1	noBlindfold	counterclockwise	practice	Guided	1	0.5	-0.25	6.977859	0.59237	-1.44999	-1.05	0.805314929539939	0.013371	-0.013418	0.01101
Trial1	2	1	noBlindfold	counterclockwise	practice	Guided	1	0.5	-0.25	6.997849	0.59237	-1.44999	-1.05	0.805314929539939	0.034488	0.0035032	0.0026383
Trial1	2	1	noBlindfold	counterclockwise	practice	Guided	1	0.5	-0.25	7.017853	0.59237	-1.44999	-1.05	0.805314929539939	0.05876	0.045816	0.0021687
Trial1	2	1	noBlindfold	counterclockwise	practice	Guided	1	0.5	-0.25	7.037857	0.59238	-1.44999	-1.05	0.805316085000819	0.030044	0.0077274	-0.0061038
Trial1	2	1	noBlindfold	counterclockwise	practice	Guided	1	0.5	-0.25	7.057861	0.59238	-1.44999	-1.05	0.805316085000819	-0.0029862	0.016179	-0.0072203
Trial1	2	1	noBlindfold	counterclockwise	practice	Guided	1	0.5	-0.25	7.07785	0.59238	-1.44999	-1.05	0.805316085000819	-0.0077761	0.011943	-0.0034073
Trial1	2	1	noBlindfold	counterclockwise	practice	Guided	1	0.5	-0.25	7.097855	0.59239	-1.44999	-1.05	0.805317226909748	0.030026	0.024634	0.025049
Trial1	2	1	noBlindfold	counterclockwise	practice	Guided	1	0.5	-0.25	7.117859	0.59239	-1.44999	-1.05	0.805317226909748	0.027694	0.0077032	-0.0004339
Trial1	2	1	noBlindfold	counterclockwise	practice	Guided	1	0.5	-0.25	7.137848	0.59239	-1.44999	-1.05	0.805317226909748	0.03796	0.028858	0.0086787
Trial1	2	1	noBlindfold	counterclockwise	practice	Guided	1	0.5	-0.25	7.157852	0.59239	-1.44999	-1.05	0.805317226909748	0.052656	0.024617	-0.025178
Trial1	2	1	noBlindfold	counterclockwise	practice	Guided	1	0.5	-0.25	7.177856	0.5924	-1.44999	-1.05	0.805318368940092	0.017053	0.011916	0.019745
Trial1	2	1	noBlindfold	counterclockwise	practice	Guided	1	0.5	-0.25	7.197861	0.5924	-1.44999	-1.05	0.805318368940092	-0.0026686	0.0034485	-0.01141
Trial1	2	1	noBlindfold	counterclockwise	practice	Guided	1	0.5	-0.25	7.21785	0.5924	-1.44999	-1.05	0.805318368940092	0.031399	-0.0092489	0.0083026
Trial1	2	1	noBlindfold	counterclockwise	practice	Guided	1	0.5	-0.25	7.237854	0.5924	-1.44999	-1.04998	0.805298592466414	0.032097	0.037298	-6.9407E-05
Trial1	2	1	noBlindfold	counterclockwise	practice	Guided	1	0.5	-0.25	7.257858	0.5924	-1.44999	-1.04993	0.805248855255863	-0.04611	0.075363	0.196325
Trial1	2	1	noBlindfold	counterclockwise	practice	Guided	1	0.5	-0.25	7.277847	0.59238	-1.44997	-1.0499	0.805216728728117	-0.060576	0.138809	0.253369
Trial1	2	1	noBlindfold	counterclockwise	practice	Guided	1	0.5	-0.25	7.297852	0.59235	-1.44995	-1.04991	0.8052232303037	-0.076768	0.134536	0.180293
Trial1	2	1	noBlindfold	counterclockwise	practice	Guided	1	0.5	-0.25	7.317856	0.59233	-1.44995	-1.04995	0.805260723809108	-0.045693	0.071033	0.022706
Trial1	2	1	noBlindfold	counterclockwise	practice	Guided	1	0.5	-0.25	7.33786	0.59231	-1.44997	-1.04999	0.80529809963566	0.0044938	0.02871	0.010046
Trial1	2	1	noBlindfold	counterclockwise	practice	Guided	1	0.5	-0.25	7.357849	0.59231	-1.44999	-1.04999	0.80529809963566	0.043114	0.020239	-0.010608
Trial1	2	1	noBlindfold	counterclockwise	practice	Guided	1	0.5	-0.25	7.377853	0.59232	-1.44999	-1.05	0.80530920193178	0.011011	0.016001	-0.014694
Trial1	2	1	noBlindfold	counterclockwise	practice	Guided	1	0.5	-0.25	7.397858	0.59233	-1.44999	-1.05001	0.805320290657997	-0.010463	0.015994	-0.024913
Trial1	2	1	noBlindfold	counterclockwise	practice	Guided	1	0.5	-0.25	7.417847	0.59233	-1.44999	-1.05001	0.805320290657997	-0.045934	0.037139	-0.027872
Trial1	2	1	noBlindfold	counterclockwise	practice	Guided	1	0.5	-0.25	7.437851	0.59233	-1.44999	-1.05001	0.805320290657997	0.021291	0.020204	-0.030663
Trial1	2	1	noBlindfold	counterclockwise	practice	Guided	1	0.5	-0.25	7.457855	0.59233	-1.44999	-1.05	0.805310343108573	0.01159	0.037126	0.036206
Trial1	2	1	noBlindfold	counterclockwise	practice	Guided	1	0.5	-0.25	7.477859	0.59234	-1.44999	-1.05	0.805311491241271	0.057327	0.03712	0.018717
Trial1	2	1	noBlindfold	counterclockwise	practice	Guided	1	0.5	-0.25	7.497849	0.59235	-1.44999	-1.05	0.805312639496846	0.023242	0.0032623	-0.00099621
Trial1	2	1	noBlindfold	counterclockwise	practice	Guided	1	0.5	-0.25	7.517853	0.59236	-1.44999	-1.05	0.805313787875295	0.031053	0.028648	0.0077436
Trial1	2	1	noBlindfold	counterclockwise	practice	Guided	1	0.5	-0.25	7.537857	0.59236	-1.44999	-1.05	0.805313787875295	-0.013291	0.0074824	0.008586
Trial1	2	1	noBlindfold	counterclockwise	practice	Guided	1	0.5	-0.25	7.557861	0.59236	-1.44999	-1.05	0.805313787875295	0.039922	0.037098	0.013044
Trial1	2	1	noBlindfold	counterclockwise	practice	Guided	1	0.5	-0.25	7.57785	0.59237	-1.44999	-1.05	0.805314929539939	0.0051412	0.028627	0.001702
Trial1	2	1	noBlindfold	counterclockwise	practice	Guided	1	0.5	-0.25	7.597855	0.59237	-1.44999	-1.05	0.805314929539939	0.050528	0.0032366	0.0054172
Trial1	2	1	noBlindfold	counterclockwise	practice	Guided	1	0.5	-0.25	7.617859	0.59238	-1.44999	-1.05	0.805316085000819	-0.014012	0.024391	0.016957
Trial1	2	1	noBlindfold	counterclockwise	practice	Guided	1	0.5	-0.25	7.637848	0.59238	-1.44999	-1.05	0.805316085000819	0.0058287	0.028616	0.0096971
Trial1	2	1	noBlindfold	counterclockwise	practice	Guided	1	0.5	-0.25	7.657852	0.59238	-1.44999	-1.05	0.805316085000819	0.049122	0.053997	0.0095915
Trial1	2	1	noBlindfold	counterclockwise	practice	Guided	1	0.5	-0.25	7.677856	0.59238	-1.44999	-1.05	0.805316085000819	0.028344	0.015904	-0.0090083
Trial1	2	1	noBlindfold	counterclockwise	practice	Guided	1	0.5	-0.25	7.697861	0.59239	-1.44999	-1.05	0.805317226909748	0.048753	0.011672	0.013777
Trial1	2	1	noBlindfold	counterclockwise	practice	Guided	1	0.5	-0.25	7.71785	0.5924	-1.44999	-1.05	0.805318368940092	0.0010198	0.011668	-0.0028667
Trial1	2	1	noBlindfold	counterclockwise	practice	Guided	1	0.5	-0.25	7.737854	0.5924	-1.44999	-1.05	0.805318368940092	-0.016722	0.011662	-0.0043531
Trial1	2	1	noBlindfold	counterclockwise	practice	Guided	1	0.5	-0.25	7.757858	0.5924	-1.44999	-1.05	0.805318368940092	-3.4327E-05	0.011654	0.0096902
Trial1	2	1	noBlindfold	counterclockwise	practice	Guided	1	0.5	-0.25	7.777847	0.5924	-1.44999	-1.05	0.805318368940092	-0.0075079	0.032808	-0.0077977
Trial1	2	1	noBlindfold	counterclockwise	practice	Guided	1	0.5	-0.25	7.797852	0.5924	-1.44999	-1.05	0.805318368940092	0.031344	0.0031839	0.015358
Trial1	2	1	noBlindfold	counterclockwise	practice	Guided	1	0.5	-0.25	7.817856	0.59241	-1.44999	-1.05	0.80531952477105	0.0241	0.015876	0.04121
Trial1	2	1	noBlindfold	counterclockwise	practice	Guided	1	0.5	-0.25	7.83786	0.59241	-1.44999	-1.05	0.80531952477105	0.027605	-0.013752	-0.00064526
Trial1	2	1	noBlindfold	counterclockwise	practice	Guided	1	0.5	-0.25	7.857849	0.59241	-1.44999	-1.05	0.80531952477105	0.028881	0.032791	0.037391
Trial1	2	1	noBlindfold	counterclockwise	practice	Guided	1	0.5	-0.25	7.877853	0.59241	-1.44999	-1.05	0.80531952477105	-0.014064	0.0073959	0.01619
Trial1	2	1	noBlindfold	counterclockwise	practice	Guided	1	0.5	-0.25	7.897858	0.59241	-1.44999	-1.05	0.80531952477105	0.074618	-0.0095349	0.024361
Trial1	2	1	noBlindfold	counterclockwise	practice	Guided	1	0.5	-0.25	7.917847	0.59242	-1.44999	-1.05	0.805320667045677	0.039485	0.015853	0.013389
Trial1	2	1	noBlindfold	counterclockwise	practice	Guided	1	0.5	-0.25	7.937851	0.59242	-1.44999	-1.05	0.805320667045677	-0.0082453	0.0031525	0.00055747
Trial1	2	1	noBlindfold	counterclockwise	practice	Guided	1	0.5	-0.25	7.957855	0.59242	-1.44999	-1.05	0.805320667045677	0.010193	0.036998	-0.0063291
Trial1	2	1	noBlindfold	counterclockwise	practice	Guided	1	0.5	-0.25	7.977859	0.59242	-1.44999	-1.05	0.805320667045677	0.037495	0.036993	-0.012471
Trial1	2	1	noBlindfold	counterclockwise	practice	Guided	1	0.5	-0.25	7.997849	0.59243	-1.44999	-1.05	0.805321816282777	0.061415	0.020063	-0.03154
Trial1	2	1	noBlindfold	counterclockwise	practice	Guided	1	0.5	-0.25	8.017853	0.59243	-1.44999	-1.05	0.805321816282777	0.0057381	0.015829	-0.0066985
Trial1	2	1	noBlindfold	counterclockwise	practice	Guided	1	0.5	-0.25	8.037857	0.59244	-1.44999	-1.05	0.805322965642748	0.037124	0.024288	-0.0082826
Trial1	2	1	noBlindfold	counterclockwise	practice	Guided	1	0.5	-0.25	8.057861	0.59244	-1.44999	-1.05	0.805322965642748	-0.01271	0.011585	0.002515
Trial1	2	1	noBlindfold	counterclockwise	practice	Guided	1	0.5	-0.25	8.07785	0.59244	-1.44999	-1.05	0.805322965642748	0.067459	0.020045	0.002688
Trial1	2	1	noBlindfold	counterclockwise	practice	Guided	1	0.5	-0.25	8.097855	0.59245	-1.44999	-1.05	0.805324115125591	0.017969	-0.0095796	0.0069733
Trial1	2	1	noBlindfold	counterclockwise	practice	Guided	1	0.5	-0.25	8.117859	0.59245	-1.44999	-1.05	0.805324115125591	0.0252	0.015806	-0.026138
Trial1	2	1	noBlindfold	counterclockwise	practice	Guided	1	0.5	-0.25	8.137848	0.59246	-1.44999	-1.05	0.805325257888049	-0.012733	-0.018054	0.00018619
Trial1	2	1	noBlindfold	counterclockwise	practice	Guided	1	0.5	-0.25	8.157852	0.59246	-1.44999	-1.05	0.805325257888049	-0.0076018	0.0073322	0.0089311
Trial1	2	1	noBlindfold	counterclockwise	practice	Guided	1	0.5	-0.25	8.177856	0.59246	-1.44999	-1.05	0.805325257888049	0.026471	0.024253	0.011903
Trial1	2	1	noBlindfold	counterclockwise	practice	Guided	1	0.5	-0.25	8.197861	0.59246	-1.44999	-1.05	0.805325257888049	0.05891	0.032712	-0.0022375
Trial1	2	1	noBlindfold	counterclockwise	practice	Guided	1	0.5	-0.25	8.21785	0.59246	-1.44999	-1.05	0.805325257888049	0.040463	0.062324	-0.0022366
Trial1	2	1	noBlindfold	counterclockwise	practice	Guided	1	0.5	-0.25	8.237854	0.59247	-1.44999	-1.05	0.805326407615899	0.0084909	0.075004	-0.040171
Trial1	2	1	noBlindfold	counterclockwise	practice	Guided	1	0.5	-0.25	8.257858	0.59246	-1.44997	-1.05	0.805325257888049	0.010126	0.151122	0.022986
Trial1	2	1	noBlindfold	counterclockwise	practice	Guided	1	0.5	-0.25	8.277847	0.59246	-1.44996	-1.05	0.805325257888049	-0.048219	0.045293	-0.0027719
Trial1	2	1	noBlindfold	counterclockwise	practice	Guided	1	0.5	-0.25	8.297852	0.59246	-1.44996	-1.05	0.805325257888049	-0.019276	0.011422	0.024936
Trial1	2	1	noBlindfold	counterclockwise	practice	Guided	1	0.5	-0.25	8.317856	0.59246	-1.44997	-1.05	0.805325257888049	0.053425	-0.0055089	0.0099521
Trial1	2	1	noBlindfold	counterclockwise	practice	Guided	1	0.5	-0.25	8.33786	0.59247	-1.44998	-1.05	0.805326407615899	0.013509	-0.01821	0.0066065
Trial1	2	1	noBlindfold	counterclockwise	practice	Guided	1	0.5	-0.25	8.357849	0.59247	-1.44998	-1.05	0.805326407615899	-0.0019027	0.011407	0.025303
Trial1	2	1	noBlindfold	counterclockwise	practice	Guided	1	0.5	-0.25	8.377853	0.59247	-1.44998	-1.05	0.805326407615899	0.00089641	0.045251	-0.0028801
Trial1	2	1	noBlindfold	counterclockwise	practice	Guided	1	0.5	-0.25	8.397858	0.59247	-1.44999	-1.05	0.805326407615899	0.028903	0.028317	-0.017392
Trial1	2	1	noBlindfold	counterclockwise	practice	Guided	1	0.5	-0.25	8.417847	0.59247	-1.44999	-1.05	0.805326407615899	-0.015444	0.032545	-0.021107
Trial1	2	1	noBlindfold	counterclockwise	practice	Guided	1	0.5	-0.25	8.437851	0.59247	-1.44999	-1.05001	0.805336354966893	-0.0072777	0.053693	-0.011991
Trial1	2	1	noBlindfold	counterclockwise	practice	Guided	1	0.5	-0.25	8.457855	0.59246	-1.44996	-1.05001	0.805335205253244	-0.075404	0.129809	-0.051406
Trial1	2	1	noBlindfold	counterclockwise	practice	Guided	1	0.5	-0.25	8.477859	0.59242	-1.44995	-1.05	0.805320667045677	-0.105489	0.087461	-0.011776
Trial1	2	1	noBlindfold	counterclockwise	practice	Guided	1	0.5	-0.25	8.497849	0.59234	-1.44996	-1.04999	0.805301543707667	-0.13557	0.057821	0.025247
Trial1	2	1	noBlindfold	counterclockwise	practice	Guided	1	0.5	-0.25	8.517853	0.59218	-1.44997	-1.04998	0.805273386062055	-0.1059	0.049349	0.04718
Trial1	2	1	noBlindfold	counterclockwise	practice	Guided	1	0.5	-0.25	8.537857	0.59196	-1.44998	-1.04999	0.805258061775032	-0.146126	0.062026	0.04801
Trial1	2	1	noBlindfold	counterclockwise	practice	Guided	1	0.5	-0.25	8.557861	0.59135	-1.44994	-1.05	0.805198577788957	-0.096111	0.176212	0.0082836
Trial1	2	1	noBlindfold	counterclockwise	practice	Guided	1	0.5	-0.25	8.57785	0.59101	-1.44992	-1.05	0.805160070520669	-0.123394	0.121153	-0.0090836
Trial1	2	1	noBlindfold	counterclockwise	practice	Guided	1	0.5	-0.25	8.597855	0.59066	-1.44994	-1.04999	0.805110640928072	-0.119387	0.0068731	0.056777
Trial1	2	1	noBlindfold	counterclockwise	practice	Guided	1	0.5	-0.25	8.617859	0.5902	-1.44999	-1.04999	0.8050589688555	-0.23323	-0.086217	0.040633
Trial1	2	1	noBlindfold	counterclockwise	practice	Guided	1	0.5	-0.25	8.637848	0.58956	-1.45004	-1.05002	0.805017370542126	-0.233412	-0.022721	-0.026686
Trial1	2	1	noBlindfold	counterclockwise	practice	Guided	1	0.5	-0.25	8.657852	0.58807	-1.45001	-1.05002	0.804852967083914	-0.104991	0.032301	-0.066512
Trial1	2	1	noBlindfold	counterclockwise	practice	Guided	1	0.5	-0.25	8.677856	0.58719	-1.44999	-1.05001	0.80474719459901	-0.090365	0.011136	-0.027346
Trial1	2	1	noBlindfold	counterclockwise	practice	Guided	1	0.5	-0.25	8.697861	0.58634	-1.44999	-1.05	0.804645587237978	-0.197184	-0.035411	0.011865
Trial1	2	1	noBlindfold	counterclockwise	practice	Guided	1	0.5	-0.25	8.71785	0.58531	-1.45002	-1.05	0.804535715046914	-0.277562	-0.073485	-0.030176
Trial1	2	1	noBlindfold	counterclockwise	practice	Guided	1	0.5	-0.25	8.737854	0.58405	-1.45003	-1.05002	0.804423004403884	-0.29931	-0.103084	-0.036138
Trial1	2	1	noBlindfold	counterclockwise	practice	Guided	1	0.5	-0.25	8.757858	0.58105	-1.45004	-1.05002	0.804115082942047	-0.227535	-0.048023	-0.050732
Trial1	2	1	noBlindfold	counterclockwise	practice	Guided	1	0.5	-0.25	8.777847	0.5793	-1.45004	-1.05	0.803920650029058	-0.175295	-0.090322	-0.021555
Trial1	2	1	noBlindfold	counterclockwise	practice	Guided	1	0.5	-0.25	8.797852	0.57742	-1.45005	-1.04999	0.803727415172528	-0.291579	-0.124139	0.036414
Trial1	2	1	noBlindfold	counterclockwise	practice	Guided	1	0.5	-0.25	8.817856	0.57549	-1.45007	-1.05	0.80355377137036	-0.386674	-0.200266	-0.00075023
Trial1	2	1	noBlindfold	counterclockwise	practice	Guided	1	0.5	-0.25	8.83786	0.5732	-1.45009	-1.05006	0.803401702660785	-0.446986	-0.187516	-0.08137
Trial1	2	1	noBlindfold	counterclockwise	practice	Guided	1	0.5	-0.25	8.857849	0.56794	-1.45006	-1.05006	0.802939537471802	-0.345867	-0.077422	-0.115001
Trial1	2	1	noBlindfold	counterclockwise	practice	Guided	1	0.5	-0.25	8.877853	0.56473	-1.45005	-1.05004	0.802654341144421	-0.395846	-0.085854	-0.047196
Trial1	2	1	noBlindfold	counterclockwise	practice	Guided	1	0.5	-0.25	8.897858	0.56155	-1.45005	-1.05003	0.802394164296704	-0.434016	-0.085826	-0.071105
Trial1	2	1	noBlindfold	counterclockwise	practice	Guided	1	0.5	-0.25	8.917847	0.55787	-1.45005	-1.05005	0.802140246633664	-0.519912	-0.098494	-0.061118
Trial1	2	1	noBlindfold	counterclockwise	practice	Guided	1	0.5	-0.25	8.937851	0.55381	-1.45005	-1.05011	0.801917389901336	-0.593737	-0.136547	-0.196857
Trial1	2	1	noBlindfold	counterclockwise	practice	Guided	1	0.5	-0.25	8.957855	0.54479	-1.45007	-1.05012	0.801372665816579	-0.522937	-0.161862	-0.249472
Trial1	2	1	noBlindfold	counterclockwise	practice	Guided	1	0.5	-0.25	8.977859	0.53995	-1.45008	-1.05011	0.801106726742793	-0.46955	-0.191434	-0.190228
Trial1	2	1	noBlindfold	counterclockwise	practice	Guided	1	0.5	-0.25	8.997849	0.53451	-1.4501	-1.05009	0.800833864078296	-0.506437	-0.208307	-0.121653
Trial1	2	1	noBlindfold	counterclockwise	practice	Guided	1	0.5	-0.25	9.017853	0.52894	-1.4501	-1.0501	0.800623304608181	-0.56776	-0.212479	-0.192533
Trial1	2	1	noBlindfold	counterclockwise	practice	Guided	1	0.5	-0.25	9.037857	0.52304	-1.45011	-1.05012	0.800451653478753	-0.57752	-0.242041	-0.243261
Trial1	2	1	noBlindfold	counterclockwise	practice	Guided	1	0.5	-0.25	9.057861	0.51003	-1.4501	-1.05012	0.800182860125355	-0.69751	-0.199606	-0.266226
Trial1	2	1	noBlindfold	counterclockwise	practice	Guided	1	0.5	-0.25	9.07785	0.50285	-1.45011	-1.05011	0.800115058325191	-0.69601	-0.271479	-0.216147
Trial1	2	1	noBlindfold	counterclockwise	practice	Guided	1	0.5	-0.25	9.097855	0.49551	-1.45013	-1.0501	0.80011268660702	-0.653605	-0.284101	-0.187471
Trial1	2	1	noBlindfold	counterclockwise	practice	Guided	1	0.5	-0.25	9.117859	0.48756	-1.45014	-1.0501	0.800196791114176	-0.70121	-0.284022	-0.210676
Trial1	2	1	noBlindfold	counterclockwise	practice	Guided	1	0.5	-0.25	9.137848	0.47952	-1.45015	-1.05013	0.800392068319263	-0.539632	-0.334717	-0.235541
Trial1	2	1	noBlindfold	counterclockwise	practice	Guided	1	0.5	-0.25	9.157852	0.46237	-1.45019	-1.05014	0.80102427212426	-0.542713	-0.431836	-0.256519
Trial1	2	1	noBlindfold	counterclockwise	practice	Guided	1	0.5	-0.25	9.177856	0.45356	-1.45021	-1.05016	0.801506567389201	-0.565648	-0.431717	-0.320333
Trial1	2	1	noBlindfold	counterclockwise	practice	Guided	1	0.5	-0.25	9.197861	0.44456	-1.45022	-1.05016	0.802078361194917	-0.543286	-0.490843	-0.32653
Trial1	2	1	noBlindfold	counterclockwise	practice	Guided	1	0.5	-0.25	9.21785	0.43513	-1.45024	-1.05014	0.802765210316089	-0.510233	-0.478037	-0.290007
Trial1	2	1	noBlindfold	counterclockwise	practice	Guided	1	0.5	-0.25	9.237854	0.42579	-1.45024	-1.05014	0.803573887560006	-0.517079	-0.490641	-0.255994
Trial1	2	1	noBlindfold	counterclockwise	practice	Guided	1	0.5	-0.25	9.257858	0.40662	-1.45023	-1.05014	0.805570410095315	-0.561433	-0.431144	-0.2696
Trial1	2	1	noBlindfold	counterclockwise	practice	Guided	1	0.5	-0.25	9.277847	0.39676	-1.45022	-1.05013	0.806762996581989	-0.499614	-0.447951	-0.265256
Trial1	2	1	noBlindfold	counterclockwise	practice	Guided	1	0.5	-0.25	9.297852	0.38583	-1.45022	-1.05013	0.808234387190458	-0.526668	-0.468974	-0.265869
Trial1	2	1	noBlindfold	counterclockwise	practice	Guided	1	0.5	-0.25	9.317856	0.37597	-1.45023	-1.05012	0.80967613743199	-0.559476	-0.439231	-0.241567
Trial1	2	1	noBlindfold	counterclockwise	practice	Guided	1	0.5	-0.25	9.33786	0.36563	-1.45023	-1.0501	0.811304776071727	-0.49447	-0.456033	-0.212074
Trial1	2	1	noBlindfold	counterclockwise	practice	Guided	1	0.5	-0.25	9.357849	0.34426	-1.45021	-1.05009	0.815106669089933	-0.521861	-0.38809	-0.207592
Trial1	2	1	noBlindfold	counterclockwise	practice	Guided	1	0.5	-0.25	9.377853	0.33382	-1.4502	-1.05008	0.817155866677757	-0.498224	-0.332975	-0.146772
Trial1	2	1	noBlindfold	counterclockwise	practice	Guided	1	0.5	-0.25	9.397858	0.32259	-1.45018	-1.05008	0.819513406604515	-0.497221	-0.307491	-0.152395
Trial1	2	1	noBlindfold	counterclockwise	practice	Guided	1	0.5	-0.25	9.417847	0.31087	-1.45016	-1.05008	0.822130204529399	-0.484465	-0.337021	-0.161301
Trial1	2	1	noBlindfold	counterclockwise	practice	Guided	1	0.5	-0.25	9.437851	0.30001	-1.45016	-1.05007	0.824686657181163	-0.448872	-0.336929	-0.163173
Trial1	2	1	noBlindfold	counterclockwise	practice	Guided	1	0.5	-0.25	9.457855	0.27733	-1.45018	-1.05009	0.830497357348857	-0.416239	-0.40867	-0.206605
Trial1	2	1	noBlindfold	counterclockwise	practice	Guided	1	0.5	-0.25	9.477859	0.26553	-1.4502	-1.05008	0.833729031932666	-0.342447	-0.40009	-0.161055
Trial1	2	1	noBlindfold	counterclockwise	practice	Guided	1	0.5	-0.25	9.497849	0.25406	-1.4502	-1.05008	0.837027118258944	-0.321566	-0.349204	-0.167602
Trial1	2	1	noBlindfold	counterclockwise	practice	Guided	1	0.5	-0.25	9.517853	0.24221	-1.45019	-1.05008	0.840585270452415	-0.386949	-0.391414	-0.169756
Trial1	2	1	noBlindfold	counterclockwise	practice	Guided	1	0.5	-0.25	9.537857	0.2307	-1.4502	-1.05009	0.844195727314617	-0.400607	-0.403996	-0.165318
Trial1	2	1	noBlindfold	counterclockwise	practice	Guided	1	0.5	-0.25	9.557861	0.21883	-1.4502	-1.05008	0.848047456238202	-0.396326	-0.420805	-0.160544
Trial1	2	1	noBlindfold	counterclockwise	practice	Guided	1	0.5	-0.25	9.57785	0.196	-1.45021	-1.05008	0.855887788934216	-0.47612	-0.352874	-0.173093
Trial1	2	1	noBlindfold	counterclockwise	practice	Guided	1	0.5	-0.25	9.597855	0.1843	-1.45018	-1.05006	0.860094497278613	-0.411	-0.314695	-0.129124
Trial1	2	1	noBlindfold	counterclockwise	practice	Guided	1	0.5	-0.25	9.617859	0.17217	-1.45017	-1.05004	0.864601950040094	-0.37704	-0.373846	-0.064557
Trial1	2	1	noBlindfold	counterclockwise	practice	Guided	1	0.5	-0.25	9.637848	0.15996	-1.45017	-1.04999	0.869258938704584	-0.466761	-0.352587	-0.057122
Trial1	2	1	noBlindfold	counterclockwise	practice	Guided	1	0.5	-0.25	9.657852	0.13593	-1.45018	-1.05002	0.878964692805372	-0.603995	-0.348161	-0.083159
Trial1	2	1	noBlindfold	counterclockwise	practice	Guided	1	0.5	-0.25	9.677856	0.1233	-1.45018	-1.05004	0.884288924191784	-0.501346	-0.352287	-0.089245
Trial1	2	1	noBlindfold	counterclockwise	practice	Guided	1	0.5	-0.25	9.697861	0.11084	-1.45018	-1.05005	0.889677214547185	-0.572753	-0.34373	-0.085284
Trial1	2	1	noBlindfold	counterclockwise	practice	Guided	1	0.5	-0.25	9.71785	0.09819099	-1.45017	-1.05005	0.895282364899613	-0.523673	-0.335173	-0.104522
Trial1	2	1	noBlindfold	counterclockwise	practice	Guided	1	0.5	-0.25	9.737854	0.085384	-1.45017	-1.05001	0.901067353754486	-0.448272	-0.356237	-0.094241
Trial1	2	1	noBlindfold	counterclockwise	practice	Guided	1	0.5	-0.25	9.757858	0.058898	-1.4502	-1.04998	0.91353108725879	-0.64542	-0.49989	0.0026537
Trial1	2	1	noBlindfold	counterclockwise	practice	Guided	1	0.5	-0.25	9.777847	0.045531	-1.45023	-1.04997	0.920051151435784	-0.672112	-0.474369	0.041285
Trial1	2	1	noBlindfold	counterclockwise	practice	Guided	1	0.5	-0.25	9.797852	0.031482	-1.45023	-1.04999	0.927088463142974	-0.658605	-0.444619	0.0047719
Trial1	2	1	noBlindfold	counterclockwise	practice	Guided	1	0.5	-0.25	9.817856	0.017577	-1.45022	-1.05001	0.934209771143096	-0.689637	-0.440267	-0.0022873
Trial1	2	1	noBlindfold	counterclockwise	practice	Guided	1	0.5	-0.25	9.83786	0.0034388	-1.45023	-1.04999	0.941571520022383	-0.654042	-0.503649	0.0074954
Trial1	2	1	noBlindfold	counterclockwise	practice	Guided	1	0.5	-0.25	9.857849	-0.025631	-1.45025	-1.05002	0.957246006523357	-0.498514	-0.524735	-0.078631
Trial1	2	1	noBlindfold	counterclockwise	practice	Guided	1	0.5	-0.25	9.877853	-0.040378	-1.45027	-1.05004	0.965438963225105	-0.400807	-0.516256	-0.107524
Trial1	2	1	noBlindfold	counterclockwise	practice	Guided	1	0.5	-0.25	9.897858	-0.054561	-1.45029	-1.05008	0.973481289185758	-0.201111	-0.600892	-0.137443
Trial1	2	1	noBlindfold	counterclockwise	practice	Guided	1	0.5	-0.25	9.917847	-0.068505	-1.45031	-1.05012	0.981524298089684	-0.041952	-0.685528	-0.239483
Trial1	2	1	noBlindfold	counterclockwise	practice	Guided	1	0.5	-0.25	9.937851	-0.082449	-1.45035	-1.05015	0.989690317085879	0.125661	-0.850568	-0.321256
Trial1	2	1	noBlindfold	counterclockwise	practice	Guided	1	0.5	-0.25	9.957855	-0.10762	-1.45049	-1.05015	1.00470998145228	0.342996	-1.129867	-0.282211
Trial1	2	1	noBlindfold	counterclockwise	practice	Guided	1	0.5	-0.25	9.977859	-0.11937	-1.45056	-1.05019	1.01189089644157	0.487347	-1.299139	-0.399304
Trial1	2	1	noBlindfold	counterclockwise	practice	Guided	1	0.5	-0.25	9.997849	-0.12981	-1.45063	-1.05023	1.01834607960137	0.529962	-1.388006	-0.467919
Trial1	2	1	noBlindfold	counterclockwise	practice	Guided	1	0.5	-0.25	10.01785	-0.1392	-1.45069	-1.05023	1.02418003173445	0.712163	-1.409165	-0.451166
Trial1	2	1	noBlindfold	counterclockwise	practice	Guided	1	0.5	-0.25	10.03786	-0.14765	-1.45072	-1.05019	1.02944379065324	0.757262	-1.455715	-0.39827
Trial1	2	1	noBlindfold	counterclockwise	practice	Guided	1	0.5	-0.25	10.05785	-0.16028	-1.45073	-1.05019	1.03743610648535	0.796604	-1.468411	-0.400325
Trial1	2	1	noBlindfold	counterclockwise	practice	Guided	1	0.5	-0.25	10.07785	-0.16488	-1.45074	-1.05019	1.04036984555871	0.73901	-1.48957	-0.378374
Trial1	2	1	noBlindfold	counterclockwise	practice	Guided	1	0.5	-0.25	10.09785	-0.16818	-1.45073	-1.05017	1.04246652604773	0.726489	-1.392238	-0.360664
Trial1	2	1	noBlindfold	counterclockwise	practice	Guided	1	0.5	-0.25	10.11786	-0.17051	-1.4507	-1.05012	1.0439232060868	0.54696	-1.294907	-0.210282
Trial1	2	1	noBlindfold	counterclockwise	practice	Guided	1	0.5	-0.25	10.13785	-0.17185	-1.45065	-1.05003	1.04471547645259	0.447864	-1.206039	-0.098439
Trial1	2	1	noBlindfold	counterclockwise	practice	Guided	1	0.5	-0.25	10.15785	-0.17258	-1.45055	-1.05002	1.0451774150789	0.481463	-1.040999	0.034876
Trial1	2	1	noBlindfold	counterclockwise	practice	Guided	1	0.5	-0.25	10.17786	-0.17241	-1.45053	-1.05002	1.04506802209613	0.618073	-1.117171	-0.01892
Trial1	2	1	noBlindfold	counterclockwise	practice	Guided	1	0.5	-0.25	10.19786	-0.17194	-1.45056	-1.05004	1.04478101738858	0.816809	-1.286443	-0.082633
Trial1	2	1	noBlindfold	counterclockwise	practice	Guided	1	0.5	-0.25	10.21785	-0.17105	-1.45063	-1.05007	1.04423186097175	0.935071	-1.451483	-0.161056
Trial1	2	1	noBlindfold	counterclockwise	practice	Guided	1	0.5	-0.25	10.23785	-0.16978	-1.45071	-1.05013	1.04346215177278	0.894146	-1.56151	-0.197627
Trial1	2	1	noBlindfold	counterclockwise	practice	Guided	1	0.5	-0.25	10.25786	-0.16585	-1.45081	-1.05018	1.04098231798689	1.058425	-1.760405	-0.40671
Trial1	2	1	noBlindfold	counterclockwise	practice	Guided	1	0.5	-0.25	10.27785	-0.16324	-1.45086	-1.05022	1.03934564369729	1.266008	-1.81965	-0.452978
Trial1	2	1	noBlindfold	counterclockwise	practice	Guided	1	0.5	-0.25	10.29785	-0.16	-1.45091	-1.05023	1.0372888266308	1.435873	-1.811186	-0.460422
Trial1	2	1	noBlindfold	counterclockwise	practice	Guided	1	0.5	-0.25	10.31786	-0.1559	-1.45091	-1.05022	1.03467718669684	1.44559	-1.72655	-0.43452
Trial1	2	1	noBlindfold	counterclockwise	practice	Guided	1	0.5	-0.25	10.33786	-0.15097	-1.45088	-1.05022	1.03155901708356	1.436719	-1.680001	-0.445824
Trial1	2	1	noBlindfold	counterclockwise	practice	Guided	1	0.5	-0.25	10.35785	-0.14542	-1.45084	-1.05023	1.02807347560807	1.343383	-1.548815	-0.455205
Trial1	2	1	noBlindfold	counterclockwise	practice	Guided	1	0.5	-0.25	10.37785	-0.13255	-1.45075	-1.05025	1.02005865121753	1.227982	-1.616524	-0.484528
Trial1	2	1	noBlindfold	counterclockwise	practice	Guided	1	0.5	-0.25	10.39786	-0.12489	-1.4508	-1.05027	1.0153420717599	1.31644	-1.760405	-0.538665
Trial1	2	1	noBlindfold	counterclockwise	practice	Guided	1	0.5	-0.25	10.41785	-0.11681	-1.45087	-1.0503	1.01041311454012	1.409639	-1.815418	-0.589137
Trial1	2	1	noBlindfold	counterclockwise	practice	Guided	1	0.5	-0.25	10.43785	-0.10807	-1.4509	-1.05033	1.00512551633831	1.507076	-1.751941	-0.643564
Trial1	2	1	noBlindfold	counterclockwise	practice	Guided	1	0.5	-0.25	10.45786	-0.08825301	-1.45086	-1.05033	0.993262189423172	1.482181	-1.705391	-0.659949
Trial1	2	1	noBlindfold	counterclockwise	practice	Guided	1	0.5	-0.25	10.47786	-0.077134	-1.45085	-1.05034	0.986725827103976	1.500612	-1.777332	-0.695681
Trial1	2	1	noBlindfold	counterclockwise	practice	Guided	1	0.5	-0.25	10.49785	-0.06566	-1.4509	-1.05036	0.980075154258533	1.523715	-2.027008	-0.734944
Trial1	2	1	noBlindfold	counterclockwise	practice	Guided	1	0.5	-0.25	10.51785	-0.053551	-1.45098	-1.05035	0.973128335331728	1.533976	-2.073558	-0.70764
Trial1	2	1	noBlindfold	counterclockwise	practice	Guided	1	0.5	-0.25	10.53786	-0.040421	-1.45102	-1.05031	0.965686791967106	1.499999	-1.98469	-0.650019
Trial1	2	1	noBlindfold	counterclockwise	practice	Guided	1	0.5	-0.25	10.55785	-0.013048	-1.45095	-1.05029	0.950622068266886	1.458196	-1.802723	-0.56844
Trial1	2	1	noBlindfold	counterclockwise	practice	Guided	1	0.5	-0.25	10.57785	0.0019916	-1.4509	-1.05026	0.942564772551663	1.374855	-1.768868	-0.535928
Trial1	2	1	noBlindfold	counterclockwise	practice	Guided	1	0.5	-0.25	10.59785	0.01711	-1.45088	-1.05023	0.934639421141492	1.300243	-1.811186	-0.478519
Trial1	2	1	noBlindfold	counterclockwise	practice	Guided	1	0.5	-0.25	10.61786	0.03268	-1.45089	-1.05021	0.926673634025201	1.261145	-1.7731	-0.454519
Trial1	2	1	noBlindfold	counterclockwise	practice	Guided	1	0.5	-0.25	10.63785	0.049147	-1.45087	-1.0502	0.918470708431509	1.159428	-1.603828	-0.393123
Trial1	2	1	noBlindfold	counterclockwise	practice	Guided	1	0.5	-0.25	10.65785	0.08285	-1.45081	-1.05016	0.902369230017049	1.182468	-1.756173	-0.290847
Trial1	2	1	noBlindfold	counterclockwise	practice	Guided	1	0.5	-0.25	10.67786	0.099464	-1.45086	-1.05012	0.894774326851247	1.214293	-1.91275	-0.236901
Trial1	2	1	noBlindfold	counterclockwise	practice	Guided	1	0.5	-0.25	10.69786	0.11741	-1.45089	-1.05012	0.886886189454654	1.0137	-1.684232	-0.240252
Trial1	2	1	noBlindfold	counterclockwise	practice	Guided	1	0.5	-0.25	10.71785	0.13566	-1.45085	-1.05014	0.879185700562525	1.064318	-1.366847	-0.275656
Trial1	2	1	noBlindfold	counterclockwise	practice	Guided	1	0.5	-0.25	10.73785	0.15368	-1.45075	-1.05006	0.871799060762801	1.096343	-1.413397	-0.280567
Trial1	2	1	noBlindfold	counterclockwise	practice	Guided	1	0.5	-0.25	10.75786	0.1905	-1.45068	-1.04996	0.857744877782527	0.839248	-1.290675	0.070923
Trial1	2	1	noBlindfold	counterclockwise	practice	Guided	1	0.5	-0.25	10.77785	0.20916	-1.45066	-1.04994	0.851170895426467	0.83807	-1.134098	0.107022
Trial1	2	1	noBlindfold	counterclockwise	practice	Guided	1	0.5	-0.25	10.79785	0.2285	-1.45059	-1.04998	0.844796025566431	0.78346	-1.024072	-0.026668
Trial1	2	1	noBlindfold	counterclockwise	practice	Guided	1	0.5	-0.25	10.81786	0.2474	-1.4505	-1.05002	0.838950972787463	0.753499	-0.892886	-0.034257
Trial1	2	1	noBlindfold	counterclockwise	practice	Guided	1	0.5	-0.25	10.83786	0.26645	-1.45045	-1.04994	0.833336424157961	0.799198	-0.833641	0.057766
Trial1	2	1	noBlindfold	counterclockwise	practice	Guided	1	0.5	-0.25	10.85785	0.30619	-1.45042	-1.04993	0.823073684134224	0.734811	-0.842104	0.101489
Trial1	2	1	noBlindfold	counterclockwise	practice	Guided	1	0.5	-0.25	10.87785	0.32509	-1.45042	-1.04994	0.81883911660776	0.725838	-0.80825	0.103989
Trial1	2	1	noBlindfold	counterclockwise	practice	Guided	1	0.5	-0.25	10.89786	0.34528	-1.45041	-1.04992	0.814745615959699	0.704525	-0.740541	0.167067
Trial1	2	1	noBlindfold	counterclockwise	practice	Guided	1	0.5	-0.25	10.91785	0.36495	-1.45038	-1.04989	0.8112105647846	0.621241	-0.685528	0.219457
Trial1	2	1	noBlindfold	counterclockwise	practice	Guided	1	0.5	-0.25	10.93785	0.38466	-1.45034	-1.04984	0.808113418675414	0.55079	-0.600892	0.276227
Trial1	2	1	noBlindfold	counterclockwise	practice	Guided	1	0.5	-0.25	10.95786	0.42464	-1.45027	-1.04982	0.803362475345912	0.481478	-0.444235	0.367679
Trial1	2	1	noBlindfold	counterclockwise	practice	Guided	1	0.5	-0.25	10.97786	0.44429	-1.45024	-1.04978	0.801717948550386	0.447977	-0.461064	0.459458
Trial1	2	1	noBlindfold	counterclockwise	practice	Guided	1	0.5	-0.25	10.99785	0.46445	-1.45023	-1.04973	0.800519815632191	0.416945	-0.389011	0.572293
Trial1	2	1	noBlindfold	counterclockwise	practice	Guided	1	0.5	-0.25	11.01785	0.48446	-1.45021	-1.04967	0.799820961362233	0.332054	-0.359276	0.681407
Trial1	2	1	noBlindfold	counterclockwise	practice	Guided	1	0.5	-0.25	11.03786	0.5031	-1.45017	-1.04963	0.799635935834337	0.265893	-0.181464	0.707204
Trial1	2	1	noBlindfold	counterclockwise	practice	Guided	1	0.5	-0.25	11.05785	0.54141	-1.4501	-1.04961	0.800681564427176	0.169967	-0.134805	0.743706
Trial1	2	1	noBlindfold	counterclockwise	practice	Guided	1	0.5	-0.25	11.07785	0.56098	-1.45006	-1.04957	0.801891940221927	0.136114	0.017564	0.863818
Trial1	2	1	noBlindfold	counterclockwise	practice	Guided	1	0.5	-0.25	11.09785	0.58021	-1.45	-1.0495	0.803513460139999	0.062614	0.093723	1.022713
Trial1	2	1	noBlindfold	counterclockwise	practice	Guided	1	0.5	-0.25	11.11786	0.59689	-1.44993	-1.0495	0.805349550510919	0.028099	0.262948	1.138167
Trial1	2	1	noBlindfold	counterclockwise	practice	Guided	1	0.5	-0.25	11.13785	0.61473	-1.44988	-1.04938	0.807571334156565	0.0088044	0.436368	1.303725
Trial1	2	1	noBlindfold	counterclockwise	practice	Guided	1	0.5	-0.25	11.15785	0.6315	-1.44982	-1.04929	0.810034976126287	-0.049575	0.444734	1.296296
Trial1	2	1	noBlindfold	counterclockwise	practice	Guided	1	0.5	-0.25	11.17786	0.66302	-1.44969	-1.04922	0.815676454951372	-0.382128	0.859412	1.539624
Trial1	2	1	noBlindfold	counterclockwise	practice	Guided	1	0.5	-0.25	11.19786	0.67754	-1.4496	-1.04915	0.818633715258548	-0.309422	0.969439	1.72616
Trial1	2	1	noBlindfold	counterclockwise	practice	Guided	1	0.5	-0.25	11.21785	0.6911	-1.44952	-1.0491	0.821632574000652	-0.292166	1.049843	1.745831
Trial1	2	1	noBlindfold	counterclockwise	practice	Guided	1	0.5	-0.25	11.23785	0.70405	-1.44948	-1.04905	0.824692224081296	-0.344446	1.020221	1.879693
Trial1	2	1	noBlindfold	counterclockwise	practice	Guided	1	0.5	-0.25	11.25786	0.72639	-1.44949	-1.049	0.830453775718992	-0.278049	0.990598	2.046472
Trial1	2	1	noBlindfold	counterclockwise	practice	Guided	1	0.5	-0.25	11.27785	0.73655	-1.4495	-1.04897	0.833252034846729	-0.207931	1.003293	2.074796
Trial1	2	1	noBlindfold	counterclockwise	practice	Guided	1	0.5	-0.25	11.29785	0.74608	-1.44949	-1.04893	0.835969132105691	-0.261913	1.015989	2.178919
Trial1	2	1	noBlindfold	counterclockwise	practice	Guided	1	0.5	-0.25	11.31786	0.75374	-1.44948	-1.04891	0.838236969431104	-0.277121	1.045611	2.173049
Trial1	2	1	noBlindfold	counterclockwise	practice	Guided	1	0.5	-0.25	11.33786	0.76133	-1.44948	-1.04889	0.84054660599644	-0.243239	0.982134	2.216888
Trial1	2	1	noBlindfold	counterclockwise	practice	Guided	1	0.5	-0.25	11.35785	0.7738	-1.44957	-1.04889	0.844506762534287	-0.16341	0.723995	2.181146
Trial1	2	1	noBlindfold	counterclockwise	practice	Guided	1	0.5	-0.25	11.37785	0.77915	-1.44963	-1.04888	0.846246980331029	-0.175022	0.69014	2.237733
Trial1	2	1	noBlindfold	counterclockwise	practice	Guided	1	0.5	-0.25	11.39786	0.78376	-1.44966	-1.04881	0.847712904433137	0.0011991	0.770544	2.364313
Trial1	2	1	noBlindfold	counterclockwise	practice	Guided	1	0.5	-0.25	11.41785	0.7879699	-1.44962	-1.04868	0.849009151786979	-0.105955	1.003293	2.669475
Trial1	2	1	noBlindfold	counterclockwise	practice	Guided	1	0.5	-0.25	11.43785	0.79142	-1.44951	-1.0484	0.849922489055974	-0.110251	1.299519	3.01564
Trial1	2	1	noBlindfold	counterclockwise	practice	Guided	1	0.5	-0.25	11.45786	0.79602	-1.44928	-1.04826	0.851379377288629	-0.099015	1.570355	3.532702
Trial1	2	1	noBlindfold	counterclockwise	practice	Guided	1	0.5	-0.25	11.47786	0.79705	-1.4492	-1.04816	0.851644303037681	-0.102835	1.832726	3.878899
Trial1	2	1	noBlindfold	counterclockwise	practice	Guided	1	0.5	-0.25	11.49785	0.79726	-1.44914	-1.04812	0.851680165426617	-0.128456	2.090866	4.104256
Trial1	2	1	noBlindfold	counterclockwise	practice	Guided	1	0.5	-0.25	11.51785	0.79725	-1.44911	-1.04803	0.851592306950863	-0.24723	2.298224	4.441665
Trial1	2	1	noBlindfold	counterclockwise	practice	Guided	1	0.5	-0.25	11.53786	0.79722	-1.44906	-1.04778	0.851347585169943	-0.489011	2.370165	4.695835
Trial1	2	1	noBlindfold	counterclockwise	practice	Guided	1	0.5	-0.25	11.55785	0.7971	-1.44898	-1.04765	0.851183825280316	-0.525287	2.31092	5.238711
Trial1	2	1	noBlindfold	counterclockwise	practice	Guided	1	0.5	-0.25	11.57785	0.79708	-1.44896	-1.0475	0.851036322943977	-0.328648	2.590218	5.599035
Trial1	2	1	noBlindfold	counterclockwise	practice	Guided	1	0.5	-0.25	11.59785	0.79706	-1.4489	-1.04736	0.850898072942815	-0.170642	2.97108	5.904461
Trial1	2	1	noBlindfold	counterclockwise	practice	Guided	1	0.5	-0.25	11.61786	0.79705	-1.4488	-1.04719	0.850735281936296	-0.052923	2.94569	6.28951
Trial1	2	1	noBlindfold	counterclockwise	practice	Guided	1	0.5	-0.25	11.63785	0.79704	-1.44878	-1.04668	0.850253922906509	-0.12412	2.662159	6.801354
Trial1	2	1	noBlindfold	counterclockwise	practice	Guided	1	0.5	-0.25	11.65785	0.79699	-1.44873	-1.04644	0.850011625862999	-0.906857	3.330783	7.731125
Trial1	2	1	noBlindfold	counterclockwise	practice	Guided	1	0.5	-0.25	11.67786	0.79683	-1.44859	-1.04617	0.849702719162803	-1.275319	3.724341	8.311384
Trial1	2	1	noBlindfold	counterclockwise	practice	Guided	1	0.5	-0.25	11.69786	0.7965701	-1.44843	-1.0459	0.84935892984693	-1.361854	3.601619	8.892692
Trial1	2	1	noBlindfold	counterclockwise	practice	Guided	1	0.5	-0.25	11.71785	0.79633	-1.44835	-1.04569	0.849078397560653	-1.251595	3.639705	9.294649
Trial1	2	1	noBlindfold	counterclockwise	practice	Guided	1	0.5	-0.25	11.73785	0.7962	-1.44831	-1.0455	0.848854867444825	-1.025022	3.81744	9.789371
Trial1	2	1	noBlindfold	counterclockwise	practice	Guided	1	0.5	-0.25	11.75786	0.79616	-1.44828	-1.04499	0.84836300067826	-0.934531	4.00364	10.41667
Trial1	2	1	noBlindfold	counterclockwise	practice	Guided	1	0.5	-0.25	11.77785	0.79606	-1.44824	-1.04474	0.848093809741579	-1.264184	3.885149	11.3981
Trial1	2	1	noBlindfold	counterclockwise	practice	Guided	1	0.5	-0.25	11.79785	0.79598	-1.44821	-1.04444	0.8477848458194	-1.494118	3.969785	11.93009
Trial1	2	1	noBlindfold	counterclockwise	practice	Guided	1	0.5	-0.25	11.81786	0.79583	-1.44816	-1.04407	0.84738570548655	-1.712799	4.392965	12.83952
Trial1	2	1	noBlindfold	counterclockwise	practice	Guided	1	0.5	-0.25	11.83786	0.7955999	-1.44803	-1.04359	0.846855666769203	-1.796874	5.074285	13.43023
Trial1	2	1	noBlindfold	counterclockwise	practice	Guided	1	0.5	-0.25	11.85785	0.79516	-1.44774	-1.04348	0.846598963808064	-1.760669	4.934636	13.94996
Trial1	2	1	noBlindfold	counterclockwise	practice	Guided	1	0.5	-0.25	11.87785	0.79509	-1.44774	-1.04332	0.846424605415067	-1.803557	4.253316	14.37201
Trial1	2	1	noBlindfold	counterclockwise	practice	Guided	1	0.5	-0.25	11.89786	0.79501	-1.44775	-1.04306	0.846153056185474	-1.926545	4.253316	14.90864
Trial1	2	1	noBlindfold	counterclockwise	practice	Guided	1	0.5	-0.25	11.91785	0.79486	-1.44775	-1.04275	0.845810254598507	-2.169496	4.871159	15.56074
Trial1	2	1	noBlindfold	counterclockwise	practice	Guided	1	0.5	-0.25	11.93785	0.79462	-1.44768	-1.04216	0.845173621736072	-2.273286	5.290107	16.1281
Trial1	2	1	noBlindfold	counterclockwise	practice	Guided	1	0.5	-0.25	11.95786	0.79406	-1.44756	-1.04184	0.844678628512502	-2.502719	5.154689	17.26461
Trial1	2	1	noBlindfold	counterclockwise	practice	Guided	1	0.5	-0.25	11.97786	0.7937599	-1.44752	-1.04151	0.844264746020495	-2.71153	5.353584	18.01036
Trial1	2	1	noBlindfold	counterclockwise	practice	Guided	1	0.5	-0.25	11.99785	0.79338	-1.44746	-1.04126	0.843898235177967	-2.840391	5.522856	18.33962
Trial1	2	1	noBlindfold	counterclockwise	practice	Guided	1	0.5	-0.25	12.01785	0.79297	-1.4474	-1.04111	0.843615146448469	-2.880464	5.315498	18.37606
Trial1	2	1	noBlindfold	counterclockwise	practice	Guided	1	0.5	-0.25	12.03786	0.79268	-1.4474	-1.04096	0.843373840546593	-2.859778	5.129298	18.51789
Trial1	2	1	noBlindfold	counterclockwise	practice	Guided	1	0.5	-0.25	12.05785	0.79242	-1.44738	-1.04081	0.843142857135766	-3.018212	5.844473	19.13407
Trial1	2	1	noBlindfold	counterclockwise	practice	Guided	1	0.5	-0.25	12.07785	0.7922	-1.44732	-1.04049	0.842766351416649	-3.337614	6.077222	19.91434
Trial1	2	1	noBlindfold	counterclockwise	practice	Guided	1	0.5	-0.25	12.09785	0.79166	-1.44723	-1.04018	0.842288515621365	-3.61186	5.789459	20.37351
Trial1	2	1	noBlindfold	counterclockwise	practice	Guided	1	0.5	-0.25	12.11786	0.7907799	-1.44719	-1.04002	0.841834046197025	-3.910884	5.72175	20.26833
Trial1	2	1	noBlindfold	counterclockwise	practice	Guided	1	0.5	-0.25	12.13785	0.7895	-1.44714	-1.03991	0.841289593599349	-4.246845	6.254957	20.14228
Trial1	2	1	noBlindfold	counterclockwise	practice	Guided	1	0.5	-0.25	12.15785	0.78492	-1.44677	-1.0399	0.839715133392289	-4.78802	6.741614	20.21436
Trial1	2	1	noBlindfold	counterclockwise	practice	Guided	1	0.5	-0.25	12.17786	0.78133	-1.44669	-1.03997	0.838569751159586	-4.924346	6.432693	20.07519
Trial1	2	1	noBlindfold	counterclockwise	practice	Guided	1	0.5	-0.25	12.19786	0.77653	-1.44675	-1.0401	0.837094259342994	-4.996496	6.28458	19.77491
Trial1	2	1	noBlindfold	counterclockwise	practice	Guided	1	0.5	-0.25	12.21785	0.7705	-1.44681	-1.04028	0.835291988577787	-5.034128	6.419997	19.32225
Trial1	2	1	noBlindfold	counterclockwise	practice	Guided	1	0.5	-0.25	12.23785	0.76362	-1.44681	-1.04076	0.833544813255209	-5.097745	6.445388	18.94811
Trial1	2	1	noBlindfold	counterclockwise	practice	Guided	1	0.5	-0.25	12.25786	0.7453099	-1.44685	-1.04105	0.828213254268574	-4.904232	6.128003	17.83033
Trial1	2	1	noBlindfold	counterclockwise	practice	Guided	1	0.5	-0.25	12.27785	0.73438	-1.44693	-1.04131	0.825291117655976	-4.758496	6.056063	17.33898
Trial1	2	1	noBlindfold	counterclockwise	practice	Guided	1	0.5	-0.25	12.29785	0.72189	-1.44697	-1.04156	0.822072080320406	-4.562001	5.996817	16.82413
Trial1	2	1	noBlindfold	counterclockwise	practice	Guided	1	0.5	-0.25	12.31786	0.7087899	-1.44703	-1.04188	0.818942729189512	-4.212766	5.569406	16.15527
Trial1	2	1	noBlindfold	counterclockwise	practice	Guided	1	0.5	-0.25	12.33786	0.69487	-1.44718	-1.04264	0.816242879463074	-4.009022	5.370511	15.37015
Trial1	2	1	noBlindfold	counterclockwise	practice	Guided	1	0.5	-0.25	12.35785	0.66449	-1.44732	-1.04292	0.809801871410058	-3.597543	5.489001	14.13727
Trial1	2	1	noBlindfold	counterclockwise	practice	Guided	1	0.5	-0.25	12.37785	0.64775	-1.44728	-1.04312	0.80676479061775	-3.47549	5.442452	13.71523
Trial1	2	1	noBlindfold	counterclockwise	practice	Guided	1	0.5	-0.25	12.39786	0.63212	-1.44728	-1.04337	0.804295759180201	-3.444675	5.222398	13.25067
Trial1	2	1	noBlindfold	counterclockwise	practice	Guided	1	0.5	-0.25	12.41785	0.61568	-1.44739	-1.0437	0.802085728287565	-3.301511	4.807682	12.51947
Trial1	2	1	noBlindfold	counterclockwise	practice	Guided	1	0.5	-0.25	12.43785	0.59833	-1.44756	-1.04405	0.800115092333472	-3.202562	4.574933	11.85711
Trial1	2	1	noBlindfold	counterclockwise	practice	Guided	1	0.5	-0.25	12.45786	0.5805	-1.44769	-1.04465	0.798716976027501	-2.896393	4.566469	11.20519
Trial1	2	1	noBlindfold	counterclockwise	practice	Guided	1	0.5	-0.25	12.47786	0.54484	-1.44771	-1.0449	0.796163638355051	-2.725539	4.54531	10.15445
Trial1	2	1	noBlindfold	counterclockwise	practice	Guided	1	0.5	-0.25	12.49785	0.52676	-1.44775	-1.04519	0.795640116933667	-2.347232	4.291402	9.623376
Trial1	2	1	noBlindfold	counterclockwise	practice	Guided	1	0.5	-0.25	12.51785	0.50803	-1.44786	-1.0455	0.79554044832546	-2.537815	3.995176	8.914957
Trial1	2	1	noBlindfold	counterclockwise	practice	Guided	1	0.5	-0.25	12.53786	0.48965	-1.44799	-1.04608	0.796147271502401	-2.504859	3.728573	8.261155
Trial1	2	1	noBlindfold	counterclockwise	practice	Guided	1	0.5	-0.25	12.55785	0.45163	-1.4482	-1.04628	0.797747671830326	-2.018536	3.474665	7.43158
Trial1	2	1	noBlindfold	counterclockwise	practice	Guided	1	0.5	-0.25	12.57785	0.43332	-1.44825	-1.0465	0.799286195697092	-1.87896	3.48736	7.002344
Trial1	2	1	noBlindfold	counterclockwise	practice	Guided	1	0.5	-0.25	12.59785	0.41336	-1.44827	-1.04675	0.801446917503871	-1.710208	3.356174	6.444183
Trial1	2	1	noBlindfold	counterclockwise	practice	Guided	1	0.5	-0.25	12.61786	0.39464	-1.4483	-1.04702	0.803953813440068	-1.838905	3.296929	5.864242
Trial1	2	1	noBlindfold	counterclockwise	practice	Guided	1	0.5	-0.25	12.63785	0.37648	-1.44834	-1.0475	0.807008963602556	-1.842086	3.271538	5.375901
Trial1	2	1	noBlindfold	counterclockwise	practice	Guided	1	0.5	-0.25	12.65785	0.33699	-1.44843	-1.04766	0.814146009750217	-1.785433	3.004935	4.630361
Trial1	2	1	noBlindfold	counterclockwise	practice	Guided	1	0.5	-0.25	12.67786	0.3191	-1.44849	-1.04779	0.818042533850113	-1.575179	2.920299	4.395778
Trial1	2	1	noBlindfold	counterclockwise	practice	Guided	1	0.5	-0.25	12.69786	0.29945	-1.44855	-1.04779	0.822611138325693	-1.422109	2.856822	4.225482
Trial1	2	1	noBlindfold	counterclockwise	practice	Guided	1	0.5	-0.25	12.71785	0.27986	-1.44858	-1.04802	0.827827006563622	-1.335588	2.882213	3.912899
Trial1	2	1	noBlindfold	counterclockwise	practice	Guided	1	0.5	-0.25	12.73785	0.26151	-1.44857	-1.0483	0.833162902344836	-1.382143	2.865285	3.645302
Trial1	2	1	noBlindfold	counterclockwise	practice	Guided	1	0.5	-0.25	12.75786	0.22336	-1.44865	-1.04839	0.84495925315834	-1.259258	2.577523	3.202118
Trial1	2	1	noBlindfold	counterclockwise	practice	Guided	1	0.5	-0.25	12.77785	0.20462	-1.4487	-1.04847	0.851354048279939	-1.290035	2.526741	3.027889
Trial1	2	1	noBlindfold	counterclockwise	practice	Guided	1	0.5	-0.25	12.79785	0.18594	-1.44873	-1.04855	0.858088458870718	-1.220957	2.488655	2.906822
Trial1	2	1	noBlindfold	counterclockwise	practice	Guided	1	0.5	-0.25	12.81786	0.16679	-1.44877	-1.04863	0.865354709910924	-1.01248	2.357469	2.708977
Trial1	2	1	noBlindfold	counterclockwise	practice	Guided	1	0.5	-0.25	12.83786	0.14832	-1.44881	-1.0488	0.872788775097973	-1.188727	2.277065	2.539769
Trial1	2	1	noBlindfold	counterclockwise	practice	Guided	1	0.5	-0.25	12.85785	0.11104	-1.44888	-1.04886	0.888519724583492	-0.988053	2.175502	2.238079
Trial1	2	1	noBlindfold	counterclockwise	practice	Guided	1	0.5	-0.25	12.87785	0.09277701	-1.44891	-1.04892	0.896718344564394	-0.856827	2.082402	2.192017
Trial1	2	1	noBlindfold	counterclockwise	practice	Guided	1	0.5	-0.25	12.89786	0.074064	-1.44895	-1.04898	0.90542283574532	-0.956312	2.031621	2.025111
Trial1	2	1	noBlindfold	counterclockwise	practice	Guided	1	0.5	-0.25	12.91785	0.056032	-1.44899	-1.04907	0.914122777594468	-0.878531	1.955448	1.86004
Trial1	2	1	noBlindfold	counterclockwise	practice	Guided	1	0.5	-0.25	12.93785	0.038144	-1.44903	-1.0492	0.923055630789666	-0.85052	1.849653	1.652354
Trial1	2	1	noBlindfold	counterclockwise	practice	Guided	1	0.5	-0.25	12.95786	0.0022544	-1.44909	-1.04923	0.941551508170475	-0.601785	1.79464	1.534893
Trial1	2	1	noBlindfold	counterclockwise	practice	Guided	1	0.5	-0.25	12.97786	-0.015205	-1.44909	-1.04928	0.950938897493765	-0.958711	1.79464	1.415428
Trial1	2	1	noBlindfold	counterclockwise	practice	Guided	1	0.5	-0.25	12.99785	-0.033028	-1.44911	-1.04935	0.960770163737934	-0.644181	1.726931	1.290957
Trial1	2	1	noBlindfold	counterclockwise	practice	Guided	1	0.5	-0.25	13.01785	-0.050123	-1.44914	-1.04942	0.970416224434755	-0.424111	1.549196	1.139103
Trial1	2	1	noBlindfold	counterclockwise	practice	Guided	1	0.5	-0.25	13.03786	-0.067536	-1.44921	-1.0495	0.980457723417825	-0.626665	1.443401	1.074922
Trial1	2	1	noBlindfold	counterclockwise	practice	Guided	1	0.5	-0.25	13.05785	-0.10092	-1.44933	-1.04951	1.00016052710484	-0.485311	1.227579	0.95413
Trial1	2	1	noBlindfold	counterclockwise	practice	Guided	1	0.5	-0.25	13.07785	-0.11746	-1.44938	-1.04952	1.01019260742049	-0.811336	1.15987	1.019582
Trial1	2	1	noBlindfold	counterclockwise	practice	Guided	1	0.5	-0.25	13.09785	-0.13439	-1.44942	-1.04956	1.02066006745366	-0.887515	1.172565	0.867569
Trial1	2	1	noBlindfold	counterclockwise	practice	Guided	1	0.5	-0.25	13.11786	-0.15113	-1.44943	-1.0496	1.03117914698457	-0.028753	1.028684	0.769575
Trial1	2	1	noBlindfold	counterclockwise	practice	Guided	1	0.5	-0.25	13.13785	-0.16714	-1.44948	-1.04968	1.04142395921139	-0.321703	0.910194	0.719651
Trial1	2	1	noBlindfold	counterclockwise	practice	Guided	1	0.5	-0.25	13.15785	-0.19915	-1.44958	-1.04972	1.06224417292705	-0.630681	0.787472	0.540873
Trial1	2	1	noBlindfold	counterclockwise	practice	Guided	1	0.5	-0.25	13.17786	-0.21433	-1.44962	-1.04973	1.07230383019985	-0.326937	0.728226	0.533024
Trial1	2	1	noBlindfold	counterclockwise	practice	Guided	1	0.5	-0.25	13.19786	-0.23034	-1.44965	-1.04974	1.08304234019704	-0.362124	0.652054	0.509687
Trial1	2	1	noBlindfold	counterclockwise	practice	Guided	1	0.5	-0.25	13.21785	-0.24619	-1.44968	-1.04979	1.09382978325128	-0.346607	0.575882	0.409041
Trial1	2	1	noBlindfold	counterclockwise	practice	Guided	1	0.5	-0.25	13.23785	-0.26183	-1.44972	-1.04989	1.10463072123954	-0.195618	0.503933	0.252819
Trial1	2	1	noBlindfold	counterclockwise	practice	Guided	1	0.5	-0.25	13.25786	-0.29147	-1.4498	-1.0499	1.12528425482188	-0.064545	0.270994	0.16405
Trial1	2	1	noBlindfold	counterclockwise	practice	Guided	1	0.5	-0.25	13.27785	-0.3038	-1.44983	-1.0499	1.1339904435274	-0.167645	0.249765	0.038306
Trial1	2	1	noBlindfold	counterclockwise	practice	Guided	1	0.5	-0.25	13.29785	-0.30387	-1.44984	-1.04985	1.13400483534471	-1.805209	0.198916	0.176672
Trial1	2	1	noBlindfold	counterclockwise	practice	Guided	1	0.5	-0.25	13.31786	-0.30186	-1.44983	-1.04952	1.13234788056069	-2.755973	0.740519	0.386571
Trial1	2	1	noBlindfold	counterclockwise	practice	Guided	1	0.5	-0.25	13.33786	-0.30125	-1.44963	-1.04839	1.13111802344486	-2.520848	1.82386	0.833017
Trial1	2	1	noBlindfold	counterclockwise	practice	Guided	1	0.5	-0.25	13.35785	-0.3008	-1.44893	-1.0479	1.13045344068945	-0.182897	1.392216	0.413632
Trial1	2	1	noBlindfold	counterclockwise	practice	Guided	1	0.5	-0.25	13.37785	-0.30035	-1.44923	-1.04722	1.12965475003646	0.071167	0.169195	0.309403
Trial1	2	1	noBlindfold	counterclockwise	practice	Guided	1	0.5	-0.25	13.39786	-0.29995	-1.44988	-1.0465	1.12886323646626	-0.458264	-0.482438	0.234335
Trial1	2	1	noBlindfold	counterclockwise	practice	Guided	1	0.5	-0.25	13.41785	-0.3001	-1.45035	-1.04591	1.12855338257213	-0.951804	-0.427307	0.134509
Trial1	2	1	noBlindfold	counterclockwise	practice	Guided	1	0.5	-0.25	13.43785	-0.30039	-1.45029	-1.04507	1.12816681326129	-1.176078	-0.092909	0.097849
Trial1	2	1	noBlindfold	counterclockwise	practice	Guided	1	0.5	-0.25	13.45786	-0.30046	-1.44972	-1.04485	1.12806147464926	-0.527081	0.918451	0.170901
Trial1	2	1	noBlindfold	counterclockwise	practice	Guided	1	0.5	-0.25	13.47786	-0.30033	-1.44958	-1.04475	1.12789875660517	-0.354128	0.626457	0.129674
Trial1	2	1	noBlindfold	counterclockwise	practice	Guided	1	0.5	-0.25	13.49785	-0.30026	-1.44966	-1.04472	1.12782793618877	-0.510041	0.232829	0.044003
Trial1	2	1	noBlindfold	counterclockwise	practice	Guided	1	0.5	-0.25	13.51785	-0.30027	-1.44981	-1.04473	1.12784216029836	-0.774328	0.029662	0.0090954
Trial1	2	1	noBlindfold	counterclockwise	practice	Guided	1	0.5	-0.25	13.53786	-0.30036	-1.44992	-1.04477	1.12793416338549	-0.964294	0.055049	-0.058389
Trial1	2	1	noBlindfold	counterclockwise	practice	Guided	1	0.5	-0.25	13.55785	-0.3004	-1.44989	-1.04478	1.12796959886375	-0.580683	0.44422	-0.04535
Trial1	2	1	noBlindfold	counterclockwise	practice	Guided	1	0.5	-0.25	13.57785	-0.30034	-1.44984	-1.0448	1.12794114164828	-0.38252	0.308694	-0.100073
Trial1	2	1	noBlindfold	counterclockwise	practice	Guided	1	0.5	-0.25	13.59785	-0.30026	-1.44986	-1.04487	1.12793369772079	-0.401465	0.075893	-0.128661
Trial1	2	1	noBlindfold	counterclockwise	practice	Guided	1	0.5	-0.25	13.61786	-0.30022	-1.44993	-1.04504	1.12802512755949	-0.492424	-0.097614	-0.175161
Trial1	2	1	noBlindfold	counterclockwise	practice	Guided	1	0.5	-0.25	13.63785	-0.30024	-1.45003	-1.04566	1.12847635848208	-0.543984	-0.097584	-0.235949
Trial1	2	1	noBlindfold	counterclockwise	practice	Guided	1	0.5	-0.25	13.65785	-0.30027	-1.45002	-1.04611	1.12881497375266	-0.477764	0.084395	-0.251262
Trial1	2	1	noBlindfold	counterclockwise	practice	Guided	1	0.5	-0.25	13.67786	-0.30023	-1.44998	-1.04664	1.12916039967707	-0.326088	0.016681	-0.144211
Trial1	2	1	noBlindfold	counterclockwise	practice	Guided	1	0.5	-0.25	13.69786	-0.30018	-1.44998	-1.0473	1.12959075479513	-0.338851	0.025138	-0.236103
Trial1	2	1	noBlindfold	counterclockwise	practice	Guided	1	0.5	-0.25	13.71785	-0.30016	-1.44999	-1.04818	1.13019790207879	-0.332387	-0.08489	-0.295144
Trial1	2	1	noBlindfold	counterclockwise	practice	Guided	1	0.5	-0.25	13.73785	-0.30016	-1.45004	-1.05025	1.13166079672002	-0.369788	-0.127172	-0.23461
Trial1	2	1	noBlindfold	counterclockwise	practice	Guided	1	0.5	-0.25	13.75786	-0.30016	-1.45005	-1.05045	1.1318021740316	-0.174047	-0.182127	-0.347934
Trial1	2	1	noBlindfold	counterclockwise	practice	Guided	1	0.5	-0.25	13.77785	-0.30014	-1.45006	-1.05031	1.13168908184717	-0.093853	-0.211706	-0.452207
Trial1	2	1	noBlindfold	counterclockwise	practice	Guided	1	0.5	-0.25	13.79785	-0.30008	-1.45009	-1.05023	1.13159007748885	0.055917	-0.28357	-0.387063
Trial1	2	1	noBlindfold	counterclockwise	practice	Guided	1	0.5	-0.25	13.81786	-0.30001	-1.45013	-1.05021	1.13152641853956	0.071035	-0.410433	-0.353008
Trial1	2	1	noBlindfold	counterclockwise	practice	Guided	1	0.5	-0.25	13.83786	-0.29998	-1.45018	-1.05021	1.13150522152324	0.060334	-0.50344	-0.38704
Trial1	2	1	noBlindfold	counterclockwise	practice	Guided	1	0.5	-0.25	13.85785	-0.29998	-1.45022	-1.05021	1.13150522152324	0.022239	-0.511891	-0.444154
Trial1	2	1	noBlindfold	counterclockwise	practice	Guided	1	0.5	-0.25	13.87785	-0.29997	-1.45023	-1.05021	1.13149814189258	0.18207	-0.499067	-0.454964
Trial1	2	1	noBlindfold	counterclockwise	practice	Guided	1	0.5	-0.25	13.89786	-0.29996	-1.45023	-1.05022	1.13149816517515	0.24336	-0.469349	-0.490503
Trial1	2	1	noBlindfold	counterclockwise	practice	Guided	1	0.5	-0.25	13.91785	-0.29989	-1.45023	-1.05024	1.13146283717835	0.310689	-0.456523	-0.485204
Trial1	2	1	noBlindfold	counterclockwise	practice	Guided	1	0.5	-0.25	13.93785	-0.29972	-1.45023	-1.05027	1.13136381077713	0.307387	-0.515676	-0.539862
Trial1	2	1	noBlindfold	counterclockwise	practice	Guided	1	0.5	-0.25	13.95786	-0.29916	-1.45026	-1.05027	1.1309680466325	0.102926	-0.481787	-0.5269
Trial1	2	1	noBlindfold	counterclockwise	practice	Guided	1	0.5	-0.25	13.97786	-0.29886	-1.45022	-1.05026	1.13074900183944	0.223831	-0.468987	-0.510991
Trial1	2	1	noBlindfold	counterclockwise	practice	Guided	1	0.5	-0.25	13.99785	-0.29855	-1.4502	-1.05025	1.13052300552075	0.228776	-0.506967	-0.498496
Trial1	2	1	noBlindfold	counterclockwise	practice	Guided	1	0.5	-0.25	14.01785	-0.29822	-1.45023	-1.05025	1.13028991083984	0.187662	-0.498459	-0.521856
Trial1	2	1	noBlindfold	counterclockwise	practice	Guided	1	0.5	-0.25	14.03786	-0.2979	-1.45024	-1.05023	1.13004977367332	0.274238	-0.409465	-0.465648
Trial1	2	1	noBlindfold	counterclockwise	practice	Guided	1	0.5	-0.25	14.05785	-0.29718	-1.45023	-1.05022	1.12953442454582	0.214045	-0.464268	-0.421711
Trial1	2	1	noBlindfold	counterclockwise	practice	Guided	1	0.5	-0.25	14.07785	-0.29676	-1.45022	-1.05019	1.12921675392925	0.193733	-0.299119	-0.374484
Trial1	2	1	noBlindfold	counterclockwise	practice	Guided	1	0.5	-0.25	14.09785	-0.29633	-1.45017	-1.05015	1.12888509519905	0.040767	-0.210177	-0.304855
Trial1	2	1	noBlindfold	counterclockwise	practice	Guided	1	0.5	-0.25	14.11786	-0.29597	-1.45012	-1.05012	1.12860986956146	-0.050278	-0.125493	-0.246288
Trial1	2	1	noBlindfold	counterclockwise	practice	Guided	1	0.5	-0.25	14.13785	-0.29571	-1.45005	-1.0501	1.12841240288996	-0.119434	0.05648	-0.19707
Trial1	2	1	noBlindfold	counterclockwise	practice	Guided	1	0.5	-0.25	14.15785	-0.29563	-1.44997	-1.0501	1.12835599905822	-0.177902	0.060695	-0.211362
Trial1	2	1	noBlindfold	counterclockwise	practice	Guided	1	0.5	-0.25	14.17786	-0.29576	-1.44995	-1.0501	1.12844766724045	-0.131951	0.128355	-0.179554
Trial1	2	1	noBlindfold	counterclockwise	practice	Guided	1	0.5	-0.25	14.19786	-0.29589	-1.44995	-1.05009	1.12853215913412	-0.120004	0.018306	-0.213637
Trial1	2	1	noBlindfold	counterclockwise	practice	Guided	1	0.5	-0.25	14.21785	-0.29602	-1.44998	-1.0501	1.12863102618896	-0.0072438	-0.066324	-0.180509
Trial1	2	1	noBlindfold	counterclockwise	practice	Guided	1	0.5	-0.25	14.23785	-0.29612	-1.45003	-1.05016	1.12874405490367	0.11049	-0.134006	-0.240066
Trial1	2	1	noBlindfold	counterclockwise	practice	Guided	1	0.5	-0.25	14.25786	-0.29596	-1.45014	-1.0502	1.12865953807347	0.37858	-0.451212	-0.427748
Trial1	2	1	noBlindfold	counterclockwise	practice	Guided	1	0.5	-0.25	14.27785	-0.29561	-1.4502	-1.05023	1.12843404056652	0.540716	-0.506106	-0.489111
Trial1	2	1	noBlindfold	counterclockwise	practice	Guided	1	0.5	-0.25	14.29785	-0.295	-1.45023	-1.05025	1.12801825096579	0.504935	-0.472133	-0.491675
Trial1	2	1	noBlindfold	counterclockwise	practice	Guided	1	0.5	-0.25	14.31786	-0.29409	-1.45023	-1.05024	1.1273699720355	0.372051	-0.493157	-0.473273
Trial1	2	1	noBlindfold	counterclockwise	practice	Guided	1	0.5	-0.25	14.33786	-0.29316	-1.45024	-1.0502	1.12668666282934	0.274773	-0.531168	-0.456397
Trial1	2	1	noBlindfold	counterclockwise	practice	Guided	1	0.5	-0.25	14.35785	-0.29092	-1.45027	-1.0502	1.12511088053255	0.520687	-0.446477	-0.43266
Trial1	2	1	noBlindfold	counterclockwise	practice	Guided	1	0.5	-0.25	14.37785	-0.28944	-1.45023	-1.0502	1.12407096746693	0.662708	-0.374421	-0.446725
Trial1	2	1	noBlindfold	counterclockwise	practice	Guided	1	0.5	-0.25	14.39786	-0.28764	-1.4502	-1.0502	1.12280755021899	0.65942	-0.357392	-0.399741
Trial1	2	1	noBlindfold	counterclockwise	practice	Guided	1	0.5	-0.25	14.41785	-0.2852	-1.45018	-1.0502	1.12109725559441	0.616471	-0.344598	-0.385365
Trial1	2	1	noBlindfold	counterclockwise	practice	Guided	1	0.5	-0.25	14.43785	-0.28258	-1.45017	-1.05027	1.11931382956082	0.601421	-0.420669	-0.430654
Trial1	2	1	noBlindfold	counterclockwise	practice	Guided	1	0.5	-0.25	14.45786	-0.27575	-1.45029	-1.05031	1.11457801648986	1.158948	-0.661812	-0.645256
Trial1	2	1	noBlindfold	counterclockwise	practice	Guided	1	0.5	-0.25	14.47786	-0.27158	-1.45033	-1.05035	1.11170846474201	1.547719	-0.771839	-0.735262
Trial1	2	1	noBlindfold	counterclockwise	practice	Guided	1	0.5	-0.25	14.49785	-0.26628	-1.45037	-1.05039	1.10806551778152	1.685791	-0.826852	-0.776827
Trial1	2	1	noBlindfold	counterclockwise	practice	Guided	1	0.5	-0.25	14.51785	-0.25943	-1.45041	-1.05041	1.10335403718163	1.733244	-0.814157	-0.806718
Trial1	2	1	noBlindfold	counterclockwise	practice	Guided	1	0.5	-0.25	14.53786	-0.25176	-1.45042	-1.05045	1.09811805232085	1.757908	-0.932647	-0.885592
Trial1	2	1	noBlindfold	counterclockwise	practice	Guided	1	0.5	-0.25	14.55785	-0.23295	-1.45044	-1.05044	1.08532014862512	1.697484	-0.678739	-0.899813
Trial1	2	1	noBlindfold	counterclockwise	practice	Guided	1	0.5	-0.25	14.57785	-0.22189	-1.45036	-1.05042	1.07786707227583	1.736338	-0.509467	-0.835213
Trial1	2	1	noBlindfold	counterclockwise	practice	Guided	1	0.5	-0.25	14.59785	-0.20931	-1.45028	-1.05039	1.06946006448909	1.654941	-0.534846	-0.758591
Trial1	2	1	noBlindfold	counterclockwise	practice	Guided	1	0.5	-0.25	14.61786	-0.196	-1.45025	-1.05034	1.06064141891423	1.529498	-0.424745	-0.680252
Trial1	2	1	noBlindfold	counterclockwise	practice	Guided	1	0.5	-0.25	14.63785	-0.18169	-1.45021	-1.0503	1.05127606251304	1.41299	-0.301926	-0.602524
Trial1	2	1	noBlindfold	counterclockwise	practice	Guided	1	0.5	-0.25	14.65785	-0.16609	-1.45016	-1.05028	1.04121280859646	1.307634	-0.373778	-0.593206
Trial1	2	1	noBlindfold	counterclockwise	practice	Guided	1	0.5	-0.25	14.67786	-0.13313	-1.45019	-1.05026	1.0204261755277	1.276084	-0.386262	-0.537018
Trial1	2	1	noBlindfold	counterclockwise	practice	Guided	1	0.5	-0.25	14.69786	-0.11638	-1.4502	-1.05025	1.01011110808665	1.161989	-0.470788	-0.492615
Trial1	2	1	noBlindfold	counterclockwise	practice	Guided	1	0.5	-0.25	14.71785	-0.097855	-1.45023	-1.05024	0.998906764609783	1.088108	-0.441101	-0.45474
Trial1	2	1	noBlindfold	counterclockwise	practice	Guided	1	0.5	-0.25	14.73785	-0.079188	-1.45025	-1.05022	0.987831368607207	1.298589	-0.441038	-0.441599
Trial1	2	1	noBlindfold	counterclockwise	practice	Guided	1	0.5	-0.25	14.75786	-0.059302	-1.45024	-1.05016	0.976255517730394	1.268976	-0.457883	-0.395643
Trial1	2	1	noBlindfold	counterclockwise	practice	Guided	1	0.5	-0.25	14.77785	-0.018438	-1.45016	-1.05013	0.953407568896398	0.911276	-0.157247	-0.240048
Trial1	2	1	noBlindfold	counterclockwise	practice	Guided	1	0.5	-0.25	14.79785	0.0017614	-1.45012	-1.0501	0.942550716680265	1.02323	-0.241824	-0.22059
Trial1	2	1	noBlindfold	counterclockwise	practice	Guided	1	0.5	-0.25	14.81786	0.023679	-1.45011	-1.05008	0.931133507510137	1.019303	-0.21637	-0.166903
Trial1	2	1	noBlindfold	counterclockwise	practice	Guided	1	0.5	-0.25	14.83786	0.045393	-1.45011	-1.04999	0.920136634069387	0.850122	-0.229007	-0.068165
Trial1	2	1	noBlindfold	counterclockwise	practice	Guided	1	0.5	-0.25	14.85785	0.09043	-1.45007	-1.04995	0.898703284778108	0.73359	0.050362	0.036557
Trial1	2	1	noBlindfold	counterclockwise	practice	Guided	1	0.5	-0.25	14.87785	0.11361	-1.45002	-1.04994	0.888369979355773	0.687108	0.029204	0.155816
Trial1	2	1	noBlindfold	counterclockwise	practice	Guided	1	0.5	-0.25	14.89786	0.13562	-1.44999	-1.04991	0.878993010704183	0.708466	0.012282	0.216725
Trial1	2	1	noBlindfold	counterclockwise	practice	Guided	1	0.5	-0.25	14.91785	0.15917	-1.45001	-1.04988	0.869467162426092	0.626192	0.03345	0.256347
Trial1	2	1	noBlindfold	counterclockwise	practice	Guided	1	0.5	-0.25	14.93785	0.18213	-1.44999	-1.04989	0.860735388764797	0.551219	0.156149	0.192572
Trial1	2	1	noBlindfold	counterclockwise	practice	Guided	1	0.5	-0.25	14.95786	0.20576	-1.44995	-1.04984	0.852244776734301	0.305221	0.15612	0.191844
Trial1	2	1	noBlindfold	counterclockwise	practice	Guided	1	0.5	-0.25	14.97786	0.25173	-1.44989	-1.04983	0.837475945971741	0.12464	0.232167	0.392816
Trial1	2	1	noBlindfold	counterclockwise	practice	Guided	1	0.5	-0.25	14.99785	0.27389	-1.44987	-1.04982	0.831166574401062	0.013426	0.160162	0.330077
Trial1	2	1	noBlindfold	counterclockwise	practice	Guided	1	0.5	-0.25	15.01785	0.29566	-1.44988	-1.04979	0.825481025674388	0.153339	0.232043	0.463981
Trial1	2	1	noBlindfold	counterclockwise	practice	Guided	1	0.5	-0.25	15.03786	0.31705	-1.44987	-1.04977	0.820428399565763	0.186875	0.274281	0.489107
Trial1	2	1	noBlindfold	counterclockwise	practice	Guided	1	0.5	-0.25	15.05785	0.33868	-1.44987	-1.04976	0.815867743399687	0.036032	0.193807	0.424877
Trial1	2	1	noBlindfold	counterclockwise	practice	Guided	1	0.5	-0.25	15.07785	0.37996	-1.44988	-1.04977	0.808728415806106	-0.025611	0.320626	0.382546
Trial1	2	1	noBlindfold	counterclockwise	practice	Guided	1	0.5	-0.25	15.09785	0.39898	-1.44986	-1.04976	0.806114798335064	-0.02131	0.269764	0.447957
Trial1	2	1	noBlindfold	counterclockwise	practice	Guided	1	0.5	-0.25	15.11786	0.41865	-1.44986	-1.04975	0.80387675818617	-0.087951	0.29508	0.496445
Trial1	2	1	noBlindfold	counterclockwise	practice	Guided	1	0.5	-0.25	15.13785	0.43724	-1.44985	-1.04972	0.802178772457727	-0.058892	0.265373	0.559813
Trial1	2	1	noBlindfold	counterclockwise	practice	Guided	1	0.5	-0.25	15.15785	0.4559	-1.44987	-1.0497	0.800915061800907	0.020582	0.167976	0.546917
Trial1	2	1	noBlindfold	counterclockwise	practice	Guided	1	0.5	-0.25	15.17786	0.49134	-1.44991	-1.04971	0.799756923071844	-0.179028	0.252508	0.577947
Trial1	2	1	noBlindfold	counterclockwise	practice	Guided	1	0.5	-0.25	15.19786	0.50763	-1.44988	-1.04972	0.799756327082067	-0.151957	0.311676	0.554295
Trial1	2	1	noBlindfold	counterclockwise	practice	Guided	1	0.5	-0.25	15.21785	0.52493	-1.44986	-1.04972	0.80010841194603	0.208968	0.286195	0.542881
Trial1	2	1	noBlindfold	counterclockwise	practice	Guided	1	0.5	-0.25	15.23785	0.54074	-1.44984	-1.04971	0.8007470819599	-0.24744	0.239559	0.601235
Trial1	2	1	noBlindfold	counterclockwise	practice	Guided	1	0.5	-0.25	15.25786	0.57144	-1.44986	-1.04971	0.802894645360868	0.152877	0.277484	0.572739
Trial1	2	1	noBlindfold	counterclockwise	practice	Guided	1	0.5	-0.25	15.27785	0.58554	-1.44987	-1.04972	0.804281702498581	0.197842	0.302802	0.51461
Trial1	2	1	noBlindfold	counterclockwise	practice	Guided	1	0.5	-0.25	15.29785	0.60059	-1.44985	-1.04972	0.806021285180285	-0.09629	0.349259	0.599732
Trial1	2	1	noBlindfold	counterclockwise	practice	Guided	1	0.5	-0.25	15.31786	0.61438	-1.44983	-1.04971	0.807848330728344	-0.093787	0.454952	0.557708
Trial1	2	1	noBlindfold	counterclockwise	practice	Guided	1	0.5	-0.25	15.33786	0.62774	-1.4498	-1.04973	0.809867697196142	-0.021008	0.416748	0.580948
Trial1	2	1	noBlindfold	counterclockwise	practice	Guided	1	0.5	-0.25	15.35785	0.6406	-1.44978	-1.04975	0.812015013670558	-0.111565	0.44202	0.484214
Trial1	2	1	noBlindfold	counterclockwise	practice	Guided	1	0.5	-0.25	15.37785	0.66515	-1.44979	-1.04974	0.816614172903014	-0.066782	0.39101	0.513435
Trial1	2	1	noBlindfold	counterclockwise	practice	Guided	1	0.5	-0.25	15.39786	0.67654	-1.4498	-1.04973	0.818983852398446	-0.145704	0.373978	0.581798
Trial1	2	1	noBlindfold	counterclockwise	practice	Guided	1	0.5	-0.25	15.41785	0.68752	-1.44982	-1.04973	0.821420666330018	-0.069225	0.378109	0.513211
Trial1	2	1	noBlindfold	counterclockwise	practice	Guided	1	0.5	-0.25	15.43785	0.69814	-1.44982	-1.04972	0.82390012252304	0.060373	0.314533	0.559656
Trial1	2	1	noBlindfold	counterclockwise	practice	Guided	1	0.5	-0.25	15.45786	0.70872	-1.44983	-1.04973	0.826518132346363	-0.059016	0.365218	0.50268
Trial1	2	1	noBlindfold	counterclockwise	practice	Guided	1	0.5	-0.25	15.47786	0.72838	-1.44982	-1.04974	0.831710060552735	0.00034861	0.318469	0.511736
Trial1	2	1	noBlindfold	counterclockwise	practice	Guided	1	0.5	-0.25	15.49785	0.7372301	-1.44983	-1.04973	0.834174007859489	-0.017084	0.292993	0.543745
Trial1	2	1	noBlindfold	counterclockwise	practice	Guided	1	0.5	-0.25	15.51785	0.74661	-1.44985	-1.04973	0.836889889621291	0.059186	0.314071	0.591592
Trial1	2	1	noBlindfold	counterclockwise	practice	Guided	1	0.5	-0.25	15.53786	0.7549601	-1.44985	-1.04973	0.83938835177649	0.073129	0.347832	0.523892
Trial1	2	1	noBlindfold	counterclockwise	practice	Guided	1	0.5	-0.25	15.55785	0.76361	-1.44983	-1.04973	0.842056059759455	0.071934	0.351965	0.570377
Trial1	2	1	noBlindfold	counterclockwise	practice	Guided	1	0.5	-0.25	15.57785	0.77975	-1.44983	-1.04974	0.847256894864341	0.164708	0.296766	0.487896
Trial1	2	1	noBlindfold	counterclockwise	practice	Guided	1	0.5	-0.25	15.59785	0.78762	-1.44985	-1.04974	0.849887909233771	0.216947	0.279763	0.536117
Trial1	2	1	noBlindfold	counterclockwise	practice	Guided	1	0.5	-0.25	15.61786	0.7957	-1.44987	-1.04973	0.852646861782233	0.445245	0.279689	0.570525
Trial1	2	1	noBlindfold	counterclockwise	practice	Guided	1	0.5	-0.25	15.63785	0.8036	-1.44986	-1.04972	0.855409220198538	0.333981	0.275373	0.558384
Trial1	2	1	noBlindfold	counterclockwise	practice	Guided	1	0.5	-0.25	15.65785	0.81954	-1.44984	-1.04972	0.861195560116318	0.34138	0.355605	0.560066
Trial1	2	1	noBlindfold	counterclockwise	practice	Guided	1	0.5	-0.25	15.67786	0.82805	-1.44983	-1.04973	0.864398627214142	0.307705	0.334349	0.573503
Trial1	2	1	noBlindfold	counterclockwise	practice	Guided	1	0.5	-0.25	15.69786	0.8358001	-1.44984	-1.04975	0.867387854380594	0.256486	0.363887	0.470472
Trial1	2	1	noBlindfold	counterclockwise	practice	Guided	1	0.5	-0.25	15.71785	0.84404	-1.44984	-1.04973	0.870592716681341	0.358841	0.325711	0.56258
Trial1	2	1	noBlindfold	counterclockwise	practice	Guided	1	0.5	-0.25	15.73785	0.85237	-1.44984	-1.04972	0.873908781033505	0.519723	0.296001	0.569561
Trial1	2	1	noBlindfold	counterclockwise	practice	Guided	1	0.5	-0.25	15.75786	0.86035	-1.44985	-1.04971	0.877147805280309	0.511297	0.240916	0.536174
Trial1	2	1	noBlindfold	counterclockwise	practice	Guided	1	0.5	-0.25	15.77785	0.87791	-1.4499	-1.04972	0.88451565708673	0.552902	0.15617	0.589168
Trial1	2	1	noBlindfold	counterclockwise	practice	Guided	1	0.5	-0.25	15.79785	0.88677	-1.44993	-1.04973	0.888346310492943	0.516607	0.033419	0.558111
Trial1	2	1	noBlindfold	counterclockwise	practice	Guided	1	0.5	-0.25	15.81786	0.89588	-1.44996	-1.04973	0.892350342912512	0.602965	0.058796	0.537627
Trial1	2	1	noBlindfold	counterclockwise	practice	Guided	1	0.5	-0.25	15.83786	0.9053	-1.44996	-1.04971	0.896551307934879	0.69191	0.143402	0.609103
Trial1	2	1	noBlindfold	counterclockwise	practice	Guided	1	0.5	-0.25	15.85785	0.9153401	-1.44993	-1.04969	0.901116795728996	0.677209	0.16874	0.578526
Trial1	2	1	noBlindfold	counterclockwise	practice	Guided	1	0.5	-0.25	15.87785	0.93615	-1.44991	-1.04968	0.91088689133065	0.66396	0.244815	0.600091
Trial1	2	1	noBlindfold	counterclockwise	practice	Guided	1	0.5	-0.25	15.89786	0.94655	-1.44989	-1.04968	0.91591211730577	0.612761	0.320916	0.653457
Trial1	2	1	noBlindfold	counterclockwise	practice	Guided	1	0.5	-0.25	15.91785	0.95783	-1.44986	-1.04967	0.921455586701111	0.558782	0.384302	0.668654
Trial1	2	1	noBlindfold	counterclockwise	practice	Guided	1	0.5	-0.25	15.93785	0.96927	-1.44982	-1.04968	0.927201390268311	0.568571	0.464587	0.586893
Trial1	2	1	noBlindfold	counterclockwise	practice	Guided	1	0.5	-0.25	15.95786	0.98051	-1.44978	-1.04966	0.932923319545658	0.578373	0.422144	0.643685
Trial1	2	1	noBlindfold	counterclockwise	practice	Guided	1	0.5	-0.25	15.97786	1.00381	-1.44979	-1.04966	0.945135243268397	0.637666	0.447306	0.688192
Trial1	2	1	noBlindfold	counterclockwise	practice	Guided	1	0.5	-0.25	15.99785	1.01553	-1.44979	-1.04965	0.95142588753486	0.51138	0.392176	0.684006
Trial1	2	1	noBlindfold	counterclockwise	practice	Guided	1	0.5	-0.25	16.01785	1.02732	-1.4498	-1.04965	0.957865575081197	0.407505	0.459777	0.742038
Trial1	2	1	noBlindfold	counterclockwise	practice	Guided	1	0.5	-0.25	16.03786	1.03911	-1.44978	-1.04967	0.964422942300433	0.320317	0.506265	0.653655
Trial1	2	1	noBlindfold	counterclockwise	practice	Guided	1	0.5	-0.25	16.05785	1.0508	-1.44976	-1.04966	0.970997768219789	0.294519	0.438441	0.647599
Trial1	2	1	noBlindfold	counterclockwise	practice	Guided	1	0.5	-0.25	16.07785	1.07425	-1.44977	-1.04965	0.984481128038758	0.304138	0.438192	0.738207
Trial1	2	1	noBlindfold	counterclockwise	practice	Guided	1	0.5	-0.25	16.09785	1.0857	-1.44979	-1.04963	0.991187444813153	0.383962	0.332291	0.713459
Trial1	2	1	noBlindfold	counterclockwise	practice	Guided	1	0.5	-0.25	16.11786	1.09749	-1.44982	-1.04964	0.998207628049406	0.367775	0.387209	0.689931
Trial1	2	1	noBlindfold	counterclockwise	practice	Guided	1	0.5	-0.25	16.13785	1.10923	-1.44982	-1.04965	1.00528667162687	0.282842	0.404025	0.688446
Trial1	2	1	noBlindfold	counterclockwise	practice	Guided	1	0.5	-0.25	16.15785	1.12051	-1.4498	-1.04963	1.0121465593192	0.238811	0.463157	0.747552
Trial1	2	1	noBlindfold	counterclockwise	practice	Guided	1	0.5	-0.25	16.17786	1.1425	-1.44974	-1.04963	1.02577491274011	0.161392	0.513895	0.685043
Trial1	2	1	noBlindfold	counterclockwise	practice	Guided	1	0.5	-0.25	16.19786	1.15313	-1.44974	-1.04963	1.03246640996293	0.174824	0.509586	0.735717
Trial1	2	1	noBlindfold	counterclockwise	practice	Guided	1	0.5	-0.25	16.21785	1.16385	-1.44975	-1.04963	1.03928089347535	0.180668	0.556087	0.783363
Trial1	2	1	noBlindfold	counterclockwise	practice	Guided	1	0.5	-0.25	16.23785	1.17435	-1.44975	-1.04963	1.04601910763067	0.130929	0.509525	0.744196
Trial1	2	1	noBlindfold	counterclockwise	practice	Guided	1	0.5	-0.25	16.25786	1.18401	-1.44975	-1.04962	1.05226513561208	0.092683	0.500985	0.747488
Trial1	2	1	noBlindfold	counterclockwise	practice	Guided	1	0.5	-0.25	16.27785	1.20352	-1.44974	-1.04961	1.06504303025415	0.133132	0.496708	0.789058
Trial1	2	1	noBlindfold	counterclockwise	practice	Guided	1	0.5	-0.25	16.29785	1.21272	-1.44975	-1.04961	1.07114231667226	0.061781	0.521987	0.751574
Trial1	2	1	noBlindfold	counterclockwise	practice	Guided	1	0.5	-0.25	16.31786	1.22191	-1.44975	-1.04961	1.07727908637147	0.097983	0.517675	0.745296
Trial1	2	1	noBlindfold	counterclockwise	practice	Guided	1	0.5	-0.25	16.33786	1.23083	-1.44975	-1.04962	1.08328426195283	0.148998	0.420276	0.814342
Trial1	2	1	noBlindfold	counterclockwise	practice	Guided	1	0.5	-0.25	16.35785	1.23925	-1.44977	-1.04961	1.08897505149256	0.19836	0.40747	0.780509
Trial1	2	1	noBlindfold	counterclockwise	practice	Guided	1	0.5	-0.25	16.37785	1.25584	-1.44978	-1.04961	1.10030467736589	0.09782	0.415695	0.776192
Trial1	2	1	noBlindfold	counterclockwise	practice	Guided	1	0.5	-0.25	16.39786	1.26348	-1.44979	-1.04962	1.10557406317489	0.142327	0.466367	0.724675
Trial1	2	1	noBlindfold	counterclockwise	practice	Guided	1	0.5	-0.25	16.41785	1.27161	-1.44978	-1.04962	1.11120395134834	0.211285	0.457776	0.814199
Trial1	2	1	noBlindfold	counterclockwise	practice	Guided	1	0.5	-0.25	16.43785	1.27887	-1.44977	-1.04962	1.11625743088048	0.191672	0.406871	0.742729
Trial1	2	1	noBlindfold	counterclockwise	practice	Guided	1	0.5	-0.25	16.45786	1.28621	-1.44979	-1.04961	1.12138407926985	0.164423	0.347522	0.787701
Trial1	2	1	noBlindfold	counterclockwise	practice	Guided	1	0.5	-0.25	16.47786	1.30082	-1.44981	-1.04957	1.13164693663878	0.247596	0.406548	0.745469
Trial1	2	1	noBlindfold	counterclockwise	practice	Guided	1	0.5	-0.25	16.49785	1.30222	-1.4498	-1.04921	1.13238388547572	0.68269	0.461435	0.642176
Trial1	2	1	noBlindfold	counterclockwise	practice	Guided	1	0.5	-0.25	16.51785	1.30114	-1.44981	-1.04824	1.13093431448133	1.227464	0.325916	0.853632
Trial1	2	1	noBlindfold	counterclockwise	practice	Guided	1	0.5	-0.25	16.53786	1.30063	-1.44983	-1.04685	1.12959206031098	1.139298	0.156565	0.644968
Trial1	2	1	noBlindfold	counterclockwise	practice	Guided	1	0.5	-0.25	16.55785	1.30048	-1.4499	-1.04281	1.12663928213449	0.546053	-0.029655	0.511179
Trial1	2	1	noBlindfold	counterclockwise	practice	Guided	1	0.5	-0.25	16.57785	1.29994	-1.44992	-1.04035	1.12452533905676	-0.251174	0.473825	0.431157
Trial1	2	1	noBlindfold	counterclockwise	practice	Guided	1	0.5	-0.25	16.59785	1.29984	-1.4498	-1.03773	1.12261422267362	0.083547	0.435614	0.505535
Trial1	2	1	noBlindfold	counterclockwise	practice	Guided	1	0.5	-0.25	16.61786	1.30007	-1.44976	-1.03477	1.12070337390977	0.721468	0.498988	0.652974
Trial1	2	1	noBlindfold	counterclockwise	practice	Guided	1	0.5	-0.25	16.63785	1.30033	-1.44977	-1.03137	1.1185112081458	0.963971	0.198448	0.637998
Trial1	2	1	noBlindfold	counterclockwise	practice	Guided	1	0.5	-0.25	16.65785	1.30047	-1.44989	-1.02359	1.1131906669409	0.928949	-0.110475	0.533299
Trial1	2	1	noBlindfold	counterclockwise	practice	Guided	1	0.5	-0.25	16.67786	1.30034	-1.44998	-1.0195	1.110258659733	0.454401	0.194166	0.407127
Trial1	2	1	noBlindfold	counterclockwise	practice	Guided	1	0.5	-0.25	16.69786	1.30024	-1.4499	-1.0153	1.10727966911726	0.346265	0.122187	0.303532
Trial1	2	1	noBlindfold	counterclockwise	practice	Guided	1	0.5	-0.25	16.71785	1.30022	-1.44992	-1.01111	1.10437339850138	0.620227	0.253335	0.292571
Trial1	2	1	noBlindfold	counterclockwise	practice	Guided	1	0.5	-0.25	16.73785	1.30028	-1.4499	-1.00653	1.10126552179172	0.745894	0.10516	0.371414
Trial1	2	1	noBlindfold	counterclockwise	practice	Guided	1	0.5	-0.25	16.75786	1.30035	-1.44995	-0.99711	1.09486684558772	0.8629	-0.14451	0.350421
Trial1	2	1	noBlindfold	counterclockwise	practice	Guided	1	0.5	-0.25	16.77785	1.30043	-1.45004	-0.99235	1.09168300170323	0.78868	-0.047155	0.314371
Trial1	2	1	noBlindfold	counterclockwise	practice	Guided	1	0.5	-0.25	16.79785	1.3004	-1.45004	-0.98759	1.08842970377205	0.670657	-0.191006	0.191027
Trial1	2	1	noBlindfold	counterclockwise	practice	Guided	1	0.5	-0.25	16.81786	1.30035	-1.45006	-0.98285	1.08518620572356	0.69965	-0.055557	0.172061
Trial1	2	1	noBlindfold	counterclockwise	practice	Guided	1	0.5	-0.25	16.83786	1.30033	-1.45002	-0.97812	1.08198284055857	0.680366	-0.038635	0.16307
Trial1	2	1	noBlindfold	counterclockwise	practice	Guided	1	0.5	-0.25	16.85785	1.30033	-1.45	-0.96846	1.07550587959905	0.761105	-0.034386	0.214078
Trial1	2	1	noBlindfold	counterclockwise	practice	Guided	1	0.5	-0.25	16.87785	1.30039	-1.45004	-0.96389	1.07250320061989	0.773913	-0.025878	0.100295
Trial1	2	1	noBlindfold	counterclockwise	practice	Guided	1	0.5	-0.25	16.89786	1.30039	-1.45006	-0.95946	1.06955957307378	0.746115	-0.190876	0.077407
Trial1	2	1	noBlindfold	counterclockwise	practice	Guided	1	0.5	-0.25	16.91785	1.30038	-1.45008	-0.95516	1.06670463914021	0.741455	-0.101959	0.104818
Trial1	2	1	noBlindfold	counterclockwise	practice	Guided	1	0.5	-0.25	16.93785	1.30037	-1.45007	-0.95096	1.06392527738129	0.664539	-0.093467	0.126467
Trial1	2	1	noBlindfold	counterclockwise	practice	Guided	1	0.5	-0.25	16.95786	1.30035	-1.45006	-0.94258	1.05840784268194	0.653463	-0.199225	0.186832
Trial1	2	1	noBlindfold	counterclockwise	practice	Guided	1	0.5	-0.25	16.97786	1.30034	-1.45005	-0.93864	1.05582624637738	0.704634	-0.156843	0.137294
Trial1	2	1	noBlindfold	counterclockwise	practice	Guided	1	0.5	-0.25	16.99785	1.30035	-1.45007	-0.9348201	1.05334635936024	0.695623	-0.199116	0.081321
Trial1	2	1	noBlindfold	counterclockwise	practice	Guided	1	0.5	-0.25	17.01785	1.30035	-1.45008	-0.9310501	1.05089924870322	0.683508	-0.122899	0.12187
Trial1	2	1	noBlindfold	counterclockwise	practice	Guided	1	0.5	-0.25	17.03786	1.30034	-1.45008	-0.92733	1.04848460510604	0.659816	-0.169402	0.151669
Trial1	2	1	noBlindfold	counterclockwise	practice	Guided	1	0.5	-0.25	17.05785	1.30032	-1.45008	-0.91959	1.04348594261181	0.6199	-0.122817	0.180651
Trial1	2	1	noBlindfold	counterclockwise	practice	Guided	1	0.5	-0.25	17.07785	1.30029	-1.45005	-0.9158	1.0410348512531	0.539281	-0.050824	0.35665
Trial1	2	1	noBlindfold	counterclockwise	practice	Guided	1	0.5	-0.25	17.09785	1.30028	-1.45003	-0.91158	1.03833336134701	0.546353	-0.071969	0.406157
Trial1	2	1	noBlindfold	counterclockwise	practice	Guided	1	0.5	-0.25	17.11786	1.30026	-1.45003	-0.90712	1.03548188917682	0.511891	-0.055021	0.384662
Trial1	2	1	noBlindfold	counterclockwise	practice	Guided	1	0.5	-0.25	17.13785	1.30025	-1.45003	-0.9025	1.03254851776321	0.453104	-0.050774	0.483712
Trial1	2	1	noBlindfold	counterclockwise	practice	Guided	1	0.5	-0.25	17.15785	1.30023	-1.45003	-0.89195	1.02589858750875	0.390266	0.033881	0.479558
Trial1	2	1	noBlindfold	counterclockwise	practice	Guided	1	0.5	-0.25	17.17786	1.30019	-1.45001	-0.88631	1.02234748668355	0.334571	-0.0084277	0.53065
Trial1	2	1	noBlindfold	counterclockwise	practice	Guided	1	0.5	-0.25	17.19786	1.30017	-1.45001	-0.88018	1.018527748512	0.356444	-0.10575	0.581745
Trial1	2	1	noBlindfold	counterclockwise	practice	Guided	1	0.5	-0.25	17.21785	1.30016	-1.45001	-0.8741	1.01476931479681	0.375736	0.038137	0.478494
Trial1	2	1	noBlindfold	counterclockwise	practice	Guided	1	0.5	-0.25	17.23785	1.30016	-1.45002	-0.86753	1.01074194309029	0.258447	-0.122655	0.499075
Trial1	2	1	noBlindfold	counterclockwise	practice	Guided	1	0.5	-0.25	17.25786	1.30016	-1.45003	-0.85347	1.00221350896798	0.340265	-0.097241	0.623641
Trial1	2	1	noBlindfold	counterclockwise	practice	Guided	1	0.5	-0.25	17.27785	1.30017	-1.45005	-0.84556	0.997478621363378	0.404384	-0.173356	0.586451
Trial1	2	1	noBlindfold	counterclockwise	practice	Guided	1	0.5	-0.25	17.29785	1.30017	-1.45007	-0.83805	0.993012966783199	0.312538	-0.232558	0.496361
Trial1	2	1	noBlindfold	counterclockwise	practice	Guided	1	0.5	-0.25	17.31786	1.30016	-1.45008	-0.83002	0.988270776668894	0.287725	-0.253672	0.649834
Trial1	2	1	noBlindfold	counterclockwise	practice	Guided	1	0.5	-0.25	17.33786	1.30015	-1.45008	-0.82172	0.983414380857418	0.195003	-0.143607	0.516802
Trial1	2	1	noBlindfold	counterclockwise	practice	Guided	1	0.5	-0.25	17.35785	1.30013	-1.45007	-0.8037	0.973032247872752	0.247383	-0.219741	0.573772
Trial1	2	1	noBlindfold	counterclockwise	practice	Guided	1	0.5	-0.25	17.37785	1.30014	-1.45007	-0.79481	0.968009292154336	0.247266	-0.071549	0.548155
Trial1	2	1	noBlindfold	counterclockwise	practice	Guided	1	0.5	-0.25	17.39786	1.30014	-1.45008	-0.78478	0.962399985677283	0.282813	-0.189989	0.550679
Trial1	2	1	noBlindfold	counterclockwise	practice	Guided	1	0.5	-0.25	17.41785	1.30013	-1.45009	-0.77527	0.957139796317829	0.155622	-0.058758	0.693212
Trial1	2	1	noBlindfold	counterclockwise	practice	Guided	1	0.5	-0.25	17.43785	1.30011	-1.45005	-0.76514	0.951601487681109	0.216409	-0.0037308	0.563806
Trial1	2	1	noBlindfold	counterclockwise	practice	Guided	1	0.5	-0.25	17.45786	1.30009	-1.45004	-0.7429301	0.939746761320011	0.179678	-0.185667	0.612402
Trial1	2	1	noBlindfold	counterclockwise	practice	Guided	1	0.5	-0.25	17.47786	1.30007	-1.44999	-0.7315	0.933784964101661	0.0902	-0.177191	0.745051
Trial1	2	1	noBlindfold	counterclockwise	practice	Guided	1	0.5	-0.25	17.49785	1.30006	-1.45004	-0.71962	0.927706307039409	0.122036	-0.155972	0.771495
Trial1	2	1	noBlindfold	counterclockwise	practice	Guided	1	0.5	-0.25	17.51785	1.30006	-1.45008	-0.70688	0.921322648288912	0.132819	-0.113625	0.82616
Trial1	2	1	noBlindfold	counterclockwise	practice	Guided	1	0.5	-0.25	17.53786	1.30005	-1.45006	-0.69438	0.915179577563324	0.052141	-0.215148	0.913316
Trial1	2	1	noBlindfold	counterclockwise	practice	Guided	1	0.5	-0.25	17.55785	1.30005	-1.45011	-0.66673	0.902077583313514	0.132229	-0.164291	0.813232
Trial1	2	1	noBlindfold	counterclockwise	practice	Guided	1	0.5	-0.25	17.57785	1.30002	-1.4501	-0.65196	0.895323412069303	0.029813	-0.214967	0.74235
Trial1	2	1	noBlindfold	counterclockwise	practice	Guided	1	0.5	-0.25	17.59785	1.3	-1.45013	-0.6372	0.888776553516856	0.0030217	-0.303747	0.831337
Trial1	2	1	noBlindfold	counterclockwise	practice	Guided	1	0.5	-0.25	17.61786	1.30001	-1.45014	-0.622	0.882269760291119	0.054093	-0.244433	0.892749
Trial1	2	1	noBlindfold	counterclockwise	practice	Guided	1	0.5	-0.25	17.63785	1.30002	-1.45016	-0.60646	0.875840119396923	0.116529	-0.5194	0.733895
Trial1	2	1	noBlindfold	counterclockwise	practice	Guided	1	0.5	-0.25	17.65785	1.30004	-1.45021	-0.57406	0.863179535564794	0.078734	-0.409283	0.854994
Trial1	2	1	noBlindfold	counterclockwise	practice	Guided	1	0.5	-0.25	17.67786	1.30008	-1.45025	-0.5578	0.857244860047855	0.154	-0.641886	0.69883
Trial1	2	1	noBlindfold	counterclockwise	practice	Guided	1	0.5	-0.25	17.69786	1.30007	-1.45027	-0.54085	0.851296557257257	0.143998	-0.489496	0.631039
Trial1	2	1	noBlindfold	counterclockwise	practice	Guided	1	0.5	-0.25	17.71785	1.30006	-1.45026	-0.52375	0.845597495323414	0.140887	-0.434434	0.555205
Trial1	2	1	noBlindfold	counterclockwise	practice	Guided	1	0.5	-0.25	17.73785	1.30007	-1.45025	-0.50706	0.840352259394924	0.188229	-0.688282	0.680339
Trial1	2	1	noBlindfold	counterclockwise	practice	Guided	1	0.5	-0.25	17.75786	1.30007	-1.45028	-0.47363	0.830736096825399	0.163981	-0.557092	0.504308
Trial1	2	1	noBlindfold	counterclockwise	practice	Guided	1	0.5	-0.25	17.77785	1.30007	-1.45031	-0.45647	0.826281994560894	0.222727	-0.764446	0.434793
Trial1	2	1	noBlindfold	counterclockwise	practice	Guided	1	0.5	-0.25	17.79785	1.30008	-1.45035	-0.43985	0.82229614371316	0.139608	-0.671347	0.508124
Trial1	2	1	noBlindfold	counterclockwise	practice	Guided	1	0.5	-0.25	17.81786	1.30008	-1.45034	-0.42327	0.818627150752723	0.103598	-0.755983	0.595148
Trial1	2	1	noBlindfold	counterclockwise	practice	Guided	1	0.5	-0.25	17.83786	1.30007	-1.45035	-0.40677	0.815284558154805	0.095862	-0.667115	0.362204
Trial1	2	1	noBlindfold	counterclockwise	practice	Guided	1	0.5	-0.25	17.85785	1.30006	-1.45036	-0.37364	0.809557229282782	0.044978	-0.633261	0.343314
Trial1	2	1	noBlindfold	counterclockwise	practice	Guided	1	0.5	-0.25	17.87785	1.30005	-1.45038	-0.35754	0.807245243091567	0.060341	-0.857546	0.354939
Trial1	2	1	noBlindfold	counterclockwise	practice	Guided	1	0.5	-0.25	17.89786	1.30005	-1.4504	-0.34111	0.805221128215156	0.132042	-0.798301	0.425275
Trial1	2	1	noBlindfold	counterclockwise	practice	Guided	1	0.5	-0.25	17.91785	1.30007	-1.45041	-0.32483	0.803561826469258	0.155672	-0.899864	0.352959
Trial1	2	1	noBlindfold	counterclockwise	practice	Guided	1	0.5	-0.25	17.93785	1.30007	-1.45042	-0.30966	0.802291342592735	0.165287	-0.840619	0.393541
Trial1	2	1	noBlindfold	counterclockwise	practice	Guided	1	0.5	-0.25	17.95786	1.30007	-1.45043	-0.27831	0.800570756937234	0.028549	-0.81946	0.556902
Trial1	2	1	noBlindfold	counterclockwise	practice	Guided	1	0.5	-0.25	17.97786	1.30003	-1.45046	-0.26265	0.800129997325013	0.07164	-0.925255	0.425731
Trial1	2	1	noBlindfold	counterclockwise	practice	Guided	1	0.5	-0.25	17.99785	1.30005	-1.45047	-0.2476	0.80005361997249	0.081996	-1.018354	0.462172
Trial1	2	1	noBlindfold	counterclockwise	practice	Guided	1	0.5	-0.25	18.01785	1.30006	-1.45049	-0.23269	0.800247270580939	0.118812	-1.056441	0.371147
Trial1	2	1	noBlindfold	counterclockwise	practice	Guided	1	0.5	-0.25	18.03786	1.30006	-1.4505	-0.21746	0.800721492692549	0.155541	-1.039513	0.47745
Trial1	2	1	noBlindfold	counterclockwise	practice	Guided	1	0.5	-0.25	18.05785	1.30006	-1.45049	-0.18776	0.802477336655859	0.070935	-1.001427	0.511288
Trial1	2	1	noBlindfold	counterclockwise	practice	Guided	1	0.5	-0.25	18.07785	1.30003	-1.45046	-0.17325	0.803703024491969	0.062347	-0.921023	0.39787
Trial1	2	1	noBlindfold	counterclockwise	practice	Guided	1	0.5	-0.25	18.09785	1.30003	-1.45047	-0.15884	0.805206889734824	0.039485	-0.997195	0.397321
Trial1	2	1	noBlindfold	counterclockwise	practice	Guided	1	0.5	-0.25	18.11786	1.30005	-1.45051	-0.1445	0.806976012266006	0.04117	-1.047977	0.572676
Trial1	2	1	noBlindfold	counterclockwise	practice	Guided	1	0.5	-0.25	18.13785	1.30004	-1.45052	-0.1298	0.809019190500825	0.109588	-0.976036	0.429226
Trial1	2	1	noBlindfold	counterclockwise	practice	Guided	1	0.5	-0.25	18.15785	1.30004	-1.4505	-0.10138	0.813727174790244	0.049292	-0.916791	0.583888
Trial1	2	1	noBlindfold	counterclockwise	practice	Guided	1	0.5	-0.25	18.17786	1.29999	-1.45042	-0.08717901	0.816391192042152	-0.062688	-0.8914	0.530022
Trial1	2	1	noBlindfold	counterclockwise	practice	Guided	1	0.5	-0.25	18.19786	1.29997	-1.45042	-0.072135	0.819504733282878	-0.032398	-0.912559	0.493464
Trial1	2	1	noBlindfold	counterclockwise	practice	Guided	1	0.5	-0.25	18.21785	1.29997	-1.45045	-0.058017	0.822684339360513	-0.025475	-0.933718	0.374671
Trial1	2	1	noBlindfold	counterclockwise	practice	Guided	1	0.5	-0.25	18.23785	1.29998	-1.45046	-0.043955	0.826088629262147	-0.060706	-1.001427	0.474433
Trial1	2	1	noBlindfold	counterclockwise	practice	Guided	1	0.5	-0.25	18.25786	1.29999	-1.45049	-0.015542	0.833639284121104	-0.013888	-1.014123	0.467226
Trial1	2	1	noBlindfold	counterclockwise	practice	Guided	1	0.5	-0.25	18.27785	1.29994	-1.4505	-0.0020421	0.837488685682723	-0.224076	-0.971805	0.535824
Trial1	2	1	noBlindfold	counterclockwise	practice	Guided	1	0.5	-0.25	18.29785	1.2999	-1.45051	0.012253	0.841793646559492	-0.218483	-1.107222	0.52611
Trial1	2	1	noBlindfold	counterclockwise	practice	Guided	1	0.5	-0.25	18.31786	1.29989	-1.45052	0.026033	0.846178642413718	-0.272371	-0.992964	0.458457
Trial1	2	1	noBlindfold	counterclockwise	practice	Guided	1	0.5	-0.25	18.33786	1.29989	-1.45052	0.040141	0.850885350040623	-0.231299	-1.043745	0.394179
Trial1	2	1	noBlindfold	counterclockwise	practice	Guided	1	0.5	-0.25	18.35785	1.29989	-1.45053	0.067222	0.860496295755773	-0.192915	-1.090295	0.509854
Trial1	2	1	noBlindfold	counterclockwise	practice	Guided	1	0.5	-0.25	18.37785	1.29986	-1.45056	0.081035	0.865655932707297	-0.437435	-1.225713	0.563659
Trial1	2	1	noBlindfold	counterclockwise	practice	Guided	1	0.5	-0.25	18.39786	1.29982	-1.45057	0.094796	0.870974298940997	-0.384417	-0.997195	0.549339
Trial1	2	1	noBlindfold	counterclockwise	practice	Guided	1	0.5	-0.25	18.41785	1.2998	-1.45053	0.10818	0.876340586772637	-0.360654	-1.162236	0.606042
Trial1	2	1	noBlindfold	counterclockwise	practice	Guided	1	0.5	-0.25	18.43785	1.29979	-1.45054	0.12159	0.881897507824382	-0.424034	-1.009891	0.66508
Trial1	2	1	noBlindfold	counterclockwise	practice	Guided	1	0.5	-0.25	18.45786	1.29978	-1.45055	0.14889	0.893734469079074	-0.428257	-1.158004	0.620999
Trial1	2	1	noBlindfold	counterclockwise	practice	Guided	1	0.5	-0.25	18.47786	1.29976	-1.45055	0.16241	0.89983233072034	-0.542257	-0.9845	0.669592
Trial1	2	1	noBlindfold	counterclockwise	practice	Guided	1	0.5	-0.25	18.49785	1.29974	-1.45051	0.17603	0.906137720216673	-0.534472	-0.912559	0.644277
Trial1	2	1	noBlindfold	counterclockwise	practice	Guided	1	0.5	-0.25	18.51785	1.29971	-1.45048	0.18979	0.912661701171312	-0.714328	-0.976036	0.754606
Trial1	2	1	noBlindfold	counterclockwise	practice	Guided	1	0.5	-0.25	18.53786	1.29968	-1.45048	0.20368	0.919409399552224	-0.753243	-1.005659	0.613195
Trial1	2	1	noBlindfold	counterclockwise	practice	Guided	1	0.5	-0.25	18.55785	1.29965	-1.45051	0.23214	0.93375543320058	-0.785893	-1.280726	0.821641
Trial1	2	1	noBlindfold	counterclockwise	practice	Guided	1	0.5	-0.25	18.57785	1.29966	-1.45064	0.24618	0.941090242478803	-0.730004	-1.306117	0.71551
Trial1	2	1	noBlindfold	counterclockwise	practice	Guided	1	0.5	-0.25	18.59785	1.29967	-1.45066	0.26053	0.948742828313123	-0.691491	-1.356898	0.510912
Trial1	2	1	noBlindfold	counterclockwise	practice	Guided	1	0.5	-0.25	18.61786	1.29968	-1.45067	0.27437	0.95626982320054	-0.682449	-1.293421	0.501747
Trial1	2	1	noBlindfold	counterclockwise	practice	Guided	1	0.5	-0.25	18.63785	1.29968	-1.45067	0.28851	0.964096005684604	-0.661259	-1.36113	0.527786
Trial1	2	1	noBlindfold	counterclockwise	practice	Guided	1	0.5	-0.25	18.65785	1.29969	-1.45069	0.31548	0.979424184185455	-0.539325	-1.445766	0.512142
Trial1	2	1	noBlindfold	counterclockwise	practice	Guided	1	0.5	-0.25	18.67786	1.29972	-1.45079	0.32911	0.98738055179556	-0.57801	-1.674283	0.459793
Trial1	2	1	noBlindfold	counterclockwise	practice	Guided	1	0.5	-0.25	18.69786	1.29971	-1.45082	0.34215	0.995076764032284	-0.660451	-1.623502	0.539766
Trial1	2	1	noBlindfold	counterclockwise	practice	Guided	1	0.5	-0.25	18.71785	1.29969	-1.4508	0.35541	1.00300816991073	-0.621935	-1.488084	0.569894
Trial1	2	1	noBlindfold	counterclockwise	practice	Guided	1	0.5	-0.25	18.73785	1.2997	-1.45077	0.36812	1.01073858010346	-0.616472	-1.589647	0.545035
Trial1	2	1	noBlindfold	counterclockwise	practice	Guided	1	0.5	-0.25	18.75786	1.29971	-1.45078	0.39288	1.02607544831859	-0.538945	-1.598111	0.463706
Trial1	2	1	noBlindfold	counterclockwise	practice	Guided	1	0.5	-0.25	18.77785	1.29976	-1.45086	0.4052	1.03387778228867	-0.503316	-1.674283	0.428201
Trial1	2	1	noBlindfold	counterclockwise	practice	Guided	1	0.5	-0.25	18.79785	1.29974	-1.45086	0.41693	1.04133549359657	-0.578083	-1.695442	0.552902
Trial1	2	1	noBlindfold	counterclockwise	practice	Guided	1	0.5	-0.25	18.81786	1.29971	-1.45086	0.42848	1.04874744796487	-0.571549	-1.703906	0.524047
Trial1	2	1	noBlindfold	counterclockwise	practice	Guided	1	0.5	-0.25	18.83786	1.2997	-1.45085	0.44019	1.05635332323671	-0.607849	-1.78431	0.50243
Trial1	2	1	noBlindfold	counterclockwise	practice	Guided	1	0.5	-0.25	18.85785	1.29969	-1.45087	0.46257	1.07110229698686	-0.656833	-1.581184	0.633091
Trial1	2	1	noBlindfold	counterclockwise	practice	Guided	1	0.5	-0.25	18.87785	1.29973	-1.45083	0.47395	1.07873608427566	-0.554722	-1.691211	0.604809
Trial1	2	1	noBlindfold	counterclockwise	practice	Guided	1	0.5	-0.25	18.89786	1.29974	-1.45085	0.48481	1.08606156680877	-0.546282	-1.750456	0.528937
Trial1	2	1	noBlindfold	counterclockwise	practice	Guided	1	0.5	-0.25	18.91785	1.29974	-1.45087	0.49543	1.09327483853434	-0.463627	-2.008596	0.487785
Trial1	2	1	noBlindfold	counterclockwise	practice	Guided	1	0.5	-0.25	18.93785	1.29975	-1.45093	0.50603	1.100536919684	-0.469453	-1.860483	0.356793
Trial1	2	1	noBlindfold	counterclockwise	practice	Guided	1	0.5	-0.25	18.95786	1.29976	-1.45097	0.52558	1.11406487332708	-0.501267	-2.118622	0.374889
Trial1	2	1	noBlindfold	counterclockwise	practice	Guided	1	0.5	-0.25	18.97786	1.29974	-1.451	0.53511	1.12070589614767	-0.538861	-2.04245	0.378469
Trial1	2	1	noBlindfold	counterclockwise	practice	Guided	1	0.5	-0.25	18.99785	1.29974	-1.45101	0.54402	1.12696572903437	-0.532155	-2.114391	0.388432
Trial1	2	1	noBlindfold	counterclockwise	practice	Guided	1	0.5	-0.25	19.01785	1.29973	-1.451	0.5519	1.1325244540292	-0.595364	-1.847787	0.442264
Trial1	2	1	noBlindfold	counterclockwise	practice	Guided	1	0.5	-0.25	19.03786	1.29971	-1.45098	0.55265	1.13304153616777	-0.599775	-2.275199	0.997996
Trial1	2	1	noBlindfold	counterclockwise	practice	Guided	1	0.5	-0.25	19.05785	1.29966	-1.45098	0.55076	1.13166814284709	-0.541636	-1.052209	1.42226
Trial1	2	1	noBlindfold	counterclockwise	practice	Guided	1	0.5	-0.25	19.07785	1.29885	-1.45081	0.55054	1.13094020938975	-0.45998	-1.576952	0.854314
Trial1	2	1	noBlindfold	counterclockwise	practice	Guided	1	0.5	-0.25	19.09785	1.29818	-1.45081	0.55053	1.13045998801383	-0.637971	-1.733529	1.122847
Trial1	2	1	noBlindfold	counterclockwise	practice	Guided	1	0.5	-0.25	19.11786	1.29746	-1.45086	0.55056	1.12997295879048	-0.673592	-2.04245	1.235305
Trial1	2	1	noBlindfold	counterclockwise	practice	Guided	1	0.5	-0.25	19.13785	1.29676	-1.45088	0.55061	1.12951441786836	-0.501176	-1.399216	1.278535
Trial1	2	1	noBlindfold	counterclockwise	practice	Guided	1	0.5	-0.25	19.15785	1.29606	-1.45081	0.5506	1.12901364794146	-0.450862	-1.813933	1.262417
Trial1	2	1	noBlindfold	counterclockwise	practice	Guided	1	0.5	-0.25	19.17786	1.29491	-1.45086	0.55058	1.12818886522785	-0.60612	-1.890105	1.109046
Trial1	2	1	noBlindfold	counterclockwise	practice	Guided	1	0.5	-0.25	19.19786	1.29441	-1.45092	0.55056	1.12782247822803	-0.5751	-1.864714	1.094855
Trial1	2	1	noBlindfold	counterclockwise	practice	Guided	1	0.5	-0.25	19.21785	1.29393	-1.45092	0.55056	1.12748439039696	-0.514834	-1.729297	1.116465
Trial1	2	1	noBlindfold	counterclockwise	practice	Guided	1	0.5	-0.25	19.23785	1.29356	-1.45091	0.55055	1.12721683584298	-0.438589	-1.885873	1.079788
Trial1	2	1	noBlindfold	counterclockwise	practice	Guided	1	0.5	-0.25	19.25786	1.29335	-1.45091	0.55054	1.12706190268234	-0.429782	-1.801237	1.043036
Trial1	2	1	noBlindfold	counterclockwise	practice	Guided	1	0.5	-0.25	19.27785	1.29326	-1.45092	0.55053	1.12699143757024	-0.451305	-1.843555	1.037937
Trial1	2	1	noBlindfold	counterclockwise	practice	Guided	1	0.5	-0.25	19.29785	1.29324	-1.45092	0.55054	1.12698453797483	-0.457577	-1.873178	1.083931
Trial1	2	1	noBlindfold	counterclockwise	practice	Guided	1	0.5	-0.25	19.31786	1.29323	-1.45092	0.55054	1.12697748983212	-0.456613	-1.894337	1.118692
Trial1	2	1	noBlindfold	counterclockwise	practice	Guided	1	0.5	-0.25	19.33786	1.29321	-1.45093	0.55054	1.12696330977625	-0.507552	-1.898569	1.11764
Trial1	2	1	noBlindfold	counterclockwise	practice	Guided	1	0.5	-0.25	19.35785	1.29319	-1.45093	0.55055	1.12695636864104	-0.552263	-1.860483	1.117601
Trial1	2	1	noBlindfold	counterclockwise	practice	Guided	1	0.5	-0.25	19.37785	1.29311	-1.45089	0.55057	1.12691421429342	-0.635037	-1.725065	1.23611
Trial1	2	1	noBlindfold	counterclockwise	practice	Guided	1	0.5	-0.25	19.39786	1.29301	-1.45087	0.55059	1.12685813829307	-0.635444	-1.678515	1.252469
Trial1	2	1	noBlindfold	counterclockwise	practice	Guided	1	0.5	-0.25	19.41785	1.29285	-1.45086	0.55062	1.12676678013535	-0.661927	-1.661588	1.350609
Trial1	2	1	noBlindfold	counterclockwise	practice	Guided	1	0.5	-0.25	19.43785	1.29261	-1.45084	0.55065	1.1266193294919	-0.778224	-1.589647	1.340334
Trial1	2	1	noBlindfold	counterclockwise	practice	Guided	1	0.5	-0.25	19.45786	1.29218	-1.4508	0.55069	1.12634520874837	-0.820962	-1.479621	1.425199
Trial1	2	1	noBlindfold	counterclockwise	practice	Guided	1	0.5	-0.25	19.47786	1.2905	-1.45074	0.55071	1.12517859067605	-0.909047	-1.462693	1.423353
Trial1	2	1	noBlindfold	counterclockwise	practice	Guided	1	0.5	-0.25	19.49785	1.28922	-1.45074	0.55073	1.12429386130914	-0.966042	-1.50078	1.45316
Trial1	2	1	noBlindfold	counterclockwise	practice	Guided	1	0.5	-0.25	19.51785	1.28749	-1.45074	0.55074	1.12308729384867	-1.005579	-1.471157	1.476954
Trial1	2	1	noBlindfold	counterclockwise	practice	Guided	1	0.5	-0.25	19.53786	1.28554	-1.45074	0.55075	1.12172797841494	-1.06281	-1.50078	1.491625
Trial1	2	1	noBlindfold	counterclockwise	practice	Guided	1	0.5	-0.25	19.55785	1.2831	-1.45074	0.55074	1.1200133886152	-1.12139	-1.458462	1.489053
Trial1	2	1	noBlindfold	counterclockwise	practice	Guided	1	0.5	-0.25	19.57785	1.27659	-1.45073	0.55074	1.11547137131915	-1.156742	-1.52617	1.511844
Trial1	2	1	noBlindfold	counterclockwise	practice	Guided	1	0.5	-0.25	19.59785	1.2727	-1.45075	0.55072	1.11275230696735	-1.123596	-1.555793	1.433885
Trial1	2	1	noBlindfold	counterclockwise	practice	Guided	1	0.5	-0.25	19.61786	1.26845	-1.45078	0.55073	1.10981257553346	-1.254497	-1.627734	1.412641
Trial1	2	1	noBlindfold	counterclockwise	practice	Guided	1	0.5	-0.25	19.63785	1.26339	-1.4508	0.55074	1.10632226024889	-1.292388	-1.543098	1.534381
Trial1	2	1	noBlindfold	counterclockwise	practice	Guided	1	0.5	-0.25	19.65785	1.25771	-1.45078	0.55071	1.10238874897167	-1.385964	-1.466925	1.461615
Trial1	2	1	noBlindfold	counterclockwise	practice	Guided	1	0.5	-0.25	19.67786	1.24457	-1.45071	0.55066	1.09336223104288	-1.337826	-1.411912	1.328539
Trial1	2	1	noBlindfold	counterclockwise	practice	Guided	1	0.5	-0.25	19.69786	1.23736	-1.45071	0.55062	1.08843566002847	-1.30856	-1.437303	1.228834
Trial1	2	1	noBlindfold	counterclockwise	practice	Guided	1	0.5	-0.25	19.71785	1.22905	-1.45072	0.5506	1.08280852823222	-1.301241	-1.462693	1.206143
Trial1	2	1	noBlindfold	counterclockwise	practice	Guided	1	0.5	-0.25	19.73785	1.22043	-1.45074	0.55058	1.0770086764936	-1.231944	-1.576952	1.168167
Trial1	2	1	noBlindfold	counterclockwise	practice	Guided	1	0.5	-0.25	19.75786	1.2111	-1.45078	0.5506	1.07080508609347	-1.154862	-1.657356	1.224617
Trial1	2	1	noBlindfold	counterclockwise	practice	Guided	1	0.5	-0.25	19.77785	1.1914	-1.45079	0.55061	1.05783288479823	-1.265789	-1.517707	1.276576
Trial1	2	1	noBlindfold	counterclockwise	practice	Guided	1	0.5	-0.25	19.79785	1.18135	-1.45075	0.55062	1.05129930473903	-1.189243	-1.411912	1.193728
Trial1	2	1	noBlindfold	counterclockwise	practice	Guided	1	0.5	-0.25	19.81786	1.17022	-1.45072	0.55061	1.04411266309922	-1.083152	-1.390753	1.195342
Trial1	2	1	noBlindfold	counterclockwise	practice	Guided	1	0.5	-0.25	19.83786	1.15907	-1.45071	0.5506	1.03698294693889	-1.076518	-1.36113	1.133451
Trial1	2	1	noBlindfold	counterclockwise	practice	Guided	1	0.5	-0.25	19.85785	1.1476	-1.45071	0.55059	1.02972330551709	-0.993119	-1.411912	1.204211
Trial1	2	1	noBlindfold	counterclockwise	practice	Guided	1	0.5	-0.25	19.87785	1.12348	-1.45072	0.55058	1.01471944102472	-0.969243	-1.475389	1.139377
Trial1	2	1	noBlindfold	counterclockwise	practice	Guided	1	0.5	-0.25	19.89786	1.11123	-1.45074	0.55056	1.0072231340922	-0.996833	-1.513475	1.126692
Trial1	2	1	noBlindfold	counterclockwise	practice	Guided	1	0.5	-0.25	19.91785	1.09838	-1.45076	0.55056	0.999477312251638	-0.983306	-1.564257	1.148372
Trial1	2	1	noBlindfold	counterclockwise	practice	Guided	1	0.5	-0.25	19.93785	1.0857	-1.45075	0.55056	0.991937921848717	-0.984566	-1.433071	1.124098
Trial1	2	1	noBlindfold	counterclockwise	practice	Guided	1	0.5	-0.25	19.95786	1.07283	-1.45073	0.55057	0.984401668231732	-0.956902	-1.399216	1.11417
Trial1	2	1	noBlindfold	counterclockwise	practice	Guided	1	0.5	-0.25	19.97786	1.04623	-1.45072	0.55057	0.969164336083041	-0.863051	-1.449998	1.152744
Trial1	2	1	noBlindfold	counterclockwise	practice	Guided	1	0.5	-0.25	19.99785	1.03288	-1.45072	0.55056	0.961695105725578	-0.934985	-1.441534	1.069641
Trial1	2	1	noBlindfold	counterclockwise	practice	Guided	1	0.5	-0.25	20.01785	1.01933	-1.45073	0.55054	0.954236875315264	-0.953811	-1.428839	1.066213
Trial1	2	1	noBlindfold	counterclockwise	practice	Guided	1	0.5	-0.25	20.03786	1.0052	-1.45073	0.55053	0.946612579627009	-0.889307	-1.424607	1.003113
Trial1	2	1	noBlindfold	counterclockwise	practice	Guided	1	0.5	-0.25	20.05785	0.9913499	-1.45074	0.55053	0.939293919037042	-0.812908	-1.492316	1.121184
Trial1	2	1	noBlindfold	counterclockwise	practice	Guided	1	0.5	-0.25	20.07785	0.9628	-1.45074	0.55053	0.92467949647597	-1.065043	-1.40768	1.02435
Trial1	2	1	noBlindfold	counterclockwise	practice	Guided	1	0.5	-0.25	20.09785	0.9485101	-1.45073	0.55053	0.917610795946734	-0.721157	-1.534634	1.090655
Trial1	2	1	noBlindfold	counterclockwise	practice	Guided	1	0.5	-0.25	20.11786	0.9341199	-1.45074	0.55053	0.910663730104882	-0.804069	-1.445766	1.069488
Trial1	2	1	noBlindfold	counterclockwise	practice	Guided	1	0.5	-0.25	20.13785	0.91926	-1.45073	0.55052	0.903665448898843	-0.84516	-1.543098	1.034207
Trial1	2	1	noBlindfold	counterclockwise	practice	Guided	1	0.5	-0.25	20.15785	0.90484	-1.45076	0.55054	0.897084031282875	-0.712571	-1.560025	1.096246
Trial1	2	1	noBlindfold	counterclockwise	practice	Guided	1	0.5	-0.25	20.17786	0.87514	-1.45077	0.55054	0.884078233530542	-0.708537	-1.521939	1.08267
Trial1	2	1	noBlindfold	counterclockwise	practice	Guided	1	0.5	-0.25	20.19786	0.85862	-1.45075	0.55053	0.877186779261767	-0.569369	-1.576952	1.079252
Trial1	2	1	noBlindfold	counterclockwise	practice	Guided	1	0.5	-0.25	20.21785	0.84612	-1.45076	0.55052	0.872141805712153	-0.605609	-1.589647	1.012206
Trial1	2	1	noBlindfold	counterclockwise	practice	Guided	1	0.5	-0.25	20.23785	0.83158	-1.45078	0.5505	0.866455787274777	-0.609773	-1.543098	1.02085
Trial1	2	1	noBlindfold	counterclockwise	practice	Guided	1	0.5	-0.25	20.25786	0.81806	-1.45079	0.55048	0.861353815129917	-0.580904	-1.576952	0.975709
Trial1	2	1	noBlindfold	counterclockwise	practice	Guided	1	0.5	-0.25	20.27785	0.7907	-1.45079	0.55048	0.851630638310698	-0.483566	-1.57272	0.962259
Trial1	2	1	noBlindfold	counterclockwise	practice	Guided	1	0.5	-0.25	20.29785	0.77735	-1.45078	0.55048	0.847166613256458	-0.494067	-1.560025	0.927646
Trial1	2	1	noBlindfold	counterclockwise	practice	Guided	1	0.5	-0.25	20.31786	0.76346	-1.45079	0.55048	0.842721446347376	-0.533054	-1.610806	0.958595
Trial1	2	1	noBlindfold	counterclockwise	practice	Guided	1	0.5	-0.25	20.33786	0.751	-1.45079	0.55047	0.838899997439381	-0.511927	-1.505011	0.897231
Trial1	2	1	noBlindfold	counterclockwise	practice	Guided	1	0.5	-0.25	20.35785	0.7384	-1.4508	0.55048	0.835226193938857	-0.381606	-1.636197	1.006049
Trial1	2	1	noBlindfold	counterclockwise	practice	Guided	1	0.5	-0.25	20.37785	0.7133	-1.45081	0.55047	0.828401547077469	-0.670369	-1.589647	0.959644
Trial1	2	1	noBlindfold	counterclockwise	practice	Guided	1	0.5	-0.25	20.39786	0.70144	-1.4508	0.55046	0.825417618745626	-0.571905	-1.538866	0.909976
Trial1	2	1	noBlindfold	counterclockwise	practice	Guided	1	0.5	-0.25	20.41785	0.68975	-1.45079	0.55045	0.822633158934366	-0.379711	-1.640429	0.897127
Trial1	2	1	noBlindfold	counterclockwise	practice	Guided	1	0.5	-0.25	20.43785	0.67797	-1.4508	0.55042	0.819966750847246	-0.441178	-1.644661	0.830787
Trial1	2	1	noBlindfold	counterclockwise	practice	Guided	1	0.5	-0.25	20.45786	0.66714	-1.45083	0.55042	0.817684496815	-0.447381	-1.78431	0.860339
Trial1	2	1	noBlindfold	counterclockwise	practice	Guided	1	0.5	-0.25	20.47786	0.64506	-1.45082	0.55044	0.813478100184078	-0.438882	-1.576952	0.896545
Trial1	2	1	noBlindfold	counterclockwise	practice	Guided	1	0.5	-0.25	20.49785	0.63502	-1.45078	0.55043	0.811738005630113	-0.457872	-1.52617	0.825423
Trial1	2	1	noBlindfold	counterclockwise	practice	Guided	1	0.5	-0.25	20.51785	0.62455	-1.45077	0.55041	0.810042541172224	-0.457224	-1.598111	0.815371
Trial1	2	1	noBlindfold	counterclockwise	practice	Guided	1	0.5	-0.25	20.53786	0.61459	-1.45079	0.55038	0.808541276908764	-0.497258	-1.71237	0.748118
Trial1	2	1	noBlindfold	counterclockwise	practice	Guided	1	0.5	-0.25	20.55785	0.60483	-1.45084	0.55036	0.807196074358882	-0.370839	-1.73776	0.712156
Trial1	2	1	noBlindfold	counterclockwise	practice	Guided	1	0.5	-0.25	20.57785	0.58583	-1.45086	0.55036	0.804949037070637	-0.441739	-1.733529	0.773141
Trial1	2	1	noBlindfold	counterclockwise	practice	Guided	1	0.5	-0.25	20.59785	0.57685	-1.45086	0.55036	0.80404109971037	-0.401024	-1.670052	0.697767
Trial1	2	1	noBlindfold	counterclockwise	practice	Guided	1	0.5	-0.25	20.61786	0.56811	-1.45086	0.55037	0.803262766614756	-0.492261	-1.699674	0.735143
Trial1	2	1	noBlindfold	counterclockwise	practice	Guided	1	0.5	-0.25	20.63785	0.55932	-1.45084	0.55038	0.802575223913325	-0.458556	-1.530402	0.760493
Trial1	2	1	noBlindfold	counterclockwise	practice	Guided	1	0.5	-0.25	20.65785	0.55097	-1.4508	0.55042	0.802041202828711	-0.538481	-1.517707	0.8121
Trial1	2	1	noBlindfold	counterclockwise	practice	Guided	1	0.5	-0.25	20.67786	0.53436	-1.45074	0.55045	0.801187153370553	-0.618147	-1.403448	0.923856
Trial1	2	1	noBlindfold	counterclockwise	practice	Guided	1	0.5	-0.25	20.69786	0.52619	-1.45072	0.55049	0.800918282116389	-0.816928	-1.399216	0.996643
Trial1	2	1	noBlindfold	counterclockwise	practice	Guided	1	0.5	-0.25	20.71785	0.51763	-1.45071	0.55051	0.80070410342449	-0.920341	-1.293421	1.078194
Trial1	2	1	noBlindfold	counterclockwise	practice	Guided	1	0.5	-0.25	20.73785	0.50906	-1.45067	0.55052	0.800571269736142	-0.973126	-1.306117	1.040859
Trial1	2	1	noBlindfold	counterclockwise	practice	Guided	1	0.5	-0.25	20.75786	0.49989	-1.45065	0.55055	0.800549991535627	-1.058292	-1.225713	1.043468
Trial1	2	1	noBlindfold	counterclockwise	practice	Guided	1	0.5	-0.25	20.77785	0.48089	-1.45061	0.55056	0.800788050340606	-1.104444	-1.213017	1.126552
Trial1	2	1	noBlindfold	counterclockwise	practice	Guided	1	0.5	-0.25	20.79785	0.47072	-1.4506	0.55057	0.801105274940929	-1.191648	-1.204554	1.155883
Trial1	2	1	noBlindfold	counterclockwise	practice	Guided	1	0.5	-0.25	20.81786	0.46004	-1.4506	0.55057	0.801566681000592	-1.185805	-1.174931	1.1404
Trial1	2	1	noBlindfold	counterclockwise	practice	Guided	1	0.5	-0.25	20.83786	0.44851	-1.4506	0.55055	0.80220414782522	-1.261216	-1.221481	1.111178
Trial1	2	1	noBlindfold	counterclockwise	practice	Guided	1	0.5	-0.25	20.85785	0.4368	-1.45061	0.55055	0.803040793771941	-1.154104	-1.200322	1.088569
Trial1	2	1	noBlindfold	counterclockwise	practice	Guided	1	0.5	-0.25	20.87785	0.41155	-1.45063	0.55057	0.805441337290402	-1.144607	-1.297653	1.153185
Trial1	2	1	noBlindfold	counterclockwise	practice	Guided	1	0.5	-0.25	20.89786	0.39839	-1.45065	0.55056	0.806982591378015	-1.304243	-1.36113	1.118803
Trial1	2	1	noBlindfold	counterclockwise	practice	Guided	1	0.5	-0.25	20.91785	0.38469	-1.45066	0.55055	0.808811887363503	-1.423985	-1.344203	1.025016
Trial1	2	1	noBlindfold	counterclockwise	practice	Guided	1	0.5	-0.25	20.93785	0.36997	-1.45066	0.55057	0.811061118220578	-1.378364	-1.153772	1.120115
Trial1	2	1	noBlindfold	counterclockwise	practice	Guided	1	0.5	-0.25	20.95786	0.35509	-1.45063	0.5506	0.813608781497489	-1.336448	-1.259567	1.143206
Trial1	2	1	noBlindfold	counterclockwise	practice	Guided	1	0.5	-0.25	20.97786	0.32306	-1.45062	0.55061	0.819929352436538	-1.550083	-1.339971	1.1669
Trial1	2	1	noBlindfold	counterclockwise	practice	Guided	1	0.5	-0.25	20.99785	0.30627	-1.45065	0.55062	0.82372551686567	-1.66667	-1.433071	1.262361
Trial1	2	1	noBlindfold	counterclockwise	practice	Guided	1	0.5	-0.25	21.01785	0.2882	-1.45067	0.5506	0.828142245525746	-1.612949	-1.276494	1.177845
Trial1	2	1	noBlindfold	counterclockwise	practice	Guided	1	0.5	-0.25	21.03786	0.27047	-1.45067	0.55056	0.832814697253467	-1.593705	-1.301885	1.141793
Trial1	2	1	noBlindfold	counterclockwise	practice	Guided	1	0.5	-0.25	21.05785	0.25034	-1.4507	0.55052	0.838547791180028	-1.591378	-1.331508	1.088525
Trial1	2	1	noBlindfold	counterclockwise	practice	Guided	1	0.5	-0.25	21.07785	0.21035	-1.45073	0.55052	0.851310397857304	-1.554638	-1.492316	1.050972
Trial1	2	1	noBlindfold	counterclockwise	practice	Guided	1	0.5	-0.25	21.09785	0.18876	-1.45073	0.5505	0.858877549862061	-1.512841	-1.52617	0.995194
Trial1	2	1	noBlindfold	counterclockwise	practice	Guided	1	0.5	-0.25	21.11786	0.16725	-1.45076	0.55047	0.866876444338033	-1.354762	-1.585416	0.941837
Trial1	2	1	noBlindfold	counterclockwise	practice	Guided	1	0.5	-0.25	21.13785	0.14531	-1.45079	0.55045	0.875514272928174	-1.324363	-1.682747	0.919735
Trial1	2	1	noBlindfold	counterclockwise	practice	Guided	1	0.5	-0.25	21.15785	0.12302	-1.45084	0.55042	0.884751984578414	-1.315304	-1.750456	0.878776
Trial1	2	1	noBlindfold	counterclockwise	practice	Guided	1	0.5	-0.25	21.17786	0.076769	-1.45088	0.55038	0.905390859627164	-1.212251	-1.78431	0.760179
Trial1	2	1	noBlindfold	counterclockwise	practice	Guided	1	0.5	-0.25	21.19786	0.053599	-1.45088	0.55035	0.91642456970598	-1.08812	-1.733529	0.679388
Trial1	2	1	noBlindfold	counterclockwise	practice	Guided	1	0.5	-0.25	21.21785	0.030292	-1.45087	0.55034	0.92799230340639	-1.134222	-1.746224	0.696371
Trial1	2	1	noBlindfold	counterclockwise	practice	Guided	1	0.5	-0.25	21.23785	0.0061458	-1.45088	0.55032	0.940427626185086	-1.122238	-1.775847	0.642481
Trial1	2	1	noBlindfold	counterclockwise	practice	Guided	1	0.5	-0.25	21.25786	-0.017409	-1.4509	0.55026	0.952957582088459	-1.061822	-1.856251	0.567412
Trial1	2	1	noBlindfold	counterclockwise	practice	Guided	1	0.5	-0.25	21.27785	-0.065214	-1.45094	0.55023	0.979711672598798	-0.755846	-1.940887	0.438584
Trial1	2	1	noBlindfold	counterclockwise	practice	Guided	1	0.5	-0.25	21.29785	-0.08916099	-1.45097	0.5502	0.993695473116803	-0.759897	-2.072073	0.349461
Trial1	2	1	noBlindfold	counterclockwise	practice	Guided	1	0.5	-0.25	21.31786	-0.11288	-1.45102	0.55019	1.00793149243994	-0.744197	-1.94935	0.394283
Trial1	2	1	noBlindfold	counterclockwise	practice	Guided	1	0.5	-0.25	21.33786	-0.135	-1.45102	0.55017	1.02151703006011	-0.633203	-1.94935	0.318959
Trial1	2	1	noBlindfold	counterclockwise	practice	Guided	1	0.5	-0.25	21.35785	-0.15753	-1.45101	0.55007	1.03559532610856	-0.656943	-2.076304	0.24356
Trial1	2	1	noBlindfold	counterclockwise	practice	Guided	1	0.5	-0.25	21.37785	-0.20224	-1.45105	0.55005	1.06452855233433	-0.397491	-2.093232	0.090974
Trial1	2	1	noBlindfold	counterclockwise	practice	Guided	1	0.5	-0.25	21.39786	-0.2236	-1.45107	0.55003	1.07872375981908	-0.381488	-2.186331	0.037244
Trial1	2	1	noBlindfold	counterclockwise	practice	Guided	1	0.5	-0.25	21.41785	-0.24508	-1.45107	0.55003	1.09324845645934	-0.58923	-2.190563	0.069116
Trial1	2	1	noBlindfold	counterclockwise	practice	Guided	1	0.5	-0.25	21.43785	-0.2655	-1.45107	0.55002	1.10725888184877	-0.437767	-2.055145	0.050221
Trial1	2	1	noBlindfold	counterclockwise	practice	Guided	1	0.5	-0.25	21.45786	-0.28544	-1.45105	0.54999	1.12111551044669	-0.219654	-1.987437	0.0069924
Trial1	2	1	noBlindfold	counterclockwise	practice	Guided	1	0.5	-0.25	21.47786	-0.30551	-1.45104	0.55002	1.13528776205885	-3.148803	-2.156709	-0.0046337
Trial1	2	1	noBlindfold	counterclockwise	practice	Guided	1	0.5	-0.25	21.49785	-0.30318	-1.45101	0.55024	1.13379107446093	-4.216983	-1.310349	0.778638
Trial1	2	1	noBlindfold	counterclockwise	practice	Guided	1	0.5	-0.25	21.51785	-0.30203	-1.45074	0.55052	1.13317447518682	-1.596498	-0.349708	1.418619
Trial1	2	1	noBlindfold	counterclockwise	practice	Guided	1	0.5	-0.25	21.53786	-0.30089	-1.45038	0.55053	1.13237498081232	0.620794	-0.688168	1.064047
Trial1	2	1	noBlindfold	counterclockwise	practice	Guided	1	0.5	-0.25	21.55785	-0.29955	-1.45035	0.55026	1.13123661401211	0.185313	-1.276388	0.444575
Trial1	2	1	noBlindfold	counterclockwise	practice	Guided	1	0.5	-0.25	21.57785	-0.29918	-1.45091	0.55029	1.13099634824909	-2.526317	-1.919621	0.64013
Trial1	2	1	noBlindfold	counterclockwise	practice	Guided	1	0.5	-0.25	21.59785	-0.30081	-1.45095	0.55035	1.13219115437284	-1.43307	-1.208679	0.996655
Trial1	2	1	noBlindfold	counterclockwise	practice	Guided	1	0.5	-0.25	21.61786	-0.30085	-1.4508	0.55035	1.13221944338475	-0.306728	-1.229838	0.812345
Trial1	2	1	noBlindfold	counterclockwise	practice	Guided	1	0.5	-0.25	21.63785	-0.30054	-1.45072	0.55033	1.13198603082575	-0.723512	-1.496441	0.528325
Trial1	2	1	noBlindfold	counterclockwise	practice	Guided	1	0.5	-0.25	21.65785	-0.30052	-1.45073	0.55037	1.13200016632306	-1.855572	-1.665713	0.515484
Trial1	2	1	noBlindfold	counterclockwise	practice	Guided	1	0.5	-0.25	21.67786	-0.30084	-1.45067	0.55039	1.13224065383831	-1.753303	-0.912453	1.085872
Trial1	2	1	noBlindfold	counterclockwise	practice	Guided	1	0.5	-0.25	21.69786	-0.30083	-1.45061	0.55039	1.13223357120019	-1.209091	-1.009784	0.933714
Trial1	2	1	noBlindfold	counterclockwise	practice	Guided	1	0.5	-0.25	21.71785	-0.3008	-1.45061	0.55039	1.1322123446302	-1.268893	-1.390646	0.739326
Trial1	2	1	noBlindfold	counterclockwise	practice	Guided	1	0.5	-0.25	21.73785	-0.3008	-1.45062	0.55039	1.1322123446302	-1.76815	-1.598005	0.737575
Trial1	2	1	noBlindfold	counterclockwise	practice	Guided	1	0.5	-0.25	21.75786	-0.30081	-1.45064	0.5504	1.13222646383478	-1.933986	-1.314474	0.881393
Trial1	2	1	noBlindfold	counterclockwise	practice	Guided	1	0.5	-0.25	21.77785	-0.30081	-1.45063	0.5504	1.13222646383478	-1.534798	-1.195984	0.846636
Trial1	2	1	noBlindfold	counterclockwise	practice	Guided	1	0.5	-0.25	21.79785	-0.30081	-1.45063	0.55039	1.13221942713567	-1.605142	-1.424501	0.703312
Trial1	2	1	noBlindfold	counterclockwise	practice	Guided	1	0.5	-0.25	21.81786	-0.30081	-1.45064	0.55039	1.13221942713567	-1.786822	-1.496441	0.641877
Trial1	2	1	noBlindfold	counterclockwise	practice	Guided	1	0.5	-0.25	21.83786	-0.30082	-1.45064	0.55038	1.13221940985962	-1.866546	-1.411805	0.570518
Trial1	2	1	noBlindfold	counterclockwise	practice	Guided	1	0.5	-0.25	21.85785	-0.30082	-1.45065	0.5503	1.13216286574738	-1.743954	-1.411805	0.370119
Trial1	2	1	noBlindfold	counterclockwise	practice	Guided	1	0.5	-0.25	21.87785	-0.30083	-1.45071	0.55022	1.13211340780828	-1.703818	-1.763045	-0.111639
Trial1	2	1	noBlindfold	counterclockwise	practice	Guided	1	0.5	-0.25	21.89786	-0.30084	-1.45078	0.55016	1.13207806655661	-1.827011	-1.851913	-0.243543
Trial1	2	1	noBlindfold	counterclockwise	practice	Guided	1	0.5	-0.25	21.91785	-0.30085	-1.45083	0.55007	1.13202151665754	-1.80916	-1.834985	-0.484214
Trial1	2	1	noBlindfold	counterclockwise	practice	Guided	1	0.5	-0.25	21.93785	-0.30086	-1.45087	0.54992	1.1319225955571	-1.71813	-1.894231	-0.691172
Trial1	2	1	noBlindfold	counterclockwise	practice	Guided	1	0.5	-0.25	21.95786	-0.30085	-1.4509	0.54891	1.13120199422681	-1.696563	-1.856144	-0.867301
Trial1	2	1	noBlindfold	counterclockwise	practice	Guided	1	0.5	-0.25	21.97786	-0.30083	-1.45094	0.548	1.13054529518395	-1.653269	-1.94078	-0.968188
Trial1	2	1	noBlindfold	counterclockwise	practice	Guided	1	0.5	-0.25	21.99785	-0.30085	-1.45096	0.54666	1.12961404651005	-1.763577	-1.902694	-1.183547
Trial1	2	1	noBlindfold	counterclockwise	practice	Guided	1	0.5	-0.25	22.01785	-0.30087	-1.45097	0.5447	1.12824677992485	-1.677015	-2.055039	-1.316007
Trial1	2	1	noBlindfold	counterclockwise	practice	Guided	1	0.5	-0.25	22.03786	-0.30085	-1.45101	0.54216	1.12644496030241	-1.5935	-2.118516	-1.413193
Trial1	2	1	noBlindfold	counterclockwise	practice	Guided	1	0.5	-0.25	22.05785	-0.3008	-1.45104	0.53472	1.12118959909017	-1.448233	-2.148139	-1.530616
Trial1	2	1	noBlindfold	counterclockwise	practice	Guided	1	0.5	-0.25	22.07785	-0.30074	-1.45106	0.5297	1.11763885671784	-1.560188	-2.059271	-1.801172
Trial1	2	1	noBlindfold	counterclockwise	practice	Guided	1	0.5	-0.25	22.09785	-0.30078	-1.45103	0.52347	1.11333032953041	-1.623136	-2.059271	-1.958658
Trial1	2	1	noBlindfold	counterclockwise	practice	Guided	1	0.5	-0.25	22.11786	-0.30082	-1.45102	0.51642	1.10847295319682	-1.678219	-1.928085	-1.909449
Trial1	2	1	noBlindfold	counterclockwise	practice	Guided	1	0.5	-0.25	22.13785	-0.30083	-1.451	0.50841	1.10295711277517	-1.57033	-1.995794	-1.813094
Trial1	2	1	noBlindfold	counterclockwise	practice	Guided	1	0.5	-0.25	22.15785	-0.3008	-1.45098	0.48905	1.08971351138244	-1.508186	-1.928085	-1.857331
Trial1	2	1	noBlindfold	counterclockwise	practice	Guided	1	0.5	-0.25	22.17786	-0.30075	-1.45098	0.47719	1.08166811538215	-1.510885	-1.945012	-2.041193
Trial1	2	1	noBlindfold	counterclockwise	practice	Guided	1	0.5	-0.25	22.19786	-0.30077	-1.45097	0.46541	1.07379889679963	-1.559621	-1.860376	-1.958761
Trial1	2	1	noBlindfold	counterclockwise	practice	Guided	1	0.5	-0.25	22.21785	-0.30079	-1.45093	0.4524	1.0651903123811	-1.590143	-1.682641	-1.868923
Trial1	2	1	noBlindfold	counterclockwise	practice	Guided	1	0.5	-0.25	22.23785	-0.30082	-1.45087	0.43865	1.0561966953283	-1.655148	-1.77574	-1.564994
Trial1	2	1	noBlindfold	counterclockwise	practice	Guided	1	0.5	-0.25	22.25786	-0.30081	-1.45085	0.4086	1.03684648537265	-1.546469	-1.568382	-1.697877
Trial1	2	1	noBlindfold	counterclockwise	practice	Guided	1	0.5	-0.25	22.27785	-0.30078	-1.45085	0.39236	1.02658414944152	-1.528221	-1.847681	-1.650164
Trial1	2	1	noBlindfold	counterclockwise	practice	Guided	1	0.5	-0.25	22.29785	-0.30078	-1.45086	0.37609	1.01648279937909	-1.55445	-1.695336	-1.480751
Trial1	2	1	noBlindfold	counterclockwise	practice	Guided	1	0.5	-0.25	22.31786	-0.30078	-1.45084	0.35937	1.0062705373337	-1.545112	-1.669945	-1.477271
Trial1	2	1	noBlindfold	counterclockwise	practice	Guided	1	0.5	-0.25	22.33786	-0.30078	-1.45083	0.34217	0.995948751026701	-1.524179	-1.602236	-1.440726
Trial1	2	1	noBlindfold	counterclockwise	practice	Guided	1	0.5	-0.25	22.35785	-0.30077	-1.45083	0.30544	0.974549214575753	-1.493704	-1.682641	-1.378773
Trial1	2	1	noBlindfold	counterclockwise	practice	Guided	1	0.5	-0.25	22.37785	-0.30077	-1.45079	0.28765	0.964520647389859	-1.462817	-1.441428	-1.373241
Trial1	2	1	noBlindfold	counterclockwise	practice	Guided	1	0.5	-0.25	22.39786	-0.30077	-1.45076	0.26842	0.953934943292824	-1.444564	-1.458355	-1.37026
Trial1	2	1	noBlindfold	counterclockwise	practice	Guided	1	0.5	-0.25	22.41785	-0.30075	-1.45077	0.2494	0.943716564827812	-1.390806	-1.686872	-1.285004
Trial1	2	1	noBlindfold	counterclockwise	practice	Guided	1	0.5	-0.25	22.43785	-0.30073	-1.45078	0.22999	0.933573201343914	-1.380933	-1.559918	-1.525477
Trial1	2	1	noBlindfold	counterclockwise	practice	Guided	1	0.5	-0.25	22.45786	-0.30075	-1.45077	0.18898	0.913183451315111	-1.520979	-1.420269	-1.217709
Trial1	2	1	noBlindfold	counterclockwise	practice	Guided	1	0.5	-0.25	22.47786	-0.30078	-1.4507	0.16925	0.903891124684016	-1.505825	-1.386415	-1.11593
Trial1	2	1	noBlindfold	counterclockwise	practice	Guided	1	0.5	-0.25	22.49785	-0.30076	-1.45068	0.14865	0.894504552299454	-1.476285	-1.322938	-1.323795
Trial1	2	1	noBlindfold	counterclockwise	practice	Guided	1	0.5	-0.25	22.51785	-0.30073	-1.45067	0.12715	0.885104874433971	-1.414465	-1.221374	-0.995031
Trial1	2	1	noBlindfold	counterclockwise	practice	Guided	1	0.5	-0.25	22.53786	-0.3007	-1.45066	0.10599	0.876270157917627	-1.403723	-1.373719	-1.10754
Trial1	2	1	noBlindfold	counterclockwise	practice	Guided	1	0.5	-0.25	22.55785	-0.30067	-1.45065	0.0622	0.859384247436058	-1.296384	-1.35256	-1.115416
Trial1	2	1	noBlindfold	counterclockwise	practice	Guided	1	0.5	-0.25	22.57785	-0.30068	-1.45068	0.040271	0.851672315938719	-1.346283	-1.458355	-1.159323
Trial1	2	1	noBlindfold	counterclockwise	practice	Guided	1	0.5	-0.25	22.59785	-0.30068	-1.45067	0.017422	0.84415816461624	-1.305195	-1.289083	-1.1156
Trial1	2	1	noBlindfold	counterclockwise	practice	Guided	1	0.5	-0.25	22.61786	-0.30067	-1.45066	-0.0049872	0.837319364312348	-1.283635	-1.344097	-1.25128
Trial1	2	1	noBlindfold	counterclockwise	practice	Guided	1	0.5	-0.25	22.63785	-0.30064	-1.45066	-0.02764	0.830944257081498	-1.164695	-1.411805	-1.014434
Trial1	2	1	noBlindfold	counterclockwise	practice	Guided	1	0.5	-0.25	22.65785	-0.30062	-1.45066	-0.07424	0.819685272365391	-1.14519	-1.259461	-1.122885
Trial1	2	1	noBlindfold	counterclockwise	practice	Guided	1	0.5	-0.25	22.67786	-0.3006	-1.4506	-0.097423	0.815009256335175	-1.240709	-1.052102	-1.035686
Trial1	2	1	noBlindfold	counterclockwise	practice	Guided	1	0.5	-0.25	22.69786	-0.30062	-1.45057	-0.12072	0.810990558785999	-1.22643	-1.183288	-0.931486
Trial1	2	1	noBlindfold	counterclockwise	practice	Guided	1	0.5	-0.25	22.71785	-0.30062	-1.45053	-0.14484	0.807496744865016	-1.260991	-0.946307	-1.094009
Trial1	2	1	noBlindfold	counterclockwise	practice	Guided	1	0.5	-0.25	22.73785	-0.30061	-1.45052	-0.16831	0.804766823226919	-1.227915	-1.085957	-0.969728
Trial1	2	1	noBlindfold	counterclockwise	practice	Guided	1	0.5	-0.25	22.75786	-0.30061	-1.45051	-0.21641	0.801314338967271	-1.186028	-0.903989	-0.959093
Trial1	2	1	noBlindfold	counterclockwise	practice	Guided	1	0.5	-0.25	22.77785	-0.30061	-1.4505	-0.24034	0.800668281614579	-1.194465	-0.899758	-1.026678
Trial1	2	1	noBlindfold	counterclockwise	practice	Guided	1	0.5	-0.25	22.79785	-0.3006	-1.4505	-0.26505	0.800741437637809	-1.070779	-0.895526	-0.776361
Trial1	2	1	noBlindfold	counterclockwise	practice	Guided	1	0.5	-0.25	22.81786	-0.3006	-1.45049	-0.28909	0.801553726409445	-1.314683	-0.891294	-0.7564
Trial1	2	1	noBlindfold	counterclockwise	practice	Guided	1	0.5	-0.25	22.83786	-0.3006	-1.45045	-0.31316	0.803087500533414	-1.204232	-0.916685	-0.778743
Trial1	2	1	noBlindfold	counterclockwise	practice	Guided	1	0.5	-0.25	22.85785	-0.30059	-1.45044	-0.36201	0.808387655944947	-1.158815	-0.887062	-0.70473
Trial1	2	1	noBlindfold	counterclockwise	practice	Guided	1	0.5	-0.25	22.87785	-0.30059	-1.45039	-0.38603	0.812064361730254	-1.222387	-0.637386	-0.694434
Trial1	2	1	noBlindfold	counterclockwise	practice	Guided	1	0.5	-0.25	22.89786	-0.3006	-1.45035	-0.41074	0.816576818788464	-1.188281	-0.641618	-0.699478
Trial1	2	1	noBlindfold	counterclockwise	practice	Guided	1	0.5	-0.25	22.91785	-0.30062	-1.45032	-0.4346	0.821626147454667	-1.342406	-0.59506	-0.512586
Trial1	2	1	noBlindfold	counterclockwise	practice	Guided	1	0.5	-0.25	22.93785	-0.30061	-1.45028	-0.45831	0.827266237987008	-1.15295	-0.438432	-0.565645
Trial1	2	1	noBlindfold	counterclockwise	practice	Guided	1	0.5	-0.25	22.95786	-0.3006	-1.45028	-0.506	0.840533365547084	-1.183581	-0.539968	-0.495742
Trial1	2	1	noBlindfold	counterclockwise	practice	Guided	1	0.5	-0.25	22.97786	-0.30058	-1.45028	-0.52911	0.84783883795719	-1.200151	-0.793803	-0.431725
Trial1	2	1	noBlindfold	counterclockwise	practice	Guided	1	0.5	-0.25	22.99785	-0.30057	-1.45027	-0.55266	0.855871141770338	-1.0698	-0.311308	-0.408453
Trial1	2	1	noBlindfold	counterclockwise	practice	Guided	1	0.5	-0.25	23.01785	-0.30058	-1.45024	-0.57516	0.864093381022767	-1.095813	-0.488993	-0.298027
Trial1	2	1	noBlindfold	counterclockwise	practice	Guided	1	0.5	-0.25	23.03786	-0.30057	-1.45027	-0.59739	0.872692472805756	-1.091703	-0.573608	-0.403359
Trial1	2	1	noBlindfold	counterclockwise	practice	Guided	1	0.5	-0.25	23.05785	-0.30056	-1.45028	-0.6415499	0.891183297097004	-1.125464	-0.704775	-0.193349
Trial1	2	1	noBlindfold	counterclockwise	practice	Guided	1	0.5	-0.25	23.07785	-0.30054	-1.45024	-0.66288	0.900740911234425	-1.19418	-0.514207	-0.312467
Trial1	2	1	noBlindfold	counterclockwise	practice	Guided	1	0.5	-0.25	23.09785	-0.30056	-1.4502	-0.6846	0.910919022678701	-1.099567	-0.226371	-0.386499
Trial1	2	1	noBlindfold	counterclockwise	practice	Guided	1	0.5	-0.25	23.11786	-0.30059	-1.45016	-0.70528	0.920990904139078	-1.28554	-0.416717	-0.264653
Trial1	2	1	noBlindfold	counterclockwise	practice	Guided	1	0.5	-0.25	23.13785	-0.30061	-1.45017	-0.72557	0.931205255735373	-1.234236	-0.175416	-0.115741
Trial1	2	1	noBlindfold	counterclockwise	practice	Guided	1	0.5	-0.25	23.15785	-0.30063	-1.45012	-0.76572	0.952352629312412	-1.138115	-0.281164	-0.077271
Trial1	2	1	noBlindfold	counterclockwise	practice	Guided	1	0.5	-0.25	23.17786	-0.30061	-1.45008	-0.78505	0.962940767087527	-1.203303	-0.183739	-0.424315
Trial1	2	1	noBlindfold	counterclockwise	practice	Guided	1	0.5	-0.25	23.19786	-0.30058	-1.45012	-0.80463	0.973931591365428	-1.040801	-0.302137	-0.175188
Trial1	2	1	noBlindfold	counterclockwise	practice	Guided	1	0.5	-0.25	23.21785	-0.30056	-1.45017	-0.82329	0.984661222356521	-1.154954	-0.378212	-0.43925
Trial1	2	1	noBlindfold	counterclockwise	practice	Guided	1	0.5	-0.25	23.23785	-0.30055	-1.45019	-0.84328	0.996424335243381	-1.183926	-0.344255	-0.089083
Trial1	2	1	noBlindfold	counterclockwise	practice	Guided	1	0.5	-0.25	23.25786	-0.30053	-1.45021	-0.87788	1.01738958761857	-1.115935	-0.55575	-0.264539
Trial1	2	1	noBlindfold	counterclockwise	practice	Guided	1	0.5	-0.25	23.27785	-0.30052	-1.45022	-0.8958	1.02853775225114	-1.16973	-0.551349	-0.375915
Trial1	2	1	noBlindfold	counterclockwise	practice	Guided	1	0.5	-0.25	23.29785	-0.30052	-1.45023	-0.91288	1.03934699399527	-1.033972	-0.437014	-0.226283
Trial1	2	1	noBlindfold	counterclockwise	practice	Guided	1	0.5	-0.25	23.31786	-0.30052	-1.45023	-0.92967	1.05013505444184	-1.085602	-0.238013	-0.287119
Trial1	2	1	noBlindfold	counterclockwise	practice	Guided	1	0.5	-0.25	23.33786	-0.30053	-1.4502	-0.9461499	1.06088314789014	-1.065092	-0.419883	-0.124108
Trial1	2	1	noBlindfold	counterclockwise	practice	Guided	1	0.5	-0.25	23.35785	-0.30055	-1.45017	-0.97868	1.08252244343481	-1.096745	-0.339385	-0.104276
Trial1	2	1	noBlindfold	counterclockwise	practice	Guided	1	0.5	-0.25	23.37785	-0.30057	-1.45012	-0.9942501	1.09307844789233	-1.127206	-0.241924	-0.222448
Trial1	2	1	noBlindfold	counterclockwise	practice	Guided	1	0.5	-0.25	23.39786	-0.30058	-1.45009	-1.01002	1.10388348816811	-1.118021	-0.16148	-0.113577
Trial1	2	1	noBlindfold	counterclockwise	practice	Guided	1	0.5	-0.25	23.41785	-0.30057	-1.45008	-1.02509	1.11430553195586	-0.993884	-0.275693	-0.127391
Trial1	2	1	noBlindfold	counterclockwise	practice	Guided	1	0.5	-0.25	23.43785	-0.30054	-1.45009	-1.03995	1.12467120315817	-1.014249	-0.250244	-0.230225
Trial1	2	1	noBlindfold	counterclockwise	practice	Guided	1	0.5	-0.25	23.45786	-0.3005	-1.45011	-1.05457	1.13495950532837	-1.001063	-0.300965	-0.232322
Trial1	2	1	noBlindfold	counterclockwise	practice	Guided	1	0.5	-0.25	23.47786	-0.30049	-1.45012	-1.05217	1.13325239790634	-0.968481	-1.159954	-1.822691
Trial1	2	1	noBlindfold	counterclockwise	practice	Guided	1	0.5	-0.25	23.49785	-0.30044	-1.45042	-1.05064	1.13213453433592	-0.646907	-1.532353	-0.969523
Trial1	2	1	noBlindfold	counterclockwise	practice	Guided	1	0.5	-0.25	23.51785	-0.30035	-1.45055	-1.04997	1.13159718508526	-0.60735	-0.279686	-0.463499
Trial1	2	1	noBlindfold	counterclockwise	practice	Guided	1	0.5	-0.25	23.53786	-0.30031	-1.45033	-1.04999	1.13158295125534	-0.644451	-0.719721	-0.705686
Trial1	2	1	noBlindfold	counterclockwise	practice	Guided	1	0.5	-0.25	23.55785	-0.3003	-1.45036	-1.0503	1.13179511693433	-0.551392	-0.833979	-0.982818
Trial1	2	1	noBlindfold	counterclockwise	practice	Guided	1	0.5	-0.25	23.57785	-0.30029	-1.45037	-1.05032	1.13180213458197	-0.613092	-1.066728	-0.807922
Trial1	2	1	noBlindfold	counterclockwise	practice	Guided	1	0.5	-0.25	23.59785	-0.30029	-1.45043	-1.05036	1.13183045814745	-0.521235	-0.901688	-1.056443
Trial1	2	1	noBlindfold	counterclockwise	practice	Guided	1	0.5	-0.25	23.61786	-0.30028	-1.45042	-1.0504	1.13185170225982	-0.422588	-0.736648	-1.064073
Trial1	2	1	noBlindfold	counterclockwise	practice	Guided	1	0.5	-0.25	23.63785	-0.30028	-1.45042	-1.05042	1.13186586475123	-0.418208	-0.969397	-1.058358
Trial1	2	1	noBlindfold	counterclockwise	practice	Guided	1	0.5	-0.25	23.65785	-0.30027	-1.45043	-1.05045	1.1318799446213	-0.468491	-0.795893	-1.179289
Trial1	2	1	noBlindfold	counterclockwise	practice	Guided	1	0.5	-0.25	23.67786	-0.30028	-1.4504	-1.05047	1.13190118745106	-0.678015	-0.690098	-1.086799
Trial1	2	1	noBlindfold	counterclockwise	practice	Guided	1	0.5	-0.25	23.69786	-0.30028	-1.45038	-1.05049	1.13191535056141	-0.719695	-0.499667	-1.215356
Trial1	2	1	noBlindfold	counterclockwise	practice	Guided	1	0.5	-0.25	23.71785	-0.3003	-1.45034	-1.05051	1.1319436521727	-0.833491	-0.423375	-1.18103
Trial1	2	1	noBlindfold	counterclockwise	practice	Guided	1	0.5	-0.25	23.73785	-0.30032	-1.45031	-1.05053	1.13197186947924	-0.81216	-0.452864	-1.211736
Trial1	2	1	noBlindfold	counterclockwise	practice	Guided	1	0.5	-0.25	23.75786	-0.30032	-1.4503	-1.05056	1.13199311447593	-0.766491	-0.35966	-1.29413
Trial1	2	1	noBlindfold	counterclockwise	practice	Guided	1	0.5	-0.25	23.77785	-0.30033	-1.45027	-1.05059	1.13202141829935	-0.701289	-0.520249	-1.438894
Trial1	2	1	noBlindfold	counterclockwise	practice	Guided	1	0.5	-0.25	23.79785	-0.30033	-1.45027	-1.05062	1.13204257965156	-0.596745	-0.596401	-1.477035
Trial1	2	1	noBlindfold	counterclockwise	practice	Guided	1	0.5	-0.25	23.81786	-0.30033	-1.45027	-1.05065	1.1320638257096	-0.531614	-0.727587	-1.526052
Trial1	2	1	noBlindfold	counterclockwise	practice	Guided	1	0.5	-0.25	23.83786	-0.30032	-1.45029	-1.05068	1.13207792982205	-0.380026	-0.778368	-1.619701
Trial1	2	1	noBlindfold	counterclockwise	practice	Guided	1	0.5	-0.25	23.85785	-0.3003	-1.45031	-1.05072	1.1320921225786	-0.421876	-0.82915	-1.560197
Trial1	2	1	noBlindfold	counterclockwise	practice	Guided	1	0.5	-0.25	23.87785	-0.30026	-1.45036	-1.05074	1.13207801531376	-0.259626	-0.99419	-1.726895
Trial1	2	1	noBlindfold	counterclockwise	practice	Guided	1	0.5	-0.25	23.89786	-0.30025	-1.4504	-1.05076	1.13208510255182	-0.223649	-1.078826	-1.720028
Trial1	2	1	noBlindfold	counterclockwise	practice	Guided	1	0.5	-0.25	23.91785	-0.30023	-1.45043	-1.05077	1.13207804991438	-0.233575	-1.099985	-1.744826
Trial1	2	1	noBlindfold	counterclockwise	practice	Guided	1	0.5	-0.25	23.93785	-0.30022	-1.45045	-1.05078	1.13207799152272	-0.27642	-1.04074	-1.812157
Trial1	2	1	noBlindfold	counterclockwise	practice	Guided	1	0.5	-0.25	23.95786	-0.30022	-1.45045	-1.05079	1.13208515901503	-0.266038	-1.028044	-1.777066
Trial1	2	1	noBlindfold	counterclockwise	practice	Guided	1	0.5	-0.25	23.97786	-0.30021	-1.45046	-1.0508	1.13208507982116	-0.393751	-0.939177	-1.741984
Trial1	2	1	noBlindfold	counterclockwise	practice	Guided	1	0.5	-0.25	23.99785	-0.30021	-1.45046	-1.0508	1.13208507982116	-0.349572	-0.926481	-1.756672
Trial1	2	1	noBlindfold	counterclockwise	practice	Guided	1	0.5	-0.25	24.01785	-0.30021	-1.45046	-1.05081	1.13209216312256	-0.323716	-0.858772	-1.778799
Trial1	2	1	noBlindfold	counterclockwise	practice	Guided	1	0.5	-0.25	24.03786	-0.30021	-1.45046	-1.05082	1.13209924646821	-0.30195	-0.892627	-1.792345
Trial1	2	1	noBlindfold	counterclockwise	practice	Guided	1	0.5	-0.25	24.05785	-0.3002	-1.45046	-1.05083	1.1320992730174	-0.232026	-1.015349	-1.824767
Trial1	2	1	noBlindfold	counterclockwise	practice	Guided	1	0.5	-0.25	24.07785	-0.30019	-1.45047	-1.05083	1.13209219515574	-0.11975	-1.091521	-1.804353
Trial1	2	1	noBlindfold	counterclockwise	practice	Guided	1	0.5	-0.25	24.09785	-0.30019	-1.45047	-1.05084	1.13209927867833	-0.087883	-1.08729	-1.788903
Trial1	2	1	noBlindfold	counterclockwise	practice	Guided	1	0.5	-0.25	24.11786	-0.30018	-1.45048	-1.05084	1.13209220090528	-0.097302	-1.095753	-1.801111
Trial1	2	1	noBlindfold	counterclockwise	practice	Guided	1	0.5	-0.25	24.13785	-0.30017	-1.45048	-1.05085	1.13209222789644	-0.108883	-1.125376	-1.863673
Trial1	2	1	noBlindfold	counterclockwise	practice	Guided	1	0.5	-0.25	24.15785	-0.30017	-1.45049	-1.05086	1.13209922726595	-0.155131	-1.142303	-1.883321
Trial1	2	1	noBlindfold	counterclockwise	practice	Guided	1	0.5	-0.25	24.17786	-0.30016	-1.4505	-1.05086	1.13209214966946	-0.184966	-1.078826	-1.868449
Trial1	2	1	noBlindfold	counterclockwise	practice	Guided	1	0.5	-0.25	24.19786	-0.30016	-1.4505	-1.05087	1.132099233457	-0.138853	-1.015349	-1.837167
Trial1	2	1	noBlindfold	counterclockwise	practice	Guided	1	0.5	-0.25	24.21785	-0.30015	-1.4505	-1.05087	1.13209215594912	-0.148978	-0.94764	-1.86616
Trial1	2	1	noBlindfold	counterclockwise	practice	Guided	1	0.5	-0.25	24.23785	-0.30015	-1.4505	-1.05088	1.13209932415731	-0.087614	-0.94764	-1.889807
Trial1	2	1	noBlindfold	counterclockwise	practice	Guided	1	0.5	-0.25	24.25786	-0.30014	-1.4505	-1.0509	1.13210637250621	-0.055641	-1.053435	-1.956366
Trial1	2	1	noBlindfold	counterclockwise	practice	Guided	1	0.5	-0.25	24.27785	-0.30012	-1.45052	-1.05093	1.13211347053418	0.216689	-1.294648	-2.062583
Trial1	2	1	noBlindfold	counterclockwise	practice	Guided	1	0.5	-0.25	24.29785	-0.30008	-1.45056	-1.05096	1.13210637380985	0.343366	-1.400443	-2.118454
Trial1	2	1	noBlindfold	counterclockwise	practice	Guided	1	0.5	-0.25	24.31786	-0.30004	-1.4506	-1.05098	1.13209227873996	0.416311	-1.434297	-2.180431
Trial1	2	1	noBlindfold	counterclockwise	practice	Guided	1	0.5	-0.25	24.33786	-0.30001	-1.45063	-1.051	1.13208524047017	0.428588	-1.451224	-2.206171
Trial1	2	1	noBlindfold	counterclockwise	practice	Guided	1	0.5	-0.25	24.35785	-0.29998	-1.45066	-1.05107	1.13211356691135	0.574424	-1.455456	-2.227518
Trial1	2	1	noBlindfold	counterclockwise	practice	Guided	1	0.5	-0.25	24.37785	-0.29978	-1.4507	-1.05111	1.13200059416777	0.752976	-1.485079	-2.341352
Trial1	2	1	noBlindfold	counterclockwise	practice	Guided	1	0.5	-0.25	24.39786	-0.29953	-1.45072	-1.05114	1.1318451487651	0.775483	-1.446993	-2.326056
Trial1	2	1	noBlindfold	counterclockwise	practice	Guided	1	0.5	-0.25	24.41785	-0.29912	-1.45073	-1.05117	1.13157683962083	0.925172	-1.451224	-2.370226
Trial1	2	1	noBlindfold	counterclockwise	practice	Guided	1	0.5	-0.25	24.43785	-0.29844	-1.45073	-1.05119	1.13111089064669	0.941926	-1.430065	-2.379676
Trial1	2	1	noBlindfold	counterclockwise	practice	Guided	1	0.5	-0.25	24.45786	-0.2975	-1.45073	-1.0512	1.13045467156748	0.987602	-1.459688	-2.381049
Trial1	2	1	noBlindfold	counterclockwise	practice	Guided	1	0.5	-0.25	24.47786	-0.29457	-1.45071	-1.05121	1.12839665933239	1.106714	-1.400443	-2.415619
Trial1	2	1	noBlindfold	counterclockwise	practice	Guided	1	0.5	-0.25	24.49785	-0.29252	-1.4507	-1.05123	1.12696821961352	1.199382	-1.421602	-2.468983
Trial1	2	1	noBlindfold	counterclockwise	practice	Guided	1	0.5	-0.25	24.51785	-0.28999	-1.4507	-1.05123	1.12519049558629	1.276192	-1.396211	-2.45838
Trial1	2	1	noBlindfold	counterclockwise	practice	Guided	1	0.5	-0.25	24.53786	-0.2868	-1.4507	-1.0512	1.12293175530614	1.213503	-1.349661	-2.388659
Trial1	2	1	noBlindfold	counterclockwise	practice	Guided	1	0.5	-0.25	24.55785	-0.28318	-1.45068	-1.05117	1.12037684069231	1.162587	-1.328502	-2.356489
Trial1	2	1	noBlindfold	counterclockwise	practice	Guided	1	0.5	-0.25	24.57785	-0.27462	-1.45064	-1.05117	1.11440993100421	1.019301	-1.214244	-2.332567
Trial1	2	1	noBlindfold	counterclockwise	practice	Guided	1	0.5	-0.25	24.59785	-0.26966	-1.45062	-1.05115	1.11095354306252	0.981948	-1.150767	-2.305102
Trial1	2	1	noBlindfold	counterclockwise	practice	Guided	1	0.5	-0.25	24.61786	-0.26452	-1.45059	-1.05112	1.10737714321178	0.988186	-1.061899	-2.18269
Trial1	2	1	noBlindfold	counterclockwise	practice	Guided	1	0.5	-0.25	24.63785	-0.25891	-1.45054	-1.0511	1.10349699757225	0.917318	-0.934945	-2.217069
Trial1	2	1	noBlindfold	counterclockwise	practice	Guided	1	0.5	-0.25	24.65785	-0.25317	-1.45049	-1.05108	1.09954273089736	0.830708	-0.968799	-2.200483
Trial1	2	1	noBlindfold	counterclockwise	practice	Guided	1	0.5	-0.25	24.67786	-0.24073	-1.45049	-1.05107	1.09105179494221	0.881925	-0.968799	-2.120671
Trial1	2	1	noBlindfold	counterclockwise	practice	Guided	1	0.5	-0.25	24.69786	-0.23422	-1.45049	-1.05107	1.08664259635254	0.944756	-1.04074	-2.159842
Trial1	2	1	noBlindfold	counterclockwise	practice	Guided	1	0.5	-0.25	24.71785	-0.2274	-1.45052	-1.05107	1.08204615047646	1.08942	-1.15923	-2.150421
Trial1	2	1	noBlindfold	counterclockwise	practice	Guided	1	0.5	-0.25	24.73785	-0.2202	-1.45057	-1.05105	1.07720427053921	1.240309	-1.243866	-2.099873
Trial1	2	1	noBlindfold	counterclockwise	practice	Guided	1	0.5	-0.25	24.75786	-0.21228	-1.45061	-1.05097	1.07186560300496	1.277086	-1.243866	-2.00401
Trial1	2	1	noBlindfold	counterclockwise	practice	Guided	1	0.5	-0.25	24.77785	-0.19513	-1.45058	-1.05093	1.06051619782682	1.321577	-1.044972	-1.841255
Trial1	2	1	noBlindfold	counterclockwise	practice	Guided	1	0.5	-0.25	24.79785	-0.18507	-1.45053	-1.0509	1.05392679907451	1.219006	-1.015349	-1.777753
Trial1	2	1	noBlindfold	counterclockwise	practice	Guided	1	0.5	-0.25	24.81786	-0.17539	-1.45051	-1.0509	1.04766046069183	1.118039	-0.977263	-1.815513
Trial1	2	1	noBlindfold	counterclockwise	practice	Guided	1	0.5	-0.25	24.83786	-0.16498	-1.45051	-1.05091	1.04098761498896	1.079993	-1.04074	-1.842298
Trial1	2	1	noBlindfold	counterclockwise	practice	Guided	1	0.5	-0.25	24.85785	-0.15387	-1.45051	-1.05085	1.0338794684829	1.097647	-0.94764	-1.777896
Trial1	2	1	noBlindfold	counterclockwise	practice	Guided	1	0.5	-0.25	24.87785	-0.13086	-1.45038	-1.05081	1.01945130528125	0.9067	-0.604864	-1.576573
Trial1	2	1	noBlindfold	counterclockwise	practice	Guided	1	0.5	-0.25	24.89786	-0.11904	-1.45031	-1.05078	1.01215563916754	0.798903	-0.587937	-1.536156
Trial1	2	1	noBlindfold	counterclockwise	practice	Guided	1	0.5	-0.25	24.91785	-0.10699	-1.45029	-1.0508	1.00484697738663	0.698581	-0.66411	-1.571014
Trial1	2	1	noBlindfold	counterclockwise	practice	Guided	1	0.5	-0.25	24.93785	-0.09445801	-1.45032	-1.05081	0.997334920901462	0.615985	-0.710659	-1.627423
Trial1	2	1	noBlindfold	counterclockwise	practice	Guided	1	0.5	-0.25	24.95786	-0.08224501	-1.45035	-1.05077	0.990071670259659	0.739142	-0.6895	-1.614836
Trial1	2	1	noBlindfold	counterclockwise	practice	Guided	1	0.5	-0.25	24.97786	-0.057099	-1.45029	-1.05074	0.975471090663194	0.670294	-0.444009	-1.460727
Trial1	2	1	noBlindfold	counterclockwise	practice	Guided	1	0.5	-0.25	24.99785	-0.044512	-1.45024	-1.05072	0.968321123759801	0.504233	-0.456581	-1.441604
Trial1	2	1	noBlindfold	counterclockwise	practice	Guided	1	0.5	-0.25	25.01785	-0.031893	-1.45022	-1.0507	0.961265188753902	0.4001	-0.498788	-1.389756
Trial1	2	1	noBlindfold	counterclockwise	practice	Guided	1	0.5	-0.25	25.03786	-0.018997	-1.45024	-1.05069	0.954181460554274	0.366706	-0.50721	-1.426747
Trial1	2	1	noBlindfold	counterclockwise	practice	Guided	1	0.5	-0.25	25.05785	-0.00625	-1.45025	-1.05064	0.947266304105227	0.351582	-0.460613	-1.346232
Trial1	2	1	noBlindfold	counterclockwise	practice	Guided	1	0.5	-0.25	25.07785	0.018337	-1.45017	-1.0506	0.934323117815021	0.551564	-0.282694	-1.214378
Trial1	2	1	noBlindfold	counterclockwise	practice	Guided	1	0.5	-0.25	25.09785	0.030718	-1.45013	-1.05059	0.927992459225829	0.384536	-0.206452	-1.205667
Trial1	2	1	noBlindfold	counterclockwise	practice	Guided	1	0.5	-0.25	25.11786	0.043108	-1.45011	-1.05058	0.921780165987861	0.373011	-0.185233	-1.175795
Trial1	2	1	noBlindfold	counterclockwise	practice	Guided	1	0.5	-0.25	25.13785	0.055419	-1.4501	-1.05058	0.91574048725811	0.232304	-0.185176	-1.134094
Trial1	2	1	noBlindfold	counterclockwise	practice	Guided	1	0.5	-0.25	25.15785	0.067901	-1.45009	-1.05058	0.909746075260353	0.145372	-0.108961	-1.147117
Trial1	2	1	noBlindfold	counterclockwise	practice	Guided	1	0.5	-0.25	25.17786	0.09163401	-1.45003	-1.05058	0.89871639664586	-0.072913	-0.036992	-1.170727
Trial1	2	1	noBlindfold	counterclockwise	practice	Guided	1	0.5	-0.25	25.19786	0.10307	-1.45002	-1.05057	0.893569118180311	-0.245466	-0.024283	-1.114244
Trial1	2	1	noBlindfold	counterclockwise	practice	Guided	1	0.5	-0.25	25.21785	0.11328	-1.45002	-1.05055	0.88906278549974	-0.497499	0.0053447	-1.126998
Trial1	2	1	noBlindfold	counterclockwise	practice	Guided	1	0.5	-0.25	25.23785	0.12307	-1.44998	-1.05053	0.884830173227958	-0.671029	0.119582	-1.02149
Trial1	2	1	noBlindfold	counterclockwise	practice	Guided	1	0.5	-0.25	25.25786	0.13222	-1.44993	-1.05049	0.880934959704308	-0.710282	0.246479	-0.993708
Trial1	2	1	noBlindfold	counterclockwise	practice	Guided	1	0.5	-0.25	25.27785	0.14719	-1.44986	-1.05049	0.874790928001356	-0.71338	0.229395	-0.957527
Trial1	2	1	noBlindfold	counterclockwise	practice	Guided	1	0.5	-0.25	25.29785	0.15327	-1.44987	-1.05049	0.87235655752956	-0.734462	0.191249	-0.975398
Trial1	2	1	noBlindfold	counterclockwise	practice	Guided	1	0.5	-0.25	25.31786	0.15809	-1.4499	-1.05049	0.870452024012031	-0.827482	0.191199	-0.965386
Trial1	2	1	noBlindfold	counterclockwise	practice	Guided	1	0.5	-0.25	25.33786	0.1622	-1.4499	-1.05048	0.868836624917979	-0.889497	0.208069	-0.954681
Trial1	2	1	noBlindfold	counterclockwise	practice	Guided	1	0.5	-0.25	25.35785	0.16515	-1.4499	-1.05046	0.867675459215155	-0.88966	0.212242	-0.930078
Trial1	2	1	noBlindfold	counterclockwise	practice	Guided	1	0.5	-0.25	25.37785	0.16815	-1.44992	-1.05047	0.866531383984343	-0.577175	0.047116	-0.952292
Trial1	2	1	noBlindfold	counterclockwise	practice	Guided	1	0.5	-0.25	25.39786	0.16851	-1.44996	-1.05047	0.86639357628782	-0.439155	-0.041753	-0.949066
Trial1	2	1	noBlindfold	counterclockwise	practice	Guided	1	0.5	-0.25	25.41785	0.16838	-1.45001	-1.05047	0.866443328619473	-0.506906	-0.105207	-0.904454
Trial1	2	1	noBlindfold	counterclockwise	practice	Guided	1	0.5	-0.25	25.43785	0.16794	-1.45005	-1.05047	0.866611828850753	-0.56393	-0.126335	-0.931013
Trial1	2	1	noBlindfold	counterclockwise	practice	Guided	1	0.5	-0.25	25.45786	0.16713	-1.45005	-1.05046	0.866913266984508	-0.590975	-0.067066	-0.92741
Trial1	2	1	noBlindfold	counterclockwise	practice	Guided	1	0.5	-0.25	25.47786	0.16444	-1.45003	-1.05046	0.867949710920986	-0.284299	-0.096651	-0.920046
Trial1	2	1	noBlindfold	counterclockwise	practice	Guided	1	0.5	-0.25	25.49785	0.16286	-1.45005	-1.05047	0.868571003233355	-0.186021	-0.168554	-0.942925
Trial1	2	1	noBlindfold	counterclockwise	practice	Guided	1	0.5	-0.25	25.51785	0.16124	-1.45009	-1.05048	0.869210315889213	-0.212119	-0.253126	-0.977075
Trial1	2	1	noBlindfold	counterclockwise	practice	Guided	1	0.5	-0.25	25.53786	0.15971	-1.45013	-1.05049	0.869816972551902	-0.305887	-0.337675	-0.970717
Trial1	2	1	noBlindfold	counterclockwise	practice	Guided	1	0.5	-0.25	25.55785	0.15804	-1.45016	-1.05048	0.870462453899291	-0.319471	-0.291036	-0.966737
Trial1	2	1	noBlindfold	counterclockwise	practice	Guided	1	0.5	-0.25	25.57785	0.15465	-1.45013	-1.05048	0.871799784371954	-0.164601	-0.244351	-0.938016
Trial1	2	1	noBlindfold	counterclockwise	practice	Guided	1	0.5	-0.25	25.59785	0.15295	-1.45012	-1.05047	0.872465421703754	-0.07126	-0.227356	-0.940171
Trial1	2	1	noBlindfold	counterclockwise	practice	Guided	1	0.5	-0.25	25.61786	0.15143	-1.45012	-1.05046	0.873061984562437	-0.054377	-0.286528	-0.906183
Trial1	2	1	noBlindfold	counterclockwise	practice	Guided	1	0.5	-0.25	25.63785	0.14999	-1.45014	-1.05046	0.873637897603399	-0.098675	-0.303373	-0.923902
Trial1	2	1	noBlindfold	counterclockwise	practice	Guided	1	0.5	-0.25	25.65785	0.14868	-1.45014	-1.05048	0.87418189454841	-0.138658	-0.252516	-0.933116
Trial1	2	1	noBlindfold	counterclockwise	practice	Guided	1	0.5	-0.25	25.67786	0.14617	-1.45013	-1.05049	0.875202805419279	-0.129637	-0.281993	-0.975151
Trial1	2	1	noBlindfold	counterclockwise	practice	Guided	1	0.5	-0.25	25.69786	0.14507	-1.45014	-1.05049	0.875648090672034	-0.0052852	-0.336925	-0.942927
Trial1	2	1	noBlindfold	counterclockwise	practice	Guided	1	0.5	-0.25	25.71785	0.14414	-1.45016	-1.05049	0.876025462422286	0.03095	-0.362219	-0.98
Trial1	2	1	noBlindfold	counterclockwise	practice	Guided	1	0.5	-0.25	25.73785	0.1434	-1.45018	-1.0505	0.876335367696628	-0.030745	-0.429816	-1.014848
Trial1	2	1	noBlindfold	counterclockwise	practice	Guided	1	0.5	-0.25	25.75786	0.14286	-1.4502	-1.0505	0.87655524557744	-0.097811	-0.361996	-1.003582
Trial1	2	1	noBlindfold	counterclockwise	practice	Guided	1	0.5	-0.25	25.77785	0.14232	-1.45019	-1.05049	0.876766361228222	-0.040657	-0.399873	-0.968828
Trial1	2	1	noBlindfold	counterclockwise	practice	Guided	1	0.5	-0.25	25.79785	0.14225	-1.45019	-1.05049	0.876794922616883	0.0026604	-0.3236	-0.909153
Trial1	2	1	noBlindfold	counterclockwise	practice	Guided	1	0.5	-0.25	25.81786	0.14225	-1.45019	-1.05048	0.876785780498725	-0.0026141	-0.281197	-0.867249
Trial1	2	1	noBlindfold	counterclockwise	practice	Guided	1	0.5	-0.25	25.83786	0.14225	-1.45018	-1.05048	0.876785780498725	-0.029044	-0.285348	-0.880378
Trial1	2	1	noBlindfold	counterclockwise	practice	Guided	1	0.5	-0.25	25.85785	0.14225	-1.45018	-1.05048	0.876785780498725	-0.010485	-0.310655	-0.917816
Trial1	2	1	noBlindfold	counterclockwise	practice	Guided	1	0.5	-0.25	25.87785	0.14225	-1.45018	-1.05048	0.876785780498725	0.052825	-0.441624	-0.95839
Trial1	2	1	noBlindfold	counterclockwise	practice	Guided	1	0.5	-0.25	25.89786	0.14225	-1.45019	-1.05048	0.876785780498725	0.102004	-0.479587	-0.991186
Trial1	2	1	noBlindfold	counterclockwise	practice	Guided	1	0.5	-0.25	25.91785	0.14226	-1.4502	-1.05049	0.8767908430018	0.186336	-0.576874	-0.968507
Trial1	2	1	noBlindfold	counterclockwise	practice	Guided	1	0.5	-0.25	25.93785	0.14228	-1.45023	-1.0505	0.876791717484967	0.249488	-0.682669	-0.992286
Trial1	2	1	noBlindfold	counterclockwise	practice	Guided	1	0.5	-0.25	25.95786	0.14234	-1.45028	-1.05051	0.876776488483189	0.294667	-0.737682	-1.050364
Trial1	2	1	noBlindfold	counterclockwise	practice	Guided	1	0.5	-0.25	25.97786	0.14252	-1.45037	-1.05049	0.876684794220487	0.350833	-0.813855	-0.973364
Trial1	2	1	noBlindfold	counterclockwise	practice	Guided	1	0.5	-0.25	25.99785	0.14262	-1.45038	-1.05048	0.876634878250129	0.345975	-0.678437	-0.956921
Trial1	2	1	noBlindfold	counterclockwise	practice	Guided	1	0.5	-0.25	26.01785	0.14271	-1.45036	-1.05046	0.876579902249827	0.295037	-0.598033	-0.861317
Trial1	2	1	noBlindfold	counterclockwise	practice	Guided	1	0.5	-0.25	26.03786	0.14279	-1.45032	-1.05046	0.876547295889813	0.206686	-0.530324	-0.89668
Trial1	2	1	noBlindfold	counterclockwise	practice	Guided	1	0.5	-0.25	26.05785	0.14283	-1.4503	-1.05045	0.876521853501593	0.183227	-0.449887	-0.838335
Trial1	2	1	noBlindfold	counterclockwise	practice	Guided	1	0.5	-0.25	26.07785	0.14284	-1.45026	-1.05043	0.876499599011692	0.105707	-0.33964	-0.747462
Trial1	2	1	noBlindfold	counterclockwise	practice	Guided	1	0.5	-0.25	26.09785	0.14286	-1.45022	-1.05043	0.876491450588353	0.142367	-0.309935	-0.801339
Trial1	2	1	noBlindfold	counterclockwise	practice	Guided	1	0.5	-0.25	26.11786	0.14287	-1.4502	-1.05043	0.876487376519368	0.157366	-0.305619	-0.885054
Trial1	2	1	noBlindfold	counterclockwise	practice	Guided	1	0.5	-0.25	26.13785	0.14288	-1.45019	-1.05043	0.876483302545509	0.180076	-0.343614	-0.909805
Trial1	2	1	noBlindfold	counterclockwise	practice	Guided	1	0.5	-0.25	26.15785	0.14288	-1.45019	-1.05044	0.876492338382355	0.219816	-0.406985	-0.896407
Trial1	2	1	noBlindfold	counterclockwise	practice	Guided	1	0.5	-0.25	26.17786	0.14292	-1.45021	-1.05044	0.876476037535387	0.241284	-0.525259	-0.862369
Trial1	2	1	noBlindfold	counterclockwise	practice	Guided	1	0.5	-0.25	26.19786	0.14294	-1.45022	-1.05044	0.876467890718367	0.223519	-0.53371	-0.866926
Trial1	2	1	noBlindfold	counterclockwise	practice	Guided	1	0.5	-0.25	26.21785	0.14296	-1.45023	-1.05044	0.876459744281881	0.18855	-0.495611	-0.901231
Trial1	2	1	noBlindfold	counterclockwise	practice	Guided	1	0.5	-0.25	26.23785	0.14296	-1.45023	-1.05044	0.876459744281881	0.188502	-0.474395	-0.901232
Trial1	2	1	noBlindfold	counterclockwise	practice	Guided	1	0.5	-0.25	26.25786	0.14297	-1.45023	-1.05044	0.876455671206342	0.201631	-0.469986	-0.892567
Trial1	2	1	noBlindfold	counterclockwise	practice	Guided	1	0.5	-0.25	26.27785	0.143	-1.45023	-1.05043	0.876434410139986	0.25397	-0.448624	-0.84531
Trial1	2	1	noBlindfold	counterclockwise	practice	Guided	1	0.5	-0.25	26.29785	0.14304	-1.45023	-1.05042	0.876408974399931	0.248874	-0.440036	-0.816004
Trial1	2	1	noBlindfold	counterclockwise	practice	Guided	1	0.5	-0.25	26.31786	0.14309	-1.45022	-1.05041	0.876379461732056	0.221195	-0.465306	-0.786522
Trial1	2	1	noBlindfold	counterclockwise	practice	Guided	1	0.5	-0.25	26.33786	0.14314	-1.45022	-1.05042	0.8763682546944	0.227114	-0.452486	-0.842091
Trial1	2	1	noBlindfold	counterclockwise	practice	Guided	1	0.5	-0.25	26.35785	0.14318	-1.45023	-1.05044	0.876370146464673	0.236636	-0.507415	-0.879258
Trial1	2	1	noBlindfold	counterclockwise	practice	Guided	1	0.5	-0.25	26.37785	0.14333	-1.45027	-1.05045	0.876318226232678	0.478008	-0.642833	-0.93742
Trial1	2	1	noBlindfold	counterclockwise	practice	Guided	1	0.5	-0.25	26.39786	0.1436	-1.45032	-1.05046	0.876217518513179	0.544998	-0.714774	-0.953487
Trial1	2	1	noBlindfold	counterclockwise	practice	Guided	1	0.5	-0.25	26.41785	0.14406	-1.45035	-1.05046	0.876030515548768	0.584402	-0.75286	-0.918423
Trial1	2	1	noBlindfold	counterclockwise	practice	Guided	1	0.5	-0.25	26.43785	0.14481	-1.45036	-1.05045	0.875716902139524	0.65534	-0.735933	-0.900124
Trial1	2	1	noBlindfold	counterclockwise	practice	Guided	1	0.5	-0.25	26.45786	0.14577	-1.45037	-1.05046	0.87533712084966	0.66034	-0.795178	-0.929701
Trial1	2	1	noBlindfold	counterclockwise	practice	Guided	1	0.5	-0.25	26.47786	0.14864	-1.4504	-1.05046	0.874179636248985	0.643268	-0.812105	-0.937381
Trial1	2	1	noBlindfold	counterclockwise	practice	Guided	1	0.5	-0.25	26.49785	0.15048	-1.4504	-1.05044	0.873423350118638	0.633192	-0.790946	-0.875256
Trial1	2	1	noBlindfold	counterclockwise	practice	Guided	1	0.5	-0.25	26.51785	0.15264	-1.45038	-1.05042	0.872542961356468	0.610412	-0.689383	-0.833163
Trial1	2	1	noBlindfold	counterclockwise	practice	Guided	1	0.5	-0.25	26.53786	0.1549	-1.45036	-1.05041	0.871636524078572	0.486174	-0.651297	-0.839863
Trial1	2	1	noBlindfold	counterclockwise	practice	Guided	1	0.5	-0.25	26.55785	0.15747	-1.45034	-1.05044	0.870649716508343	0.517563	-0.697846	-0.843213
Trial1	2	1	noBlindfold	counterclockwise	practice	Guided	1	0.5	-0.25	26.57785	0.16296	-1.45035	-1.05045	0.868513740064756	0.540969	-0.761323	-0.871689
Trial1	2	1	noBlindfold	counterclockwise	practice	Guided	1	0.5	-0.25	26.59785	0.1659	-1.45038	-1.05044	0.867367819900321	0.58068	-0.79941	-0.841135
Trial1	2	1	noBlindfold	counterclockwise	practice	Guided	1	0.5	-0.25	26.61786	0.16917	-1.4504	-1.05042	0.866095112477904	0.687415	-0.816337	-0.821557
Trial1	2	1	noBlindfold	counterclockwise	practice	Guided	1	0.5	-0.25	26.63785	0.17262	-1.45041	-1.0504	0.864764624238153	0.679124	-0.812105	-0.829832
Trial1	2	1	noBlindfold	counterclockwise	practice	Guided	1	0.5	-0.25	26.65785	0.17632	-1.45042	-1.0504	0.86337068016129	0.602706	-0.892509	-0.780946
Trial1	2	1	noBlindfold	counterclockwise	practice	Guided	1	0.5	-0.25	26.67786	0.18442	-1.45043	-1.05041	0.860376058904003	0.645049	-0.875582	-0.829619
Trial1	2	1	noBlindfold	counterclockwise	practice	Guided	1	0.5	-0.25	26.69786	0.18873	-1.45044	-1.05041	0.858804536410807	0.716287	-0.909436	-0.814727
Trial1	2	1	noBlindfold	counterclockwise	practice	Guided	1	0.5	-0.25	26.71785	0.19335	-1.45045	-1.0504	0.857131501632952	0.867378	-0.926364	-0.797578
Trial1	2	1	noBlindfold	counterclockwise	practice	Guided	1	0.5	-0.25	26.73785	0.19855	-1.45047	-1.05038	0.855266176619542	0.947556	-1.011	-0.765294
Trial1	2	1	noBlindfold	counterclockwise	practice	Guided	1	0.5	-0.25	26.75786	0.20405	-1.45051	-1.05038	0.853343149436793	1.000681	-1.091404	-0.733645
Trial1	2	1	noBlindfold	counterclockwise	practice	Guided	1	0.5	-0.25	26.77785	0.2166	-1.45056	-1.05038	0.84907225273075	0.993848	-1.091404	-0.757332
Trial1	2	1	noBlindfold	counterclockwise	practice	Guided	1	0.5	-0.25	26.79785	0.22346	-1.45056	-1.05037	0.846797779509311	1.100817	-1.133722	-0.7362
Trial1	2	1	noBlindfold	counterclockwise	practice	Guided	1	0.5	-0.25	26.81786	0.23085	-1.45057	-1.05032	0.844365846634123	1.240642	-1.197199	-0.64302
Trial1	2	1	noBlindfold	counterclockwise	practice	Guided	1	0.5	-0.25	26.83786	0.23886	-1.45059	-1.05027	0.841799325761675	1.291192	-1.214126	-0.521541
Trial1	2	1	noBlindfold	counterclockwise	practice	Guided	1	0.5	-0.25	26.85785	0.2478	-1.45061	-1.05021	0.839011851159941	1.266536	-1.24798	-0.432485
Trial1	2	1	noBlindfold	counterclockwise	practice	Guided	1	0.5	-0.25	26.87785	0.26741	-1.45062	-1.05022	0.833336769902301	1.107641	-1.235285	-0.441683
Trial1	2	1	noBlindfold	counterclockwise	practice	Guided	1	0.5	-0.25	26.89786	0.27789	-1.45061	-1.05022	0.830472710090698	1.068751	-1.214126	-0.471914
Trial1	2	1	noBlindfold	counterclockwise	practice	Guided	1	0.5	-0.25	26.91785	0.28919	-1.4506	-1.0502	0.827502794731985	1.143344	-1.146417	-0.400309
Trial1	2	1	noBlindfold	counterclockwise	practice	Guided	1	0.5	-0.25	26.93785	0.30033	-1.45059	-1.05014	0.824676895277087	1.15162	-1.209894	-0.263572
Trial1	2	1	noBlindfold	counterclockwise	practice	Guided	1	0.5	-0.25	26.95786	0.31275	-1.4506	-1.05008	0.821699745232344	1.206355	-1.239517	-0.179206
Trial1	2	1	noBlindfold	counterclockwise	practice	Guided	1	0.5	-0.25	26.97786	0.3389	-1.45066	-1.05007	0.816128225927815	1.12458	-1.43418	-0.128189
Trial1	2	1	noBlindfold	counterclockwise	practice	Guided	1	0.5	-0.25	26.99785	0.35246	-1.4507	-1.05006	0.813550312017967	0.981774	-1.391862	-0.116177
Trial1	2	1	noBlindfold	counterclockwise	practice	Guided	1	0.5	-0.25	27.01785	0.36681	-1.4507	-1.05005	0.811060794610149	1.048012	-1.366471	-0.098129
Trial1	2	1	noBlindfold	counterclockwise	practice	Guided	1	0.5	-0.25	27.03786	0.3807	-1.45069	-1.05001	0.808856252618333	1.106132	-1.396093	-0.012982
Trial1	2	1	noBlindfold	counterclockwise	practice	Free	1	0.5	-0.25	0	0.46242	-1.45042	-1.04962	0.800502625523479	0.812655	-0.814998	0.865196
Trial1	2	1	noBlindfold	counterclockwise	practice	Free	1	0.5	-0.25	0.00843811	0.46198	-1.45036	-1.04963	0.800533285483658	0.833402	-0.641494	0.747811
Trial1	2	1	noBlindfold	counterclockwise	practice	Free	1	0.5	-0.25	0.02844238	0.46198	-1.45033	-1.04945	0.800353482629226	0.919096	-0.539931	0.663263
Trial1	2	1	noBlindfold	counterclockwise	practice	Free	1	0.5	-0.25	0.0484314	0.46216	-1.45028	-1.04882	0.799715754906778	0.932086	-0.400195	0.6027
Trial1	2	1	noBlindfold	counterclockwise	practice	Free	1	0.5	-0.25	0.06843567	0.46308	-1.45022	-1.04758	0.798434060883432	0.829235	-0.362004	0.710084
Trial1	2	1	noBlindfold	counterclockwise	practice	Free	1	0.5	-0.25	0.08843994	0.46468	-1.45018	-1.0439	0.794685303664663	0.508006	-0.285729	0.402596
Trial1	2	1	noBlindfold	counterclockwise	practice	Free	1	0.5	-0.25	0.1084442	0.46894	-1.45019	-1.0415	0.792109165742307	0.547321	-0.01052	0.544405
Trial1	2	1	noBlindfold	counterclockwise	practice	Free	1	0.5	-0.25	0.1284332	0.4717	-1.45003	-1.0388	0.789307502038543	0.670646	0.040231	0.430698
Trial1	2	1	noBlindfold	counterclockwise	practice	Free	1	0.5	-0.25	0.1484375	0.47495	-1.44995	-1.0359	0.786299120325498	0.931687	-0.17979	0.326431
Trial1	2	1	noBlindfold	counterclockwise	practice	Free	1	0.5	-0.25	0.1684418	0.47894	-1.45002	-1.03278	0.783063299983869	1.007471	0.256075	0.196739
Trial1	2	1	noBlindfold	counterclockwise	practice	Free	1	0.5	-0.25	0.1884308	0.48369	-1.44993	-1.02629	0.77646125859275	0.834769	0.074044	0.17358
Trial1	2	1	noBlindfold	counterclockwise	practice	Free	1	0.5	-0.25	0.2084351	0.49526	-1.45006	-1.02292	0.772934546569586	0.715824	0.112172	0.212901
Trial1	2	1	noBlindfold	counterclockwise	practice	Free	1	0.5	-0.25	0.2284393	0.50142	-1.44998	-1.0195	0.769501327405281	0.865393	-0.06981	0.177845
Trial1	2	1	noBlindfold	counterclockwise	practice	Free	1	0.5	-0.25	0.2484436	0.5086	-1.45003	-1.01612	0.766168224614537	1.004809	-0.20094	0.037213
Trial1	2	1	noBlindfold	counterclockwise	practice	Free	1	0.5	-0.25	0.2684326	0.51627	-1.45006	-1.01285	0.763023528623315	0.976769	0.146074	-0.0057854
Trial1	2	1	noBlindfold	counterclockwise	practice	Free	1	0.5	-0.25	0.2884369	0.52465	-1.44997	-1.00676	0.757161357168764	0.918014	-0.217875	-0.07722
Trial1	2	1	noBlindfold	counterclockwise	practice	Free	1	0.5	-0.25	0.3084412	0.54325	-1.45021	-1.00394	0.755179490109911	0.59877	-0.306564	-0.048432
Trial1	2	1	noBlindfold	counterclockwise	practice	Free	1	0.5	-0.25	0.3284454	0.55314	-1.45021	-1.00136	0.753236760097745	0.717696	-0.46727	-0.168215
Trial1	2	1	noBlindfold	counterclockwise	practice	Free	1	0.5	-0.25	0.3484344	0.56307	-1.45022	-1.00136	0.754002376388694	0.70649	-0.505306	-0.302861
Trial1	2	1	noBlindfold	counterclockwise	practice	Free	1	0.5	-0.25	0.3684387	0.57366	-1.45023	-0.99735	0.750971229026223	0.748558	-0.276682	-0.374182
Trial1	2	1	noBlindfold	counterclockwise	practice	Free	1	0.5	-0.25	0.388443	0.584	-1.45017	-0.99479	0.74951189456603	0.588785	-0.373936	-0.377803
Trial1	2	1	noBlindfold	counterclockwise	practice	Free	1	0.5	-0.25	0.408432	0.6061	-1.45018	-0.99395	0.751477764968839	0.284524	-0.212919	-0.228379
Trial1	2	1	noBlindfold	counterclockwise	practice	Free	1	0.5	-0.25	0.4284363	0.61726	-1.45013	-0.99333	0.752522022505261	0.294484	-0.212858	-0.21106
Trial1	2	1	noBlindfold	counterclockwise	practice	Free	1	0.5	-0.25	0.4484406	0.6281	-1.45012	-0.99294	0.753902819197792	0.401905	-0.259341	-0.259986
Trial1	2	1	noBlindfold	counterclockwise	practice	Free	1	0.5	-0.25	0.4684448	0.63936	-1.45013	-0.9928	0.755759914651553	0.51046	-0.386209	-0.247281
Trial1	2	1	noBlindfold	counterclockwise	practice	Free	1	0.5	-0.25	0.4884338	0.65042	-1.45021	-0.99316	0.758230150450268	0.335356	-0.792441	-0.098775
Trial1	2	1	noBlindfold	counterclockwise	practice	Free	1	0.5	-0.25	0.5084381	0.6726	-1.45041	-0.99386	0.763621934671643	0.204171	-0.991335	-0.430107
Trial1	2	1	noBlindfold	counterclockwise	practice	Free	1	0.5	-0.25	0.5284424	0.68317	-1.45048	-0.99486	0.767051280093665	0.25173	-1.029421	-0.304974
Trial1	2	1	noBlindfold	counterclockwise	practice	Free	1	0.5	-0.25	0.5484314	0.69349	-1.4505	-0.99598	0.770664956904388	0.235513	-0.83899	-0.272401
Trial1	2	1	noBlindfold	counterclockwise	practice	Free	1	0.5	-0.25	0.5684357	0.70365	-1.45045	-0.99719	0.774445747367461	0.317127	-0.822063	-0.057026
Trial1	2	1	noBlindfold	counterclockwise	practice	Free	1	0.5	-0.25	0.5884399	0.71397	-1.4504	-0.99923	0.779184700129057	0.233804	-0.648559	-0.014101
Trial1	2	1	noBlindfold	counterclockwise	practice	Free	1	0.5	-0.25	0.6084442	0.73358	-1.45027	-0.99998	0.785512299652812	0.133847	-0.428449	0.117864
Trial1	2	1	noBlindfold	counterclockwise	practice	Free	1	0.5	-0.25	0.6284332	0.74316	-1.45022	-1.00043	0.788842162231721	0.171667	-0.331009	0.305054
Trial1	2	1	noBlindfold	counterclockwise	practice	Free	1	0.5	-0.25	0.6484375	0.75291	-1.45016	-1.00056	0.792025162922441	0.249884	-0.254762	0.364335
Trial1	2	1	noBlindfold	counterclockwise	practice	Free	1	0.5	-0.25	0.6684418	0.76235	-1.45013	-1.0003	0.794844317462198	0.277112	-0.21661	0.397156
Trial1	2	1	noBlindfold	counterclockwise	practice	Free	1	0.5	-0.25	0.6884308	0.7721	-1.45011	-0.99865	0.796564612502066	0.2978	-0.131919	0.488492
Trial1	2	1	noBlindfold	counterclockwise	practice	Free	1	0.5	-0.25	0.7084351	0.7912	-1.4501	-0.99718	0.801919817925279	0.269773	-0.288381	0.463202
Trial1	2	1	noBlindfold	counterclockwise	practice	Free	1	0.5	-0.25	0.7284393	0.80108	-1.45013	-0.99526	0.803779588820242	0.317418	-0.245981	0.570215
Trial1	2	1	noBlindfold	counterclockwise	practice	Free	1	0.5	-0.25	0.7484436	0.81066	-1.45013	-0.99277	0.805119150734054	0.276939	-0.157055	0.644182
Trial1	2	1	noBlindfold	counterclockwise	practice	Free	1	0.5	-0.25	0.7684326	0.8206	-1.45008	-0.99	0.806464131347354	0.351295	-0.034314	0.347734
Trial1	2	1	noBlindfold	counterclockwise	practice	Free	1	0.5	-0.25	0.7884369	0.83039	-1.45004	-0.9834	0.80438366332743	0.459611	-0.127385	0.484811
Trial1	2	1	noBlindfold	counterclockwise	practice	Free	1	0.5	-0.25	0.8084412	0.8505	-1.45006	-0.97958	0.809405458363488	0.345623	-0.317737	0.357792
Trial1	2	1	noBlindfold	counterclockwise	practice	Free	1	0.5	-0.25	0.8284454	0.86102	-1.45016	-0.97567	0.810513652561429	0.306895	-0.516536	0.39612
Trial1	2	1	noBlindfold	counterclockwise	practice	Free	1	0.5	-0.25	0.8484344	0.87128	-1.45024	-0.97141	0.811345277355149	0.450881	-0.419141	0.422978
Trial1	2	1	noBlindfold	counterclockwise	practice	Free	1	0.5	-0.25	0.8684387	0.88195	-1.45024	-0.96705	0.812432433032147	0.467201	-0.516346	0.339979
Trial1	2	1	noBlindfold	counterclockwise	practice	Free	1	0.5	-0.25	0.888443	0.89244	-1.45024	-0.95762	0.809157135198113	0.558706	-0.427407	0.306919
Trial1	2	1	noBlindfold	counterclockwise	practice	Free	1	0.5	-0.25	0.908432	0.9141899	-1.45016	-0.95265	0.815641060398681	0.383384	-0.30028	0.33652
Trial1	2	1	noBlindfold	counterclockwise	practice	Free	1	0.5	-0.25	0.9284363	0.92505	-1.45013	-0.94747	0.81678144787804	0.422418	-0.245199	0.376223
Trial1	2	1	noBlindfold	counterclockwise	practice	Free	1	0.5	-0.25	0.9484406	0.9363199	-1.45012	-0.94203	0.818095736886304	0.346089	-0.253595	0.404788
Trial1	2	1	noBlindfold	counterclockwise	practice	Free	1	0.5	-0.25	0.9684448	0.94699	-1.45013	-0.93622	0.818961505111655	0.443461	-0.333919	0.41013
Trial1	2	1	noBlindfold	counterclockwise	practice	Free	1	0.5	-0.25	0.9884338	0.9580899	-1.45015	-0.92428	0.815168634178263	0.419839	-0.346528	0.348279
Trial1	2	1	noBlindfold	counterclockwise	practice	Free	1	0.5	-0.25	1.008438	0.9813	-1.45016	-0.91818	0.823476887365986	0.334984	-0.363277	0.30384
Trial1	2	1	noBlindfold	counterclockwise	practice	Free	1	0.5	-0.25	1.028442	0.99263	-1.45017	-0.9119	0.825103623358702	0.275438	-0.430878	0.362262
Trial1	2	1	noBlindfold	counterclockwise	practice	Free	1	0.5	-0.25	1.048431	1.00392	-1.45019	-0.90518	0.826556790520486	0.220022	-0.308053	0.420848
Trial1	2	1	noBlindfold	counterclockwise	practice	Free	1	0.5	-0.25	1.068436	1.01516	-1.45018	-0.89833	0.828083053360883	0.201431	-0.265644	0.498166
Trial1	2	1	noBlindfold	counterclockwise	practice	Free	1	0.5	-0.25	1.08844	1.02668	-1.45016	-0.88359	0.82391023857319	0.237761	-0.316337	0.580421
Trial1	2	1	noBlindfold	counterclockwise	practice	Free	1	0.5	-0.25	1.108444	1.04885	-1.45016	-0.87544	0.832112644074271	0.160169	-0.265374	0.571134
Trial1	2	1	noBlindfold	counterclockwise	practice	Free	1	0.5	-0.25	1.128433	1.06012	-1.45017	-0.86723	0.8334910136792	0.098382	-0.362605	0.557888
Trial1	2	1	noBlindfold	counterclockwise	practice	Free	1	0.5	-0.25	1.148438	1.07124	-1.45016	-0.85879	0.834829514782553	0.153528	-0.260959	0.458913
Trial1	2	1	noBlindfold	counterclockwise	practice	Free	1	0.5	-0.25	1.168442	1.08189	-1.45014	-0.8498501	0.835712899093088	0.163456	-0.290515	0.447995
Trial1	2	1	noBlindfold	counterclockwise	practice	Free	1	0.5	-0.25	1.188431	1.09241	-1.45012	-0.83146	0.830087526208386	0.09515	-0.231206	0.56077
Trial1	2	1	noBlindfold	counterclockwise	practice	Free	1	0.5	-0.25	1.208435	1.11337	-1.45012	-0.8221501	0.838795783807861	0.151889	-0.243759	0.310882
Trial1	2	1	noBlindfold	counterclockwise	practice	Free	1	0.5	-0.25	1.228439	1.12344	-1.45013	-0.81269	0.839819936490634	-0.00626	-0.218299	0.47587
Trial1	2	1	noBlindfold	counterclockwise	practice	Free	1	0.5	-0.25	1.248444	1.1333	-1.45012	-0.80314	0.840852383661413	-0.008988	-0.205541	0.322944
Trial1	2	1	noBlindfold	counterclockwise	practice	Free	1	0.5	-0.25	1.268433	1.14295	-1.45012	-0.79326	0.841733941210661	0.04411	-0.319726	0.272215
Trial1	2	1	noBlindfold	counterclockwise	practice	Free	1	0.5	-0.25	1.288437	1.1527	-1.45016	-0.77408	0.83706467085885	0.034339	-0.425416	0.30417
Trial1	2	1	noBlindfold	counterclockwise	practice	Free	1	0.5	-0.25	1.308441	1.17107	-1.45022	-0.76452	0.845615632856937	0.104159	-0.370195	0.282792
Trial1	2	1	noBlindfold	counterclockwise	practice	Free	1	0.5	-0.25	1.328445	1.17997	-1.45023	-0.75465	0.846776744784522	0.016815	-0.518223	0.28906
Trial1	2	1	noBlindfold	counterclockwise	practice	Free	1	0.5	-0.25	1.348434	1.18892	-1.45023	-0.74503	0.848330998112268	0.055902	-0.408096	0.39828
Trial1	2	1	noBlindfold	counterclockwise	practice	Free	1	0.5	-0.25	1.368439	1.19743	-1.45021	-0.73513	0.849564449501477	0.103638	-0.39952	0.176515
Trial1	2	1	noBlindfold	counterclockwise	practice	Free	1	0.5	-0.25	1.388443	1.20605	-1.45021	-0.71575	0.845830774796608	0.06365	-0.564481	0.310476
Trial1	2	1	noBlindfold	counterclockwise	practice	Free	1	0.5	-0.25	1.408432	1.22261	-1.45026	-0.70632	0.854630442418575	0.147307	-0.594001	0.180591
Trial1	2	1	noBlindfold	counterclockwise	practice	Free	1	0.5	-0.25	1.428436	1.2306	-1.45027	-0.69672	0.856349882472504	0.159125	-0.593958	0.160894
Trial1	2	1	noBlindfold	counterclockwise	practice	Free	1	0.5	-0.25	1.448441	1.23875	-1.45027	-0.68753	0.858594210737572	0.213108	-0.403486	0.188903
Trial1	2	1	noBlindfold	counterclockwise	practice	Free	1	0.5	-0.25	1.468445	1.24663	-1.45025	-0.67853	0.860868402935784	0.228094	-0.492291	0.062846
Trial1	2	1	noBlindfold	counterclockwise	practice	Free	1	0.5	-0.25	1.488434	1.25449	-1.45026	-0.66074	0.859047466321913	0.182928	-0.699637	0.081353
Trial1	2	1	noBlindfold	counterclockwise	practice	Free	1	0.5	-0.25	1.508438	1.27036	-1.45034	-0.65187	0.868880904127959	0.291162	-0.63616	0.153747
Trial1	2	1	noBlindfold	counterclockwise	practice	Free	1	0.5	-0.25	1.528442	1.2784	-1.45032	-0.64359	0.872249727666571	0.340168	-0.54306	0.227717
Trial1	2	1	noBlindfold	counterclockwise	practice	Free	1	0.5	-0.25	1.548431	1.28604	-1.45028	-0.63506	0.875288531676332	0.386592	-0.530316	0.314153
Trial1	2	1	noBlindfold	counterclockwise	practice	Free	1	0.5	-0.25	1.568436	1.29405	-1.45025	-0.62624	0.878676337563894	0.461644	-0.441358	0.252329
Trial1	2	1	noBlindfold	counterclockwise	practice	Free	1	0.5	-0.25	1.58844	1.30221	-1.45024	-0.60898	0.878867158182773	0.47946	-0.509013	0.252219
Trial1	2	1	noBlindfold	counterclockwise	practice	Free	1	0.5	-0.25	1.608444	1.31933	-1.45026	-0.59995	0.890935813989369	0.449616	-0.521615	0.440354
Trial1	2	1	noBlindfold	counterclockwise	practice	Free	1	0.5	-0.25	1.628433	1.32807	-1.45026	-0.59111	0.895575806192575	0.535679	-0.534264	0.329956
Trial1	2	1	noBlindfold	counterclockwise	practice	Free	1	0.5	-0.25	1.648438	1.33731	-1.45026	-0.58229	0.900835502904809	0.652413	-0.551167	0.200242
Trial1	2	1	noBlindfold	counterclockwise	practice	Free	1	0.5	-0.25	1.668442	1.34658	-1.45027	-0.57326	0.906197868281267	0.644426	-0.538464	0.099151
Trial1	2	1	noBlindfold	counterclockwise	practice	Free	1	0.5	-0.25	1.688431	1.35643	-1.45027	-0.55575	0.90937094025516	0.50671	-0.487647	0.258416
Trial1	2	1	noBlindfold	counterclockwise	practice	Free	1	0.5	-0.25	1.708435	1.37622	-1.45021	-0.54677	0.925112904548529	0.423785	-0.423946	0.271645
Trial1	2	1	noBlindfold	counterclockwise	practice	Free	1	0.5	-0.25	1.728439	1.38665	-1.45023	-0.53819	0.932309956121181	0.418879	-0.588956	0.150416
Trial1	2	1	noBlindfold	counterclockwise	practice	Free	1	0.5	-0.25	1.748444	1.39716	-1.4503	-0.52983	0.93978773043087	0.397761	-0.669361	0.04556
Trial1	2	1	noBlindfold	counterclockwise	practice	Free	1	0.5	-0.25	1.768433	1.40709	-1.45034	-0.52149	0.946846880640839	0.503202	-0.753997	-0.005069
Trial1	2	1	noBlindfold	counterclockwise	practice	Free	1	0.5	-0.25	1.788437	1.41773	-1.45034	-0.50607	0.952785473662221	0.476748	-0.665129	0.041538
Trial1	2	1	noBlindfold	counterclockwise	practice	Free	1	0.5	-0.25	1.808441	1.4387	-1.45031	-0.49843	0.971017545213374	0.344458	-0.51278	0.045496
Trial1	2	1	noBlindfold	counterclockwise	practice	Free	1	0.5	-0.25	1.828445	1.44956	-1.45028	-0.49111	0.979692860022989	0.173027	-0.495774	0.132647
Trial1	2	1	noBlindfold	counterclockwise	practice	Free	1	0.5	-0.25	1.848434	1.46001	-1.45024	-0.48364	0.98803173697758	0.185249	-0.508362	0.178773
Trial1	2	1	noBlindfold	counterclockwise	practice	Free	1	0.5	-0.25	1.868439	1.47034	-1.45024	-0.47646	0.996415514658238	0.203171	-0.550616	0.1789
Trial1	2	1	noBlindfold	counterclockwise	practice	Free	1	0.5	-0.25	1.888443	1.48086	-1.45026	-0.46237	1.00358723452909	0.224831	-0.588699	0.162709
Trial1	2	1	noBlindfold	counterclockwise	practice	Free	1	0.5	-0.25	1.908432	1.50089	-1.45026	-0.45526	1.02172036113638	0.125837	-0.516678	0.124778
Trial1	2	1	noBlindfold	counterclockwise	practice	Free	1	0.5	-0.25	1.928436	1.51095	-1.45025	-0.44845	1.03024389519208	0.073233	-0.541993	0.163056
Trial1	2	1	noBlindfold	counterclockwise	practice	Free	1	0.5	-0.25	1.948441	1.52051	-1.45026	-0.44112	1.03825210272994	0.105675	-0.537733	0.140644
Trial1	2	1	noBlindfold	counterclockwise	practice	Free	1	0.5	-0.25	1.968445	1.53096	-1.45027	-0.43484	1.04739892879081	0.140427	-0.592743	0.205212
Trial1	2	1	noBlindfold	counterclockwise	practice	Free	1	0.5	-0.25	1.988434	1.53927	-1.45028	-0.42119	1.05327488776058	0.182263	-0.474205	0.258624
Trial1	2	1	noBlindfold	counterclockwise	practice	Free	1	0.5	-0.25	2.008438	1.55746	-1.45024	-0.41441	1.07016456364497	0.145901	-0.444385	0.31096
Trial1	2	1	noBlindfold	counterclockwise	practice	Free	1	0.5	-0.25	2.028442	1.5662	-1.45022	-0.4076	1.07778487356844	-0.00094413	-0.435806	0.253818
Trial1	2	1	noBlindfold	counterclockwise	practice	Free	1	0.5	-0.25	2.048431	1.57475	-1.45022	-0.40081	1.08527927502271	0.020962	-0.494934	0.183683
Trial1	2	1	noBlindfold	counterclockwise	practice	Free	1	0.5	-0.25	2.068436	1.58308	-1.45024	-0.39404	1.09261609396797	0.105119	-0.592233	0.210873
Trial1	2	1	noBlindfold	counterclockwise	practice	Free	1	0.5	-0.25	2.08844	1.59127	-1.45028	-0.38042	1.09903572794529	0.153285	-0.604929	0.221917
Trial1	2	1	noBlindfold	counterclockwise	practice	Free	1	0.5	-0.25	2.108444	1.60788	-1.4503	-0.37381	1.11477665953047	0.18435	-0.579538	0.183742
Trial1	2	1	noBlindfold	counterclockwise	practice	Free	1	0.5	-0.25	2.128433	1.61562	-1.45028	-0.36705	1.12174348988924	0.10807	-0.494854	0.121406
Trial1	2	1	noBlindfold	counterclockwise	practice	Free	1	0.5	-0.25	2.148438	1.62369	-1.45025	-0.36057	1.12911689292547	0.025413	-0.460915	0.156853
Trial1	2	1	noBlindfold	counterclockwise	practice	Free	1	0.5	-0.25	2.168442	1.63133	-1.45023	-0.35398	1.1360983409603	0.093162	-0.490422	0.052873
Trial1	2	1	noBlindfold	counterclockwise	practice	Free	1	0.5	-0.25	2.188431	1.63902	-1.45025	-0.34154	1.14269245925602	0.04905	-0.566538	0.063313
Trial1	2	1	noBlindfold	counterclockwise	practice	Free	1	0.5	-0.25	2.208435	1.65349	-1.4503	-0.33533	1.15664192561658	0.12301	-0.61732	0.061013
Trial1	2	1	noBlindfold	counterclockwise	practice	Free	1	0.5	-0.25	2.228439	1.66074	-1.45032	-0.32947	1.16345717353936	0.073315	-0.575002	0.022124
Trial1	2	1	noBlindfold	counterclockwise	practice	Free	1	0.5	-0.25	2.248444	1.66762	-1.45031	-0.32353	1.16993290061829	0.045527	-0.630015	0.162552
Trial1	2	1	noBlindfold	counterclockwise	practice	Free	1	0.5	-0.25	2.268433	1.67454	-1.45031	-0.3179	1.17650105082568	0.170006	-0.566538	0.060443
Trial1	2	1	noBlindfold	counterclockwise	practice	Free	1	0.5	-0.25	2.288437	1.68114	-1.45029	-0.30692	1.18251077757897	0.13647	-0.562307	0.165176
Trial1	2	1	noBlindfold	counterclockwise	practice	Free	1	0.5	-0.25	2.308441	1.69402	-1.45028	-0.30158	1.19513360614915	0.138242	-0.621539	0.139949
Trial1	2	1	noBlindfold	counterclockwise	practice	Free	1	0.5	-0.25	2.328445	1.70032	-1.45028	-0.29617	1.2012076356562	0.180064	-0.566526	0.120951
Trial1	2	1	noBlindfold	counterclockwise	practice	Free	1	0.5	-0.25	2.348434	1.70672	-1.45028	-0.29106	1.20741834874607	0.159886	-0.507245	0.063185
Trial1	2	1	noBlindfold	counterclockwise	practice	Free	1	0.5	-0.25	2.368439	1.71303	-1.45027	-0.28607	1.21356625995817	0.138748	-0.545319	0.136306
Trial1	2	1	noBlindfold	counterclockwise	practice	Free	1	0.5	-0.25	2.388443	1.71903	-1.45026	-0.27621	1.21931175632666	0.099364	-0.409817	0.060414
Trial1	2	1	noBlindfold	counterclockwise	practice	Free	1	0.5	-0.25	2.408432	1.73079	-1.4502	-0.27125	1.23097344918391	0.101475	-0.379969	0.140723
Trial1	2	1	noBlindfold	counterclockwise	practice	Free	1	0.5	-0.25	2.428436	1.73674	-1.45018	-0.26642	1.23684899124483	0.101274	-0.286777	0.152763
Trial1	2	1	noBlindfold	counterclockwise	practice	Free	1	0.5	-0.25	2.448441	1.74248	-1.45015	-0.2615	1.2425331394323	0.206017	-0.197835	0.190676
Trial1	2	1	noBlindfold	counterclockwise	practice	Free	1	0.5	-0.25	2.468445	1.74822	-1.45011	-0.25633	1.24823601726877	0.152519	-0.130078	0.232658
Trial1	2	1	noBlindfold	counterclockwise	practice	Free	1	0.5	-0.25	2.488434	1.75397	-1.45008	-0.24604	1.25397616052188	0.12159	-0.218909	0.193643
Trial1	2	1	noBlindfold	counterclockwise	practice	Free	1	0.5	-0.25	2.508438	1.76558	-1.45014	-0.24084	1.26561320671124	0.233591	-0.282227	0.221175
Trial1	2	1	noBlindfold	counterclockwise	practice	Free	1	0.5	-0.25	2.528442	1.77128	-1.45015	-0.23544	1.27136342554288	0.218999	-0.392168	0.259349
Trial1	2	1	noBlindfold	counterclockwise	practice	Free	1	0.5	-0.25	2.548431	1.77718	-1.45018	-0.23015	1.2773342020206	0.218159	-0.408979	0.208618
Trial1	2	1	noBlindfold	counterclockwise	practice	Free	1	0.5	-0.25	2.568436	1.7831	-1.4502	-0.22479	1.28334776402358	0.211901	-0.35386	0.294433
Trial1	2	1	noBlindfold	counterclockwise	practice	Free	1	0.5	-0.25	2.58844	1.78869	-1.45019	-0.21354	1.28920563672693	0.232823	-0.417233	0.222276
Trial1	2	1	noBlindfold	counterclockwise	practice	Free	1	0.5	-0.25	2.608444	1.80065	-1.4502	-0.20792	1.3013306499469	0.220442	-0.247749	0.2983
Trial1	2	1	noBlindfold	counterclockwise	practice	Free	1	0.5	-0.25	2.628433	1.80649	-1.45018	-0.20219	1.30736443709173	0.283397	-0.416916	0.296312
Trial1	2	1	noBlindfold	counterclockwise	practice	Free	1	0.5	-0.25	2.648438	1.81238	-1.45019	-0.19632	1.31347732840863	0.333944	-0.272933	0.347773
Trial1	2	1	noBlindfold	counterclockwise	practice	Free	1	0.5	-0.25	2.668442	1.81835	-1.45015	-0.19015	1.31970778345974	0.250319	-0.247477	0.298562
Trial1	2	1	noBlindfold	counterclockwise	practice	Free	1	0.5	-0.25	2.688431	1.82437	-1.45014	-0.17779	1.32633715595863	0.090068	-0.277014	0.321752
Trial1	2	1	noBlindfold	counterclockwise	practice	Free	1	0.5	-0.25	2.708435	1.83639	-1.45017	-0.17152	1.33869241899481	0.095768	-0.530744	0.284293
Trial1	2	1	noBlindfold	counterclockwise	practice	Free	1	0.5	-0.25	2.728439	1.84221	-1.45023	-0.16506	1.34489502711492	0.18895	-0.522212	0.250876
Trial1	2	1	noBlindfold	counterclockwise	practice	Free	1	0.5	-0.25	2.748444	1.84816	-1.45025	-0.15877	1.35124327052827	0.11261	-0.581384	0.265149
Trial1	2	1	noBlindfold	counterclockwise	practice	Free	1	0.5	-0.25	2.768433	1.8539	-1.45026	-0.15244	1.35741041856983	0.131214	-0.467094	0.317334
Trial1	2	1	noBlindfold	counterclockwise	practice	Free	1	0.5	-0.25	2.788437	1.85961	-1.45025	-0.13936	1.36410426946876	0.041959	-0.483911	0.303749
Trial1	2	1	noBlindfold	counterclockwise	practice	Free	1	0.5	-0.25	2.808441	1.87102	-1.45022	-0.13303	1.37600074040914	0.041331	-0.424454	0.242286
Trial1	2	1	noBlindfold	counterclockwise	practice	Free	1	0.5	-0.25	2.828445	1.87638	-1.45022	-0.12671	1.38189081967796	0.069692	-0.458189	0.224677
Trial1	2	1	noBlindfold	counterclockwise	practice	Free	1	0.5	-0.25	2.848434	1.88167	-1.45025	-0.12042	1.38773302903156	0.175086	-0.669771	0.274694
Trial1	2	1	noBlindfold	counterclockwise	practice	Free	1	0.5	-0.25	2.868439	1.8869	-1.45032	-0.11399	1.39355319829664	0.165057	-0.682466	0.139996
Trial1	2	1	noBlindfold	counterclockwise	practice	Free	1	0.5	-0.25	2.888443	1.89221	-1.45034	-0.10158	1.40009899685207	0.096307	-0.674003	0.211226
Trial1	2	1	noBlindfold	counterclockwise	practice	Free	1	0.5	-0.25	2.908432	1.9021	-1.45032	-0.095342	1.41060391884793	0.016635	-0.559744	0.226195
Trial1	2	1	noBlindfold	counterclockwise	practice	Free	1	0.5	-0.25	2.928436	1.90678	-1.4503	-0.088881	1.41597645211472	0.014116	-0.521658	0.278217
Trial1	2	1	noBlindfold	counterclockwise	practice	Free	1	0.5	-0.25	2.948441	1.91141	-1.45027	-0.08255	1.42130841695339	-0.0036138	-0.483521	0.259469
Trial1	2	1	noBlindfold	counterclockwise	practice	Free	1	0.5	-0.25	2.968445	1.91574	-1.45025	-0.075966	1.42639672522002	-0.072224	-0.470755	0.224653
Trial1	2	1	noBlindfold	counterclockwise	practice	Free	1	0.5	-0.25	2.988434	1.91985	-1.45025	-0.063174	1.43208866792048	-0.185985	-0.568062	0.259117
Trial1	2	1	noBlindfold	counterclockwise	practice	Free	1	0.5	-0.25	3.008438	1.92712	-1.45037	-0.056647	1.44015859934139	-0.315166	-0.881215	0.341119
Trial1	2	1	noBlindfold	counterclockwise	practice	Free	1	0.5	-0.25	3.028442	1.93013	-1.45042	-0.050073	1.44403692320586	-0.254712	-0.834665	0.35567
Trial1	2	1	noBlindfold	counterclockwise	practice	Free	1	0.5	-0.25	3.048431	1.93271	-1.45042	-0.043507	1.44751411386186	-0.255927	-0.695016	0.50505
Trial1	2	1	noBlindfold	counterclockwise	practice	Free	1	0.5	-0.25	3.068436	1.9349	-1.45037	-0.036665	1.45067224502646	-0.329044	-0.623075	0.608756
Trial1	2	1	noBlindfold	counterclockwise	practice	Free	1	0.5	-0.25	3.08844	1.93678	-1.45031	-0.021793	1.45479052661994	-0.18444	-0.517268	0.673391
Trial1	2	1	noBlindfold	counterclockwise	practice	Free	1	0.5	-0.25	3.108444	1.93954	-1.45022	-0.013455	1.45884510178185	-0.403886	-0.542459	0.758598
Trial1	2	1	noBlindfold	counterclockwise	practice	Free	1	0.5	-0.25	3.128433	1.9404	-1.45024	-0.0049898	1.46108937807396	-0.278299	-0.614381	0.75792
Trial1	2	1	noBlindfold	counterclockwise	practice	Free	1	0.5	-0.25	3.148438	1.94096	-1.45028	0.0038102	1.46314221413087	-0.220488	-0.614373	0.73685
Trial1	2	1	noBlindfold	counterclockwise	practice	Free	1	0.5	-0.25	3.168442	1.94128	-1.45031	0.013241	1.46512259797273	-0.309382	-0.635532	0.721346
Trial1	2	1	noBlindfold	counterclockwise	practice	Free	1	0.5	-0.25	3.188431	1.94134	-1.45031	0.032367	1.46873824489239	-0.266973	-0.635532	0.58936
Trial1	2	1	noBlindfold	counterclockwise	practice	Free	1	0.5	-0.25	3.208435	1.9407	-1.45037	0.04255	1.4701026514665	-0.211534	-0.910599	0.651086
Trial1	2	1	noBlindfold	counterclockwise	practice	Free	1	0.5	-0.25	3.228439	1.94003	-1.45043	0.052565	1.47147270430189	-0.236097	-0.948686	0.629385
Trial1	2	1	noBlindfold	counterclockwise	practice	Free	1	0.5	-0.25	3.248444	1.93922	-1.45048	0.06265	1.47278786430923	-0.212248	-1.033322	0.576126
Trial1	2	1	noBlindfold	counterclockwise	practice	Free	1	0.5	-0.25	3.268433	1.93826	-1.45052	0.073052	1.47409451884242	-0.23978	-1.02909	0.545048
Trial1	2	1	noBlindfold	counterclockwise	practice	Free	1	0.5	-0.25	3.288437	1.93711	-1.45052	0.093196	1.47752106341458	-0.190343	-1.122189	0.335748
Trial1	2	1	noBlindfold	counterclockwise	practice	Free	1	0.5	-0.25	3.308441	1.93451	-1.45056	0.10366	1.47746212003237	-0.050087	-0.986772	0.478759
Trial1	2	1	noBlindfold	counterclockwise	practice	Free	1	0.5	-0.25	3.328445	1.9331	-1.45056	0.11421	1.47865631151355	0.039457	-1.261839	0.547854
Trial1	2	1	noBlindfold	counterclockwise	practice	Free	1	0.5	-0.25	3.348434	1.9318	-1.45059	0.1243	1.47991601562743	0.0049959	-1.189898	0.766463
Trial1	2	1	noBlindfold	counterclockwise	practice	Free	1	0.5	-0.25	3.368439	1.9306	-1.45056	0.13526	1.4815672181678	0.089047	-1.096799	0.724801
Trial1	2	1	noBlindfold	counterclockwise	practice	Free	1	0.5	-0.25	3.388443	1.92951	-1.45055	0.15729	1.48639955776978	0.142896	-1.156044	0.77219
Trial1	2	1	noBlindfold	counterclockwise	practice	Free	1	0.5	-0.25	3.408432	1.92799	-1.4505	0.16864	1.48809098405839	0.302713	-1.062944	0.696975
Trial1	2	1	noBlindfold	counterclockwise	practice	Free	1	0.5	-0.25	3.428436	1.92762	-1.45052	0.18054	1.49112833258107	0.369102	-1.096799	0.679384
Trial1	2	1	noBlindfold	counterclockwise	practice	Free	1	0.5	-0.25	3.448441	1.92759	-1.45054	0.19225	1.49452288220247	0.522128	-1.105262	0.655107
Trial1	2	1	noBlindfold	counterclockwise	practice	Free	1	0.5	-0.25	3.468445	1.92799	-1.45058	0.20448	1.49856844639626	0.462429	-1.253375	0.875214
Trial1	2	1	noBlindfold	counterclockwise	practice	Free	1	0.5	-0.25	3.488434	1.92882	-1.45059	0.22883	1.5069189747046	0.624416	-1.117958	0.486463
Trial1	2	1	noBlindfold	counterclockwise	practice	Free	1	0.5	-0.25	3.508438	1.93197	-1.45058	0.2409	1.51377702675317	0.574988	-1.050249	0.590677
Trial1	2	1	noBlindfold	counterclockwise	practice	Free	1	0.5	-0.25	3.528442	1.93421	-1.45056	0.25307	1.51988089129832	0.642062	-1.274534	0.711322
Trial1	2	1	noBlindfold	counterclockwise	practice	Free	1	0.5	-0.25	3.548431	1.93692	-1.45061	0.26532	1.52652991580614	0.667602	-1.270302	0.68971
Trial1	2	1	noBlindfold	counterclockwise	practice	Free	1	0.5	-0.25	3.568436	1.94015	-1.45062	0.27803	1.53389953281059	0.656347	-1.325316	0.626104
Trial1	2	1	noBlindfold	counterclockwise	practice	Free	1	0.5	-0.25	3.58844	1.94398	-1.45064	0.30302	1.54625654384791	0.660926	-1.291461	0.733753
Trial1	2	1	noBlindfold	counterclockwise	practice	Free	1	0.5	-0.25	3.608444	1.95256	-1.45063	0.31613	1.55898478488168	0.449404	-1.304157	0.697189
Trial1	2	1	noBlindfold	counterclockwise	practice	Free	1	0.5	-0.25	3.628433	1.95727	-1.45061	0.32902	1.56808803394597	0.483364	-1.024858	0.765041
Trial1	2	1	noBlindfold	counterclockwise	practice	Free	1	0.5	-0.25	3.648438	1.96238	-1.45058	0.34208	1.57769255231125	0.36316	-1.304157	0.742358
Trial1	2	1	noBlindfold	counterclockwise	practice	Free	1	0.5	-0.25	3.668442	1.96753	-1.45062	0.35561	1.58757922267299	0.275073	-1.266071	0.694869
Trial1	2	1	noBlindfold	counterclockwise	practice	Free	1	0.5	-0.25	3.688431	1.97293	-1.45062	0.38169	1.60267117694101	0.238161	-1.333779	0.543206
Trial1	2	1	noBlindfold	counterclockwise	practice	Free	1	0.5	-0.25	3.708435	1.98338	-1.45069	0.39453	1.61735443805156	0.172214	-1.304157	0.344424
Trial1	2	1	noBlindfold	counterclockwise	practice	Free	1	0.5	-0.25	3.728439	1.98872	-1.45067	0.40765	1.62751054521257	0.247	-1.376097	0.456043
Trial1	2	1	noBlindfold	counterclockwise	practice	Free	1	0.5	-0.25	3.748444	1.9939	-1.45068	0.42022	1.63735515598043	0.184925	-1.291461	0.363136
Trial1	2	1	noBlindfold	counterclockwise	practice	Free	1	0.5	-0.25	3.768433	1.99909	-1.45066	0.43299	1.64734515418278	0.209329	-1.439574	0.396993
Trial1	2	1	noBlindfold	counterclockwise	practice	Free	1	0.5	-0.25	3.788437	2.00442	-1.45068	0.45726	1.66237672876703	0.109417	-1.308389	0.381365
Trial1	2	1	noBlindfold	counterclockwise	practice	Free	1	0.5	-0.25	3.808441	2.01447	-1.45062	0.46917	1.67655134571901	0.223993	-1.274534	0.355962
Trial1	2	1	noBlindfold	counterclockwise	practice	Free	1	0.5	-0.25	3.828445	2.01942	-1.45065	0.4813	1.68624925296272	0.116398	-1.202594	0.478704
Trial1	2	1	noBlindfold	counterclockwise	practice	Free	1	0.5	-0.25	3.848434	2.02446	-1.45065	0.49323	1.69598624351546	0.324967	-1.295693	0.282643
Trial1	2	1	noBlindfold	counterclockwise	practice	Free	1	0.5	-0.25	3.868439	2.02949	-1.45066	0.50467	1.70553993998876	0.249346	-1.19413	0.358297
Trial1	2	1	noBlindfold	counterclockwise	practice	Free	1	0.5	-0.25	3.888443	2.03418	-1.45061	0.52726	1.71983753918826	0.183554	-1.151812	0.419497
Trial1	2	1	noBlindfold	counterclockwise	practice	Free	1	0.5	-0.25	3.908432	2.04397	-1.45061	0.53877	1.73378231123124	0.187934	-1.211057	0.4889
Trial1	2	1	noBlindfold	counterclockwise	practice	Free	1	0.5	-0.25	3.928436	2.04899	-1.45061	0.5499	1.74333303111271	0.217197	-1.211057	0.527536
Trial1	2	1	noBlindfold	counterclockwise	practice	Free	1	0.5	-0.25	3.948441	2.05388	-1.4506	0.56101	1.75279211710139	0.255224	-1.177203	0.505682
Trial1	2	1	noBlindfold	counterclockwise	practice	Free	1	0.5	-0.25	3.968445	2.05877	-1.45058	0.57249	1.76245687474791	0.200661	-1.164507	0.504335
Trial1	2	1	noBlindfold	counterclockwise	practice	Free	1	0.5	-0.25	3.988434	2.06379	-1.45057	0.59481	1.77739771270049	0.286641	-1.223753	0.501543
Trial1	2	1	noBlindfold	counterclockwise	practice	Free	1	0.5	-0.25	4.008438	2.07378	-1.45061	0.60646	1.79173309060255	0.369555	-1.202594	0.642501
Trial1	2	1	noBlindfold	counterclockwise	practice	Free	1	0.5	-0.25	4.028442	2.07894	-1.4506	0.61788	1.80173997171269	0.354986	-1.109494	0.579229
Trial1	2	1	noBlindfold	counterclockwise	practice	Free	1	0.5	-0.25	4.048431	2.08435	-1.45055	0.6295	1.81209425073979	0.273531	-1.003699	0.623111
Trial1	2	1	noBlindfold	counterclockwise	practice	Free	1	0.5	-0.25	4.068436	2.08982	-1.4505	0.64161	1.82277166357037	0.212154	-1.024858	0.611049
Trial1	2	1	noBlindfold	counterclockwise	practice	Free	1	0.5	-0.25	4.08844	2.09503	-1.45051	0.66532	1.83900270119037	0.374991	-1.050249	0.521964
Trial1	2	1	noBlindfold	counterclockwise	practice	Free	1	0.5	-0.25	4.108444	2.10628	-1.45059	0.67735	1.85475438455904	0.42939	-1.058712	0.635483
Trial1	2	1	noBlindfold	counterclockwise	practice	Free	1	0.5	-0.25	4.128433	2.112	-1.45058	0.68985	1.86597479466773	0.43867	-1.156044	0.58597
Trial1	2	1	noBlindfold	counterclockwise	practice	Free	1	0.5	-0.25	4.148438	2.11805	-1.45059	0.70202	1.87734604731889	0.349322	-1.177203	0.519805
Trial1	2	1	noBlindfold	counterclockwise	practice	Free	1	0.5	-0.25	4.168442	2.12402	-1.45061	0.7141	1.88863180643728	0.329796	-1.211057	0.327355
Trial1	2	1	noBlindfold	counterclockwise	practice	Free	1	0.5	-0.25	4.188431	2.13025	-1.45062	0.73817	1.90635647022864	0.319726	-1.321084	0.351217
Trial1	2	1	noBlindfold	counterclockwise	practice	Free	1	0.5	-0.25	4.208435	2.14246	-1.45069	0.74988	1.92287161605285	0.245885	-1.604615	0.110152
Trial1	2	1	noBlindfold	counterclockwise	practice	Free	1	0.5	-0.25	4.228439	2.14853	-1.45079	0.76063	1.9336556576321	0.278214	-1.714641	-0.103521
Trial1	2	1	noBlindfold	counterclockwise	practice	Free	1	0.5	-0.25	4.248444	2.15466	-1.45084	0.7708	1.94420479878487	0.053728	-1.519979	-0.036391
Trial1	2	1	noBlindfold	counterclockwise	practice	Free	1	0.5	-0.25	4.268433	2.16037	-1.45082	0.78073	1.95428586922788	-0.0026862	-1.511515	0.014171
Trial1	2	1	noBlindfold	counterclockwise	practice	Free	1	0.5	-0.25	4.288437	2.1658	-1.45077	0.79875	1.96844265415036	-0.064657	-1.431111	0.0055901
Trial1	2	1	noBlindfold	counterclockwise	practice	Free	1	0.5	-0.25	4.308441	2.17582	-1.45077	0.8073	1.98147830632922	-0.318062	-1.676555	-0.045951
Trial1	2	1	noBlindfold	counterclockwise	practice	Free	1	0.5	-0.25	4.328445	2.18015	-1.45083	0.81509	1.98930159594176	-0.485637	-1.820436	0.0199
Trial1	2	1	noBlindfold	counterclockwise	practice	Free	1	0.5	-0.25	4.348434	2.18365	-1.45087	0.82245	1.99620298147946	-0.552676	-1.642701	0.0042397
Trial1	2	1	noBlindfold	counterclockwise	practice	Free	1	0.5	-0.25	4.368439	2.18642	-1.45086	0.82966	2.00241803992285	-0.600781	-1.655396	0.166152
Trial1	2	1	noBlindfold	counterclockwise	practice	Free	1	0.5	-0.25	4.388443	2.18851	-1.45085	0.84306	2.01142885063252	-0.626927	-1.731569	0.273113
Trial1	2	1	noBlindfold	counterclockwise	practice	Free	1	0.5	-0.25	4.408432	2.19033	-1.45084	0.84969	2.01656480544104	-0.847779	-1.634237	0.543598
Trial1	2	1	noBlindfold	counterclockwise	practice	Free	1	0.5	-0.25	4.428436	2.19009	-1.45081	0.85671	2.02020074989542	-0.90702	-1.528442	0.560614
Trial1	2	1	noBlindfold	counterclockwise	practice	Free	1	0.5	-0.25	4.448441	2.18899	-1.45079	0.86317	2.02282829662296	-1.011369	-1.655396	0.651731
Trial1	2	1	noBlindfold	counterclockwise	practice	Free	1	0.5	-0.25	4.468445	2.18712	-1.45079	0.87013	2.02510863525305	-1.036849	-1.625774	0.623313
Trial1	2	1	noBlindfold	counterclockwise	practice	Free	1	0.5	-0.25	4.488434	2.18436	-1.45082	0.88376	2.0303892197077	-1.089268	-1.790814	0.599097
Trial1	2	1	noBlindfold	counterclockwise	practice	Free	1	0.5	-0.25	4.508438	2.17652	-1.45091	0.89054	2.02769582957139	-1.427475	-1.883913	0.470075
Trial1	2	1	noBlindfold	counterclockwise	practice	Free	1	0.5	-0.25	4.528442	2.17123	-1.45094	0.89764	2.0273350781418	-1.129887	-1.862754	0.603398
Trial1	2	1	noBlindfold	counterclockwise	practice	Free	1	0.5	-0.25	4.548431	2.16526	-1.45095	0.90482	2.02649951267223	-1.125518	-1.896609	0.763674
Trial1	2	1	noBlindfold	counterclockwise	practice	Free	1	0.5	-0.25	4.568436	2.15839	-1.45091	0.91275	2.02539998956067	-1.474872	-1.668092	0.848917
Trial1	2	1	noBlindfold	counterclockwise	practice	Free	1	0.5	-0.25	4.58844	2.15029	-1.45085	0.92816	2.02768787988287	-1.490055	-1.672323	0.601081
Trial1	2	1	noBlindfold	counterclockwise	practice	Free	1	0.5	-0.25	4.608444	2.1325	-1.45088	0.93647	2.01810980084107	-1.329841	-1.672323	0.903752
Trial1	2	1	noBlindfold	counterclockwise	practice	Free	1	0.5	-0.25	4.628433	2.12242	-1.45087	0.94544	2.01527260485702	-1.144621	-1.811973	0.868547
Trial1	2	1	noBlindfold	counterclockwise	practice	Free	1	0.5	-0.25	4.648438	2.11143	-1.4509	0.9544801	2.01183463885391	-1.332366	-1.78235	0.813844
Trial1	2	1	noBlindfold	counterclockwise	practice	Free	1	0.5	-0.25	4.668442	2.10012	-1.45091	0.96383	2.00842412989598	-1.233131	-1.926231	0.799588
Trial1	2	1	noBlindfold	counterclockwise	practice	Free	1	0.5	-0.25	4.688431	2.08816	-1.45094	0.98428	2.0113924399825	-1.314075	-1.769655	1.010965
Trial1	2	1	noBlindfold	counterclockwise	practice	Free	1	0.5	-0.25	4.708435	2.06212	-1.45088	0.99527	1.99772775401831	-1.060196	-1.71041	1.153798
Trial1	2	1	noBlindfold	counterclockwise	practice	Free	1	0.5	-0.25	4.728439	2.04862	-1.45087	1.0072	1.99468686927381	-1.17932	-1.850059	1.267972
Trial1	2	1	noBlindfold	counterclockwise	practice	Free	1	0.5	-0.25	4.748444	2.03469	-1.45091	1.01929	1.99157478597184	-1.075348	-1.799277	0.990714
Trial1	2	1	noBlindfold	counterclockwise	practice	Free	1	0.5	-0.25	4.768433	2.01994	-1.45094	1.03191	1.98834370885936	-0.977579	-2.053185	1.158372
Trial1	2	1	noBlindfold	counterclockwise	practice	Free	1	0.5	-0.25	4.788437	2.00534	-1.45098	1.0589	1.99481027197323	-0.879916	-1.841595	1.148773
Trial1	2	1	noBlindfold	counterclockwise	practice	Free	1	0.5	-0.25	4.808441	1.97515	-1.45099	1.07256	1.98121998635395	-0.826108	-2.006636	0.823434
Trial1	2	1	noBlindfold	counterclockwise	practice	Free	1	0.5	-0.25	4.828445	1.96001	-1.45098	1.08677	1.97954115646942	-0.983415	-1.934695	0.802407
Trial1	2	1	noBlindfold	counterclockwise	practice	Free	1	0.5	-0.25	4.848434	1.94415	-1.451	1.1007	1.97736179919752	-0.811992	-2.13359	0.749436
Trial1	2	1	noBlindfold	counterclockwise	practice	Free	1	0.5	-0.25	4.868439	1.92859	-1.45104	1.11488	1.97579516596885	-0.837305	-2.032026	0.794564
Trial1	2	1	noBlindfold	counterclockwise	practice	Free	1	0.5	-0.25	4.888443	1.91289	-1.45104	1.14427	1.9850054676035	-0.861797	-1.960086	0.862604
Trial1	2	1	noBlindfold	counterclockwise	practice	Free	1	0.5	-0.25	4.908432	1.88056	-1.45103	1.15928	1.97281938294412	-0.815455	-2.103967	0.643802
Trial1	2	1	noBlindfold	counterclockwise	practice	Free	1	0.5	-0.25	4.928436	1.86447	-1.45104	1.17777	1.97491914279808	-0.889705	-2.04049	0.593792
Trial1	2	1	noBlindfold	counterclockwise	practice	Free	1	0.5	-0.25	4.948441	1.8434	-1.45108	1.18834	1.96813245793931	-0.714511	-2.125126	0.477995
Trial1	2	1	noBlindfold	counterclockwise	practice	Free	1	0.5	-0.25	4.968445	1.8316	-1.4511	1.20411	1.97169843413809	-0.833195	-2.230921	0.79313
Trial1	2	1	noBlindfold	counterclockwise	practice	Free	1	0.5	-0.25	4.988434	1.81392	-1.45111	1.23167	1.98033630372729	-0.834515	-2.213994	0.567731
Trial1	2	1	noBlindfold	counterclockwise	practice	Free	1	0.5	-0.25	5.008438	1.78252	-1.4511	1.24564	1.97022752880623	-0.701641	-2.201298	0.460646
Trial1	2	1	noBlindfold	counterclockwise	practice	Free	1	0.5	-0.25	5.028442	1.76594	-1.45114	1.25986	1.9703505368017	-0.632198	-2.379034	0.455366
Trial1	2	1	noBlindfold	counterclockwise	practice	Free	1	0.5	-0.25	5.048431	1.75004	-1.45117	1.27351	1.9707061663972	-0.634092	-2.319789	0.464559
Trial1	2	1	noBlindfold	counterclockwise	practice	Free	1	0.5	-0.25	5.068436	1.7343	-1.45116	1.28686	1.97115064489431	-0.477203	-2.324021	0.299284
Trial1	2	1	noBlindfold	counterclockwise	practice	Free	1	0.5	-0.25	5.08844	1.71881	-1.4512	1.31269	1.98179154795067	-0.39754	-2.616015	0.239549
Trial1	2	1	noBlindfold	counterclockwise	practice	Free	1	0.5	-0.25	5.108444	1.68843	-1.45128	1.32489	1.97297851613565	-0.466019	-2.535611	0.421259
Trial1	2	1	noBlindfold	counterclockwise	practice	Free	1	0.5	-0.25	5.128433	1.67353	-1.4513	1.33718	1.973908131262	-0.460665	-2.497524	0.370194
Trial1	2	1	noBlindfold	counterclockwise	practice	Free	1	0.5	-0.25	5.148438	1.65936	-1.45128	1.34889	1.97498478359314	-0.415145	-2.607551	0.374996
Trial1	2	1	noBlindfold	counterclockwise	practice	Free	1	0.5	-0.25	5.168442	1.6455	-1.45127	1.36039	1.97624051284306	-0.407343	-2.395961	0.372362
Trial1	2	1	noBlindfold	counterclockwise	practice	Free	1	0.5	-0.25	5.188431	1.63198	-1.45126	1.38325	1.98717994808937	-0.37856	-2.535611	0.402204
Trial1	2	1	noBlindfold	counterclockwise	practice	Free	1	0.5	-0.25	5.208435	1.60524	-1.45129	1.39393	1.98092431395758	-0.292102	-2.51022	0.341163
Trial1	2	1	noBlindfold	counterclockwise	practice	Free	1	0.5	-0.25	5.228439	1.59285	-1.45131	1.40441	1.9827741979369	-0.356273	-2.679492	0.453312
Trial1	2	1	noBlindfold	counterclockwise	practice	Free	1	0.5	-0.25	5.248444	1.58116	-1.4513	1.4148	1.98506061329615	-0.406236	-2.404425	0.574652
Trial1	2	1	noBlindfold	counterclockwise	practice	Free	1	0.5	-0.25	5.268433	1.56904	-1.45125	1.42509	1.98715192009709	-0.407659	-2.412888	0.516115
Trial1	2	1	noBlindfold	counterclockwise	practice	Free	1	0.5	-0.25	5.288437	1.55751	-1.45122	1.44598	1.99866851768918	-0.50888	-2.438279	0.4827
Trial1	2	1	noBlindfold	counterclockwise	practice	Free	1	0.5	-0.25	5.308441	1.5347	-1.45121	1.45659	1.99575878594949	-0.528595	-2.307093	0.840555
Trial1	2	1	noBlindfold	counterclockwise	practice	Free	1	0.5	-0.25	5.328445	1.52367	-1.45117	1.46795	1.99981317845144	-0.513648	-2.137821	1.080695
Trial1	2	1	noBlindfold	counterclockwise	practice	Free	1	0.5	-0.25	5.348434	1.51234	-1.4511	1.47985	2.00429868310389	-0.567032	-2.218226	1.133954
Trial1	2	1	noBlindfold	counterclockwise	practice	Free	1	0.5	-0.25	5.368439	1.501	-1.45108	1.49159	2.00876495968336	-0.63169	-2.048954	1.249953
Trial1	2	1	noBlindfold	counterclockwise	practice	Free	1	0.5	-0.25	5.388443	1.49025	-1.45106	1.5179	2.02634281017266	-0.742259	-2.20553	1.364124
Trial1	2	1	noBlindfold	counterclockwise	practice	Free	1	0.5	-0.25	5.408432	1.46745	-1.45108	1.5322	2.02785504420195	-0.743171	-2.235153	1.395592
Trial1	2	1	noBlindfold	counterclockwise	practice	Free	1	0.5	-0.25	5.428436	1.45567	-1.45108	1.54674	2.03508710977956	-0.74661	-2.125126	1.399304
Trial1	2	1	noBlindfold	counterclockwise	practice	Free	1	0.5	-0.25	5.448441	1.44404	-1.45106	1.56187	2.04305756902397	-0.604807	-2.125126	1.286728
Trial1	2	1	noBlindfold	counterclockwise	practice	Free	1	0.5	-0.25	5.468445	1.43228	-1.45108	1.57759	2.05164106548758	-0.763184	-2.091272	1.511852
Trial1	2	1	noBlindfold	counterclockwise	practice	Free	1	0.5	-0.25	5.488434	1.42032	-1.4511	1.61153	2.07660375371132	-0.984146	-2.192835	1.441248
Trial1	2	1	noBlindfold	counterclockwise	practice	Free	1	0.5	-0.25	5.508438	1.39529	-1.45108	1.62977	2.08208529407509	-0.798976	-2.230921	1.455284
Trial1	2	1	noBlindfold	counterclockwise	practice	Free	1	0.5	-0.25	5.528442	1.3826	-1.45108	1.64794	2.09312178896128	-0.796959	-2.256312	1.324274
Trial1	2	1	noBlindfold	counterclockwise	practice	Free	1	0.5	-0.25	5.548431	1.36933	-1.45111	1.6664	2.10435817209513	-0.712942	-2.294398	1.065102
Trial1	2	1	noBlindfold	counterclockwise	practice	Free	1	0.5	-0.25	5.568436	1.35636	-1.45116	1.68508	2.11610177515865	-0.780535	-2.243616	1.048898
Trial1	2	1	noBlindfold	counterclockwise	practice	Free	1	0.5	-0.25	5.58844	1.34328	-1.45117	1.72401	2.14658718214079	-0.733994	-2.522915	1.194149
Trial1	2	1	noBlindfold	counterclockwise	practice	Free	1	0.5	-0.25	5.608444	1.31614	-1.45121	1.74229	2.15297559661316	-0.824368	-2.455206	0.743179
Trial1	2	1	noBlindfold	counterclockwise	practice	Free	1	0.5	-0.25	5.628433	1.30331	-1.45125	1.76161	2.16607519278717	-0.557696	-2.666796	0.698317
Trial1	2	1	noBlindfold	counterclockwise	practice	Free	1	0.5	-0.25	5.648438	1.28973	-1.45127	1.78027	2.17845593578269	-0.583749	-2.336716	0.620719
Trial1	2	1	noBlindfold	counterclockwise	practice	Free	1	0.5	-0.25	5.668442	1.27657	-1.45125	1.7999	2.19206538523241	-0.499237	-2.497524	0.72474
Trial1	2	1	noBlindfold	counterclockwise	practice	Free	1	0.5	-0.25	5.688431	1.26306	-1.45125	1.83579	2.22098629200441	-0.332425	-2.55677	0.737018
Trial1	2	1	noBlindfold	counterclockwise	practice	Free	1	0.5	-0.25	5.708435	1.23712	-1.45129	1.85355	2.2289612748513	-0.474152	-2.713346	0.599902
Trial1	2	1	noBlindfold	counterclockwise	practice	Free	1	0.5	-0.25	5.728439	1.22428	-1.4513	1.87145	2.24168048507252	-0.339178	-2.459438	0.446137
Trial1	2	1	noBlindfold	counterclockwise	practice	Free	1	0.5	-0.25	5.748444	1.21082	-1.45131	1.88845	2.25349351476034	-0.539765	-2.484829	0.357447
Trial1	2	1	noBlindfold	counterclockwise	practice	Free	1	0.5	-0.25	5.768433	1.1986	-1.4513	1.90516	2.26555874925822	-0.511418	-2.679492	0.502041
Trial1	2	1	noBlindfold	counterclockwise	practice	Free	1	0.5	-0.25	5.788437	1.18612	-1.45129	1.93825	2.29329436539704	-0.437467	-2.730273	0.650862
Trial1	2	1	noBlindfold	counterclockwise	practice	Free	1	0.5	-0.25	5.808441	1.16116	-1.45131	1.95457	2.30157796677344	-0.451187	-2.624478	0.320193
Trial1	2	1	noBlindfold	counterclockwise	practice	Free	1	0.5	-0.25	5.828445	1.14875	-1.45132	1.97007	2.31291752421799	-0.478628	-2.72181	0.739617
Trial1	2	1	noBlindfold	counterclockwise	practice	Free	1	0.5	-0.25	5.848434	1.13684	-1.45132	1.98531	2.32425822810094	-0.447084	-2.577929	0.689084
Trial1	2	1	noBlindfold	counterclockwise	practice	Free	1	0.5	-0.25	5.868439	1.12506	-1.45133	2.00033	2.33552672544202	-0.575998	-2.590624	0.692655
Trial1	2	1	noBlindfold	counterclockwise	practice	Free	1	0.5	-0.25	5.888443	1.11338	-1.45135	2.03068	2.36172309207547	-0.533173	-2.586392	0.664686
Trial1	2	1	noBlindfold	counterclockwise	practice	Free	1	0.5	-0.25	5.908432	1.08958	-1.45129	2.04059	2.36524993874032	-0.609798	-2.72181	0.951076
Trial1	2	1	noBlindfold	counterclockwise	practice	Free	1	0.5	-0.25	5.928436	1.07998	-1.45137	2.04189	2.36413562479714	-1.213807	-2.692187	3.259683
Trial1	2	1	noBlindfold	counterclockwise	practice	Free	1	0.5	-0.25	5.948441	1.07229	-1.45115	2.04072	2.36112557272679	-1.366345	-0.694778	3.436488
Trial1	2	1	noBlindfold	counterclockwise	practice	Free	1	0.5	-0.25	5.968445	1.06539	-1.45072	2.03906	2.35785115211194	-1.581489	-1.972781	4.229214
Trial1	2	1	noBlindfold	counterclockwise	practice	Free	1	0.5	-0.25	5.988434	1.05867	-1.45076	2.03576	2.35304285056358	-1.18413	-1.329548	3.80916
Trial1	2	1	noBlindfold	counterclockwise	practice	Free	1	0.5	-0.25	6.008438	1.04615	-1.45103	2.03431	2.3486914109177	-1.137042	-2.379034	3.360914
Trial1	2	1	noBlindfold	counterclockwise	practice	Free	1	0.5	-0.25	6.028442	1.04051	-1.45115	2.03304	2.34615067249181	-1.102421	-2.472134	3.335599
Trial1	2	1	noBlindfold	counterclockwise	practice	Free	1	0.5	-0.25	6.048431	1.03598	-1.45123	2.03192	2.34402074055118	-0.955159	-2.353643	3.387318
Trial1	2	1	noBlindfold	counterclockwise	practice	Free	1	0.5	-0.25	6.068436	1.03156	-1.4512	2.03086	2.34198165513522	-1.277685	-2.184371	3.741887
Trial1	2	1	noBlindfold	counterclockwise	practice	Free	1	0.5	-0.25	6.08844	1.02746	-1.45114	2.02915	2.33938855125428	-1.258345	-2.328252	4.003172
Trial1	2	1	noBlindfold	counterclockwise	practice	Free	1	0.5	-0.25	6.108444	1.02087	-1.45105	2.0284	2.33718031657676	-1.303405	-2.019331	4.386588
Trial1	2	1	noBlindfold	counterclockwise	practice	Free	1	0.5	-0.25	6.128433	1.01797	-1.45101	2.02781	2.33596055669278	-1.152352	-1.977013	4.54784
Trial1	2	1	noBlindfold	counterclockwise	practice	Free	1	0.5	-0.25	6.148438	1.01568	-1.451	2.02731	2.33496598955003	-1.208037	-2.08704	4.541232
Trial1	2	1	noBlindfold	counterclockwise	practice	Free	1	0.5	-0.25	6.168442	1.01373	-1.451	2.02693	2.33416563578431	-1.201995	-1.845827	4.627939
Trial1	2	1	noBlindfold	counterclockwise	practice	Free	1	0.5	-0.25	6.188431	1.01226	-1.45095	2.02656	2.33348152137624	-1.187817	-1.883913	4.676439
Trial1	2	1	noBlindfold	counterclockwise	practice	Free	1	0.5	-0.25	6.208435	1.01084	-1.45094	2.02655	2.33316045656179	-1.086585	-1.955854	4.520158
Trial1	2	1	noBlindfold	counterclockwise	practice	Free	1	0.5	-0.25	6.228439	1.01079	-1.45096	2.02655	2.33314949482258	-1.221758	-1.985477	4.438138
Trial1	2	1	noBlindfold	counterclockwise	practice	Free	1	0.5	-0.25	6.248444	1.01078	-1.45097	2.02655	2.33314732869517	-1.264343	-1.930463	4.37098
Trial1	2	1	noBlindfold	counterclockwise	practice	Free	1	0.5	-0.25	6.268433	1.01078	-1.45097	2.02654	2.33313755802439	-1.213095	-1.943159	4.223664
Trial1	2	1	noBlindfold	counterclockwise	practice	Free	1	0.5	-0.25	6.288437	1.01077	-1.45097	2.02651	2.3331060277054	-1.340858	-1.930463	4.022193
Trial1	2	1	noBlindfold	counterclockwise	practice	Free	1	0.5	-0.25	6.308441	1.01063	-1.45095	2.02641	2.33297768518233	-1.859419	-1.841595	3.852552
Trial1	2	1	noBlindfold	counterclockwise	practice	Free	1	0.5	-0.25	6.328445	1.01024	-1.45092	2.02622	2.332706950972	-1.898843	-1.761191	3.871863
Trial1	2	1	noBlindfold	counterclockwise	practice	Free	1	0.5	-0.25	6.348434	1.00948	-1.4509	2.02593	2.33225789875547	-1.905523	-1.795046	3.775026
Trial1	2	1	noBlindfold	counterclockwise	practice	Free	1	0.5	-0.25	6.368439	1.00829	-1.45091	2.02551	2.33158846008324	-2.005357	-1.883913	3.594007
Trial1	2	1	noBlindfold	counterclockwise	practice	Free	1	0.5	-0.25	6.388443	1.00662	-1.45093	2.02429	2.3300341766867	-2.011984	-1.841595	3.536483
Trial1	2	1	noBlindfold	counterclockwise	practice	Free	1	0.5	-0.25	6.408432	1.00171	-1.4509	2.02351	2.32820971728878	-1.988924	-1.778118	3.573978
Trial1	2	1	noBlindfold	counterclockwise	practice	Free	1	0.5	-0.25	6.428436	0.99866	-1.45089	2.0226	2.32666548744853	-2.079083	-1.790814	3.54354
Trial1	2	1	noBlindfold	counterclockwise	practice	Free	1	0.5	-0.25	6.448441	0.99501	-1.4509	2.0215	2.32481131940648	-2.084935	-1.824668	3.508544
Trial1	2	1	noBlindfold	counterclockwise	practice	Free	1	0.5	-0.25	6.468445	0.99058	-1.4509	2.02039	2.32278704653227	-2.025045	-1.790814	3.5983
Trial1	2	1	noBlindfold	counterclockwise	practice	Free	1	0.5	-0.25	6.488434	0.98609	-1.45089	2.01782	2.31932998696871	-1.808893	-1.697714	3.6556
Trial1	2	1	noBlindfold	counterclockwise	practice	Free	1	0.5	-0.25	6.508438	0.97565	-1.45087	2.01639	2.31576464090607	-2.089228	-1.71041	3.644074
Trial1	2	1	noBlindfold	counterclockwise	practice	Free	1	0.5	-0.25	6.528442	0.9698	-1.45086	2.01481	2.31302329390782	-2.072834	-1.727337	3.713685
Trial1	2	1	noBlindfold	counterclockwise	practice	Free	1	0.5	-0.25	6.548431	0.96325	-1.45086	2.01318	2.31010484436862	-1.978976	-1.765423	3.7512
Trial1	2	1	noBlindfold	counterclockwise	practice	Free	1	0.5	-0.25	6.568436	0.95648	-1.45089	2.01149	2.30710022801682	-1.905501	-1.858523	3.700558
Trial1	2	1	noBlindfold	counterclockwise	practice	Free	1	0.5	-0.25	6.58844	0.94942	-1.45093	2.00794	2.30223188557151	-1.81076	-1.824668	3.721592
Trial1	2	1	noBlindfold	counterclockwise	practice	Free	1	0.5	-0.25	6.608444	0.93435	-1.45091	2.00611	2.29754042452921	-1.90284	-1.765423	3.88586
Trial1	2	1	noBlindfold	counterclockwise	practice	Free	1	0.5	-0.25	6.628433	0.9265	-1.45089	2.00417	2.29416310251687	-1.922495	-1.811973	3.912338
Trial1	2	1	noBlindfold	counterclockwise	practice	Free	1	0.5	-0.25	6.648438	0.91807	-1.45089	2.00222	2.2906935821872	-1.928873	-1.845827	3.900071
Trial1	2	1	noBlindfold	counterclockwise	practice	Free	1	0.5	-0.25	6.668442	0.90954	-1.4509	2.00024	2.287204054747	-1.847295	-1.811973	3.923241
Trial1	2	1	noBlindfold	counterclockwise	practice	Free	1	0.5	-0.25	6.688431	0.90078	-1.4509	1.99615	2.28162541273798	-1.730828	-1.748496	3.974965
Trial1	2	1	noBlindfold	counterclockwise	practice	Free	1	0.5	-0.25	6.708435	0.88273	-1.45082	1.99411	2.27651321819633	-1.868713	-1.566528	4.090334
Trial1	2	1	noBlindfold	counterclockwise	practice	Free	1	0.5	-0.25	6.728439	0.87284	-1.45077	1.99198	2.27277006800736	-1.782928	-1.464965	4.05977
Trial1	2	1	noBlindfold	counterclockwise	practice	Free	1	0.5	-0.25	6.748444	0.86327	-1.45075	1.98989	2.26915684314352	-1.725884	-1.519979	4.03559
Trial1	2	1	noBlindfold	counterclockwise	practice	Free	1	0.5	-0.25	6.768433	0.85351	-1.45077	1.98769	2.26544161347777	-1.548343	-1.61731	4.041031
Trial1	2	1	noBlindfold	counterclockwise	practice	Free	1	0.5	-0.25	6.788437	0.84312	-1.45082	1.98372	2.25991961028902	-1.351118	-1.786582	4.094418
Trial1	2	1	noBlindfold	counterclockwise	practice	Free	1	0.5	-0.25	6.808441	0.82402	-1.45089	1.98169	2.25508955110158	-1.407401	-1.646933	3.955109
Trial1	2	1	noBlindfold	counterclockwise	practice	Free	1	0.5	-0.25	6.82843	0.81409	-1.45088	1.97976	2.25177305450455	-1.397245	-1.761191	3.911506
Trial1	2	1	noBlindfold	counterclockwise	practice	Free	1	0.5	-0.25	6.848434	0.80446	-1.45087	1.97785	2.2485577292646	-1.379804	-1.803509	3.783679
Trial1	2	1	noBlindfold	counterclockwise	practice	Free	1	0.5	-0.25	6.868439	0.79487	-1.45086	1.97586	2.24530645261455	-1.404416	-1.7358	3.6948
Trial1	2	1	noBlindfold	counterclockwise	practice	Free	1	0.5	-0.25	6.888443	0.78504	-1.45088	1.97226	2.24046586978669	-1.311336	-1.803509	3.556177
Trial1	2	1	noBlindfold	counterclockwise	practice	Free	1	0.5	-0.25	6.908432	0.76609	-1.45092	1.97044	2.23632686211589	-1.303173	-1.816205	3.48799
Trial1	2	1	noBlindfold	counterclockwise	practice	Free	1	0.5	-0.25	6.928436	0.75644	-1.45092	1.96871	2.23348053918944	-1.176617	-1.752728	3.44063
Trial1	2	1	noBlindfold	counterclockwise	practice	Free	1	0.5	-0.25	6.948441	0.74716	-1.45091	1.967	2.23073465658168	-1.238461	-1.854291	3.325324
Trial1	2	1	noBlindfold	counterclockwise	practice	Free	1	0.5	-0.25	6.968445	0.73789	-1.45091	1.96526	2.22799655518232	-1.227913	-1.883913	3.194564
Trial1	2	1	noBlindfold	counterclockwise	practice	Free	1	0.5	-0.25	6.988434	0.72834	-1.45093	1.96199	2.2237443477251	-1.29417	-1.883913	3.004988
Trial1	2	1	noBlindfold	counterclockwise	practice	Free	1	0.5	-0.25	7.008438	0.70997	-1.451	1.96041	2.22036027775226	-1.026354	-2.032026	2.927545
Trial1	2	1	noBlindfold	counterclockwise	practice	Free	1	0.5	-0.25	7.028442	0.70096	-1.45102	1.95888	2.21800260615239	-1.041754	-2.112431	2.91877
Trial1	2	1	noBlindfold	counterclockwise	practice	Free	1	0.5	-0.25	7.048431	0.69205	-1.45102	1.95728	2.21561918409374	-1.090158	-2.053185	2.893658
Trial1	2	1	noBlindfold	counterclockwise	practice	Free	1	0.5	-0.25	7.068436	0.68297	-1.451	1.95586	2.21343531927197	-1.208441	-1.930463	2.925856
Trial1	2	1	noBlindfold	counterclockwise	practice	Free	1	0.5	-0.25	7.08844	0.6742	-1.45097	1.95292	2.20979682090874	-1.089021	-1.871218	2.989829
Trial1	2	1	noBlindfold	counterclockwise	practice	Free	1	0.5	-0.25	7.108444	0.65634	-1.45094	1.9515	2.20704433636549	-1.213941	-1.888145	3.030379
Trial1	2	1	noBlindfold	counterclockwise	practice	Free	1	0.5	-0.25	7.128433	0.6475199	-1.45093	1.95005	2.20499027686089	-1.287243	-1.706178	3.110958
Trial1	2	1	noBlindfold	counterclockwise	practice	Free	1	0.5	-0.25	7.148438	0.6383901	-1.45089	1.94864	2.20299117902539	-1.245209	-1.646933	3.264027
Trial1	2	1	noBlindfold	counterclockwise	practice	Free	1	0.5	-0.25	7.168442	0.62941	-1.45084	1.94722	2.20102761058317	-1.333191	-1.591919	3.268934
Trial1	2	1	noBlindfold	counterclockwise	practice	Free	1	0.5	-0.25	7.188431	0.6202	-1.4508	1.9443	2.19758964440999	-1.331133	-1.57076	3.279706
Trial1	2	1	noBlindfold	counterclockwise	practice	Free	1	0.5	-0.25	7.208435	0.60077	-1.45086	1.94285	2.19516427857574	-1.2768	-1.87545	3.177123
Trial1	2	1	noBlindfold	counterclockwise	practice	Free	1	0.5	-0.25	7.228439	0.5909	-1.45093	1.94136	2.19324450216274	-1.392984	-1.989708	3.166443
Trial1	2	1	noBlindfold	counterclockwise	practice	Free	1	0.5	-0.25	7.248444	0.5806	-1.45097	1.93993	2.19141269570779	-1.318538	-1.888145	3.162058
Trial1	2	1	noBlindfold	counterclockwise	practice	Free	1	0.5	-0.25	7.268433	0.57048	-1.45101	1.93842	2.18955457896703	-1.250764	-2.078576	3.135912
Trial1	2	1	noBlindfold	counterclockwise	practice	Free	1	0.5	-0.25	7.288437	0.55967	-1.45103	1.93567	2.18648425853739	-1.289796	-2.150517	3.124218
Trial1	2	1	noBlindfold	counterclockwise	practice	Free	1	0.5	-0.25	7.308441	0.53933	-1.45101	1.93424	2.18459404812894	-1.413398	-1.922	3.201227
Trial1	2	1	noBlindfold	counterclockwise	practice	Free	1	0.5	-0.25	7.32843	0.52842	-1.45096	1.93289	2.18307493635638	-1.291388	-1.752728	3.334083
Trial1	2	1	noBlindfold	counterclockwise	practice	Free	1	0.5	-0.25	7.348434	0.51794	-1.45093	1.93147	2.18154380273028	-1.213176	-1.930463	3.232451
Trial1	2	1	noBlindfold	counterclockwise	practice	Free	1	0.5	-0.25	7.368439	0.50668	-1.45091	1.93011	2.18012021171327	-1.249695	-1.769655	3.141879
Trial1	2	1	noBlindfold	counterclockwise	practice	Free	1	0.5	-0.25	7.388443	0.49561	-1.45092	1.92733	2.17733444271473	-1.306067	-1.883913	3.060103
Trial1	2	1	noBlindfold	counterclockwise	practice	Free	1	0.5	-0.25	7.408432	0.4726	-1.45094	1.92599	2.17616248844956	-1.213364	-1.913536	2.725209
Trial1	2	1	noBlindfold	counterclockwise	practice	Free	1	0.5	-0.25	7.428436	0.46059	-1.45096	1.92472	2.17507699181554	-1.24563	-2.099735	2.61012
Trial1	2	1	noBlindfold	counterclockwise	practice	Free	1	0.5	-0.25	7.448441	0.44915	-1.451	1.92338	2.17397479732083	-1.17709	-2.006636	2.603355
Trial1	2	1	noBlindfold	counterclockwise	practice	Free	1	0.5	-0.25	7.468445	0.43689	-1.45106	1.92211	2.1730267080953	-1.181224	-2.167444	2.535676
Trial1	2	1	noBlindfold	counterclockwise	practice	Free	1	0.5	-0.25	7.488434	0.42486	-1.45109	1.91957	2.17087076323397	-1.350612	-2.294398	2.603423
Trial1	2	1	noBlindfold	counterclockwise	practice	Free	1	0.5	-0.25	7.508438	0.39972	-1.45106	1.91834	2.17065757120037	-1.303858	-2.095503	2.526059
Trial1	2	1	noBlindfold	counterclockwise	practice	Free	1	0.5	-0.25	7.528442	0.38696	-1.45107	1.9171	2.17004614083793	-1.141197	-2.222457	2.406277
Trial1	2	1	noBlindfold	counterclockwise	practice	Free	1	0.5	-0.25	7.548431	0.37405	-1.4511	1.91592	2.16957885720531	-1.2805	-2.340948	2.404158
Trial1	2	1	noBlindfold	counterclockwise	practice	Free	1	0.5	-0.25	7.568436	0.36059	-1.45112	1.91478	2.1692643203301	-1.248389	-2.25208	2.486298
Trial1	2	1	noBlindfold	counterclockwise	practice	Free	1	0.5	-0.25	7.58844	0.34694	-1.45111	1.91252	2.16792984565947	-1.281791	-2.171676	2.507978
Trial1	2	1	noBlindfold	counterclockwise	practice	Free	1	0.5	-0.25	7.608444	0.32019	-1.45106	1.91142	2.16888623017311	-1.248102	-2.061649	2.298695
Trial1	2	1	noBlindfold	counterclockwise	practice	Free	1	0.5	-0.25	7.628433	0.30585	-1.45106	1.91043	2.16913630883971	-1.083916	-2.171676	2.125202
Trial1	2	1	noBlindfold	counterclockwise	practice	Free	1	0.5	-0.25	7.648438	0.2918	-1.45109	1.90942	2.16943357528848	-0.988944	-2.37057	1.962508
Trial1	2	1	noBlindfold	counterclockwise	practice	Free	1	0.5	-0.25	7.668442	0.27729	-1.45114	1.90846	2.16991909630515	-0.980624	-2.400193	1.810225
Trial1	2	1	noBlindfold	counterclockwise	practice	Free	1	0.5	-0.25	7.688431	0.26326	-1.45118	1.90675	2.16970429891275	-0.83265	-2.438279	1.688871
Trial1	2	1	noBlindfold	counterclockwise	practice	Free	1	0.5	-0.25	7.708435	0.2348	-1.45123	1.90601	2.17225926143807	-0.924223	-2.548306	1.567996
Trial1	2	1	noBlindfold	counterclockwise	practice	Free	1	0.5	-0.25	7.728439	0.22114	-1.45124	1.90528	2.17324533073919	-0.958947	-2.501756	1.554168
Trial1	2	1	noBlindfold	counterclockwise	practice	Free	1	0.5	-0.25	7.748444	0.20755	-1.45124	1.90462	2.17437670430216	-0.791454	-2.514452	1.519294
Trial1	2	1	noBlindfold	counterclockwise	practice	Free	1	0.5	-0.25	7.768433	0.1941	-1.45124	1.90401	2.17562270216438	-0.777066	-2.505988	1.417206
Trial1	2	1	noBlindfold	counterclockwise	practice	Free	1	0.5	-0.25	7.788437	0.18082	-1.45125	1.90293	2.17646124407087	-0.784031	-2.599088	1.280543
Trial1	2	1	noBlindfold	counterclockwise	practice	Free	1	0.5	-0.25	7.808441	0.15444	-1.45132	1.90246	2.1800219436033	-0.780714	-2.687955	1.174541
Trial1	2	1	noBlindfold	counterclockwise	practice	Free	1	0.5	-0.25	7.82843	0.14171	-1.45132	1.90204	2.18166173072575	-0.849221	-2.573697	1.211118
Trial1	2	1	noBlindfold	counterclockwise	practice	Free	1	0.5	-0.25	7.848434	0.12877	-1.4513	1.90166	2.18344963869497	-0.781957	-2.561001	1.176496
Trial1	2	1	noBlindfold	counterclockwise	practice	Free	1	0.5	-0.25	7.868439	0.11671	-1.45129	1.90132	2.18519779338953	-0.786661	-2.645637	1.15336
Trial1	2	1	noBlindfold	counterclockwise	practice	Free	1	0.5	-0.25	7.888443	0.10365	-1.4513	1.90078	2.18699526282925	-0.758205	-2.76836	1.055702
Trial1	2	1	noBlindfold	counterclockwise	practice	Free	1	0.5	-0.25	7.908432	0.07952	-1.45134	1.90057	2.19129057665412	-0.702572	-2.772591	0.804799
Trial1	2	1	noBlindfold	counterclockwise	practice	Free	1	0.5	-0.25	7.928436	0.067783	-1.45137	1.90039	2.19339652153328	-0.64509	-2.645637	0.710604
Trial1	2	1	noBlindfold	counterclockwise	practice	Free	1	0.5	-0.25	7.948441	0.056325	-1.45138	1.90025	2.19554603335	-0.509199	-2.734505	0.634191
Trial1	2	1	noBlindfold	counterclockwise	practice	Free	1	0.5	-0.25	7.968445	0.044867	-1.45138	1.90013	2.19777278335959	-0.60941	-2.946095	0.626346
Trial1	2	1	noBlindfold	counterclockwise	practice	Free	1	0.5	-0.25	7.988434	0.031865	-1.4514	1.90002	2.20039448272636	-0.51352	-2.8403	0.600035
Trial1	2	1	noBlindfold	counterclockwise	practice	Free	1	0.5	-0.25	8.008438	0.012668	-1.45142	1.9	2.20453903936653	-0.559604	-2.797982	0.593854
Trial1	2	1	noBlindfold	counterclockwise	practice	Free	1	0.5	-0.25	8.028442	0.003151	-1.4514	1.9	2.20666237251406	-0.620529	-2.751432	0.658188
Trial1	2	1	noBlindfold	counterclockwise	practice	Free	1	0.5	-0.25	8.048431	-0.0061429	-1.45137	1.90003	2.2088026612873	-0.552224	-2.776823	0.701471
Trial1	2	1	noBlindfold	counterclockwise	practice	Free	1	0.5	-0.25	8.068436	-0.015771	-1.45136	1.90008	2.21107747095944	-0.670777	-2.641406	0.69911
Trial1	2	1	noBlindfold	counterclockwise	practice	Free	1	0.5	-0.25	8.08844	-0.025176	-1.45136	1.90022	2.21342631144865	-0.682828	-2.751432	0.646078
Trial1	2	1	noBlindfold	counterclockwise	practice	Free	1	0.5	-0.25	8.108444	-0.042959	-1.45138	1.90032	2.21780991237785	-0.893693	-2.734505	0.642921
Trial1	2	1	noBlindfold	counterclockwise	practice	Free	1	0.5	-0.25	8.128433	-0.051742	-1.45137	1.90044	2.22009264100276	-0.763851	-2.662565	0.613407
Trial1	2	1	noBlindfold	counterclockwise	practice	Free	1	0.5	-0.25	8.148438	-0.060417	-1.45134	1.90058	2.22239988450522	-0.60781	-2.632942	0.533273
Trial1	2	1	noBlindfold	counterclockwise	practice	Free	1	0.5	-0.25	8.168442	-0.069145	-1.45133	1.90073	2.22476192550199	-0.564109	-2.709114	0.424477
Trial1	2	1	noBlindfold	counterclockwise	practice	Free	1	0.5	-0.25	8.188431	-0.077374	-1.45135	1.90106	2.22720010423516	-0.702965	-2.738737	0.331575
Trial1	2	1	noBlindfold	counterclockwise	practice	Free	1	0.5	-0.25	8.208435	-0.093662	-1.45139	1.90125	2.23166107522533	-0.802327	-2.797982	0.214718
Trial1	2	1	noBlindfold	counterclockwise	practice	Free	1	0.5	-0.25	8.228439	-0.10154	-1.4514	1.90146	2.23397184653327	-0.643543	-2.772591	0.140855
Trial1	2	1	noBlindfold	counterclockwise	practice	Free	1	0.5	-0.25	8.248444	-0.10949	-1.4514	1.90165	2.23630847054011	-0.659106	-2.852996	0.050028
Trial1	2	1	noBlindfold	counterclockwise	practice	Free	1	0.5	-0.25	8.268433	-0.11703	-1.45142	1.90174	2.23846171673936	-0.747627	-2.946095	-0.089057
Trial1	2	1	noBlindfold	counterclockwise	practice	Free	1	0.5	-0.25	8.288437	-0.12466	-1.45145	1.9013	2.24015437093432	-0.796518	-2.954559	-0.213559
Trial1	2	1	noBlindfold	counterclockwise	practice	Free	1	0.5	-0.25	8.308441	-0.13915	-1.45148	1.90074	2.24370115371819	-0.80404	-3.030731	-0.288776
Trial1	2	1	noBlindfold	counterclockwise	practice	Free	1	0.5	-0.25	8.32843	-0.14626	-1.4515	1.90004	2.24506661629965	-0.867323	-2.97995	-0.175803
Trial1	2	1	noBlindfold	counterclockwise	practice	Free	1	0.5	-0.25	8.348434	-0.15352	-1.45148	1.89914	2.2463061046682	-0.871102	-2.827605	-0.384171
Trial1	2	1	noBlindfold	counterclockwise	practice	Free	1	0.5	-0.25	8.368439	-0.16032	-1.45147	1.89787	2.24707994786693	-0.882771	-3.149222	-0.550385
Trial1	2	1	noBlindfold	counterclockwise	practice	Free	1	0.5	-0.25	8.388443	-0.16752	-1.45152	1.8943	2.2457972734925	-0.9003	-3.026499	-0.518754
Trial1	2	1	noBlindfold	counterclockwise	practice	Free	1	0.5	-0.25	8.408432	-0.18167	-1.45152	1.89199	2.2478422838327	-0.807075	-3.05189	-0.683881
Trial1	2	1	noBlindfold	counterclockwise	practice	Free	1	0.5	-0.25	8.428436	-0.18857	-1.45153	1.88932	2.24740267552135	-0.792375	-3.085745	-0.725303
Trial1	2	1	noBlindfold	counterclockwise	practice	Free	1	0.5	-0.25	8.448441	-0.19538	-1.45154	1.88616	2.24649336799736	-0.772938	-3.047658	-0.778578
Trial1	2	1	noBlindfold	counterclockwise	practice	Free	1	0.5	-0.25	8.468445	-0.20236	-1.45154	1.88274	2.24541523367017	-0.983579	-3.077281	-0.825479
Trial1	2	1	noBlindfold	counterclockwise	practice	Free	1	0.5	-0.25	8.488434	-0.20921	-1.45154	1.87487	2.24010080012135	-0.882473	-3.111135	-0.670703
Trial1	2	1	noBlindfold	counterclockwise	practice	Free	1	0.5	-0.25	8.508438	-0.22342	-1.45153	1.87048	2.24048480807009	-0.879578	-3.039195	-0.819472
Trial1	2	1	noBlindfold	counterclockwise	practice	Free	1	0.5	-0.25	8.528442	-0.23058	-1.45152	1.86571	2.23829756883565	-0.890082	-3.068817	-0.901631
Trial1	2	1	noBlindfold	counterclockwise	practice	Free	1	0.5	-0.25	8.548431	-0.2378	-1.45152	1.86042	2.2356702287042	-0.810641	-3.136526	-0.887997
Trial1	2	1	noBlindfold	counterclockwise	practice	Free	1	0.5	-0.25	8.568436	-0.24504	-1.45153	1.85494	2.2329033215877	-0.687308	-2.975718	-0.961361
Trial1	2	1	noBlindfold	counterclockwise	practice	Free	1	0.5	-0.25	8.58844	-0.25244	-1.45153	1.8429	2.22404957903756	-0.704892	-3.170381	-0.929812
Trial1	2	1	noBlindfold	counterclockwise	practice	Free	1	0.5	-0.25	8.608444	-0.26675	-1.45154	1.83651	2.22293259385846	-0.550695	-2.992645	-1.002084
Trial1	2	1	noBlindfold	counterclockwise	practice	Free	1	0.5	-0.25	8.628433	-0.27356	-1.45154	1.82963	2.21884116358356	-0.455469	-3.073049	-1.021566
Trial1	2	1	noBlindfold	counterclockwise	practice	Free	1	0.5	-0.25	8.648438	-0.28036	-1.45153	1.8227	2.21473410104182	-0.437079	-3.09844	-0.917872
Trial1	2	1	noBlindfold	counterclockwise	practice	Free	1	0.5	-0.25	8.668442	-0.28672	-1.45153	1.81553	2.21028116001695	-0.44131	-3.034963	-1.014527
Trial1	2	1	noBlindfold	counterclockwise	practice	Free	1	0.5	-0.25	8.688431	-0.29304	-1.45153	1.80035	2.19837380214749	-0.37808	-3.132294	-0.984787
Trial1	2	1	noBlindfold	counterclockwise	practice	Free	1	0.5	-0.25	8.708435	-0.30451	-1.45155	1.7927	2.19541791906994	-0.328432	-3.043427	-0.882346
Trial1	2	1	noBlindfold	counterclockwise	practice	Free	1	0.5	-0.25	8.728439	-0.30988	-1.45155	1.78474	2.18999369729114	-0.291475	-3.132294	-0.973217
Trial1	2	1	noBlindfold	counterclockwise	practice	Free	1	0.5	-0.25	8.748444	-0.31502	-1.45155	1.77693	2.1846516341376	-0.346761	-3.115367	-0.863539
Trial1	2	1	noBlindfold	counterclockwise	practice	Free	1	0.5	-0.25	8.768433	-0.32006	-1.45156	1.76903	2.17921555119424	-0.296307	-3.119599	-0.977128
Trial1	2	1	noBlindfold	counterclockwise	practice	Free	1	0.5	-0.25	8.788437	-0.32473	-1.45155	1.75267	2.16584081544399	-0.339011	-3.166149	-0.973094
Trial1	2	1	noBlindfold	counterclockwise	practice	Free	1	0.5	-0.25	8.808441	-0.33381	-1.45153	1.74459	2.1618575547317	-0.25584	-3.047658	-0.903767
Trial1	2	1	noBlindfold	counterclockwise	practice	Free	1	0.5	-0.25	8.82843	-0.33806	-1.45151	1.7362	2.15576781919158	-0.234737	-3.026499	-0.921715
Trial1	2	1	noBlindfold	counterclockwise	practice	Free	1	0.5	-0.25	8.848434	-0.34213	-1.45154	1.72794	2.14975101918978	-0.21348	-3.128063	-1.037059
Trial1	2	1	noBlindfold	counterclockwise	practice	Free	1	0.5	-0.25	8.868439	-0.34615	-1.45156	1.71955	2.14361774722718	-0.132344	-3.106904	-1.110007
Trial1	2	1	noBlindfold	counterclockwise	practice	Free	1	0.5	-0.25	8.888443	-0.34984	-1.45155	1.70161	2.12861679791781	-0.088371	-3.05189	-1.063312
Trial1	2	1	noBlindfold	counterclockwise	practice	Free	1	0.5	-0.25	8.908432	-0.35669	-1.45155	1.69287	2.12336082496335	-0.116752	-2.963022	-1.129051
Trial1	2	1	noBlindfold	counterclockwise	practice	Free	1	0.5	-0.25	8.928436	-0.3596	-1.45154	1.68362	2.11608101114269	-0.1359	-3.064586	-1.170001
Trial1	2	1	noBlindfold	counterclockwise	practice	Free	1	0.5	-0.25	8.948441	-0.36247	-1.45154	1.67386	2.10833859347561	-0.096538	-2.984181	-1.149864
Trial1	2	1	noBlindfold	counterclockwise	practice	Free	1	0.5	-0.25	8.968445	-0.36529	-1.45152	1.66386	2.10037776869997	-0.064092	-2.903777	-1.120833
Trial1	2	1	noBlindfold	counterclockwise	practice	Free	1	0.5	-0.25	8.988434	-0.36799	-1.45149	1.64338	2.08285721174713	-0.104138	-2.9334	-1.218602
Trial1	2	1	noBlindfold	counterclockwise	practice	Free	1	0.5	-0.25	9.008438	-0.3727	-1.45149	1.63285	2.07526614252879	-0.0079625	-3.030731	-1.336454
Trial1	2	1	noBlindfold	counterclockwise	practice	Free	1	0.5	-0.25	9.028442	-0.37478	-1.45151	1.62208	2.06637941862528	-0.034558	-3.157685	-1.174004
Trial1	2	1	noBlindfold	counterclockwise	practice	Free	1	0.5	-0.25	9.048431	-0.37678	-1.45152	1.61104	2.05723421071979	0.037083	-2.908009	-1.271432
Trial1	2	1	noBlindfold	counterclockwise	practice	Free	1	0.5	-0.25	9.068436	-0.3786	-1.4515	1.59935	2.04744555349973	-0.030693	-2.988413	-1.380936
Trial1	2	1	noBlindfold	counterclockwise	practice	Free	1	0.5	-0.25	9.08844	-0.38042	-1.45151	1.57575	2.02694412006735	-0.078518	-2.9334	-1.208177
Trial1	2	1	noBlindfold	counterclockwise	practice	Free	1	0.5	-0.25	9.108444	-0.38349	-1.45147	1.56348	2.01724176903855	0.058045	-2.819141	-1.363518
Trial1	2	1	noBlindfold	counterclockwise	practice	Free	1	0.5	-0.25	9.128433	-0.38485	-1.45144	1.5509	2.00653938756576	-0.020488	-2.852996	-1.305981
Trial1	2	1	noBlindfold	counterclockwise	practice	Free	1	0.5	-0.25	9.148438	-0.38609	-1.45143	1.53762	1.99517933690445	-0.043526	-2.8403	-1.261821
Trial1	2	1	noBlindfold	counterclockwise	practice	Free	1	0.5	-0.25	9.168442	-0.38732	-1.45142	1.52443	1.98392003496635	-0.084368	-2.810678	-1.422687
Trial1	2	1	noBlindfold	counterclockwise	practice	Free	1	0.5	-0.25	9.188431	-0.38852	-1.45143	1.49665	1.95965658959444	-0.096663	-2.848764	-1.394817
Trial1	2	1	noBlindfold	counterclockwise	practice	Free	1	0.5	-0.25	9.208435	-0.391	-1.4514	1.48249	1.94817934722838	-0.155542	-2.641406	-1.264719
Trial1	2	1	noBlindfold	counterclockwise	practice	Free	1	0.5	-0.25	9.228439	-0.39227	-1.45135	1.46757	1.93550839241117	-0.07459	-2.620247	-1.309711
Trial1	2	1	noBlindfold	counterclockwise	practice	Free	1	0.5	-0.25	9.248444	-0.39364	-1.45133	1.45277	1.92302315949353	-0.085717	-2.679492	-1.283447
Trial1	2	1	noBlindfold	counterclockwise	practice	Free	1	0.5	-0.25	9.268433	-0.395	-1.45134	1.43764	1.91027590367553	-0.012145	-2.8403	-1.361527
Trial1	2	1	noBlindfold	counterclockwise	practice	Free	1	0.5	-0.25	9.288437	-0.3963	-1.45136	1.40564	1.88268348468187	-0.039029	-2.666796	-1.481061
Trial1	2	1	noBlindfold	counterclockwise	practice	Free	1	0.5	-0.25	9.308441	-0.3987	-1.45136	1.38931	1.86949173908692	-0.154832	-2.700651	-1.422672
Trial1	2	1	noBlindfold	counterclockwise	practice	Free	1	0.5	-0.25	9.32843	-0.39988	-1.45134	1.37264	1.85546344993913	-0.211553	-2.58216	-1.445341
Trial1	2	1	noBlindfold	counterclockwise	practice	Free	1	0.5	-0.25	9.348434	-0.40113	-1.45132	1.35509	1.84074692430867	-0.194543	-2.687955	-1.404666
Trial1	2	1	noBlindfold	counterclockwise	practice	Free	1	0.5	-0.25	9.368439	-0.40244	-1.45132	1.33774	1.82628476744356	-0.073833	-2.683724	-1.250749
Trial1	2	1	noBlindfold	counterclockwise	practice	Free	1	0.5	-0.25	9.388443	-0.40383	-1.45131	1.30157	1.79562744706722	-0.17908	-2.455206	-1.319081
Trial1	2	1	noBlindfold	counterclockwise	practice	Free	1	0.5	-0.25	9.408432	-0.40681	-1.45128	1.28266	1.780828768473	0.094476	-2.535611	-1.320169
Trial1	2	1	noBlindfold	counterclockwise	practice	Free	1	0.5	-0.25	9.428436	-0.40824	-1.45129	1.26384	1.76539277952866	0.118768	-2.565233	-1.503548
Trial1	2	1	noBlindfold	counterclockwise	practice	Free	1	0.5	-0.25	9.448441	-0.40957	-1.45133	1.24459	1.74960481254507	0.033645	-2.700651	-1.609972
Trial1	2	1	noBlindfold	counterclockwise	practice	Free	1	0.5	-0.25	9.468445	-0.4107	-1.45134	1.22488	1.73339131000186	-0.020161	-2.493293	-1.613724
Trial1	2	1	noBlindfold	counterclockwise	practice	Free	1	0.5	-0.25	9.488434	-0.41174	-1.45129	1.1836	1.69896397720515	0.0032874	-2.55677	-1.743122
Trial1	2	1	noBlindfold	counterclockwise	practice	Free	1	0.5	-0.25	9.508438	-0.41368	-1.45122	1.16134	1.6812768255412	0.097379	-2.374802	-1.749205
Trial1	2	1	noBlindfold	counterclockwise	practice	Free	1	0.5	-0.25	9.528442	-0.41452	-1.45119	1.13913	1.66313830549627	-0.078315	-2.459438	-1.625507
Trial1	2	1	noBlindfold	counterclockwise	practice	Free	1	0.5	-0.25	9.548431	-0.41529	-1.4512	1.1159	1.6442137023261	-0.127246	-2.281703	-1.23103
Trial1	2	1	noBlindfold	counterclockwise	practice	Free	1	0.5	-0.25	9.568436	-0.41618	-1.45117	1.09308	1.62580733882904	-0.275953	-2.264775	-1.229209
Trial1	2	1	noBlindfold	counterclockwise	practice	Free	1	0.5	-0.25	9.58844	-0.41719	-1.45114	1.04587	1.58761353967029	-0.125903	-2.290166	-1.410648
Trial1	2	1	noBlindfold	counterclockwise	practice	Free	1	0.5	-0.25	9.608444	-0.41947	-1.45112	1.02224	1.56971966590464	-0.092963	-2.213994	-1.291209
Trial1	2	1	noBlindfold	counterclockwise	practice	Free	1	0.5	-0.25	9.628433	-0.4207	-1.45112	0.99841	1.55119824957838	-0.100734	-2.277471	-1.121945
Trial1	2	1	noBlindfold	counterclockwise	practice	Free	1	0.5	-0.25	9.648438	-0.42182	-1.45112	0.97369	1.53204744748586	-0.043963	-2.285934	-1.181182
Trial1	2	1	noBlindfold	counterclockwise	practice	Free	1	0.5	-0.25	9.668442	-0.42299	-1.45113	0.94957	1.51356490275993	-0.086523	-2.20553	-1.265088
Trial1	2	1	noBlindfold	counterclockwise	practice	Free	1	0.5	-0.25	9.688431	-0.42417	-1.45112	0.90051	1.4757247409396	-0.207014	-2.226689	-1.011839
Trial1	2	1	noBlindfold	counterclockwise	practice	Free	1	0.5	-0.25	9.708435	-0.42672	-1.45108	0.87632	1.45856324983553	-0.134365	-2.273239	-1.001113
Trial1	2	1	noBlindfold	counterclockwise	practice	Free	1	0.5	-0.25	9.728439	-0.42795	-1.45109	0.85137	1.44017608311576	-0.076568	-2.04049	-1.038975
Trial1	2	1	noBlindfold	counterclockwise	practice	Free	1	0.5	-0.25	9.748444	-0.4292	-1.45107	0.82717	1.42257086572444	-0.117134	-2.247848	-1.06579
Trial1	2	1	noBlindfold	counterclockwise	practice	Free	1	0.5	-0.25	9.768433	-0.43046	-1.45112	0.80315	1.40530450132573	-0.176663	-2.108199	-0.784018
Trial1	2	1	noBlindfold	counterclockwise	practice	Free	1	0.5	-0.25	9.788437	-0.43185	-1.45105	0.75499	1.37052882502133	-0.292321	-1.926231	-0.600242
Trial1	2	1	noBlindfold	counterclockwise	practice	Free	1	0.5	-0.25	9.808441	-0.43505	-1.45101	0.73148	1.35558899287075	0.050991	-2.08704	-0.822703
Trial1	2	1	noBlindfold	counterclockwise	practice	Free	1	0.5	-0.25	9.82843	-0.4366	-1.45105	0.70822	1.33992728811111	0.053985	-2.129358	-0.679651
Trial1	2	1	noBlindfold	counterclockwise	practice	Free	1	0.5	-0.25	9.848434	-0.43812	-1.45105	0.68453	1.32416596630963	-0.089871	-1.926231	-0.696929
Trial1	2	1	noBlindfold	counterclockwise	practice	Free	1	0.5	-0.25	9.868439	-0.43976	-1.45103	0.66183	1.30942081709578	-0.190483	-1.951622	-0.667771
Trial1	2	1	noBlindfold	counterclockwise	practice	Free	1	0.5	-0.25	9.888443	-0.44149	-1.45096	0.61669	1.27966985245293	-0.185051	-1.862754	-0.572615
Trial1	2	1	noBlindfold	counterclockwise	practice	Free	1	0.5	-0.25	9.908432	-0.44536	-1.45096	0.59501	1.26796977613431	-0.140564	-1.795046	-0.444273
Trial1	2	1	noBlindfold	counterclockwise	practice	Free	1	0.5	-0.25	9.928436	-0.44721	-1.45094	0.5737	1.25526432201432	-0.090964	-1.858523	-0.600025
Trial1	2	1	noBlindfold	counterclockwise	practice	Free	1	0.5	-0.25	9.948441	-0.44912	-1.45095	0.55147	1.24224912060415	-0.155573	-1.930463	-0.765347
Trial1	2	1	noBlindfold	counterclockwise	practice	Free	1	0.5	-0.25	9.968445	-0.45121	-1.45098	0.53155	1.23110553420517	-0.241697	-2.057417	-0.368616
Trial1	2	1	noBlindfold	counterclockwise	practice	Free	1	0.5	-0.25	9.988434	-0.4532	-1.45097	0.49093	1.20729762671111	-0.097104	-1.693482	-0.405481
Trial1	2	1	noBlindfold	counterclockwise	practice	Free	1	0.5	-0.25	10.00844	-0.45731	-1.45094	0.47139	1.19868512176451	0.0083618	-1.795046	-0.532153
Trial1	2	1	noBlindfold	counterclockwise	practice	Free	1	0.5	-0.25	10.02844	-0.4592	-1.45092	0.45212	1.1887123844619	-0.031246	-1.862754	-0.524603
Trial1	2	1	noBlindfold	counterclockwise	practice	Free	1	0.5	-0.25	10.04843	-0.46104	-1.45092	0.43255	1.17875883159938	-0.082385	-1.922	-0.495017
Trial1	2	1	noBlindfold	counterclockwise	practice	Free	1	0.5	-0.25	10.06844	-0.4629	-1.45095	0.41382	1.16954408533295	0.057194	-1.883913	-0.641471
Trial1	2	1	noBlindfold	counterclockwise	practice	Free	1	0.5	-0.25	10.08844	-0.4646	-1.45094	0.37633	1.15010540618631	0.156948	-1.972781	-0.729845
Trial1	2	1	noBlindfold	counterclockwise	practice	Free	1	0.5	-0.25	10.10844	-0.46758	-1.45097	0.3575	1.14248295765675	0.017726	-1.981245	-0.684508
Trial1	2	1	noBlindfold	counterclockwise	practice	Free	1	0.5	-0.25	10.12843	-0.46883	-1.45097	0.33985	1.13426389387049	0.106973	-1.951622	-0.699396
Trial1	2	1	noBlindfold	counterclockwise	practice	Free	1	0.5	-0.25	10.14844	-0.46989	-1.45095	0.32116	1.12557111800693	-0.105983	-1.727337	-0.77534
Trial1	2	1	noBlindfold	counterclockwise	practice	Free	1	0.5	-0.25	10.16844	-0.47098	-1.4509	0.30307	1.11744734676719	-0.223996	-1.761191	-0.799235
Trial1	2	1	noBlindfold	counterclockwise	practice	Free	1	0.5	-0.25	10.18843	-0.47209	-1.45086	0.26635	1.10071624191381	-0.192056	-1.765423	-0.8198
Trial1	2	1	noBlindfold	counterclockwise	practice	Free	1	0.5	-0.25	10.20844	-0.47444	-1.45086	0.2482	1.09441151735034	0.18169	-1.7358	-0.917238
Trial1	2	1	noBlindfold	counterclockwise	practice	Free	1	0.5	-0.25	10.22844	-0.4755	-1.45089	0.22943	1.08694679776627	0.072327	-1.78235	-0.836504
Trial1	2	1	noBlindfold	counterclockwise	practice	Free	1	0.5	-0.25	10.24844	-0.47653	-1.45089	0.21111	1.07992282102773	0.086299	-1.693482	-0.884007
Trial1	2	1	noBlindfold	counterclockwise	practice	Free	1	0.5	-0.25	10.26843	-0.47749	-1.45085	0.19264	1.07304094875268	0.046113	-1.668092	-0.88488
Trial1	2	1	noBlindfold	counterclockwise	practice	Free	1	0.5	-0.25	10.28844	-0.47842	-1.45082	0.15469	1.05881049748211	0.157212	-1.604615	-1.054191
Trial1	2	1	noBlindfold	counterclockwise	practice	Free	1	0.5	-0.25	10.30844	-0.48002	-1.45081	0.13574	1.05320206485324	-0.070744	-1.66386	-0.951067
Trial1	2	1	noBlindfold	counterclockwise	practice	Free	1	0.5	-0.25	10.32843	-0.4808	-1.45082	0.11663	1.04708462146716	-0.080135	-1.608846	-0.903938
Trial1	2	1	noBlindfold	counterclockwise	practice	Free	1	0.5	-0.25	10.34843	-0.4816	-1.4508	0.096771	1.0410517373356	0.060831	-1.460733	-0.982938
Trial1	2	1	noBlindfold	counterclockwise	practice	Free	1	0.5	-0.25	10.36844	-0.48235	-1.45077	0.07733	1.03544987118819	0.104625	-1.49882	-0.940154
Trial1	2	1	noBlindfold	counterclockwise	practice	Free	1	0.5	-0.25	10.38844	-0.48304	-1.45077	0.036918	1.02405543363	0.070627	-1.490356	-0.920487
Trial1	2	1	noBlindfold	counterclockwise	practice	Free	1	0.5	-0.25	10.40843	-0.48432	-1.45075	0.01777	1.02009146917955	-0.104465	-1.528442	-1.045233
Trial1	2	1	noBlindfold	counterclockwise	practice	Free	1	0.5	-0.25	10.42844	-0.48501	-1.45076	-0.0020657	1.01573427304273	-0.062051	-1.371866	-0.745287
Trial1	2	1	noBlindfold	counterclockwise	practice	Free	1	0.5	-0.25	10.44844	-0.48569	-1.45074	-0.023162	1.01145452186964	-0.0093664	-1.49882	-0.867551
Trial1	2	1	noBlindfold	counterclockwise	practice	Free	1	0.5	-0.25	10.46844	-0.48641	-1.45073	-0.042447	1.00800938476693	0.069567	-1.295693	-0.886578
Trial1	2	1	noBlindfold	counterclockwise	practice	Free	1	0.5	-0.25	10.48843	-0.48705	-1.45069	-0.08354	1.00098782603992	-0.128352	-1.325316	-0.630366
Trial1	2	1	noBlindfold	counterclockwise	practice	Free	1	0.5	-0.25	10.50844	-0.48864	-1.45067	-0.10295	0.999516269398533	-0.227235	-1.295693	-0.80782
Trial1	2	1	noBlindfold	counterclockwise	practice	Free	1	0.5	-0.25	10.52844	-0.48962	-1.45062	-0.12301	0.997734536893586	-0.14374	-1.130653	-0.59495
Trial1	2	1	noBlindfold	counterclockwise	practice	Free	1	0.5	-0.25	10.54843	-0.49071	-1.45057	-0.14364	0.996402896397929	-0.143054	-1.092567	-0.540716
Trial1	2	1	noBlindfold	counterclockwise	practice	Free	1	0.5	-0.25	10.56844	-0.49186	-1.45054	-0.16363	0.995613368933738	-0.142398	-1.079871	-0.755643
Trial1	2	1	noBlindfold	counterclockwise	practice	Free	1	0.5	-0.25	10.58844	-0.49313	-1.45055	-0.20431	0.994180481156601	-0.127548	-1.211057	-0.849515
Trial1	2	1	noBlindfold	counterclockwise	practice	Free	1	0.5	-0.25	10.60844	-0.49578	-1.4506	-0.22442	0.996108491767767	0.018898	-1.189898	-0.642333
Trial1	2	1	noBlindfold	counterclockwise	practice	Free	1	0.5	-0.25	10.62843	-0.49714	-1.45061	-0.24449	0.997155213816268	-0.068375	-1.10103	-0.839536
Trial1	2	1	noBlindfold	counterclockwise	practice	Free	1	0.5	-0.25	10.64844	-0.4985	-1.45055	-0.26516	0.998615068221858	-0.119489	-0.93599	-0.639479
Trial1	2	1	noBlindfold	counterclockwise	practice	Free	1	0.5	-0.25	10.66844	-0.49999	-1.4505	-0.28521	1.00060967209189	-0.1715	-1.067176	-0.732207
Trial1	2	1	noBlindfold	counterclockwise	practice	Free	1	0.5	-0.25	10.68843	-0.50158	-1.45052	-0.32584	1.00444721179946	-0.202832	-0.974076	-0.73389
Trial1	2	1	noBlindfold	counterclockwise	practice	Free	1	0.5	-0.25	10.70844	-0.50531	-1.45046	-0.34579	1.00986331928698	-0.202891	-1.024858	-0.624292
Trial1	2	1	noBlindfold	counterclockwise	practice	Free	1	0.5	-0.25	10.72844	-0.50733	-1.45048	-0.36579	1.01396304469475	-0.136342	-0.919063	-0.629598
Trial1	2	1	noBlindfold	counterclockwise	practice	Free	1	0.5	-0.25	10.74844	-0.50942	-1.45049	-0.3859	1.01852712227399	-0.054772	-0.999467	-0.643012
Trial1	2	1	noBlindfold	counterclockwise	practice	Free	1	0.5	-0.25	10.76843	-0.5115	-1.4505	-0.40666	1.02355977088205	-0.0077555	-0.804804	-0.483018
Trial1	2	1	noBlindfold	counterclockwise	practice	Free	1	0.5	-0.25	10.78844	-0.51365	-1.45047	-0.4478	1.03276868989357	-0.146794	-0.965613	-0.585066
Trial1	2	1	noBlindfold	counterclockwise	practice	Free	1	0.5	-0.25	10.80844	-0.51811	-1.45044	-0.46825	1.04124011547177	-0.209513	-0.673619	-0.703675
Trial1	2	1	noBlindfold	counterclockwise	practice	Free	1	0.5	-0.25	10.82843	-0.52046	-1.45039	-0.4889	1.04805144419613	-0.117439	-0.859818	-0.873366
Trial1	2	1	noBlindfold	counterclockwise	practice	Free	1	0.5	-0.25	10.84843	-0.52285	-1.45042	-0.50967	1.05529650632465	-0.059855	-0.745559	-0.728377
Trial1	2	1	noBlindfold	counterclockwise	practice	Free	1	0.5	-0.25	10.86844	-0.52521	-1.45039	-0.5312	1.06307526847462	-0.0084275	-0.525501	-0.698828
Trial1	2	1	noBlindfold	counterclockwise	practice	Free	1	0.5	-0.25	10.88844	-0.52764	-1.45035	-0.57408	1.07753040751236	-0.123128	-0.800565	-0.73589
Trial1	2	1	noBlindfold	counterclockwise	practice	Free	1	0.5	-0.25	10.90843	-0.53244	-1.45037	-0.59547	1.08870652435123	-0.018182	-0.796333	-0.796993
Trial1	2	1	noBlindfold	counterclockwise	practice	Free	1	0.5	-0.25	10.92844	-0.53481	-1.45036	-0.61703	1.09797212564945	-0.091232	-0.542421	-0.945806
Trial1	2	1	noBlindfold	counterclockwise	practice	Free	1	0.5	-0.25	10.94844	-0.53725	-1.45033	-0.63943	1.10794550419551	-0.13535	-0.737072	-0.718012
Trial1	2	1	noBlindfold	counterclockwise	practice	Free	1	0.5	-0.25	10.96844	-0.53964	-1.45032	-0.66143	1.11809033404632	-0.067538	-0.457754	-0.980582
Trial1	2	1	noBlindfold	counterclockwise	practice	Free	1	0.5	-0.25	10.98843	-0.54188	-1.45028	-0.7073801	1.13785345034433	-0.135493	-0.52541	-0.772768
Trial1	2	1	noBlindfold	counterclockwise	practice	Free	1	0.5	-0.25	11.00844	-0.54661	-1.45029	-0.72996	1.15141393736301	0.038054	-0.351832	-0.723733
Trial1	2	1	noBlindfold	counterclockwise	practice	Free	1	0.5	-0.25	11.02844	-0.54883	-1.45025	-0.75343	1.16339420901746	0.123307	-0.732647	-0.608503
Trial1	2	1	noBlindfold	counterclockwise	practice	Free	1	0.5	-0.25	11.04843	-0.55093	-1.4503	-0.77645	1.17541630640194	0.262332	-0.618385	-0.872726
Trial1	2	1	noBlindfold	counterclockwise	practice	Free	1	0.5	-0.25	11.06844	-0.55274	-1.45035	-0.79885	1.18722271850346	0.173635	-0.741107	-0.591559
Trial1	2	1	noBlindfold	counterclockwise	practice	Free	1	0.5	-0.25	11.08844	-0.55428	-1.45033	-0.8461	1.21113230496474	0.174872	-0.427935	-0.793928
Trial1	2	1	noBlindfold	counterclockwise	practice	Free	1	0.5	-0.25	11.10844	-0.55682	-1.45036	-0.8695101	1.22501476239677	0.158153	-0.618355	-0.791917
Trial1	2	1	noBlindfold	counterclockwise	practice	Free	1	0.5	-0.25	11.12843	-0.55778	-1.45034	-0.89291	1.23783353450817	0.109775	-0.563306	-0.552556
Trial1	2	1	noBlindfold	counterclockwise	practice	Free	1	0.5	-0.25	11.14844	-0.55867	-1.45029	-0.9170401	1.25128921129005	0.029	-0.554798	-0.668146
Trial1	2	1	noBlindfold	counterclockwise	practice	Free	1	0.5	-0.25	11.16844	-0.55958	-1.45026	-0.94124	1.26511753692135	-0.022721	-0.305072	-0.574691
Trial1	2	1	noBlindfold	counterclockwise	practice	Free	1	0.5	-0.25	11.18843	-0.56052	-1.4502	-0.98789	1.29196916211023	-0.074314	-0.304981	-0.347864
Trial1	2	1	noBlindfold	counterclockwise	practice	Free	1	0.5	-0.25	11.20844	-0.56244	-1.45018	-1.01174	1.30729744684387	-0.145079	-0.431751	-0.451532
Trial1	2	1	noBlindfold	counterclockwise	practice	Free	1	0.5	-0.25	11.22844	-0.56348	-1.45018	-1.03407	1.32127042666242	-0.0055193	-0.321626	-0.382651
Trial1	2	1	noBlindfold	counterclockwise	practice	Free	1	0.5	-0.25	11.24844	-0.5645	-1.45019	-1.05767	1.33622266841334	-0.061447	-0.59238	-0.356982
Trial1	2	1	noBlindfold	counterclockwise	practice	Free	1	0.5	-0.25	11.26843	-0.56557	-1.45022	-1.08043	1.35094539276933	0.0034411	-0.325704	-0.383163
Trial1	2	1	noBlindfold	counterclockwise	practice	Free	1	0.5	-0.25	11.28844	-0.56656	-1.4502	-1.1262	1.38031762665799	-0.073269	-0.473719	-0.393753
Trial1	2	1	noBlindfold	counterclockwise	practice	Free	1	0.5	-0.25	11.30844	-0.56835	-1.45028	-1.14918	1.39638695556847	0.031225	-0.566752	-0.427231
Trial1	2	1	noBlindfold	counterclockwise	practice	Free	1	0.5	-0.25	11.32843	-0.56908	-1.45025	-1.1706	1.41082822514081	0.061644	-0.325443	-0.437989
Trial1	2	1	noBlindfold	counterclockwise	practice	Free	1	0.5	-0.25	11.34843	-0.56968	-1.45021	-1.1932	1.42612814124623	-0.0054325	-0.291498	-0.103908
Trial1	2	1	noBlindfold	counterclockwise	practice	Free	1	0.5	-0.25	11.36844	-0.57031	-1.4502	-1.21567	1.4415554160764	-0.022191	-0.519925	-0.595442
Trial1	2	1	noBlindfold	counterclockwise	practice	Free	1	0.5	-0.25	11.38844	-0.57094	-1.45021	-1.25861	1.4711242891342	-0.056939	-0.30401	-0.24712
Trial1	2	1	noBlindfold	counterclockwise	practice	Free	1	0.5	-0.25	11.40843	-0.57224	-1.45022	-1.27976	1.48664194439926	-0.123856	-0.384255	-0.473408
Trial1	2	1	noBlindfold	counterclockwise	practice	Free	1	0.5	-0.25	11.42844	-0.57289	-1.4502	-1.30073	1.50170783740449	-0.058984	-0.286828	-0.331001
Trial1	2	1	noBlindfold	counterclockwise	practice	Free	1	0.5	-0.25	11.44844	-0.57355	-1.45018	-1.32217	1.51725347986375	0.070266	-0.316357	-0.164169
Trial1	2	1	noBlindfold	counterclockwise	practice	Free	1	0.5	-0.25	11.46844	-0.57423	-1.4502	-1.34283	1.53239931804463	0.101133	-0.379754	-0.452997
Trial1	2	1	noBlindfold	counterclockwise	practice	Free	1	0.5	-0.25	11.48843	-0.57489	-1.45019	-1.38333	1.56199396290771	-0.0088774	-0.498162	-0.144474
Trial1	2	1	noBlindfold	counterclockwise	practice	Free	1	0.5	-0.25	11.50844	-0.57615	-1.45014	-1.40385	1.57780506608095	0.051975	-0.282191	-0.201975
Trial1	2	1	noBlindfold	counterclockwise	practice	Free	1	0.5	-0.25	11.52844	-0.57678	-1.45014	-1.42416	1.5931436846289	0.0045504	-0.315963	-0.377738
Trial1	2	1	noBlindfold	counterclockwise	practice	Free	1	0.5	-0.25	11.54843	-0.57737	-1.45012	-1.4437	1.6079943906553	0.092528	-0.138166	-0.451928
Trial1	2	1	noBlindfold	counterclockwise	practice	Free	1	0.5	-0.25	11.56844	-0.57782	-1.45012	-1.46299	1.62266472493077	0.097565	-0.349679	-0.043613
Trial1	2	1	noBlindfold	counterclockwise	practice	Free	1	0.5	-0.25	11.58844	-0.57813	-1.45018	-1.50204	1.65226164534802	0.264656	-0.468062	-0.156753
Trial1	2	1	noBlindfold	counterclockwise	practice	Free	1	0.5	-0.25	11.60844	-0.57814	-1.45022	-1.5202	1.66607138228118	0.240406	-0.429766	-0.214481
Trial1	2	1	noBlindfold	counterclockwise	practice	Free	1	0.5	-0.25	11.62843	-0.57791	-1.45023	-1.53882	1.68016280356844	0.152312	-0.497389	-0.430809
Trial1	2	1	noBlindfold	counterclockwise	practice	Free	1	0.5	-0.25	11.64844	-0.57755	-1.45021	-1.5584	1.69499980204808	0.239382	-0.353427	-0.285751
Trial1	2	1	noBlindfold	counterclockwise	practice	Free	1	0.5	-0.25	11.66844	-0.57705	-1.45015	-1.57616	1.70843120411393	-0.0077131	-0.09945	-0.333939
Trial1	2	1	noBlindfold	counterclockwise	practice	Free	1	0.5	-0.25	11.68843	-0.57651	-1.4501	-1.61278	1.73667582985982	-0.110338	-0.243281	-0.080893
Trial1	2	1	noBlindfold	counterclockwise	practice	Free	1	0.5	-0.25	11.70844	-0.57533	-1.45012	-1.6305	1.74988993554836	-0.017733	-0.255844	-0.147836
Trial1	2	1	noBlindfold	counterclockwise	practice	Free	1	0.5	-0.25	11.72844	-0.57472	-1.45012	-1.64805	1.76339638103355	0.076098	-0.251546	-0.087486
Trial1	2	1	noBlindfold	counterclockwise	practice	Free	1	0.5	-0.25	11.74844	-0.57406	-1.45012	-1.66593	1.77720645683914	0.034605	-0.336116	-0.348941
Trial1	2	1	noBlindfold	counterclockwise	practice	Free	1	0.5	-0.25	11.76843	-0.57333	-1.45012	-1.68361	1.79088659090369	0.10802	-0.171009	-0.435111
Trial1	2	1	noBlindfold	counterclockwise	practice	Free	1	0.5	-0.25	11.78844	-0.57258	-1.45011	-1.71725	1.81748471652733	0.0076814	-0.120175	-0.107432
Trial1	2	1	noBlindfold	counterclockwise	practice	Free	1	0.5	-0.25	11.80844	-0.57133	-1.45009	-1.73373	1.8300826708342	-0.047337	-0.221637	-0.12854
Trial1	2	1	noBlindfold	counterclockwise	practice	Free	1	0.5	-0.25	11.82843	-0.57083	-1.45011	-1.75003	1.84303200875898	-0.0028184	-0.213108	-0.190755
Trial1	2	1	noBlindfold	counterclockwise	practice	Free	1	0.5	-0.25	11.84843	-0.57037	-1.45011	-1.76608	1.85585297038359	-0.051806	-0.149576	-0.069174
Trial1	2	1	noBlindfold	counterclockwise	practice	Free	1	0.5	-0.25	11.86844	-0.56994	-1.45009	-1.78234	1.86891337525035	-0.074592	-0.183387	-0.121976
Trial1	2	1	noBlindfold	counterclockwise	practice	Free	1	0.5	-0.25	11.88844	-0.56957	-1.45007	-1.81353	1.89436162258422	-0.046428	-0.196042	-0.179042
Trial1	2	1	noBlindfold	counterclockwise	practice	Free	1	0.5	-0.25	11.90843	-0.56907	-1.45013	-1.82884	1.90673701631007	-0.043419	-0.289	0.043944
Trial1	2	1	noBlindfold	counterclockwise	practice	Free	1	0.5	-0.25	11.92844	-0.56888	-1.45014	-1.84298	1.91835590033597	0.032655	-0.327004	-0.075309
Trial1	2	1	noBlindfold	counterclockwise	practice	Free	1	0.5	-0.25	11.94844	-0.5687	-1.45015	-1.85731	1.93017222831004	0.070467	-0.360777	-0.0018117
Trial1	2	1	noBlindfold	counterclockwise	practice	Free	1	0.5	-0.25	11.96844	-0.56845	-1.45017	-1.87192	1.94221765335179	0.065651	-0.292964	-0.167721
Trial1	2	1	noBlindfold	counterclockwise	practice	Free	1	0.5	-0.25	11.98843	-0.56812	-1.45017	-1.90086	1.96627040736803	0.205608	-0.318262	-0.150843
Trial1	2	1	noBlindfold	counterclockwise	practice	Free	1	0.5	-0.25	12.00844	-0.56713	-1.45014	-1.91435	1.97707536702638	0.036732	-0.318106	-0.0795
Trial1	2	1	noBlindfold	counterclockwise	practice	Free	1	0.5	-0.25	12.02844	-0.56659	-1.45015	-1.92821	1.98846753135882	0.065381	-0.263003	-0.363605
Trial1	2	1	noBlindfold	counterclockwise	practice	Free	1	0.5	-0.25	12.04843	-0.56594	-1.45017	-1.94244	2.00014534388441	0.208854	-0.1952	-0.201026
Trial1	2	1	noBlindfold	counterclockwise	practice	Free	1	0.5	-0.25	12.06844	-0.56519	-1.45015	-1.9566	2.01174381192788	0.172898	-0.250141	-0.358441
Trial1	2	1	noBlindfold	counterclockwise	practice	Free	1	0.5	-0.25	12.08844	-0.56424	-1.45013	-1.98404	2.03457649892892	0.262924	-0.207752	-0.284739
Trial1	2	1	noBlindfold	counterclockwise	practice	Free	1	0.5	-0.25	12.10844	-0.56185	-1.45015	-1.99781	2.04508319248147	0.255249	-0.372619	-0.407577
Trial1	2	1	noBlindfold	counterclockwise	practice	Free	1	0.5	-0.25	12.12843	-0.56037	-1.45018	-2.01162	2.05613466928575	0.278991	-0.22018	-0.436906
Trial1	2	1	noBlindfold	counterclockwise	practice	Free	1	0.5	-0.25	12.14844	-0.55874	-1.45015	-2.02579	2.06745265213274	0.194282	-0.160868	-0.182381
Trial1	2	1	noBlindfold	counterclockwise	practice	Free	1	0.5	-0.25	12.16844	-0.55693	-1.45009	-2.03776	2.07682135082648	0.262929	-0.046578	-0.275361
Trial1	2	1	noBlindfold	counterclockwise	practice	Free	1	0.5	-0.25	12.18843	-0.5549	-1.45006	-2.04337	2.08062249756061	0.163794	-0.016928	-1.266245
Trial1	2	1	noBlindfold	counterclockwise	practice	Free	1	0.5	-0.25	12.20844	-0.54886	-1.45035	-2.04379	2.07792928967877	0.550317	-0.943663	-0.715743
Trial1	2	1	noBlindfold	counterclockwise	practice	Free	1	0.5	-0.25	12.22844	-0.5452	-1.45042	-2.04408	2.07633478375493	0.483816	-0.063398	-0.058423
Trial1	2	1	noBlindfold	counterclockwise	practice	Free	1	0.5	-0.25	12.24844	-0.54144	-1.45012	-2.04434	2.07466956642843	0.298124	0.105839	-0.033014
Trial1	2	1	noBlindfold	counterclockwise	practice	Free	1	0.5	-0.25	12.26843	-0.53726	-1.44994	-2.04463	2.07282544318158	0.401726	-0.672771	-0.149267
Trial1	2	1	noBlindfold	counterclockwise	practice	Free	1	0.5	-0.25	12.28844	-0.5332	-1.45023	-2.04521	2.07129930785871	0.566622	-0.825116	-0.151573
Trial1	2	1	noBlindfold	counterclockwise	practice	Free	1	0.5	-0.25	12.30844	-0.52453	-1.45022	-2.0455	2.06724021378407	0.138863	-0.012524	-0.350123
Trial1	2	1	noBlindfold	counterclockwise	practice	Free	1	0.5	-0.25	12.32843	-0.52002	-1.45003	-2.0458	2.0652695590168	0.167015	-0.029446	-0.536932
Trial1	2	1	noBlindfold	counterclockwise	practice	Free	1	0.5	-0.25	12.34843	-0.51541	-1.44996	-2.0461	2.06325790727055	0.331134	-0.190231	-0.623133
Trial1	2	1	noBlindfold	counterclockwise	practice	Free	1	0.5	-0.25	12.36844	-0.51072	-1.45006	-2.04641	2.0612239414799	0.46319	-0.295963	-0.72393
Trial1	2	1	noBlindfold	counterclockwise	practice	Free	1	0.5	-0.25	12.38844	-0.50574	-1.45013	-2.04709	2.05937990226208	0.356107	-0.122389	-0.519031
Trial1	2	1	noBlindfold	counterclockwise	practice	Free	1	0.5	-0.25	12.40843	-0.4949	-1.45019	-2.04743	2.05440521536046	0.24866	-0.439563	-1.256678
Trial1	2	1	noBlindfold	counterclockwise	practice	Free	1	0.5	-0.25	12.42844	-0.48932	-1.45022	-2.04777	2.05200661278722	0.32152	-0.392894	-1.462882
Trial1	2	1	noBlindfold	counterclockwise	practice	Free	1	0.5	-0.25	12.44844	-0.4836	-1.4502	-2.04814	2.04957962419034	0.447747	-0.282779	-1.376859
Trial1	2	1	noBlindfold	counterclockwise	practice	Free	1	0.5	-0.25	12.46844	-0.47739	-1.45016	-2.04854	2.0469579585318	0.664553	-0.430803	-1.276562
Trial1	2	1	noBlindfold	counterclockwise	practice	Free	1	0.5	-0.25	12.48843	-0.47068	-1.45022	-2.04939	2.04451056554041	0.879326	-0.756618	-1.431633
Trial1	2	1	noBlindfold	counterclockwise	practice	Free	1	0.5	-0.25	12.50844	-0.45589	-1.45039	-2.04985	2.03793662012751	0.865474	-0.697372	-1.643542
Trial1	2	1	noBlindfold	counterclockwise	practice	Free	1	0.5	-0.25	12.52844	-0.44767	-1.45036	-2.05033	2.0345188838863	0.881587	-0.671982	-1.769262
Trial1	2	1	noBlindfold	counterclockwise	practice	Free	1	0.5	-0.25	12.54843	-0.43889	-1.45036	-2.05084	2.03089605840072	1.022259	-0.870876	-1.852047
Trial1	2	1	noBlindfold	counterclockwise	practice	Free	1	0.5	-0.25	12.56844	-0.42946	-1.45043	-2.05139	2.02704256508668	1.129308	-1.120552	-1.8142
Trial1	2	1	noBlindfold	counterclockwise	practice	Free	1	0.5	-0.25	12.58844	-0.41904	-1.45055	-2.05251	2.02328369115357	1.214194	-1.25597	-1.93081
Trial1	2	1	noBlindfold	counterclockwise	practice	Free	1	0.5	-0.25	12.60844	-0.39676	-1.45068	-2.05312	2.01380729963411	1.257586	-1.365997	-2.148017
Trial1	2	1	noBlindfold	counterclockwise	practice	Free	1	0.5	-0.25	12.62843	-0.38422	-1.45069	-2.05372	2.00879338028096	1.253505	-1.416778	-2.208748
Trial1	2	1	noBlindfold	counterclockwise	practice	Free	1	0.5	-0.25	12.64844	-0.37138	-1.45072	-2.05435	2.00374191595425	1.282291	-1.556428	-2.237377
Trial1	2	1	noBlindfold	counterclockwise	practice	Free	1	0.5	-0.25	12.66844	-0.35746	-1.45077	-2.05497	1.99828788819289	1.353309	-1.721468	-2.318544
Trial1	2	1	noBlindfold	counterclockwise	practice	Free	1	0.5	-0.25	12.68843	-0.34326	-1.45084	-2.0562	1.99335043339485	1.257873	-1.768018	-2.361805
Trial1	2	1	noBlindfold	counterclockwise	practice	Free	1	0.5	-0.25	12.70844	-0.31321	-1.45087	-2.05681	1.98138147358854	1.134283	-1.704541	-2.440179
Trial1	2	1	noBlindfold	counterclockwise	practice	Free	1	0.5	-0.25	12.72844	-0.29704	-1.45085	-2.05739	1.97533068282409	1.089243	-1.717236	-2.461302
Trial1	2	1	noBlindfold	counterclockwise	practice	Free	1	0.5	-0.25	12.74844	-0.28094	-1.45088	-2.05796	1.96941279577532	1.081596	-1.949985	-2.437646
Trial1	2	1	noBlindfold	counterclockwise	practice	Free	1	0.5	-0.25	12.76843	-0.26448	-1.45096	-2.05849	1.96343216833646	1.118653	-2.136184	-2.40709
Trial1	2	1	noBlindfold	counterclockwise	practice	Free	1	0.5	-0.25	12.78844	-0.24721	-1.45105	-2.05947	1.95767827684542	1.111672	-2.233516	-2.366474
Trial1	2	1	noBlindfold	counterclockwise	practice	Free	1	0.5	-0.25	12.80844	-0.21303	-1.45108	-2.05992	1.94530780176523	1.030806	-2.22082	-2.398061
Trial1	2	1	noBlindfold	counterclockwise	practice	Free	1	0.5	-0.25	12.82843	-0.19522	-1.45107	-2.06033	1.93923337960694	0.99175	-2.203893	-2.42319
Trial1	2	1	noBlindfold	counterclockwise	practice	Free	1	0.5	-0.25	12.84843	-0.17783	-1.45105	-2.0607	1.93341350333303	0.882924	-2.115025	-2.347068
Trial1	2	1	noBlindfold	counterclockwise	practice	Free	1	0.5	-0.25	12.86844	-0.16041	-1.45103	-2.06103	1.92768531912746	0.704989	-2.178502	-2.148237
Trial1	2	1	noBlindfold	counterclockwise	practice	Free	1	0.5	-0.25	12.88844	-0.14257	-1.45104	-2.06157	1.92215551347238	0.475427	-2.14888	-2.054262
Trial1	2	1	noBlindfold	counterclockwise	practice	Free	1	0.5	-0.25	12.90843	-0.10879	-1.45108	-2.06177	1.91131777962862	0.47291	-2.216589	-2.215884
[truncated: 29,220 more rows]
