# Supplementary material for: Assessing kinesthetic proprioceptive function of the upper limb: a novel dynamic movement reproduction task using a robotic arm
Source: PeerJ. 2021 May 3;9:e11301. doi: 10.7717/peerj.11301 (PMC8101453; doi:10.7717/peerj.11301)
Supplement: Supplemental Information 3 [file peerj-09-11301-s003.zip › DMR raw data_Study 2_part 2/HMData_PP060_2019-12-04-15-00-28.txt]

Trial1	2	1	blindfold	counterclockwise	practice	Guided	1	0.5	-0.25	0	0.45377	-1.45004	-1.04965	0.80098518119961	0.76591	-0.020918	0.737014
Trial1	2	1	blindfold	counterclockwise	practice	Guided	1	0.5	-0.25	0.01185608	0.45426	-1.45002	-1.04963	0.80093705620912	0.847008	-0.012449	0.792778
Trial1	2	1	blindfold	counterclockwise	practice	Guided	1	0.5	-0.25	0.03186035	0.45486	-1.45001	-1.0496	0.800873140811266	0.916109	0.029868	0.826755
Trial1	2	1	blindfold	counterclockwise	practice	Guided	1	0.5	-0.25	0.05186462	0.45572	-1.44999	-1.04958	0.800805131691928	0.97213	0.017167	0.858474
Trial1	2	1	blindfold	counterclockwise	practice	Guided	1	0.5	-0.25	0.07185364	0.45739	-1.44998	-1.04955	0.800684648621642	0.882299	0.02562	0.862786
Trial1	2	1	blindfold	counterclockwise	practice	Guided	1	0.5	-0.25	0.09185791	0.46261	-1.44999	-1.04954	0.8004137062578	0.828146	0.050999	0.932079
Trial1	2	1	blindfold	counterclockwise	practice	Guided	1	0.5	-0.25	0.1118622	0.46611	-1.44997	-1.04955	0.800267971048607	0.952264	0.063671	0.889217
Trial1	2	1	blindfold	counterclockwise	practice	Guided	1	0.5	-0.25	0.1318512	0.47026	-1.44996	-1.04953	0.800082954396439	1.049138	0.080579	0.947166
Trial1	2	1	blindfold	counterclockwise	practice	Guided	1	0.5	-0.25	0.1518555	0.47519	-1.44995	-1.04951	0.799894855851379	1.145833	0.224423	1.025973
Trial1	2	1	blindfold	counterclockwise	practice	Guided	1	0.5	-0.25	0.1718597	0.48096	-1.44992	-1.04954	0.799766597640612	1.231063	0.139741	1.008972
Trial1	2	1	blindfold	counterclockwise	practice	Guided	1	0.5	-0.25	0.191864	0.49546	-1.44991	-1.0496	0.799612893719709	1.071119	0.262357	0.780035
Trial1	2	1	blindfold	counterclockwise	practice	Guided	1	0.5	-0.25	0.211853	0.50359	-1.44987	-1.04962	0.799628091105048	0.964033	0.334211	0.769438
Trial1	2	1	blindfold	counterclockwise	practice	Guided	1	0.5	-0.25	0.2318573	0.5123	-1.44983	-1.04962	0.799714628119819	1.002724	0.38912	0.777709
Trial1	2	1	blindfold	counterclockwise	practice	Guided	1	0.5	-0.25	0.2518616	0.52157	-1.4498	-1.04959	0.799880877447491	0.965691	0.452483	0.843761
Trial1	2	1	blindfold	counterclockwise	practice	Guided	1	0.5	-0.25	0.2718658	0.53138	-1.44978	-1.04941	0.800025642865457	0.956987	0.507389	1.004603
Trial1	2	1	blindfold	counterclockwise	practice	Guided	1	0.5	-0.25	0.2918549	0.55262	-1.44974	-1.04933	0.801060114108307	0.940457	0.587768	1.35186
Trial1	2	1	blindfold	counterclockwise	practice	Guided	1	0.5	-0.25	0.3118591	0.56366	-1.44971	-1.04927	0.801801213423717	0.915687	0.592	1.469499
Trial1	2	1	blindfold	counterclockwise	practice	Guided	1	0.5	-0.25	0.3318634	0.57577	-1.4497	-1.04927	0.802853462963865	0.923874	0.663941	1.560346
Trial1	2	1	blindfold	counterclockwise	practice	Guided	1	0.5	-0.25	0.3518524	0.58753	-1.44967	-1.04924	0.804018700293401	0.880308	0.744345	1.516399
Trial1	2	1	blindfold	counterclockwise	practice	Guided	1	0.5	-0.25	0.3718567	0.59921	-1.44964	-1.04925	0.805383884870693	0.910475	0.723186	1.448937
Trial1	2	1	blindfold	counterclockwise	practice	Guided	1	0.5	-0.25	0.391861	0.62456	-1.44966	-1.04928	0.808927553880938	0.941113	0.655477	1.400541
Trial1	2	1	blindfold	counterclockwise	practice	Guided	1	0.5	-0.25	0.4118652	0.63755	-1.44968	-1.04931	0.811058831382337	1.021744	0.566609	1.371789
Trial1	2	1	blindfold	counterclockwise	practice	Guided	1	0.5	-0.25	0.4318542	0.65178	-1.44971	-1.04933	0.813612692805086	0.975699	0.515828	1.31075
Trial1	2	1	blindfold	counterclockwise	practice	Guided	1	0.5	-0.25	0.4518585	0.6652099	-1.44974	-1.04932	0.816214899229191	1.068681	0.50303	1.3427
Trial1	2	1	blindfold	counterclockwise	practice	Guided	1	0.5	-0.25	0.4718628	0.67949	-1.44977	-1.04929	0.819195373795533	0.993499	0.392895	1.447599
Trial1	2	1	blindfold	counterclockwise	practice	Guided	1	0.5	-0.25	0.4918518	0.70948	-1.44981	-1.04927	0.826265364276276	0.787964	0.413839	1.46755
Trial1	2	1	blindfold	counterclockwise	practice	Guided	1	0.5	-0.25	0.5118561	0.72503	-1.4498	-1.04922	0.830295764826744	0.807733	0.409489	1.604689
Trial1	2	1	blindfold	counterclockwise	practice	Guided	1	0.5	-0.25	0.5318604	0.74116	-1.44979	-1.04917	0.834763948824025	0.666597	0.451685	1.638504
Trial1	2	1	blindfold	counterclockwise	practice	Guided	1	0.5	-0.25	0.5518646	0.75595	-1.44978	-1.04909	0.839080009156077	0.686901	0.375401	1.878943
Trial1	2	1	blindfold	counterclockwise	practice	Guided	1	0.5	-0.25	0.5718536	0.77125	-1.44979	-1.049	0.843787655335716	0.720251	0.409142	1.905688
Trial1	2	1	blindfold	counterclockwise	practice	Guided	1	0.5	-0.25	0.5918579	0.80305	-1.44978	-1.04897	0.854512938983784	0.599918	0.413127	2.065256
Trial1	2	1	blindfold	counterclockwise	practice	Guided	1	0.5	-0.25	0.6118622	0.8181	-1.44979	-1.04893	0.859928268573253	0.485232	0.43841	2.129834
Trial1	2	1	blindfold	counterclockwise	practice	Guided	1	0.5	-0.25	0.6318512	0.83358	-1.44978	-1.04887	0.865718668475146	0.363186	0.522944	2.252371
Trial1	2	1	blindfold	counterclockwise	practice	Guided	1	0.5	-0.25	0.6518555	0.84889	-1.44976	-1.04883	0.871695851342163	0.421596	0.493226	2.324177
Trial1	2	1	blindfold	counterclockwise	practice	Guided	1	0.5	-0.25	0.6718597	0.864	-1.44976	-1.0487	0.877734393995358	0.370271	0.484664	2.484416
Trial1	2	1	blindfold	counterclockwise	practice	Guided	1	0.5	-0.25	0.691864	0.89496	-1.44972	-1.04859	0.890920607117838	0.403789	0.539653	2.881058
Trial1	2	1	blindfold	counterclockwise	practice	Guided	1	0.5	-0.25	0.711853	0.90895	-1.44969	-1.04851	0.897138912224013	0.316819	0.776634	2.955875
Trial1	2	1	blindfold	counterclockwise	practice	Guided	1	0.5	-0.25	0.7318573	0.92345	-1.44964	-1.04846	0.903796591610252	0.256974	0.793561	3.059798
Trial1	2	1	blindfold	counterclockwise	practice	Guided	1	0.5	-0.25	0.7518616	0.93667	-1.44961	-1.0484	0.910012815575269	0.253405	0.827415	3.230826
Trial1	2	1	blindfold	counterclockwise	practice	Guided	1	0.5	-0.25	0.7718658	0.9501899	-1.44957	-1.04822	0.916420328822804	0.164358	0.97976	3.329539
Trial1	2	1	blindfold	counterclockwise	practice	Guided	1	0.5	-0.25	0.7918549	0.9501899	-1.44957	-1.04822	0.916420328822804	0.164358	0.97976	3.329539
Trial1	2	1	blindfold	counterclockwise	practice	Guided	1	0.5	-0.25	0.8118591	0.97463	-1.44946	-1.04809	0.928558696635224	0.29265	1.140568	3.815724
Trial1	2	1	blindfold	counterclockwise	practice	Guided	1	0.5	-0.25	0.8318634	0.99593	-1.4494	-1.04809	0.939624467321711	0.5427	1.182886	3.781259
Trial1	2	1	blindfold	counterclockwise	practice	Guided	1	0.5	-0.25	0.8518524	1.00786	-1.4494	-1.04806	0.945949994666644	0.588326	1.229436	3.921134
Trial1	2	1	blindfold	counterclockwise	practice	Guided	1	0.5	-0.25	0.8718567	1.0185	-1.44938	-1.04796	0.95162102389166	0.567913	1.259059	3.962272
Trial1	2	1	blindfold	counterclockwise	practice	Guided	1	0.5	-0.25	0.891861	1.03811	-1.44936	-1.04789	0.962388050724494	0.468256	1.318304	4.260706
Trial1	2	1	blindfold	counterclockwise	practice	Guided	1	0.5	-0.25	0.9118652	1.04736	-1.44933	-1.04787	0.96757403244478	0.624248	1.424099	4.264046
Trial1	2	1	blindfold	counterclockwise	practice	Guided	1	0.5	-0.25	0.9318542	1.0568	-1.4493	-1.0478	0.972888067028053	0.700825	1.466417	4.408742
Trial1	2	1	blindfold	counterclockwise	practice	Guided	1	0.5	-0.25	0.9518585	1.06544	-1.44925	-1.04767	0.977752473616754	0.819904	1.690702	4.657775
Trial1	2	1	blindfold	counterclockwise	practice	Guided	1	0.5	-0.25	0.9718628	1.07382	-1.44917	-1.04734	0.982354578902406	0.769036	1.834584	5.076612
Trial1	2	1	blindfold	counterclockwise	practice	Guided	1	0.5	-0.25	0.9918518	1.0896	-1.44904	-1.04719	0.991534204929853	0.819451	2.046174	5.672058
Trial1	2	1	blindfold	counterclockwise	practice	Guided	1	0.5	-0.25	1.011856	1.09698	-1.44898	-1.04705	0.995828194354339	1.024044	2.194287	5.8821
Trial1	2	1	blindfold	counterclockwise	practice	Guided	1	0.5	-0.25	1.03186	1.10455	-1.44889	-1.0469	1.00026515057447	1.326452	2.524367	6.301242
Trial1	2	1	blindfold	counterclockwise	practice	Guided	1	0.5	-0.25	1.051865	1.11139	-1.44875	-1.04676	1.00430282495842	1.590193	2.900997	6.476824
Trial1	2	1	blindfold	counterclockwise	practice	Guided	1	0.5	-0.25	1.071854	1.11852	-1.44858	-1.04635	1.00833543182108	1.728072	3.125283	6.790423
Trial1	2	1	blindfold	counterclockwise	practice	Guided	1	0.5	-0.25	1.091858	1.13314	-1.44824	-1.04615	1.01721243760952	1.214445	3.912397	7.756294
Trial1	2	1	blindfold	counterclockwise	practice	Guided	1	0.5	-0.25	1.111862	1.13951	-1.44808	-1.046	1.02107244558166	0.831768	3.997033	8.036595
Trial1	2	1	blindfold	counterclockwise	practice	Guided	1	0.5	-0.25	1.131851	1.14488	-1.44798	-1.04594	1.02439771724504	0.693912	4.327114	8.1562
Trial1	2	1	blindfold	counterclockwise	practice	Guided	1	0.5	-0.25	1.151855	1.14908	-1.44786	-1.04589	1.02700815282218	0.64544	4.534472	8.230373
Trial1	2	1	blindfold	counterclockwise	practice	Guided	1	0.5	-0.25	1.17186	1.15204	-1.44777	-1.04588	1.02887378640262	0.743761	4.559863	8.353618
Trial1	2	1	blindfold	counterclockwise	practice	Guided	1	0.5	-0.25	1.191864	1.15465	-1.44774	-1.04589	1.030537450644	1.112811	4.437141	8.146644
Trial1	2	1	blindfold	counterclockwise	practice	Guided	1	0.5	-0.25	1.211853	1.15476	-1.44775	-1.04586	1.03058415204245	1.071279	4.640267	8.565454
Trial1	2	1	blindfold	counterclockwise	practice	Guided	1	0.5	-0.25	1.231857	1.15478	-1.44773	-1.04582	1.03056603713366	0.814163	5.063447	9.034108
Trial1	2	1	blindfold	counterclockwise	practice	Guided	1	0.5	-0.25	1.251862	1.1548	-1.4477	-1.04576	1.03053238337851	0.598678	5.338514	9.496786
Trial1	2	1	blindfold	counterclockwise	practice	Guided	1	0.5	-0.25	1.271866	1.15482	-1.44766	-1.04556	1.03039065617847	0.464648	5.545872	9.764271
Trial1	2	1	blindfold	counterclockwise	practice	Guided	1	0.5	-0.25	1.291855	1.15488	-1.44751	-1.04539	1.03029759951775	0.989205	6.070615	10.47995
Trial1	2	1	blindfold	counterclockwise	practice	Guided	1	0.5	-0.25	1.311859	1.15495	-1.44739	-1.04516	1.03016449628301	1.052576	6.218728	10.96288
Trial1	2	1	blindfold	counterclockwise	practice	Guided	1	0.5	-0.25	1.331863	1.15502	-1.4473	-1.04489	1.0300005798079	0.906308	6.358378	11.66249
Trial1	2	1	blindfold	counterclockwise	practice	Guided	1	0.5	-0.25	1.351852	1.15506	-1.44723	-1.04461	1.02981006127957	0.457887	6.472636	12.30833
Trial1	2	1	blindfold	counterclockwise	practice	Guided	1	0.5	-0.25	1.371857	1.15507	-1.44719	-1.0441	1.02942290584991	-0.134773	6.400696	12.76035
Trial1	2	1	blindfold	counterclockwise	practice	Guided	1	0.5	-0.25	1.391861	1.15502	-1.44711	-1.04386	1.02920592324698	-0.945605	6.701154	13.74691
Trial1	2	1	blindfold	counterclockwise	practice	Guided	1	0.5	-0.25	1.411865	1.15498	-1.44706	-1.04356	1.02894909762468	-1.089658	7.153956	14.43407
Trial1	2	1	blindfold	counterclockwise	practice	Guided	1	0.5	-0.25	1.431854	1.15491	-1.44695	-1.04322	1.02864243531337	-1.176695	7.505196	15.24121
Trial1	2	1	blindfold	counterclockwise	practice	Guided	1	0.5	-0.25	1.451859	1.15482	-1.44683	-1.04291	1.0283459647103	-1.326101	7.5856	15.82546
Trial1	2	1	blindfold	counterclockwise	practice	Guided	1	0.5	-0.25	1.471863	1.15474	-1.44676	-1.04225	1.02778624115748	-1.625177	7.602527	16.46584
Trial1	2	1	blindfold	counterclockwise	practice	Guided	1	0.5	-0.25	1.491852	1.15444	-1.44655	-1.04195	1.02736381068099	-2.513896	8.076489	17.65246
Trial1	2	1	blindfold	counterclockwise	practice	Guided	1	0.5	-0.25	1.511856	1.15419	-1.4464	-1.04164	1.02696563160623	-2.82463	8.334628	18.14634
Trial1	2	1	blindfold	counterclockwise	practice	Guided	1	0.5	-0.25	1.53186	1.15389	-1.44625	-1.04133	1.02653557517156	-3.06357	8.630854	18.6988
Trial1	2	1	blindfold	counterclockwise	practice	Guided	1	0.5	-0.25	1.551865	1.15355	-1.44608	-1.04095	1.02602604684761	-3.259446	9.02018	19.59878
Trial1	2	1	blindfold	counterclockwise	practice	Guided	1	0.5	-0.25	1.571854	1.15313	-1.4459	-1.04018	1.02516498657352	-3.409572	9.346029	20.44242
Trial1	2	1	blindfold	counterclockwise	practice	Guided	1	0.5	-0.25	1.591858	1.15215	-1.44553	-1.03991	1.02433275815471	-3.985449	9.849613	21.42794
Trial1	2	1	blindfold	counterclockwise	practice	Guided	1	0.5	-0.25	1.611862	1.15161	-1.44538	-1.03966	1.02379611897832	-4.496028	10.06544	21.57573
Trial1	2	1	blindfold	counterclockwise	practice	Guided	1	0.5	-0.25	1.631851	1.15083	-1.44522	-1.03941	1.02310696843238	-5.045089	10.21778	21.91604
Trial1	2	1	blindfold	counterclockwise	practice	Guided	1	0.5	-0.25	1.651855	1.14964	-1.44507	-1.03921	1.02219598662451	-5.416765	10.28972	22.0046
Trial1	2	1	blindfold	counterclockwise	practice	Guided	1	0.5	-0.25	1.67186	1.14781	-1.44497	-1.03894	1.02082525951738	-5.641083	10.31088	22.08768
Trial1	2	1	blindfold	counterclockwise	practice	Guided	1	0.5	-0.25	1.691864	1.14207	-1.44481	-1.03881	1.01709153711351	-5.319518	10.69597	22.49882
Trial1	2	1	blindfold	counterclockwise	practice	Guided	1	0.5	-0.25	1.711853	1.13848	-1.44468	-1.03868	1.01472790404249	-5.395074	11.14031	22.80295
Trial1	2	1	blindfold	counterclockwise	practice	Guided	1	0.5	-0.25	1.731857	1.13471	-1.4445	-1.03856	1.0122665729728	-5.498527	11.47462	22.96939
Trial1	2	1	blindfold	counterclockwise	practice	Guided	1	0.5	-0.25	1.751862	1.13067	-1.44431	-1.0384	1.00961348204343	-5.726452	11.93589	23.21035
Trial1	2	1	blindfold	counterclockwise	practice	Guided	1	0.5	-0.25	1.771866	1.12604	-1.44406	-1.03763	1.00612475163553	-5.89752	12.71454	23.97962
Trial1	2	1	blindfold	counterclockwise	practice	Guided	1	0.5	-0.25	1.791855	1.1169	-1.44332	-1.03718	1.00010891323097	-5.809795	14.50036	26.13089
Trial1	2	1	blindfold	counterclockwise	practice	Guided	1	0.5	-0.25	1.811859	1.1126	-1.4429	-1.03685	0.997201888279595	-5.721658	14.99548	26.69424
Trial1	2	1	blindfold	counterclockwise	practice	Guided	1	0.5	-0.25	1.831863	1.10893	-1.44263	-1.03665	0.994793473161917	-5.696418	15.16475	26.99661
Trial1	2	1	blindfold	counterclockwise	practice	Guided	1	0.5	-0.25	1.851852	1.10592	-1.44249	-1.03657	0.992890369271929	-6.085239	15.04626	26.96168
Trial1	2	1	blindfold	counterclockwise	practice	Guided	1	0.5	-0.25	1.871857	1.1034	-1.44248	-1.03643	0.99124351055252	-6.654514	14.98702	27.10593
Trial1	2	1	blindfold	counterclockwise	practice	Guided	1	0.5	-0.25	1.891861	1.09759	-1.44244	-1.03631	0.987621952509533	-7.036124	15.34672	27.49161
Trial1	2	1	blindfold	counterclockwise	practice	Guided	1	0.5	-0.25	1.911865	1.09435	-1.44236	-1.03615	0.985537258584989	-6.650152	15.56254	27.87585
Trial1	2	1	blindfold	counterclockwise	practice	Guided	1	0.5	-0.25	1.931854	1.09098	-1.44226	-1.03601	0.983396758902371	-6.201351	15.79529	28.23107
Trial1	2	1	blindfold	counterclockwise	practice	Guided	1	0.5	-0.25	1.951859	1.08825	-1.44215	-1.03593	0.981694450599848	-5.969445	16.1296	28.34839
Trial1	2	1	blindfold	counterclockwise	practice	Guided	1	0.5	-0.25	1.971863	1.08627	-1.44202	-1.03583	0.980429143283493	-6.204301	16.30734	28.46134
Trial1	2	1	blindfold	counterclockwise	practice	Guided	1	0.5	-0.25	1.991852	1.08353	-1.44189	-1.03576	0.97873687100226	-7.693304	16.37505	28.61558
Trial1	2	1	blindfold	counterclockwise	practice	Guided	1	0.5	-0.25	2.011856	1.08149	-1.44185	-1.03566	0.97744173572252	-8.088214	16.35812	28.80657
Trial1	2	1	blindfold	counterclockwise	practice	Guided	1	0.5	-0.25	2.03186	1.07842	-1.44185	-1.03552	0.975505618602898	-8.112423	16.07459	29.08066
Trial1	2	1	blindfold	counterclockwise	practice	Guided	1	0.5	-0.25	2.051865	1.07448	-1.44194	-1.03529	0.972988996435683	-7.951768	15.7699	29.6041
Trial1	2	1	blindfold	counterclockwise	practice	Guided	1	0.5	-0.25	2.071854	1.06987	-1.44204	-1.03472	0.969813069069724	-7.819016	15.74874	30.3147
Trial1	2	1	blindfold	counterclockwise	practice	Guided	1	0.5	-0.25	2.091858	1.05741	-1.44215	-1.03468	0.962511624036353	-8.787696	15.46944	30.68869
Trial1	2	1	blindfold	counterclockwise	practice	Guided	1	0.5	-0.25	2.111862	1.0493	-1.44225	-1.03483	0.957960609487717	-9.423498	15.12667	30.20815
Trial1	2	1	blindfold	counterclockwise	practice	Guided	1	0.5	-0.25	2.131851	1.03906	-1.44239	-1.03498	0.952249539404197	-9.638429	15.01241	29.90347
Trial1	2	1	blindfold	counterclockwise	practice	Guided	1	0.5	-0.25	2.151855	1.02645	-1.44248	-1.03498	0.945168317190083	-9.283048	14.89815	30.00701
Trial1	2	1	blindfold	counterclockwise	practice	Guided	1	0.5	-0.25	2.17186	1.01172	-1.44254	-1.0347	0.936809083337491	-8.882142	14.81351	30.28671
Trial1	2	1	blindfold	counterclockwise	practice	Guided	1	0.5	-0.25	2.191864	0.97657	-1.44261	-1.03459	0.91798717416221	-8.105913	14.7585	30.89554
Trial1	2	1	blindfold	counterclockwise	practice	Guided	1	0.5	-0.25	2.211853	0.95856	-1.44262	-1.03456	0.908741799368238	-8.062434	14.72042	30.89029
Trial1	2	1	blindfold	counterclockwise	practice	Guided	1	0.5	-0.25	2.231857	0.93855	-1.44264	-1.03461	0.898854272073385	-8.152119	14.71195	30.7155
Trial1	2	1	blindfold	counterclockwise	practice	Guided	1	0.5	-0.25	2.251862	0.9182299	-1.44265	-1.03463	0.889134754707622	-8.034974	14.65694	30.7175
Trial1	2	1	blindfold	counterclockwise	practice	Guided	1	0.5	-0.25	2.271866	0.89717	-1.44269	-1.03458	0.879380338051009	-7.616808	14.43265	30.81195
Trial1	2	1	blindfold	counterclockwise	practice	Guided	1	0.5	-0.25	2.291855	0.85277	-1.44278	-1.03466	0.860312698551644	-6.645296	14.35648	30.66953
Trial1	2	1	blindfold	counterclockwise	practice	Guided	1	0.5	-0.25	2.311859	0.83223	-1.44283	-1.03478	0.852206807421161	-6.373713	14.1195	30.38876
Trial1	2	1	blindfold	counterclockwise	practice	Guided	1	0.5	-0.25	2.331863	0.81096	-1.44294	-1.0349	0.844253656817362	-6.52235	13.79788	30.10522
Trial1	2	1	blindfold	counterclockwise	practice	Guided	1	0.5	-0.25	2.351852	0.79063	-1.44306	-1.0349	0.836979035386427	-6.853323	13.77672	30.21223
Trial1	2	1	blindfold	counterclockwise	practice	Guided	1	0.5	-0.25	2.371857	0.7703	-1.4431	-1.03476	0.830006241884076	-6.972009	13.86982	30.47554
Trial1	2	1	blindfold	counterclockwise	practice	Guided	1	0.5	-0.25	2.391861	0.72887	-1.4431	-1.03471	0.817405257232881	-6.596175	13.69209	30.6247
Trial1	2	1	blindfold	counterclockwise	practice	Guided	1	0.5	-0.25	2.411865	0.7088	-1.44313	-1.03465	0.811956291903007	-6.217739	13.77249	30.67679
Trial1	2	1	blindfold	counterclockwise	practice	Guided	1	0.5	-0.25	2.431854	0.68935	-1.44312	-1.03445	0.806979128218412	-5.888306	13.86136	31.15233
Trial1	2	1	blindfold	counterclockwise	practice	Guided	1	0.5	-0.25	2.451859	0.67025	-1.44308	-1.03415	0.802419024819881	-5.775645	13.84866	31.85003
Trial1	2	1	blindfold	counterclockwise	practice	Guided	1	0.5	-0.25	2.471863	0.6528	-1.44307	-1.03354	0.798299929201428	-6.016079	13.82327	32.37037
Trial1	2	1	blindfold	counterclockwise	practice	Guided	1	0.5	-0.25	2.491852	0.61942	-1.44291	-1.03318	0.792232317172526	-6.815974	14.81351	33.70647
Trial1	2	1	blindfold	counterclockwise	practice	Guided	1	0.5	-0.25	2.511856	0.60399	-1.44266	-1.03266	0.789538226575334	-7.082638	15.20284	34.88982
Trial1	2	1	blindfold	counterclockwise	practice	Guided	1	0.5	-0.25	2.53186	0.5894	-1.44247	-1.03207	0.787163202511616	-7.187362	15.24939	36.11499
Trial1	2	1	blindfold	counterclockwise	practice	Guided	1	0.5	-0.25	2.551865	0.57393	-1.44239	-1.03169	0.785178264496211	-7.331514	15.17322	36.79891
Trial1	2	1	blindfold	counterclockwise	practice	Guided	1	0.5	-0.25	2.571854	0.56017	-1.4424	-1.0314	0.78371317076296	-7.411826	15.20284	37.01621
Trial1	2	1	blindfold	counterclockwise	practice	Guided	1	0.5	-0.25	2.591858	0.53169	-1.44243	-1.03123	0.781872449096956	-7.855126	15.12667	37.60321
Trial1	2	1	blindfold	counterclockwise	practice	Guided	1	0.5	-0.25	2.611862	0.51831	-1.44243	-1.03099	0.781204610631975	-8.063729	15.17745	38.16616
Trial1	2	1	blindfold	counterclockwise	practice	Guided	1	0.5	-0.25	2.631851	0.5039	-1.44242	-1.0309	0.78090974018571	-8.15695	15.13513	38.33884
Trial1	2	1	blindfold	counterclockwise	practice	Guided	1	0.5	-0.25	2.651855	0.4897	-1.44246	-1.03097	0.78103789650838	-8.000161	14.77966	37.94781
Trial1	2	1	blindfold	counterclockwise	practice	Guided	1	0.5	-0.25	2.67186	0.47495	-1.44258	-1.03108	0.781481592822475	-7.615068	14.47497	37.65654
Trial1	2	1	blindfold	counterclockwise	practice	Guided	1	0.5	-0.25	2.691864	0.44627	-1.44279	-1.03098	0.782826072866235	-7.5696	14.59769	38.14783
Trial1	2	1	blindfold	counterclockwise	practice	Guided	1	0.5	-0.25	2.711853	0.43275	-1.44273	-1.03092	0.783810344088115	-7.884432	14.77543	38.151
Trial1	2	1	blindfold	counterclockwise	practice	Guided	1	0.5	-0.25	2.731857	0.4178	-1.44264	-1.03092	0.785234318265865	-8.327523	14.93624	38.19538
Trial1	2	1	blindfold	counterclockwise	practice	Guided	1	0.5	-0.25	2.751862	0.40368	-1.44255	-1.03103	0.786946831369995	-8.602014	14.95739	37.90608
Trial1	2	1	blindfold	counterclockwise	practice	Guided	1	0.5	-0.25	2.771866	0.38848	-1.44255	-1.03145	0.789367381555257	-8.451725	14.56807	37.58172
Trial1	2	1	blindfold	counterclockwise	practice	Guided	1	0.5	-0.25	2.791855	0.35554	-1.44281	-1.03169	0.794926384335052	-7.553328	14.24222	36.48099
Trial1	2	1	blindfold	counterclockwise	practice	Guided	1	0.5	-0.25	2.811859	0.33981	-1.44288	-1.03183	0.798072116634647	-7.426401	14.2126	36.22259
Trial1	2	1	blindfold	counterclockwise	practice	Guided	1	0.5	-0.25	2.831863	0.32306	-1.44288	-1.03183	0.801602160441555	-7.760022	14.26761	36.40205
Trial1	2	1	blindfold	counterclockwise	practice	Guided	1	0.5	-0.25	2.851852	0.30656	-1.44287	-1.03173	0.805307959724414	-8.254026	14.32686	36.60501
Trial1	2	1	blindfold	counterclockwise	practice	Guided	1	0.5	-0.25	2.871857	0.28897	-1.44284	-1.03144	0.809433238660911	-8.265632	14.36071	36.7728
Trial1	2	1	blindfold	counterclockwise	practice	Guided	1	0.5	-0.25	2.891861	0.25253	-1.44284	-1.03125	0.819507754182995	-7.749832	14.4919	37.56989
Trial1	2	1	blindfold	counterclockwise	practice	Guided	1	0.5	-0.25	2.911865	0.23485	-1.44276	-1.03106	0.824838906141257	-7.520355	14.80928	37.99744
Trial1	2	1	blindfold	counterclockwise	practice	Guided	1	0.5	-0.25	2.931854	0.2158	-1.44262	-1.03095	0.831055147477177	-7.530744	14.94893	38.15671
Trial1	2	1	blindfold	counterclockwise	practice	Guided	1	0.5	-0.25	2.951859	0.1987	-1.44256	-1.03099	0.837094426977089	-7.776179	14.73311	38.00225
Trial1	2	1	blindfold	counterclockwise	practice	Guided	1	0.5	-0.25	2.971863	0.18063	-1.44262	-1.03121	0.843970483559851	-8.240813	14.52152	37.72208
Trial1	2	1	blindfold	counterclockwise	practice	Guided	1	0.5	-0.25	2.991852	0.14425	-1.44274	-1.03126	0.858443514401457	-8.175073	14.60192	37.53461
Trial1	2	1	blindfold	counterclockwise	practice	Guided	1	0.5	-0.25	3.011856	0.12535	-1.44274	-1.03133	0.866509766841185	-7.723043	14.34802	37.32316
Trial1	2	1	blindfold	counterclockwise	practice	Guided	1	0.5	-0.25	3.03186	0.10587	-1.44284	-1.03148	0.875242466820465	-7.286187	13.7471	37.00054
Trial1	2	1	blindfold	counterclockwise	practice	Guided	1	0.5	-0.25	3.051865	0.087216	-1.44307	-1.03173	0.884020648461811	-7.108039	13.22236	36.43653
Trial1	2	1	blindfold	counterclockwise	practice	Guided	1	0.5	-0.25	3.071854	0.068768	-1.44332	-1.03193	0.892958853291144	-7.12436	13.13349	35.97986
Trial1	2	1	blindfold	counterclockwise	practice	Guided	1	0.5	-0.25	3.091858	0.030755	-1.44337	-1.03186	0.911863981064685	-7.40996	13.34508	36.36394
Trial1	2	1	blindfold	counterclockwise	practice	Guided	1	0.5	-0.25	3.111862	0.012736	-1.44335	-1.03183	0.921240721902827	-7.264498	13.25198	36.30792
Trial1	2	1	blindfold	counterclockwise	practice	Guided	1	0.5	-0.25	3.131851	-0.0063746	-1.44337	-1.03176	0.931431101892714	-7.247237	13.21389	36.5073
Trial1	2	1	blindfold	counterclockwise	practice	Guided	1	0.5	-0.25	3.151855	-0.024886	-1.44339	-1.03167	0.941548332645137	-7.332445	13.24775	36.73342
Trial1	2	1	blindfold	counterclockwise	practice	Guided	1	0.5	-0.25	3.17186	-0.043335	-1.44336	-1.03188	0.952128818829949	-7.19555	13.42548	36.7188
Trial1	2	1	blindfold	counterclockwise	practice	Guided	1	0.5	-0.25	3.191864	-0.080325	-1.44347	-1.03222	0.973984211053091	-7.080747	12.55797	35.45476
Trial1	2	1	blindfold	counterclockwise	practice	Guided	1	0.5	-0.25	3.211853	-0.09898999	-1.44366	-1.03251	0.98544963252472	-6.92724	12.4564	34.84286
Trial1	2	1	blindfold	counterclockwise	practice	Guided	1	0.5	-0.25	3.231857	-0.11706	-1.44375	-1.03275	0.996724951786511	-6.677119	12.50295	34.50026
Trial1	2	1	blindfold	counterclockwise	practice	Guided	1	0.5	-0.25	3.251862	-0.13497	-1.44377	-1.03322	1.00827602609722	-6.526773	12.55373	33.31478
Trial1	2	1	blindfold	counterclockwise	practice	Guided	1	0.5	-0.25	3.271866	-0.15304	-1.44379	-1.03419	1.02049748242521	-6.213741	11.90204	32.06646
Trial1	2	1	blindfold	counterclockwise	practice	Guided	1	0.5	-0.25	3.291855	-0.18806	-1.44437	-1.03451	1.04349533287529	-6.373938	11.14031	30.9451
Trial1	2	1	blindfold	counterclockwise	practice	Guided	1	0.5	-0.25	3.311859	-0.20499	-1.44446	-1.03485	1.05498835255982	-6.196669	10.99643	30.30647
Trial1	2	1	blindfold	counterclockwise	practice	Guided	1	0.5	-0.25	3.331863	-0.22308	-1.44453	-1.03535	1.06752950585106	-5.797298	10.6325	29.21541
Trial1	2	1	blindfold	counterclockwise	practice	Guided	1	0.5	-0.25	3.351852	-0.24099	-1.44462	-1.03589	1.08013390038877	-5.485929	10.67481	27.86531
Trial1	2	1	blindfold	counterclockwise	practice	Guided	1	0.5	-0.25	3.371857	-0.25757	-1.44469	-1.03574	1.09146675549312	-5.18856	10.19662	27.4323
Trial1	2	1	blindfold	counterclockwise	practice	Guided	1	0.5	-0.25	3.391861	-0.29163	-1.44491	-1.02015	1.1044497181734	-5.819045	9.921553	26.57125
Trial1	2	1	blindfold	counterclockwise	practice	Guided	1	0.5	-0.25	3.411865	-0.30629	-1.4449	-0.99127	1.09525558046822	-5.592376	9.472983	16.38369
Trial1	2	1	blindfold	counterclockwise	practice	Guided	1	0.5	-0.25	3.431854	-0.30629	-1.44557	-0.94922	1.06724513396211	-6.48833	4.542936	18.97129
Trial1	2	1	blindfold	counterclockwise	practice	Guided	1	0.5	-0.25	3.451859	-0.30436	-1.44683	-0.89323	1.02992222837614	-8.322264	8.186515	18.40458
Trial1	2	1	blindfold	counterclockwise	practice	Guided	1	0.5	-0.25	3.471863	-0.3038	-1.44641	-0.74814	0.945641505001687	-6.46453	8.575841	15.25397
Trial1	2	1	blindfold	counterclockwise	practice	Guided	1	0.5	-0.25	3.491852	-0.30153	-1.44693	-0.66454	0.902382265021568	1.754518	3.836225	7.806195
Trial1	2	1	blindfold	counterclockwise	practice	Guided	1	0.5	-0.25	3.511856	-0.29931	-1.44789	-0.58599	0.867055801006858	1.925445	1.35639	2.018944
Trial1	2	1	blindfold	counterclockwise	practice	Guided	1	0.5	-0.25	3.53186	-0.29859	-1.44914	-0.50672	0.838839172260047	2.412026	0.670794	-2.63056
Trial1	2	1	blindfold	counterclockwise	practice	Guided	1	0.5	-0.25	3.551865	-0.29868	-1.44996	-0.41235	0.815013666432693	2.089284	1.250551	-6.687258
Trial1	2	1	blindfold	counterclockwise	practice	Guided	1	0.5	-0.25	3.571854	-0.29921	-1.44965	-0.32177	0.802426057585659	0.431954	1.771062	-7.910477
Trial1	2	1	blindfold	counterclockwise	practice	Guided	1	0.5	-0.25	3.591858	-0.30045	-1.44882	-0.27743	0.800919847913679	-1.624508	2.029202	-7.270431
Trial1	2	1	blindfold	counterclockwise	practice	Guided	1	0.5	-0.25	3.611862	-0.30098	-1.44881	-0.24299	0.801010676198815	-2.886468	2.608959	-6.882959
Trial1	2	1	blindfold	counterclockwise	practice	Guided	1	0.5	-0.25	3.631851	-0.3014	-1.44873	-0.21376	0.802218989225681	-3.578464	2.858635	-5.374908
Trial1	2	1	blindfold	counterclockwise	practice	Guided	2	0.5	-0.25	0	0.52314	-1.44951	-1.04819	0.798525347023189	4.904122	1.098282	3.823979
Trial1	2	1	blindfold	counterclockwise	practice	Guided	2	0.5	-0.25	0.01794434	0.51895	-1.44949	-1.04819	0.798414913648215	4.637984	1.191381	3.830815
Trial1	2	1	blindfold	counterclockwise	practice	Guided	2	0.5	-0.25	0.03793335	0.51497	-1.44945	-1.04802	0.798160403539041	4.473027	1.254858	3.794962
Trial1	2	1	blindfold	counterclockwise	practice	Guided	2	0.5	-0.25	0.05793762	0.51583	-1.44931	-1.04782	0.797977002213576	4.100546	1.686502	4.441325
Trial1	2	1	blindfold	counterclockwise	practice	Guided	2	0.5	-0.25	0.07794189	0.52068	-1.44917	-1.04759	0.797858069178516	3.67043	2.016582	4.88007
Trial1	2	1	blindfold	counterclockwise	practice	Guided	2	0.5	-0.25	0.09793091	0.52808	-1.44901	-1.04742	0.797914269650871	3.509303	2.215477	5.20167
Trial1	2	1	blindfold	counterclockwise	practice	Guided	2	0.5	-0.25	0.1179352	0.53787	-1.4489	-1.04728	0.798178840307076	3.796688	2.219709	5.498554
Trial1	2	1	blindfold	counterclockwise	practice	Guided	2	0.5	-0.25	0.1379395	0.54966	-1.44889	-1.04737	0.798914864452455	4.173655	2.147768	5.589699
Trial1	2	1	blindfold	counterclockwise	practice	Guided	2	0.5	-0.25	0.1579437	0.58162	-1.44902	-1.04751	0.801675785700529	4.363816	1.699197	4.841799
Trial1	2	1	blindfold	counterclockwise	practice	Guided	2	0.5	-0.25	0.1779327	0.60151	-1.44911	-1.04751	0.803944352740979	4.25474	1.898092	5.183582
Trial1	2	1	blindfold	counterclockwise	practice	Guided	2	0.5	-0.25	0.197937	0.62545	-1.44906	-1.0472	0.80701021661225	4.272824	2.164695	5.710738
Trial1	2	1	blindfold	counterclockwise	practice	Guided	2	0.5	-0.25	0.2179413	0.64897	-1.44895	-1.04685	0.810655248330178	4.474446	2.219709	6.3825
Trial1	2	1	blindfold	counterclockwise	practice	Guided	2	0.5	-0.25	0.2379456	0.67734	-1.44886	-1.04628	0.815788684115463	4.925939	2.625962	6.973466
Trial1	2	1	blindfold	counterclockwise	practice	Guided	2	0.5	-0.25	0.2579346	0.74179	-1.44857	-1.04609	0.831998618652295	4.974639	3.061837	7.835351
Trial1	2	1	blindfold	counterclockwise	practice	Guided	2	0.5	-0.25	0.2779388	0.77744	-1.44847	-1.04593	0.842898314978153	4.525209	3.205718	8.162174
Trial1	2	1	blindfold	counterclockwise	practice	Guided	2	0.5	-0.25	0.2979431	0.81508	-1.44838	-1.04578	0.855886291484513	4.194328	3.425772	8.42758
Trial1	2	1	blindfold	counterclockwise	practice	Guided	2	0.5	-0.25	0.3179321	0.85432	-1.44829	-1.0456	0.870931745446463	4.092745	3.573885	8.871026
Trial1	2	1	blindfold	counterclockwise	practice	Guided	2	0.5	-0.25	0.3379364	0.89621	-1.44818	-1.04522	0.888457794141145	4.176492	3.895502	9.237072
Trial1	2	1	blindfold	counterclockwise	practice	Guided	2	0.5	-0.25	0.3579407	0.98283	-1.44797	-1.04494	0.930083003105897	3.86346	4.390622	10.15051
Trial1	2	1	blindfold	counterclockwise	practice	Guided	2	0.5	-0.25	0.3779449	1.02566	-1.44782	-1.04465	0.952778519351102	3.288267	4.695312	10.77747
Trial1	2	1	blindfold	counterclockwise	practice	Guided	2	0.5	-0.25	0.397934	1.07269	-1.44763	-1.04443	0.97933288533285	2.430658	4.953452	11.21012
Trial1	2	1	blindfold	counterclockwise	practice	Guided	2	0.5	-0.25	0.4179382	1.11499	-1.44751	-1.04422	1.00448895314491	1.565265	5.317386	11.5231
Trial1	2	1	blindfold	counterclockwise	practice	Guided	2	0.5	-0.25	0.4379425	1.15835	-1.44737	-1.0439	1.03135926865422	1.139778	5.592453	11.98963
Trial1	2	1	blindfold	counterclockwise	practice	Guided	2	0.5	-0.25	0.4579315	1.23768	-1.44718	-1.04383	1.08366869880553	1.811388	5.562831	12.26018
Trial1	2	1	blindfold	counterclockwise	practice	Guided	2	0.5	-0.25	0.4779358	1.27324	-1.44723	-1.04295	1.10755126661077	2.137113	5.266605	12.3263
Trial1	2	1	blindfold	counterclockwise	practice	Guided	2	0.5	-0.25	0.4979401	1.30749	-1.44732	-1.0369	1.12749801077855	2.156416	5.533208	11.45706
Trial1	2	1	blindfold	counterclockwise	practice	Guided	2	0.5	-0.25	0.5179443	1.31047	-1.4473	-1.02597	1.12204768606009	6.300259	4.801107	8.55347
Trial1	2	1	blindfold	counterclockwise	practice	Guided	2	0.5	-0.25	0.5379333	1.30611	-1.44767	-0.9835	1.08987872128898	8.991612	2.913724	8.456103
Trial1	2	1	blindfold	counterclockwise	practice	Guided	2	0.5	-0.25	0.5579376	1.30319	-1.44837	-0.95386	1.06795741629058	3.157279	2.896797	6.91777
Trial1	2	1	blindfold	counterclockwise	practice	Guided	2	0.5	-0.25	0.5779419	1.30163	-1.44862	-0.92175	1.04587703094781	-0.270289	1.944642	5.823679
Trial1	2	1	blindfold	counterclockwise	practice	Guided	2	0.5	-0.25	0.5979309	1.29976	-1.44882	-0.88363	1.02034463361926	-1.202715	3.298818	5.705076
Trial1	2	1	blindfold	counterclockwise	practice	Guided	2	0.5	-0.25	0.6179352	1.29912	-1.44854	-0.84207	0.994555050914898	0.447462	3.46809	6.575754
Trial1	2	1	blindfold	counterclockwise	practice	Guided	2	0.5	-0.25	0.6379395	1.30023	-1.44833	-0.74211	0.939436193014585	3.256465	3.341136	7.261404
Trial1	2	1	blindfold	counterclockwise	practice	Guided	2	0.5	-0.25	0.6579437	1.30272	-1.44848	-0.68932	0.915074611753898	5.848038	1.936178	6.483394
Trial1	2	1	blindfold	counterclockwise	practice	Guided	2	0.5	-0.25	0.6779327	1.30286	-1.44894	-0.63152	0.888899070954334	3.835411	1.326799	5.674211
Trial1	2	1	blindfold	counterclockwise	practice	Guided	2	0.5	-0.25	0.697937	1.30199	-1.44927	-0.57104	0.863860334249951	1.013516	1.263322	4.336446
Trial1	2	1	blindfold	counterclockwise	practice	Guided	2	0.5	-0.25	0.7179413	1.30055	-1.44947	-0.50617	0.840537526133518	-1.210528	1.030573	4.139872
Trial1	2	1	blindfold	counterclockwise	practice	Guided	2	0.5	-0.25	0.7379456	1.299	-1.4495	-0.37225	0.808298160730341	-1.886503	1.18715	4.027837
Trial1	2	1	blindfold	counterclockwise	practice	Guided	2	0.5	-0.25	0.7579346	1.29944	-1.4495	-0.30395	0.801258239004419	0.210972	0.658175	3.098452
Trial1	2	1	blindfold	counterclockwise	practice	Guided	2	0.5	-0.25	0.7779388	1.30032	-1.44963	-0.23491	0.800462277057397	1.133399	0.099563	2.57869
Trial1	2	1	blindfold	counterclockwise	practice	Guided	2	0.5	-0.25	0.7979431	1.3006	-1.44996	-0.12961	0.809601256594054	0.573916	0.0065175	1.802129
Trial1	2	1	blindfold	counterclockwise	practice	Guided	2	0.5	-0.25	0.8179321	1.30012	-1.45019	-0.091669	0.815635276468558	-0.81284	-0.750931	1.757182
Trial1	2	1	blindfold	counterclockwise	practice	Guided	2	0.5	-0.25	0.8379364	1.29977	-1.45026	0.045355	0.85256473352215	-1.296464	-0.932895	1.05431
Trial1	2	1	blindfold	counterclockwise	practice	Guided	2	0.5	-0.25	0.8579407	1.2995	-1.45036	0.11134	0.877363563639462	-0.394158	-0.924406	-0.439024
Trial1	2	1	blindfold	counterclockwise	practice	Guided	2	0.5	-0.25	0.8779449	1.2997	-1.45035	0.1749	0.905571714888376	0.0031732	-0.678934	-0.976235
Trial1	2	1	blindfold	counterclockwise	practice	Guided	2	0.5	-0.25	0.897934	1.29993	-1.45032	0.23764	0.936846263350824	-0.194114	-0.327653	-2.105116
Trial1	2	1	blindfold	counterclockwise	practice	Guided	2	0.5	-0.25	0.9179382	1.29995	-1.45022	0.2958	0.968409855777212	-0.748168	-0.40373	-1.508189
Trial1	2	1	blindfold	counterclockwise	practice	Guided	2	0.5	-0.25	0.9379425	1.29971	-1.45023	0.40555	1.03406090105913	-1.212075	-0.594113	-1.663397
Trial1	2	1	blindfold	counterclockwise	practice	Guided	2	0.5	-0.25	0.9579315	1.29926	-1.45022	0.45565	1.06618870584491	-1.560199	-0.678618	-1.673339
Trial1	2	1	blindfold	counterclockwise	practice	Guided	2	0.5	-0.25	0.9779358	1.29925	-1.45024	0.50332	1.09831305350559	-1.133524	-0.272296	-1.43497
Trial1	2	1	blindfold	counterclockwise	practice	Guided	2	0.5	-0.25	0.9979401	1.29934	-1.4502	0.54877	1.13003450421592	-1.209651	-0.648853	-1.412684
Trial1	2	1	blindfold	counterclockwise	practice	Guided	2	0.5	-0.25	1.017944	1.29941	-1.45024	0.56448	1.14124230831594	-1.19826	-0.454143	-0.894719
Trial1	2	1	blindfold	counterclockwise	practice	Guided	2	0.5	-0.25	1.037933	1.2993	-1.45029	0.55376	1.13353903071589	-2.475761	-0.551454	6.753153
Trial1	2	1	blindfold	counterclockwise	practice	Guided	2	0.5	-0.25	1.057938	1.29773	-1.44898	0.55155	1.13086504296589	-0.149111	0.074851	3.037812
Trial1	2	1	blindfold	counterclockwise	practice	Guided	2	0.5	-0.25	1.077942	1.296	-1.4497	0.55132	1.12948208251873	-2.89976	1.395162	2.992717
Trial1	2	1	blindfold	counterclockwise	practice	Guided	2	0.5	-0.25	1.097931	1.29252	-1.44946	0.55164	1.12725980669307	-3.525181	3.125969	3.808435
Trial1	2	1	blindfold	counterclockwise	practice	Guided	2	0.5	-0.25	1.117935	1.28718	-1.44911	0.5516	1.12348341485489	-1.898336	-0.183304	2.589347
Trial1	2	1	blindfold	counterclockwise	practice	Guided	2	0.5	-0.25	1.137939	1.28084	-1.44977	0.55107	1.11867080371356	-0.523754	1.84374	2.62886
Trial1	2	1	blindfold	counterclockwise	practice	Guided	2	0.5	-0.25	1.157944	1.26833	-1.44984	0.55069	1.10970068343526	-1.887715	-0.026704	1.212004
Trial1	2	1	blindfold	counterclockwise	practice	Guided	2	0.5	-0.25	1.177933	1.26002	-1.45002	0.55036	1.10372396692601	-2.657763	0.709609	0.700156
Trial1	2	1	blindfold	counterclockwise	practice	Guided	2	0.5	-0.25	1.197937	1.25048	-1.4499	0.55013	1.09700873632945	-1.899073	-0.906937	0.287994
Trial1	2	1	blindfold	counterclockwise	practice	Guided	2	0.5	-0.25	1.217941	1.23889	-1.45011	0.55002	1.08903181776652	-1.000801	0.5657	0.176896
Trial1	2	1	blindfold	counterclockwise	practice	Guided	2	0.5	-0.25	1.237946	1.22696	-1.44993	0.54977	1.08078804994502	-0.943532	-0.648851	-0.195736
Trial1	2	1	blindfold	counterclockwise	practice	Guided	2	0.5	-0.25	1.257935	1.20041	-1.4502	0.54974	1.06308902441785	-2.349134	-0.272192	-0.49598
Trial1	2	1	blindfold	counterclockwise	practice	Guided	2	0.5	-0.25	1.277939	1.18568	-1.45022	0.54973	1.05343494506473	-1.997292	-0.881549	-0.585109
Trial1	2	1	blindfold	counterclockwise	practice	Guided	2	0.5	-0.25	1.297943	1.16828	-1.4503	0.54978	1.04223137161061	-1.035524	-0.170558	-0.424346
Trial1	2	1	blindfold	counterclockwise	practice	Guided	2	0.5	-0.25	1.317932	1.15185	-1.45019	0.54984	1.03181993886165	-0.594388	-0.551354	-0.297797
Trial1	2	1	blindfold	counterclockwise	practice	Guided	2	0.5	-0.25	1.337936	1.13416	-1.4502	0.54991	1.02079135036373	-0.876483	-0.242373	-0.277117
Trial1	2	1	blindfold	counterclockwise	practice	Guided	2	0.5	-0.25	1.357941	1.09753	-1.45005	0.55002	0.998535966933958	-1.530908	-0.064583	0.0077874
Trial1	2	1	blindfold	counterclockwise	practice	Guided	2	0.5	-0.25	1.377945	1.07803	-1.45001	0.55011	0.987063652277432	-1.093078	0.096213	0.194305
Trial1	2	1	blindfold	counterclockwise	practice	Guided	2	0.5	-0.25	1.397934	1.05792	-1.44997	0.55013	0.975439765140975	-0.756342	-0.216935	0.241841
Trial1	2	1	blindfold	counterclockwise	practice	Guided	2	0.5	-0.25	1.417938	1.03745	-1.45003	0.5501	0.963852901323798	-0.947349	0.045461	0.273068
Trial1	2	1	blindfold	counterclockwise	practice	Guided	2	0.5	-0.25	1.437943	1.01588	-1.44999	0.54999	0.951901339507159	-1.130598	-0.073052	0.0021505
Trial1	2	1	blindfold	counterclockwise	practice	Guided	2	0.5	-0.25	1.457932	0.9715099	-1.45007	0.54999	0.928604121683439	-0.80626	-0.043343	0.047194
Trial1	2	1	blindfold	counterclockwise	practice	Guided	2	0.5	-0.25	1.477936	0.9497399	-1.45008	0.54999	0.917741796363425	-0.682901	-0.356442	-0.060356
Trial1	2	1	blindfold	counterclockwise	practice	Guided	2	0.5	-0.25	1.49794	0.92576	-1.45015	0.54997	0.906213883793558	-0.73703	-0.271701	-0.032519
Trial1	2	1	blindfold	counterclockwise	practice	Guided	2	0.5	-0.25	1.517944	0.9037	-1.45016	0.54996	0.896052294429014	-0.736597	-0.398574	-0.111142
Trial1	2	1	blindfold	counterclockwise	practice	Guided	2	0.5	-0.25	1.537933	0.88006	-1.45021	0.54994	0.885635116156292	-0.676905	-0.47471	-0.074844
Trial1	2	1	blindfold	counterclockwise	practice	Guided	2	0.5	-0.25	1.557938	0.83328	-1.45024	0.54993	0.866581527372657	-0.546233	-0.512606	-0.122918
Trial1	2	1	blindfold	counterclockwise	practice	Guided	2	0.5	-0.25	1.577942	0.81031	-1.45024	0.54993	0.858009479642412	-0.522888	-0.343248	-0.10054
Trial1	2	1	blindfold	counterclockwise	practice	Guided	2	0.5	-0.25	1.597931	0.78734	-1.4502	0.54995	0.849990770387758	-0.507801	-0.419321	-0.142315
Trial1	2	1	blindfold	counterclockwise	practice	Guided	2	0.5	-0.25	1.617935	0.75884	-1.45018	0.54998	0.840812763597953	-0.502207	-0.228778	0.0094929
Trial1	2	1	blindfold	counterclockwise	practice	Guided	2	0.5	-0.25	1.637939	0.74014	-1.45014	0.55005	0.835312674669316	-0.376136	-0.245656	-0.056438
Trial1	2	1	blindfold	counterclockwise	practice	Guided	2	0.5	-0.25	1.657944	0.6948299	-1.45013	0.5501	0.823479608782551	-0.460661	-0.177803	0.185665
Trial1	2	1	blindfold	counterclockwise	practice	Guided	2	0.5	-0.25	1.677933	0.67098	-1.4501	0.55014	0.81820425884588	-0.542218	-0.228532	0.274708
Trial1	2	1	blindfold	counterclockwise	practice	Guided	2	0.5	-0.25	1.697937	0.64983	-1.45009	0.55016	0.814066982954783	-0.506216	-0.042286	0.285128
Trial1	2	1	blindfold	counterclockwise	practice	Guided	2	0.5	-0.25	1.717941	0.6273201	-1.45004	0.55017	0.810236034329416	-0.470785	-0.021126	0.379788
Trial1	2	1	blindfold	counterclockwise	practice	Guided	2	0.5	-0.25	1.737946	0.60416	-1.45001	0.55012	0.80687131313819	-0.287338	-0.118439	0.317272
Trial1	2	1	blindfold	counterclockwise	practice	Guided	2	0.5	-0.25	1.757935	0.55907	-1.45004	0.5501	0.802277523117826	-0.254341	-0.114159	0.242367
Trial1	2	1	blindfold	counterclockwise	practice	Guided	2	0.5	-0.25	1.777939	0.5366	-1.45006	0.55007	0.800906701729847	-0.09733	-0.207218	0.157389
Trial1	2	1	blindfold	counterclockwise	practice	Guided	2	0.5	-0.25	1.797943	0.51581	-1.45008	0.55002	0.800176183141907	0.013477	-0.215633	0.079558
Trial1	2	1	blindfold	counterclockwise	practice	Guided	2	0.5	-0.25	1.817932	0.49481	-1.45009	0.54996	0.799976852833982	-0.00019659	-0.160569	-0.111531
Trial1	2	1	blindfold	counterclockwise	practice	Guided	2	0.5	-0.25	1.837936	0.47233	-1.4501	0.54995	0.800428408402588	-0.237111	-0.245146	-0.165699
Trial1	2	1	blindfold	counterclockwise	practice	Guided	2	0.5	-0.25	1.857941	0.43233	-1.45013	0.55	0.802856927668871	-0.34687	-0.249238	0.025526
Trial1	2	1	blindfold	counterclockwise	practice	Guided	2	0.5	-0.25	1.877945	0.41218	-1.45014	0.55004	0.804845552561655	-0.178707	-0.27455	0.047887
Trial1	2	1	blindfold	counterclockwise	practice	Guided	2	0.5	-0.25	1.897934	0.39228	-1.45015	0.55005	0.807269246909887	-0.150426	-0.308319	0.092634
Trial1	2	1	blindfold	counterclockwise	practice	Guided	2	0.5	-0.25	1.917938	0.37268	-1.45015	0.55007	0.810137251084432	-0.259744	-0.299781	0.131963
Trial1	2	1	blindfold	counterclockwise	practice	Guided	2	0.5	-0.25	1.937943	0.3527	-1.45013	0.55007	0.813516605864754	-0.297954	-0.227771	0.15265
Trial1	2	1	blindfold	counterclockwise	practice	Guided	2	0.5	-0.25	1.957932	0.3138	-1.45011	0.55004	0.8214222115178	-0.362054	-0.155709	0.082369
Trial1	2	1	blindfold	counterclockwise	practice	Guided	2	0.5	-0.25	1.977936	0.29538	-1.4501	0.54999	0.825744114940759	-0.427096	-0.303764	-0.025067
Trial1	2	1	blindfold	counterclockwise	practice	Guided	2	0.5	-0.25	1.99794	0.27578	-1.45011	0.54996	0.830789167574804	-0.492072	-0.219062	-0.060447
Trial1	2	1	blindfold	counterclockwise	practice	Guided	2	0.5	-0.25	2.017944	0.25672	-1.45012	0.54995	0.836125088459809	-0.499689	-0.303626	-0.0885
Trial1	2	1	blindfold	counterclockwise	practice	Guided	2	0.5	-0.25	2.037933	0.23707	-1.45013	0.54987	0.841976377168365	-0.363059	-0.273926	-0.127096
Trial1	2	1	blindfold	counterclockwise	practice	Guided	2	0.5	-0.25	2.057938	0.19912	-1.45019	0.54983	0.854550657060209	-0.392528	-0.375283	-0.352314
Trial1	2	1	blindfold	counterclockwise	practice	Guided	2	0.5	-0.25	2.077942	0.17976	-1.45021	0.5498	0.861529835690458	-0.438141	-0.459801	-0.397615
Trial1	2	1	blindfold	counterclockwise	practice	Guided	2	0.5	-0.25	2.097931	0.16107	-1.45023	0.54978	0.868632032793739	-0.476681	-0.438524	-0.439999
Trial1	2	1	blindfold	counterclockwise	practice	Guided	2	0.5	-0.25	2.117935	0.14186	-1.45022	0.54977	0.876296926135157	-0.522176	-0.379162	-0.456186
Trial1	2	1	blindfold	counterclockwise	practice	Guided	2	0.5	-0.25	2.137939	0.12323	-1.45021	0.54976	0.884065420895365	-0.58587	-0.48907	-0.51448
Trial1	2	1	blindfold	counterclockwise	practice	Guided	2	0.5	-0.25	2.157944	0.085703	-1.45023	0.54974	0.900680907860207	-0.659923	-0.438118	-0.481891
Trial1	2	1	blindfold	counterclockwise	practice	Guided	2	0.5	-0.25	2.177933	0.066187	-1.45023	0.5497	0.909787800651794	-0.660342	-0.437991	-0.60106
Trial1	2	1	blindfold	counterclockwise	practice	Guided	2	0.5	-0.25	2.197937	0.04717	-1.45022	0.54966	0.918972836349628	-0.607931	-0.437878	-0.707624
Trial1	2	1	blindfold	counterclockwise	practice	Guided	2	0.5	-0.25	2.217941	0.028124	-1.45022	0.54963	0.928479980137539	-0.588057	-0.484304	-0.730712
Trial1	2	1	blindfold	counterclockwise	practice	Guided	2	0.5	-0.25	2.237946	0.0084659	-1.45023	0.54961	0.938606388978921	-0.630667	-0.45037	-0.791629
Trial1	2	1	blindfold	counterclockwise	practice	Guided	2	0.5	-0.25	2.257935	-0.029894	-1.45026	0.54959	0.959235010708332	-0.622995	-0.564548	-0.812464
Trial1	2	1	blindfold	counterclockwise	practice	Guided	2	0.5	-0.25	2.277939	-0.049697	-1.45027	0.54954	0.970273658897976	-0.551346	-0.585703	-0.924282
Trial1	2	1	blindfold	counterclockwise	practice	Guided	2	0.5	-0.25	2.297943	-0.068845	-1.45028	0.54951	0.9812241708381	-0.586569	-0.581467	-0.989143
Trial1	2	1	blindfold	counterclockwise	practice	Guided	2	0.5	-0.25	2.317932	-0.087968	-1.45029	0.5495	0.992424606646588	-0.732268	-0.708421	-0.976361
Trial1	2	1	blindfold	counterclockwise	practice	Guided	2	0.5	-0.25	2.337936	-0.10826	-1.45033	0.54945	1.00453994267108	-0.549425	-0.666103	-1.002635
Trial1	2	1	blindfold	counterclockwise	practice	Guided	2	0.5	-0.25	2.357941	-0.14624	-1.45034	0.54939	1.02793508220602	-0.59966	-0.674566	-1.283259
Trial1	2	1	blindfold	counterclockwise	practice	Guided	2	0.5	-0.25	2.377945	-0.16503	-1.45033	0.54935	1.03981987096389	-0.555918	-0.581467	-1.307856
Trial1	2	1	blindfold	counterclockwise	practice	Guided	2	0.5	-0.25	2.397934	-0.18375	-1.45032	0.54936	1.0518984934927	-0.629632	-0.632248	-1.248992
Trial1	2	1	blindfold	counterclockwise	practice	Guided	2	0.5	-0.25	2.417938	-0.20243	-1.45032	0.54936	1.06413546691583	-0.635183	-0.699957	-1.280381
Trial1	2	1	blindfold	counterclockwise	practice	Guided	2	0.5	-0.25	2.437943	-0.22212	-1.45034	0.54935	1.07722688272376	-0.387342	-0.666103	-1.313631
Trial1	2	1	blindfold	counterclockwise	practice	Guided	2	0.5	-0.25	2.457932	-0.25807	-1.45034	0.54935	1.1016490242229	-0.470287	-0.784593	-1.286505
Trial1	2	1	blindfold	counterclockwise	practice	Guided	2	0.5	-0.25	2.477936	-0.2766	-1.45033	0.54932	1.1144595100343	-0.366663	-0.674558	-1.353485
Trial1	2	1	blindfold	counterclockwise	practice	Guided	2	0.5	-0.25	2.49794	-0.2943	-1.4503	0.54926	1.12682254769612	-0.265125	-0.581442	-1.454775
Trial1	2	1	blindfold	counterclockwise	practice	Guided	2	0.5	-0.25	2.517944	-0.30564	-1.45029	0.54889	1.1345840878855	-0.898713	-0.293608	-1.641419
Trial1	2	1	blindfold	counterclockwise	practice	Guided	2	0.5	-0.25	2.537933	-0.304	-1.45027	0.54697	1.13206767851145	-4.026955	-0.471292	-1.092242
Trial1	2	1	blindfold	counterclockwise	practice	Guided	2	0.5	-0.25	2.557938	-0.30159	-1.45012	0.54566	1.1294341002429	-0.958225	0.159322	-0.499067
Trial1	2	1	blindfold	counterclockwise	practice	Guided	2	0.5	-0.25	2.577942	-0.30061	-1.44993	0.5438	1.12742840824712	0.342342	-0.035368	-0.596396
Trial1	2	1	blindfold	counterclockwise	practice	Guided	2	0.5	-0.25	2.597931	-0.29965	-1.44994	0.54169	1.12526138623914	-0.614505	0.032339	-0.652928
Trial1	2	1	blindfold	counterclockwise	practice	Guided	2	0.5	-0.25	2.617935	-0.30013	-1.45002	0.53912	1.12379639697026	-2.355999	-0.500826	-0.632476
Trial1	2	1	blindfold	counterclockwise	practice	Guided	2	0.5	-0.25	2.637939	-0.30101	-1.45019	0.53361	1.12056307418258	-2.51907	-0.564303	-0.597981
Trial1	2	1	blindfold	counterclockwise	practice	Guided	2	0.5	-0.25	2.657944	-0.3008	-1.45027	0.52993	1.11784231043039	-0.307338	-0.610726	-1.061035
Trial1	2	1	blindfold	counterclockwise	practice	Guided	2	0.5	-0.25	2.677933	-0.3003	-1.45031	0.52543	1.11434811550471	-0.425113	-0.631885	-1.340589
Trial1	2	1	blindfold	counterclockwise	practice	Guided	2	0.5	-0.25	2.697937	-0.30024	-1.45035	0.51999	1.11052626072397	-1.204159	-0.898489	-1.406998
Trial1	2	1	blindfold	counterclockwise	practice	Guided	2	0.5	-0.25	2.717941	-0.30049	-1.45043	0.51345	1.10618266082434	-1.277247	-0.906952	-1.520775
Trial1	2	1	blindfold	counterclockwise	practice	Guided	2	0.5	-0.25	2.737946	-0.30061	-1.45047	0.49748	1.09530942632185	-0.957446	-0.83078	-1.548833
Trial1	2	1	blindfold	counterclockwise	practice	Guided	2	0.5	-0.25	2.757935	-0.30029	-1.45048	0.48787	1.08853858992905	-0.478041	-0.92388	-1.724642
Trial1	2	1	blindfold	counterclockwise	practice	Guided	2	0.5	-0.25	2.777939	-0.30025	-1.45047	0.47711	1.08124419186688	-0.777368	-1.038138	-1.767347
Trial1	2	1	blindfold	counterclockwise	practice	Guided	2	0.5	-0.25	2.797943	-0.30035	-1.45048	0.46496	1.07318588949349	-1.000495	-0.898489	-1.61219
Trial1	2	1	blindfold	counterclockwise	practice	Guided	2	0.5	-0.25	2.817932	-0.30046	-1.45046	0.45217	1.06479054758311	-0.914292	-0.83078	-1.587549
Trial1	2	1	blindfold	counterclockwise	practice	Guided	2	0.5	-0.25	2.837936	-0.30048	-1.45041	0.42402	1.04645649383902	-0.91362	-0.792694	-1.579286
Trial1	2	1	blindfold	counterclockwise	practice	Guided	2	0.5	-0.25	2.857941	-0.30042	-1.45033	0.40843	1.03643725970952	-0.9264	-0.627654	-1.082485
Trial1	2	1	blindfold	counterclockwise	practice	Guided	2	0.5	-0.25	2.877945	-0.30047	-1.45031	0.39279	1.02661150540895	-1.008202	-0.598015	-1.280094
Trial1	2	1	blindfold	counterclockwise	practice	Guided	2	0.5	-0.25	2.897934	-0.30052	-1.4503	0.3768	1.01671555303681	-1.039658	-0.509124	-0.874751
Trial1	2	1	blindfold	counterclockwise	practice	Guided	2	0.5	-0.25	2.917938	-0.30053	-1.45029	0.35949	1.00614429367515	-0.93507	-0.564106	-0.838458
Trial1	2	1	blindfold	counterclockwise	practice	Guided	2	0.5	-0.25	2.937943	-0.30048	-1.45029	0.32644	0.986433639174827	-0.949547	-0.534479	-0.778965
Trial1	2	1	blindfold	counterclockwise	practice	Guided	2	0.5	-0.25	2.957932	-0.30042	-1.45029	0.30875	0.976152509028055	-0.876463	-0.542911	-0.91772
Trial1	2	1	blindfold	counterclockwise	practice	Guided	2	0.5	-0.25	2.977936	-0.30042	-1.45028	0.2913	0.966270067343024	-0.811203	-0.428606	-0.866645
Trial1	2	1	blindfold	counterclockwise	practice	Guided	2	0.5	-0.25	2.99794	-0.30041	-1.45025	0.27307	0.956168606923292	-0.796404	-0.542806	-0.758204
Trial1	2	1	blindfold	counterclockwise	practice	Guided	2	0.5	-0.25	3.017944	-0.30038	-1.45023	0.25521	0.946491039190732	-0.598969	-0.428443	-0.819193
Trial1	2	1	blindfold	counterclockwise	practice	Guided	2	0.5	-0.25	3.037933	-0.30034	-1.45021	0.21913	0.927699877251181	-0.582443	-0.496044	-0.677147
Trial1	2	1	blindfold	counterclockwise	practice	Guided	2	0.5	-0.25	3.057938	-0.30032	-1.45019	0.20051	0.918406974467831	-0.657808	-0.339267	-0.332689
Trial1	2	1	blindfold	counterclockwise	practice	Guided	2	0.5	-0.25	3.077942	-0.30031	-1.45015	0.18186	0.909394926862015	-0.570233	-0.241868	-0.278426
Trial1	2	1	blindfold	counterclockwise	practice	Guided	2	0.5	-0.25	3.097931	-0.30031	-1.45013	0.1644	0.901234399509517	-0.594752	-0.169845	-0.151014
Trial1	2	1	blindfold	counterclockwise	practice	Guided	2	0.5	-0.25	3.117935	-0.30031	-1.45011	0.14604	0.89294107365012	-0.677525	-0.186727	-0.201434
Trial1	2	1	blindfold	counterclockwise	practice	Guided	2	0.5	-0.25	3.137939	-0.30032	-1.45009	0.11076	0.87787235755297	-0.5986	-0.296699	-0.05414
Trial1	2	1	blindfold	counterclockwise	practice	Guided	2	0.5	-0.25	3.157944	-0.30031	-1.45007	0.093871	0.871058744497591	-0.60123	-0.085033	0.06784
Trial1	2	1	blindfold	counterclockwise	practice	Guided	2	0.5	-0.25	3.177933	-0.30027	-1.45006	0.076798	0.86442408063946	-0.410597	-0.118848	0.020153
Trial1	2	1	blindfold	counterclockwise	practice	Guided	2	0.5	-0.25	3.197937	-0.30022	-1.45007	0.060949	0.858511122736481	-0.445632	-0.0087834	-0.312739
Trial1	2	1	blindfold	counterclockwise	practice	Guided	2	0.5	-0.25	3.217941	-0.3002	-1.45005	0.044274	0.852594423358281	-0.437068	-0.097636	-0.302333
Trial1	2	1	blindfold	counterclockwise	practice	Guided	2	0.5	-0.25	3.237946	-0.30021	-1.45002	0.012476	0.842157759997329	-0.546067	-0.152637	-0.060076
Trial1	2	1	blindfold	counterclockwise	practice	Guided	2	0.5	-0.25	3.257935	-0.30027	-1.45004	-0.0035695	0.837353002056713	-0.502997	-0.051027	-0.11396
Trial1	2	1	blindfold	counterclockwise	practice	Guided	2	0.5	-0.25	3.277939	-0.30026	-1.45004	-0.018854	0.832973320629599	-0.491462	-0.199116	-0.0641
Trial1	2	1	blindfold	counterclockwise	practice	Guided	2	0.5	-0.25	3.297943	-0.30022	-1.45006	-0.034235	0.828798288868202	-0.425991	-0.067889	0.083947
Trial1	2	1	blindfold	counterclockwise	practice	Guided	2	0.5	-0.25	3.317932	-0.30018	-1.45007	-0.048794	0.825089005699068	-0.237357	-0.173645	0.112303
Trial1	2	1	blindfold	counterclockwise	practice	Guided	2	0.5	-0.25	3.337936	-0.30015	-1.45007	-0.077319	0.818571140786178	-0.333092	-0.139761	-0.03431
Trial1	2	1	blindfold	counterclockwise	practice	Guided	2	0.5	-0.25	3.357941	-0.30012	-1.45004	-0.09070799	0.815822254520034	-0.184619	-0.105857	0.273559
Trial1	2	1	blindfold	counterclockwise	practice	Guided	2	0.5	-0.25	3.377945	-0.30011	-1.45003	-0.1036	0.813393504477124	-0.189867	-0.029671	0.256906
Trial1	2	1	blindfold	counterclockwise	practice	Guided	2	0.5	-0.25	3.397934	-0.3001	-1.45001	-0.11607	0.811231936140813	-0.144067	-0.182012	0.191486
Trial1	2	1	blindfold	counterclockwise	practice	Guided	2	0.5	-0.25	3.417938	-0.30008	-1.45003	-0.12863	0.809233394086486	-0.129585	0.080392	-0.057375
Trial1	2	1	blindfold	counterclockwise	practice	Guided	2	0.5	-0.25	3.437943	-0.30006	-1.45003	-0.1523	0.806003287807589	-0.088311	-0.148118	-0.028662
Trial1	2	1	blindfold	counterclockwise	practice	Guided	2	0.5	-0.25	3.457932	-0.30004	-1.45002	-0.16401	0.804647930320302	-0.168389	0.071963	0.058031
Trial1	2	1	blindfold	counterclockwise	practice	Guided	2	0.5	-0.25	3.477936	-0.30005	-1.45	-0.17504	0.803554004214734	-0.150711	-0.033828	0.145415
Trial1	2	1	blindfold	counterclockwise	practice	Guided	2	0.5	-0.25	3.49794	-0.30007	-1.44999	-0.18608	0.802619306158614	-0.191221	0.071959	-0.046068
Trial1	2	1	blindfold	counterclockwise	practice	Guided	2	0.5	-0.25	3.517944	-0.30008	-1.44999	-0.2049	0.801350122531308	-0.171842	-0.042303	0.206885
Trial1	2	1	blindfold	counterclockwise	practice	Guided	2	0.5	-0.25	3.537933	-0.3001	-1.44996	-0.2158	0.800830599320095	-0.115729	-0.012724	0.311718
Trial1	2	1	blindfold	counterclockwise	practice	Guided	2	0.5	-0.25	3.557938	-0.30011	-1.44995	-0.22516	0.800495507780661	-0.282711	0.228446	0.450056
Trial1	2	1	blindfold	counterclockwise	practice	Guided	2	0.5	-0.25	3.577942	-0.30013	-1.44992	-0.23313	0.800307833883364	-0.277637	0.126835	0.369786
Trial1	2	1	blindfold	counterclockwise	practice	Guided	2	0.5	-0.25	3.597931	-0.30016	-1.44993	-0.24084	0.800212419551232	-0.314955	0.109883	0.333632
Trial1	2	1	blindfold	counterclockwise	practice	Guided	2	0.5	-0.25	3.617935	-0.30016	-1.44992	-0.24856	0.800161286533648	-0.308642	0.06751	0.348602
Trial1	2	1	blindfold	counterclockwise	practice	Guided	2	0.5	-0.25	3.637939	-0.30013	-1.44994	-0.26215	0.800222253247062	-0.143354	-0.00021588	0.102335
Trial1	2	1	blindfold	counterclockwise	practice	Guided	2	0.5	-0.25	3.657944	-0.3	-1.44999	-0.2693	0.800232754841803	0.063126	0.0082312	-0.143122
Trial1	2	1	blindfold	counterclockwise	practice	Guided	2	0.5	-0.25	3.677933	-0.29995	-1.45002	-0.27579	0.800365624388911	0.111797	-0.118696	-0.149623
Trial1	2	1	blindfold	counterclockwise	practice	Guided	2	0.5	-0.25	3.697937	-0.29994	-1.45004	-0.28245	0.800597895047932	0.068336	-0.025591	-0.163585
Trial1	2	1	blindfold	counterclockwise	practice	Guided	2	0.5	-0.25	3.717941	-0.29995	-1.45002	-0.28927	0.800913317571775	0.075385	-0.144072	-0.07794
Trial1	2	1	blindfold	counterclockwise	practice	Guided	2	0.5	-0.25	3.737946	-0.29997	-1.45004	-0.30229	0.801677145610787	0.0093074	-0.118649	-0.05067
Trial1	2	1	blindfold	counterclockwise	practice	Guided	2	0.5	-0.25	3.757935	-0.29999	-1.45006	-0.30877	0.802145816204795	0.01111	-0.063576	-0.018489
Trial1	2	1	blindfold	counterclockwise	practice	Guided	2	0.5	-0.25	3.777939	-0.3	-1.45007	-0.31477	0.802617671114934	-0.01582	-0.101626	0.163576
Trial1	2	1	blindfold	counterclockwise	practice	Guided	2	0.5	-0.25	3.797943	-0.30001	-1.45004	-0.32043	0.803104212046811	0.041084	-0.122774	0.330066
Trial1	2	1	blindfold	counterclockwise	practice	Guided	2	0.5	-0.25	3.817932	-0.30001	-1.45003	-0.32589	0.803601447249617	-0.0077791	0.0846	0.177962
Trial1	2	1	blindfold	counterclockwise	practice	Guided	2	0.5	-0.25	3.837936	-0.30001	-1.45001	-0.33516	0.804529814062815	0.010512	-0.038125	0.435428
Trial1	2	1	blindfold	counterclockwise	practice	Guided	2	0.5	-0.25	3.857941	-0.30004	-1.44998	-0.33926	0.805003948205697	-0.130015	0.05919	0.290552
Trial1	2	1	blindfold	counterclockwise	practice	Guided	2	0.5	-0.25	3.877945	-0.30005	-1.44997	-0.34284	0.805418709657954	-0.096883	0.109943	0.330936
Trial1	2	1	blindfold	counterclockwise	practice	Guided	2	0.5	-0.25	3.897934	-0.30005	-1.44996	-0.34599	0.805787884845901	-0.079886	0.059142	0.313214
Trial1	2	1	blindfold	counterclockwise	practice	Guided	2	0.5	-0.25	3.917938	-0.30004	-1.44996	-0.34885	0.806123648740416	0.025346	0.012575	0.371193
Trial1	2	1	blindfold	counterclockwise	practice	Guided	2	0.5	-0.25	3.937943	-0.30001	-1.44998	-0.35347	0.80667343679505	-0.0067169	0.042193	0.2591
Trial1	2	1	blindfold	counterclockwise	practice	Guided	2	0.5	-0.25	3.957932	-0.29999	-1.44999	-0.35537	0.806899521307504	0.037979	-0.101703	0.16855
Trial1	2	1	blindfold	counterclockwise	practice	Guided	2	0.5	-0.25	3.977936	-0.29998	-1.45004	-0.3571	0.807117361865095	0.071333	-0.072053	0.120674
Trial1	2	1	blindfold	counterclockwise	practice	Guided	2	0.5	-0.25	3.99794	-0.29997	-1.45003	-0.35879	0.807333430989902	0.09645	-0.05512	-0.006669
Trial1	2	1	blindfold	counterclockwise	practice	Guided	2	0.5	-0.25	4.017944	-0.29995	-1.45004	-0.36033	0.80752258209957	0.162889	-0.165112	-0.014024
Trial1	2	1	blindfold	counterclockwise	practice	Guided	2	0.5	-0.25	4.037933	-0.29993	-1.45005	-0.36288	0.807855127737808	0.171271	-0.055057	0.06966
Trial1	2	1	blindfold	counterclockwise	practice	Guided	2	0.5	-0.25	4.057938	-0.29992	-1.45005	-0.3637	0.807960204482706	0.08679	-0.033849	0.262782
Trial1	2	1	blindfold	counterclockwise	practice	Guided	2	0.5	-0.25	4.077942	-0.29994	-1.45004	-0.36417	0.808046273405027	0.044496	-0.059224	0.310954
Trial1	2	1	blindfold	counterclockwise	practice	Guided	2	0.5	-0.25	4.097931	-0.29996	-1.45003	-0.36431	0.808085889243705	0.048529	-0.033823	0.302264
Trial1	2	1	blindfold	counterclockwise	practice	Guided	2	0.5	-0.25	4.117935	-0.29998	-1.45001	-0.36412	0.808078832538716	-0.0078709	0.042351	0.325682
Trial1	2	1	blindfold	counterclockwise	practice	Guided	2	0.5	-0.25	4.137939	-0.29999	-1.44999	-0.36285	0.807910342978209	0.0070532	0.076193	0.3671
Trial1	2	1	blindfold	counterclockwise	practice	Guided	2	0.5	-0.25	4.157944	-0.30003	-1.44998	-0.36192	0.807820571658578	-0.018057	0.038085	0.212524
Trial1	2	1	blindfold	counterclockwise	practice	Guided	2	0.5	-0.25	4.177933	-0.30002	-1.44998	-0.36095	0.807676863741625	0.013134	-0.025401	0.11851
Trial1	2	1	blindfold	counterclockwise	practice	Guided	2	0.5	-0.25	4.197937	-0.29999	-1.45	-0.35986	0.807498122414513	0.122907	0.033847	0.273041
Trial1	2	1	blindfold	counterclockwise	practice	Guided	2	0.5	-0.25	4.217941	-0.29995	-1.44998	-0.35867	0.807297456246897	0.174295	0.076138	0.136
Trial1	2	1	blindfold	counterclockwise	practice	Guided	2	0.5	-0.25	4.237946	-0.29993	-1.44997	-0.35628	0.806959383600298	0.0975	-0.008504	0.114376
Trial1	2	1	blindfold	counterclockwise	practice	Guided	2	0.5	-0.25	4.257935	-0.29994	-1.44996	-0.35508	0.806812119305854	0.131798	0.03377	0.087467
Trial1	2	1	blindfold	counterclockwise	practice	Guided	2	0.5	-0.25	4.277939	-0.29994	-1.44998	-0.35395	0.806665723141987	0.173823	-0.017005	0.035
Trial1	2	1	blindfold	counterclockwise	practice	Guided	2	0.5	-0.25	4.297943	-0.29992	-1.45001	-0.35291	0.806512532617386	0.209995	0.067622	-0.034656
Trial1	2	1	blindfold	counterclockwise	practice	Guided	2	0.5	-0.25	4.317932	-0.29989	-1.44999	-0.35197	0.806363388884892	0.258824	0.0041328	-0.035064
Trial1	2	1	blindfold	counterclockwise	practice	Guided	2	0.5	-0.25	4.337936	-0.29988	-1.44999	-0.35049	0.806167628988717	0.249466	-0.0085596	-0.056869
Trial1	2	1	blindfold	counterclockwise	practice	Guided	2	0.5	-0.25	4.357941	-0.29987	-1.44999	-0.34994	0.80608935211555	0.263852	-0.046661	-0.032309
Trial1	2	1	blindfold	counterclockwise	practice	Guided	2	0.5	-0.25	4.377945	-0.29988	-1.45002	-0.34952	0.806047294592244	0.213499	-0.05934	-0.05934
Trial1	2	1	blindfold	counterclockwise	practice	Guided	2	0.5	-0.25	4.397934	-0.29988	-1.45003	-0.34924	0.806012772694085	0.217678	-0.084713	-0.063727
Trial1	2	1	blindfold	counterclockwise	practice	Guided	2	0.5	-0.25	4.417938	-0.29988	-1.45004	-0.34912	0.805998008488185	0.27115	-0.177779	-0.062045
Trial1	2	1	blindfold	counterclockwise	practice	Guided	2	0.5	-0.25	4.437943	-0.29988	-1.45007	-0.34918	0.806005384725081	0.277778	-0.110028	-0.114052
Trial1	2	1	blindfold	counterclockwise	practice	Guided	2	0.5	-0.25	4.457932	-0.29987	-1.45007	-0.34926	0.806005327322843	0.273384	-0.118417	-0.104116
Trial1	2	1	blindfold	counterclockwise	practice	Guided	2	0.5	-0.25	4.477936	-0.29986	-1.45006	-0.34938	0.806010178733201	0.320601	-0.097233	-0.139965
Trial1	2	1	blindfold	counterclockwise	practice	Guided	2	0.5	-0.25	4.49794	-0.29984	-1.45005	-0.34958	0.806015019170324	0.332845	-0.114136	-0.161533
Trial1	2	1	blindfold	counterclockwise	practice	Guided	2	0.5	-0.25	4.517944	-0.29983	-1.45005	-0.34986	0.806039752217329	0.406913	-0.139494	-0.19444
Trial1	2	1	blindfold	counterclockwise	practice	Guided	2	0.5	-0.25	4.537933	-0.29981	-1.45007	-0.35068	0.806121883416249	0.404809	-0.202925	-0.236329
Trial1	2	1	blindfold	counterclockwise	practice	Guided	2	0.5	-0.25	4.557938	-0.2998	-1.45011	-0.35119	0.806175830640894	0.425956	-0.236661	-0.161544
Trial1	2	1	blindfold	counterclockwise	practice	Guided	2	0.5	-0.25	4.577942	-0.29979	-1.4501	-0.35184	0.806247740757175	0.472403	-0.177364	-0.306653
Trial1	2	1	blindfold	counterclockwise	practice	Guided	2	0.5	-0.25	4.597931	-0.29978	-1.4501	-0.35258	0.806331643183206	0.548702	-0.261933	-0.264219
Trial1	2	1	blindfold	counterclockwise	practice	Guided	2	0.5	-0.25	4.617935	-0.29975	-1.45012	-0.35347	0.806415589689267	0.55149	-0.164539	-0.234577
Trial1	2	1	blindfold	counterclockwise	practice	Guided	2	0.5	-0.25	4.637939	-0.29972	-1.4501	-0.35567	0.806671067573326	0.56974	-0.261822	-0.319449
Trial1	2	1	blindfold	counterclockwise	practice	Guided	2	0.5	-0.25	4.657944	-0.29969	-1.45017	-0.35689	0.806802069748098	0.628933	-0.303945	-0.292654
Trial1	2	1	blindfold	counterclockwise	practice	Guided	2	0.5	-0.25	4.677933	-0.29968	-1.45018	-0.35813	0.806957367128349	0.682481	-0.485807	-0.290896
Trial1	2	1	blindfold	counterclockwise	practice	Guided	2	0.5	-0.25	4.697937	-0.29967	-1.45021	-0.35945	0.807125408398012	0.609977	-0.367206	-0.316816
Trial1	2	1	blindfold	counterclockwise	practice	Guided	2	0.5	-0.25	4.717941	-0.29969	-1.45021	-0.36086	0.807337628607669	0.537402	-0.405185	-0.250229
Trial1	2	1	blindfold	counterclockwise	practice	Guided	2	0.5	-0.25	4.737946	-0.29972	-1.4502	-0.36367	0.807757963904845	0.514168	-0.354289	-0.253087
Trial1	2	1	blindfold	counterclockwise	practice	Guided	2	0.5	-0.25	4.757935	-0.29978	-1.45016	-0.36512	0.808022697221312	0.391005	-0.273708	-0.137999
Trial1	2	1	blindfold	counterclockwise	practice	Guided	2	0.5	-0.25	4.777939	-0.29979	-1.45015	-0.36656	0.808238990338842	0.445886	-0.227077	-0.224598
Trial1	2	1	blindfold	counterclockwise	practice	Guided	2	0.5	-0.25	4.797943	-0.29978	-1.45012	-0.36808	0.808449720361052	0.523211	-0.218554	-0.257682
Trial1	2	1	blindfold	counterclockwise	practice	Guided	2	0.5	-0.25	4.817932	-0.29976	-1.4501	-0.36969	0.808666636121418	0.464482	-0.193114	-0.183978
Trial1	2	1	blindfold	counterclockwise	practice	Guided	2	0.5	-0.25	4.837936	-0.29976	-1.45009	-0.37284	0.809138864367688	0.439102	-0.159214	-0.148468
Trial1	2	1	blindfold	counterclockwise	practice	Guided	2	0.5	-0.25	4.857941	-0.29979	-1.45009	-0.37438	0.809403747195691	0.442247	-0.150654	-0.077076
Trial1	2	1	blindfold	counterclockwise	practice	Guided	2	0.5	-0.25	4.877945	-0.2998	-1.45008	-0.37581	0.809634614550851	0.370617	-0.125218	-0.082084
Trial1	2	1	blindfold	counterclockwise	practice	Guided	2	0.5	-0.25	4.897934	-0.2998	-1.45009	-0.37711	0.809837637617438	0.411028	-0.218262	0.021139
Trial1	2	1	blindfold	counterclockwise	practice	Guided	2	0.5	-0.25	4.917938	-0.2998	-1.45011	-0.37828	0.810022103369754	0.445285	-0.175884	-0.0044563
Trial1	2	1	blindfold	counterclockwise	practice	Guided	2	0.5	-0.25	4.937943	-0.29979	-1.45011	-0.38017	0.810313685853315	0.438659	-0.294311	0.045046
Trial1	2	1	blindfold	counterclockwise	practice	Guided	2	0.5	-0.25	4.957932	-0.29979	-1.45015	-0.38075	0.810407057382222	0.389125	-0.281441	0.038963
Trial1	2	1	blindfold	counterclockwise	practice	Guided	2	0.5	-0.25	4.977936	-0.2998	-1.45015	-0.38126	0.810499374108248	0.36641	-0.323682	0.015253
Trial1	2	1	blindfold	counterclockwise	practice	Guided	2	0.5	-0.25	4.99794	-0.29981	-1.45016	-0.3816	0.810564360081253	0.388327	-0.34051	-0.0032088
Trial1	2	1	blindfold	counterclockwise	practice	Guided	2	0.5	-0.25	5.017944	-0.2998	-1.45017	-0.38183	0.810591885202454	0.380992	-0.293872	-0.032151
Trial1	2	1	blindfold	counterclockwise	practice	Guided	2	0.5	-0.25	5.037933	-0.29979	-1.45017	-0.38216	0.810635735614448	0.376314	-0.399568	-0.128627
Trial1	2	1	blindfold	counterclockwise	practice	Guided	2	0.5	-0.25	5.057938	-0.29979	-1.45019	-0.38238	0.810671636812941	0.384665	-0.306256	-0.229845
Trial1	2	1	blindfold	counterclockwise	practice	Guided	2	0.5	-0.25	5.077942	-0.29981	-1.45017	-0.38264	0.810733861700236	0.430002	-0.314629	-0.210905
Trial1	2	1	blindfold	counterclockwise	practice	Guided	2	0.5	-0.25	5.097931	-0.29981	-1.45016	-0.38293	0.810781358635648	0.385446	-0.255304	-0.208757
Trial1	2	1	blindfold	counterclockwise	practice	Guided	2	0.5	-0.25	5.117935	-0.2998	-1.45013	-0.38328	0.81082896255405	0.471573	-0.153682	-0.174938
Trial1	2	1	blindfold	counterclockwise	practice	Guided	2	0.5	-0.25	5.137939	-0.29979	-1.4501	-0.3841	0.810954284393348	0.458907	-0.191714	-0.178035
Trial1	2	1	blindfold	counterclockwise	practice	Guided	2	0.5	-0.25	5.157944	-0.29977	-1.45006	-0.38455	0.811009090537671	0.451377	-0.08162	-0.123406
Trial1	2	1	blindfold	counterclockwise	practice	Guided	2	0.5	-0.25	5.177933	-0.29978	-1.45005	-0.38499	0.81109208366453	0.385571	-0.030816	-0.099249
Trial1	2	1	blindfold	counterclockwise	practice	Guided	2	0.5	-0.25	5.197937	-0.29979	-1.45004	-0.38541	0.81117193433886	0.369664	-0.111199	-0.056434
Trial1	2	1	blindfold	counterclockwise	practice	Guided	2	0.5	-0.25	5.217941	-0.2998	-1.45004	-0.38577	0.811241981632534	0.488181	-0.077318	-0.091446
Trial1	2	1	blindfold	counterclockwise	practice	Guided	2	0.5	-0.25	5.237946	-0.29978	-1.45004	-0.38641	0.811329620941077	0.529281	-0.098455	-0.06815
Trial1	2	1	blindfold	counterclockwise	practice	Guided	2	0.5	-0.25	5.257935	-0.29976	-1.45005	-0.38673	0.811363741463767	0.476601	-0.183033	-0.141306
Trial1	2	1	blindfold	counterclockwise	practice	Guided	2	0.5	-0.25	5.277939	-0.29976	-1.45008	-0.3871	0.811426179686352	0.49639	-0.216829	-0.19476
Trial1	2	1	blindfold	counterclockwise	practice	Guided	2	0.5	-0.25	5.297943	-0.29975	-1.4501	-0.38752	0.811487410544909	0.482219	-0.182919	-0.208759
Trial1	2	1	blindfold	counterclockwise	practice	Guided	2	0.5	-0.25	5.317932	-0.29976	-1.45011	-0.38803	0.811583828625048	0.421778	-0.267491	-0.260509
Trial1	2	1	blindfold	counterclockwise	practice	Guided	2	0.5	-0.25	5.337936	-0.29976	-1.45012	-0.38923	0.811788778085507	0.463481	-0.216642	-0.224575
Trial1	2	1	blindfold	counterclockwise	practice	Guided	2	0.5	-0.25	5.357941	-0.29978	-1.4501	-0.38984	0.811913353621016	0.342985	-0.208074	-0.130508
Trial1	2	1	blindfold	counterclockwise	practice	Guided	2	0.5	-0.25	5.377945	-0.29982	-1.4501	-0.39038	0.812045925335651	0.291534	-0.237637	-0.086011
Trial1	2	1	blindfold	counterclockwise	practice	Guided	2	0.5	-0.25	5.397934	-0.29984	-1.4501	-0.39082	0.812141794177473	0.309335	-0.186798	0.021611
Trial1	2	1	blindfold	counterclockwise	practice	Guided	2	0.5	-0.25	5.417938	-0.29984	-1.4501	-0.39111	0.812192134748499	0.316459	-0.169824	0.068378
Trial1	2	1	blindfold	counterclockwise	practice	Guided	2	0.5	-0.25	5.437943	-0.29982	-1.45009	-0.39116	0.812181126474776	0.429258	-0.21632	0.100875
Trial1	2	1	blindfold	counterclockwise	practice	Guided	2	0.5	-0.25	5.457932	-0.29979	-1.4501	-0.39112	0.812144626965116	0.430403	-0.199281	0.130176
Trial1	2	1	blindfold	counterclockwise	practice	Guided	2	0.5	-0.25	5.477936	-0.29979	-1.45011	-0.39108	0.812137678351235	0.412106	-0.305005	0.122585
Trial1	2	1	blindfold	counterclockwise	practice	Guided	2	0.5	-0.25	5.49794	-0.29978	-1.45013	-0.39106	0.812124367558604	0.429758	-0.258372	0.121715
Trial1	2	1	blindfold	counterclockwise	practice	Guided	2	0.5	-0.25	5.517944	-0.29978	-1.45013	-0.39105	0.812122633509739	0.464405	-0.245612	0.103225
Trial1	2	1	blindfold	counterclockwise	practice	Guided	2	0.5	-0.25	5.537933	-0.29978	-1.45013	-0.39099	0.812112216194403	0.404427	-0.317481	0.156466
Trial1	2	1	blindfold	counterclockwise	practice	Guided	2	0.5	-0.25	5.557938	-0.29978	-1.45012	-0.3909	0.812096595695092	0.413468	-0.181928	0.164345
Trial1	2	1	blindfold	counterclockwise	practice	Guided	2	0.5	-0.25	5.577942	-0.29979	-1.45011	-0.39078	0.81208561430381	0.4182	-0.228419	0.172479
Trial1	2	1	blindfold	counterclockwise	practice	Guided	2	0.5	-0.25	5.597931	-0.2998	-1.45011	-0.39064	0.812071221619762	0.384998	-0.211427	0.131951
Trial1	2	1	blindfold	counterclockwise	practice	Guided	2	0.5	-0.25	5.617935	-0.2998	-1.45011	-0.39051	0.81204871266477	0.388735	-0.194442	0.119119
Trial1	2	1	blindfold	counterclockwise	practice	Guided	2	0.5	-0.25	5.637939	-0.2998	-1.45011	-0.39036	0.8120227722308	0.400374	-0.274786	0.089305
Trial1	2	1	blindfold	counterclockwise	practice	Guided	2	0.5	-0.25	5.657944	-0.2998	-1.45013	-0.39033	0.812017585309265	0.412903	-0.274635	0.071634
Trial1	2	1	blindfold	counterclockwise	practice	Guided	2	0.5	-0.25	5.677933	-0.29981	-1.45013	-0.39029	0.81202050816841	0.305828	-0.299947	0.147321
Trial1	2	1	blindfold	counterclockwise	practice	Guided	2	0.5	-0.25	5.697937	-0.29981	-1.45014	-0.39022	0.812008416459596	0.358479	-0.274474	0.149788
Trial1	2	1	blindfold	counterclockwise	practice	Guided	2	0.5	-0.25	5.717941	-0.29982	-1.45014	-0.39014	0.812004470793419	0.367664	-0.253243	0.157717
Trial1	2	1	blindfold	counterclockwise	practice	Guided	2	0.5	-0.25	5.737946	-0.29981	-1.45013	-0.38998	0.811967012434926	0.433832	-0.227787	0.14614
Trial1	2	1	blindfold	counterclockwise	practice	Guided	2	0.5	-0.25	5.757935	-0.29977	-1.45012	-0.38997	0.811925885096142	0.487241	-0.278431	0.055253
Trial1	2	1	blindfold	counterclockwise	practice	Guided	2	0.5	-0.25	5.777939	-0.29977	-1.45012	-0.38997	0.811925885096142	0.499122	-0.231812	0.025242
Trial1	2	1	blindfold	counterclockwise	practice	Guided	2	0.5	-0.25	5.797943	-0.29977	-1.45012	-0.38997	0.811925885096142	0.400628	-0.248669	0.025861
Trial1	2	1	blindfold	counterclockwise	practice	Guided	2	0.5	-0.25	5.817932	-0.29977	-1.45013	-0.38997	0.811925885096142	0.380269	-0.265519	0.06654
Trial1	2	1	blindfold	counterclockwise	practice	Guided	2	0.5	-0.25	5.837936	-0.29978	-1.45013	-0.38994	0.811930580833562	0.321596	-0.358535	0.059388
Trial1	2	1	blindfold	counterclockwise	practice	Guided	2	0.5	-0.25	5.857941	-0.29981	-1.45016	-0.38992	0.811956667044604	0.302368	-0.383718	0.114291
Trial1	2	1	blindfold	counterclockwise	practice	Guided	2	0.5	-0.25	5.877945	-0.29981	-1.45017	-0.38992	0.811956667044604	0.377447	-0.413234	0.102298
Trial1	2	1	blindfold	counterclockwise	practice	Guided	2	0.5	-0.25	5.897934	-0.29981	-1.45018	-0.38991	0.811954946654984	0.385245	-0.383501	0.080869
Trial1	2	1	blindfold	counterclockwise	practice	Guided	2	0.5	-0.25	5.917938	-0.29981	-1.45018	-0.38991	0.811954946654984	0.40074	-0.374933	0.033862
Trial1	2	1	blindfold	counterclockwise	practice	Guided	2	0.5	-0.25	5.937943	-0.29981	-1.45018	-0.38992	0.811956667044604	0.417815	-0.387522	0.020428
Trial1	2	1	blindfold	counterclockwise	practice	Guided	2	0.5	-0.25	5.957932	-0.29981	-1.45018	-0.38996	0.81196356006841	0.504207	-0.391524	-0.126578
Trial1	2	1	blindfold	counterclockwise	practice	Guided	2	0.5	-0.25	5.977936	-0.29978	-1.45019	-0.39018	0.811971985177427	0.591513	-0.425264	-0.35348
Trial1	2	1	blindfold	counterclockwise	practice	Guided	2	0.5	-0.25	5.99794	-0.29973	-1.4502	-0.39071	0.81201439675895	0.665881	-0.387061	-0.571325
Trial1	2	1	blindfold	counterclockwise	practice	Guided	2	0.5	-0.25	6.017944	-0.29969	-1.4502	-0.39169	0.812145406492247	0.652241	-0.382723	-0.671593
Trial1	2	1	blindfold	counterclockwise	practice	Guided	2	0.5	-0.25	6.037933	-0.29967	-1.4502	-0.39518	0.812741874639767	0.70173	-0.412228	-0.662153
Trial1	2	1	blindfold	counterclockwise	practice	Guided	2	0.5	-0.25	6.057938	-0.29964	-1.45017	-0.39845	0.813302856829158	0.765785	-0.412035	-1.47583
Trial1	2	1	blindfold	counterclockwise	practice	Guided	2	0.5	-0.25	6.077942	-0.29962	-1.45021	-0.40293	0.814112854475161	0.809915	-0.416201	-1.486276
Trial1	2	1	blindfold	counterclockwise	practice	Guided	2	0.5	-0.25	6.097931	-0.29962	-1.45016	-0.40849	0.815175581819244	0.65256	-0.187632	-1.802577
Trial1	2	1	blindfold	counterclockwise	practice	Guided	2	0.5	-0.25	6.117935	-0.29965	-1.45014	-0.41597	0.816692227228932	0.646687	-0.492234	-1.928422
Trial1	2	1	blindfold	counterclockwise	practice	Guided	2	0.5	-0.25	6.137939	-0.29967	-1.45018	-0.43564	0.82093503239332	0.609275	-0.234001	-2.157882
Trial1	2	1	blindfold	counterclockwise	practice	Guided	2	0.5	-0.25	6.157944	-0.29974	-1.45018	-0.44878	0.824073772432737	0.423947	-0.407311	-2.031371
Trial1	2	1	blindfold	counterclockwise	practice	Guided	2	0.5	-0.25	6.177933	-0.29976	-1.45018	-0.46291	0.827615066711354	0.471838	-0.212554	-2.344705
Trial1	2	1	blindfold	counterclockwise	practice	Guided	2	0.5	-0.25	6.197937	-0.29974	-1.45017	-0.47817	0.831652350826794	0.576793	-0.572174	-2.105671
Trial1	2	1	blindfold	counterclockwise	practice	Guided	2	0.5	-0.25	6.217941	-0.29972	-1.4502	-0.49609	0.836727172707599	0.55204	-0.297012	-2.384163
Trial1	2	1	blindfold	counterclockwise	practice	Guided	2	0.5	-0.25	6.237946	-0.29973	-1.45016	-0.53558	0.849190203754118	0.477741	-0.347724	-2.138756
Trial1	2	1	blindfold	counterclockwise	practice	Guided	2	0.5	-0.25	6.257935	-0.29983	-1.45004	-0.55778	0.857004437159881	0.236531	0.244769	-2.354515
Trial1	2	1	blindfold	counterclockwise	practice	Guided	2	0.5	-0.25	6.277939	-0.29986	-1.44991	-0.58261	0.866259453085994	0.169714	0.147376	-2.553208
Trial1	2	1	blindfold	counterclockwise	practice	Guided	2	0.5	-0.25	6.297943	-0.29986	-1.44983	-0.60863	0.87657943084727	0.45927	0.595864	-2.852327
Trial1	2	1	blindfold	counterclockwise	practice	Guided	2	0.5	-0.25	6.317932	-0.29984	-1.44975	-0.63737	0.888706667143354	0.337955	0.439247	-2.910853
Trial1	2	1	blindfold	counterclockwise	practice	Guided	2	0.5	-0.25	6.337936	-0.29984	-1.44971	-0.69843	0.916969736282978	0.146047	0.616957	-2.707533
Trial1	2	1	blindfold	counterclockwise	practice	Guided	2	0.5	-0.25	6.357941	-0.29993	-1.44959	-0.73232	0.934088115548643	-0.037993	0.718517	-2.463699
Trial1	2	1	blindfold	counterclockwise	practice	Guided	2	0.5	-0.25	6.377945	-0.30004	-1.4496	-0.76528	0.951618357951772	-0.313607	0.93857	-2.064543
Trial1	2	1	blindfold	counterclockwise	practice	Guided	2	0.5	-0.25	6.397934	-0.30013	-1.4495	-0.80116	0.971589086804373	-0.385787	1.353287	-1.796507
Trial1	2	1	blindfold	counterclockwise	practice	Guided	2	0.5	-0.25	6.417938	-0.30018	-1.44946	-0.83664	0.9921867281071	-0.450116	0.934338	-1.718942
Trial1	2	1	blindfold	counterclockwise	practice	Guided	2	0.5	-0.25	6.437943	-0.30022	-1.44947	-0.91022	1.03742110672638	-0.427065	1.420995	-1.643468
Trial1	2	1	blindfold	counterclockwise	practice	Guided	2	0.5	-0.25	6.457932	-0.30029	-1.44935	-0.94793	1.06187116362167	-0.667056	1.251723	-1.141269
Trial1	2	1	blindfold	counterclockwise	practice	Guided	2	0.5	-0.25	6.477936	-0.30036	-1.44935	-0.9845	1.08630859195888	-0.682446	1.488704	-0.989403
Trial1	2	1	blindfold	counterclockwise	practice	Guided	2	0.5	-0.25	6.49794	-0.30039	-1.44925	-1.02086	1.11123770327952	-0.813607	1.539486	-0.937627
Trial1	2	1	blindfold	counterclockwise	practice	Guided	2	0.5	-0.25	6.517944	-0.30041	-1.44923	-1.0566	1.13633608194531	-0.599483	1.628354	-1.033736
Trial1	2	1	blindfold	counterclockwise	practice	Guided	2	0.5	-0.25	6.537933	-0.3004	-1.44924	-1.05664	1.13635746071595	-0.86097	1.839944	-2.365235
Trial1	2	1	blindfold	counterclockwise	practice	Guided	2	0.5	-0.25	6.557938	-0.30017	-1.44956	-1.05251	1.13326712345032	0.769697	-1.367757	-3.918998
Trial1	2	1	blindfold	counterclockwise	practice	Guided	2	0.5	-0.25	6.577942	-0.29937	-1.45017	-1.05145	1.13195163649184	1.448379	3.046015	-3.363607
Trial1	2	1	blindfold	counterclockwise	practice	Guided	2	0.5	-0.25	6.597931	-0.29785	-1.44917	-1.05157	1.13096383698325	1.01785	0.08798	-3.660232
Trial1	2	1	blindfold	counterclockwise	practice	Guided	2	0.5	-0.25	6.617935	-0.29603	-1.45009	-1.05164	1.12973028996035	0.605227	-2.434168	-3.327229
Trial1	2	1	blindfold	counterclockwise	practice	Guided	2	0.5	-0.25	6.637939	-0.29431	-1.45074	-1.05141	1.12835557575882	0.896205	1.852641	-2.994547
Trial1	2	1	blindfold	counterclockwise	practice	Guided	2	0.5	-0.25	6.657944	-0.29039	-1.44977	-1.0514	1.1255923782324	0.35395	-1.672444	-2.790761
Trial1	2	1	blindfold	counterclockwise	practice	Guided	2	0.5	-0.25	6.677933	-0.28865	-1.45042	-1.05153	1.12446395168497	0.473914	1.696064	-3.136086
Trial1	2	1	blindfold	counterclockwise	practice	Guided	2	0.5	-0.25	6.697937	-0.28711	-1.44949	-1.05156	1.12340574456843	0.053365	1.205175	-3.198583
Trial1	2	1	blindfold	counterclockwise	practice	Guided	2	0.5	-0.25	6.717941	-0.28614	-1.44949	-1.05156	1.12272632685406	-0.233135	-0.618725	-3.136414
Trial1	2	1	blindfold	counterclockwise	practice	Guided	2	0.5	-0.25	6.737946	-0.28561	-1.45	-1.05153	1.12233390910993	-0.022607	1.230579	-3.123241
Trial1	2	1	blindfold	counterclockwise	practice	Guided	2	0.5	-0.25	6.757935	-0.28544	-1.44975	-1.05147	1.12217201279269	-0.206178	-0.792213	-2.809651
Trial1	2	1	blindfold	counterclockwise	practice	Guided	2	0.5	-0.25	6.777939	-0.28553	-1.45011	-1.0515	1.12225646477642	0.070345	0.392704	-3.01848
Trial1	2	1	blindfold	counterclockwise	practice	Guided	2	0.5	-0.25	6.797943	-0.2855	-1.44992	-1.05153	1.12225693478599	0.10003	0.532343	-3.162608
Trial1	2	1	blindfold	counterclockwise	practice	Guided	2	0.5	-0.25	6.817932	-0.28547	-1.44993	-1.05158	1.12227160466441	0.160834	-0.931861	-3.198713
Trial1	2	1	blindfold	counterclockwise	practice	Guided	2	0.5	-0.25	6.837936	-0.28539	-1.45019	-1.05166	1.12227282289151	0.415762	-0.267451	-3.389844
Trial1	2	1	blindfold	counterclockwise	practice	Guided	2	0.5	-0.25	6.857941	-0.28502	-1.45009	-1.05163	1.12199245979186	0.405508	-0.804908	-3.208645
Trial1	2	1	blindfold	counterclockwise	practice	Guided	2	0.5	-0.25	6.877945	-0.2848	-1.45022	-1.05161	1.12182423307738	0.462364	-0.263218	-3.236163
Trial1	2	1	blindfold	counterclockwise	practice	Guided	2	0.5	-0.25	6.897934	-0.28458	-1.45013	-1.05155	1.1216274854144	0.413549	0.303803	-3.124871
Trial1	2	1	blindfold	counterclockwise	practice	Guided	2	0.5	-0.25	6.917938	-0.28429	-1.44999	-1.05145	1.12135315895545	0.290245	-0.305572	-2.87825
Trial1	2	1	blindfold	counterclockwise	practice	Guided	2	0.5	-0.25	6.937943	-0.28404	-1.45006	-1.05137	1.12112115507342	0.242866	-0.026189	-2.832076
Trial1	2	1	blindfold	counterclockwise	practice	Guided	2	0.5	-0.25	6.957932	-0.28378	-1.44994	-1.05134	1.12091787017193	0.13157	-0.144787	-2.608977
Trial1	2	1	blindfold	counterclockwise	practice	Guided	2	0.5	-0.25	6.977936	-0.28377	-1.44997	-1.05134	1.12091086839361	0.141778	-0.0093151	-2.685052
Trial1	2	1	blindfold	counterclockwise	practice	Guided	2	0.5	-0.25	6.99794	-0.28376	-1.44996	-1.05132	1.12088957006622	0.16733	0.434955	-2.602018
Trial1	2	1	blindfold	counterclockwise	practice	Guided	2	0.5	-0.25	7.017944	-0.28375	-1.44995	-1.0513	1.12086833616386	0.072525	0.075171	-2.510645
Trial1	2	1	blindfold	counterclockwise	practice	Guided	2	0.5	-0.25	7.037933	-0.28374	-1.44995	-1.0513	1.12086133434422	0.115397	-0.017917	-2.562082
Trial1	2	1	blindfold	counterclockwise	practice	Guided	2	0.5	-0.25	7.057938	-0.28373	-1.44994	-1.0513	1.12085435340885	0.090143	0.108926	-2.632518
Trial1	2	1	blindfold	counterclockwise	practice	Guided	2	0.5	-0.25	7.077942	-0.28373	-1.44995	-1.05129	1.12084719471078	0.093491	-0.0010961	-2.552781
Trial1	2	1	blindfold	counterclockwise	practice	Guided	2	0.5	-0.25	7.097931	-0.28372	-1.44995	-1.05126	1.12081873781076	0.104369	0.282397	-2.498584
Trial1	2	1	blindfold	counterclockwise	practice	Guided	2	0.5	-0.25	7.117935	-0.28372	-1.44994	-1.05122	1.12079010380247	0.056909	0.108834	-2.361771
Trial1	2	1	blindfold	counterclockwise	practice	Guided	2	0.5	-0.25	7.137939	-0.28372	-1.44995	-1.05118	1.12076155571123	0.115853	-0.039276	-2.322504
Trial1	2	1	blindfold	counterclockwise	practice	Guided	2	0.5	-0.25	7.157944	-0.2837	-1.44995	-1.05116	1.12073323474758	0.17915	0.049541	-2.295643
Trial1	2	1	blindfold	counterclockwise	practice	Guided	2	0.5	-0.25	7.177933	-0.28369	-1.44996	-1.05114	1.12071193688474	0.288498	-0.136635	-2.232816
Trial1	2	1	blindfold	counterclockwise	practice	Guided	2	0.5	-0.25	7.197937	-0.28365	-1.44998	-1.05111	1.12066255923601	0.291826	-0.009663	-2.258172
Trial1	2	1	blindfold	counterclockwise	practice	Guided	2	0.5	-0.25	7.217941	-0.28356	-1.44999	-1.05109	1.12058532796058	0.277179	-0.157764	-2.17771
Trial1	2	1	blindfold	counterclockwise	practice	Guided	2	0.5	-0.25	7.237946	-0.28343	-1.45004	-1.05108	1.1204872520207	0.290462	-0.293115	-2.178238
Trial1	2	1	blindfold	counterclockwise	practice	Guided	2	0.5	-0.25	7.257935	-0.28318	-1.45011	-1.05107	1.12030532203305	0.20962	-0.339515	-2.082479
Trial1	2	1	blindfold	counterclockwise	practice	Guided	2	0.5	-0.25	7.277939	-0.28315	-1.45013	-1.05106	1.12027728806427	0.21023	-0.457887	-2.065688
Trial1	2	1	blindfold	counterclockwise	practice	Guided	2	0.5	-0.25	7.297943	-0.28313	-1.45015	-1.05105	1.12025604223653	0.165519	-0.43662	-2.083972
Trial1	2	1	blindfold	counterclockwise	practice	Guided	2	0.5	-0.25	7.317932	-0.28313	-1.45016	-1.05105	1.12025604223653	0.126791	-0.508442	-2.032892
Trial1	2	1	blindfold	counterclockwise	practice	Guided	2	0.5	-0.25	7.337936	-0.28312	-1.45017	-1.05103	1.12023482758962	0.181438	-0.626928	-2.004951
Trial1	2	1	blindfold	counterclockwise	practice	Guided	2	0.5	-0.25	7.357941	-0.2831	-1.45019	-1.05103	1.1202208481732	0.213934	-0.525356	-1.964955
Trial1	2	1	blindfold	counterclockwise	practice	Guided	2	0.5	-0.25	7.377945	-0.2831	-1.4502	-1.05102	1.12021368784035	0.177775	-0.567674	-1.986115
Trial1	2	1	blindfold	counterclockwise	practice	Guided	2	0.5	-0.25	7.397934	-0.28309	-1.45021	-1.05102	1.12020668773913	0.183332	-0.499957	-1.946905
Trial1	2	1	blindfold	counterclockwise	practice	Guided	2	0.5	-0.25	7.417938	-0.28309	-1.45021	-1.05101	1.12019952740527	0.178984	-0.495621	-1.963688
Trial1	2	1	blindfold	counterclockwise	practice	Guided	2	0.5	-0.25	7.437943	-0.28308	-1.45021	-1.05101	1.12019254813864	0.168671	-0.495512	-1.975736
Trial1	2	1	blindfold	counterclockwise	practice	Guided	2	0.5	-0.25	7.457932	-0.28307	-1.45021	-1.05101	1.12018554808407	0.273688	-0.410628	-2.017811
Trial1	2	1	blindfold	counterclockwise	practice	Guided	2	0.5	-0.25	7.477936	-0.28305	-1.45022	-1.05101	1.12017156894541	0.402376	-0.435897	-2.027211
Trial1	2	1	blindfold	counterclockwise	practice	Guided	2	0.5	-0.25	7.49794	-0.28294	-1.45022	-1.05101	1.1200946765301	0.494915	-0.435773	-2.051962
Trial1	2	1	blindfold	counterclockwise	practice	Guided	2	0.5	-0.25	7.517944	-0.28265	-1.45022	-1.051	1.11988482060361	0.622904	-0.406028	-1.989455
Trial1	2	1	blindfold	counterclockwise	practice	Guided	2	0.5	-0.25	7.537933	-0.28212	-1.45021	-1.05097	1.11949307406758	0.653672	-0.39745	-1.986823
Trial1	2	1	blindfold	counterclockwise	practice	Guided	2	0.5	-0.25	7.557938	-0.28023	-1.45018	-1.05096	1.11816622653632	0.588353	-0.274531	-1.962995
Trial1	2	1	blindfold	counterclockwise	practice	Guided	2	0.5	-0.25	7.577942	-0.27886	-1.45015	-1.05095	1.11720360143321	0.630057	-0.22791	-1.93091
Trial1	2	1	blindfold	counterclockwise	practice	Guided	2	0.5	-0.25	7.597931	-0.27724	-1.45011	-1.05093	1.11606045188794	0.575684	-0.168612	-1.852937
Trial1	2	1	blindfold	counterclockwise	practice	Guided	2	0.5	-0.25	7.617935	-0.27533	-1.45008	-1.05089	1.1147023648099	0.57504	-0.13049	-1.773048
Trial1	2	1	blindfold	counterclockwise	practice	Guided	2	0.5	-0.25	7.637939	-0.27316	-1.45006	-1.05087	1.11317970943201	0.528005	-0.117765	-1.733004
Trial1	2	1	blindfold	counterclockwise	practice	Guided	2	0.5	-0.25	7.657944	-0.26797	-1.45004	-1.05088	1.10958857604303	0.541307	-0.028857	-1.76671
Trial1	2	1	blindfold	counterclockwise	practice	Guided	2	0.5	-0.25	7.677933	-0.26497	-1.45002	-1.05088	1.10751433471857	0.471065	0.013465	-1.75959
Trial1	2	1	blindfold	counterclockwise	practice	Guided	2	0.5	-0.25	7.697937	-0.26174	-1.45	-1.05088	1.10528580914369	0.490762	-0.016157	-1.730656
Trial1	2	1	blindfold	counterclockwise	practice	Guided	2	0.5	-0.25	7.717941	-0.2582	-1.44999	-1.05089	1.10285627656829	0.475933	0.034624	-1.792884
Trial1	2	1	blindfold	counterclockwise	practice	Guided	2	0.5	-0.25	7.737946	-0.255	-1.44999	-1.05092	1.10068063242628	0.491807	0.051538	-1.868855
Trial1	2	1	blindfold	counterclockwise	practice	Guided	2	0.5	-0.25	7.757935	-0.24715	-1.44997	-1.0509	1.09529626596417	0.669857	0.064203	-1.803073
Trial1	2	1	blindfold	counterclockwise	practice	Guided	2	0.5	-0.25	7.777939	-0.24267	-1.44997	-1.05086	1.09221579955209	0.75007	0.043027	-1.666005
Trial1	2	1	blindfold	counterclockwise	practice	Guided	2	0.5	-0.25	7.797943	-0.23792	-1.44998	-1.05086	1.08899153007825	0.791266	0.0049334	-1.705388
Trial1	2	1	blindfold	counterclockwise	practice	Guided	2	0.5	-0.25	7.817932	-0.23273	-1.44999	-1.05091	1.08551834458015	0.912709	0.038788	-1.83895
Trial1	2	1	blindfold	counterclockwise	practice	Guided	2	0.5	-0.25	7.837936	-0.22703	-1.45	-1.05092	1.08168640287442	1.003244	0.076865	-1.975701
Trial1	2	1	blindfold	counterclockwise	practice	Guided	2	0.5	-0.25	7.857941	-0.2134	-1.44996	-1.05084	1.07251307014934	1.354852	0.110677	-1.656123
Trial1	2	1	blindfold	counterclockwise	practice	Guided	2	0.5	-0.25	7.877945	-0.20543	-1.44995	-1.05075	1.06716075468097	1.384494	0.102181	-1.475248
Trial1	2	1	blindfold	counterclockwise	practice	Guided	2	0.5	-0.25	7.897934	-0.19626	-1.44994	-1.05071	1.06109115512748	1.276626	0.148696	-1.419937
Trial1	2	1	blindfold	counterclockwise	practice	Guided	2	0.5	-0.25	7.917938	-0.18651	-1.44993	-1.0507	1.05471160757713	1.100772	0.186737	-1.426171
Trial1	2	1	blindfold	counterclockwise	practice	Guided	2	0.5	-0.25	7.937943	-0.17579	-1.4499	-1.05068	1.0477501981965	0.997069	0.258607	-1.379718
Trial1	2	1	blindfold	counterclockwise	practice	Guided	2	0.5	-0.25	7.957932	-0.15351	-1.44984	-1.05068	1.03352003529537	1.059333	0.317678	-1.360983
Trial1	2	1	blindfold	counterclockwise	practice	Guided	2	0.5	-0.25	7.977936	-0.14127	-1.44983	-1.05068	1.0258243253149	1.185636	0.304888	-1.391095
Trial1	2	1	blindfold	counterclockwise	practice	Guided	2	0.5	-0.25	7.99794	-0.12876	-1.44984	-1.05064	1.01801941973159	1.256592	0.215939	-1.297807
Trial1	2	1	blindfold	counterclockwise	practice	Guided	2	0.5	-0.25	8.017944	-0.11559	-1.44987	-1.05058	1.00989080182252	1.164539	0.22857	-1.113411
Trial1	2	1	blindfold	counterclockwise	practice	Guided	2	0.5	-0.25	8.037933	-0.10177	-1.44988	-1.05047	1.00143864137188	1.043376	0.262358	-0.995769
Trial1	2	1	blindfold	counterclockwise	practice	Guided	2	0.5	-0.25	8.057938	-0.072095	-1.44989	-1.05046	0.983884581288422	0.869936	0.245308	-0.947569
Trial1	2	1	blindfold	counterclockwise	practice	Guided	2	0.5	-0.25	8.077942	-0.056849	-1.44988	-1.05046	0.97509845302296	0.769818	0.241005	-0.932162
Trial1	2	1	blindfold	counterclockwise	practice	Guided	2	0.5	-0.25	8.097931	-0.040818	-1.44988	-1.05045	0.966024979829164	0.66971	0.253636	-0.908793
Trial1	2	1	blindfold	counterclockwise	practice	Guided	2	0.5	-0.25	8.117935	-0.024999	-1.44988	-1.05044	0.957250264970171	0.676462	0.278962	-0.8401
Trial1	2	1	blindfold	counterclockwise	practice	Guided	2	0.5	-0.25	8.137939	-0.0085131	-1.44988	-1.05044	0.948308858981639	0.611604	0.245041	-0.880423
Trial1	2	1	blindfold	counterclockwise	practice	Guided	2	0.5	-0.25	8.157944	0.023737	-1.44989	-1.05046	0.931430419305585	0.553414	0.215303	-0.949219
Trial1	2	1	blindfold	counterclockwise	practice	Guided	2	0.5	-0.25	8.177933	0.040337	-1.44989	-1.05046	0.923052682492256	0.453316	0.17715	-0.96947
Trial1	2	1	blindfold	counterclockwise	practice	Guided	2	0.5	-0.25	8.197937	0.056329	-1.44988	-1.05042	0.915159114791543	0.209653	0.232096	-0.840135
Trial1	2	1	blindfold	counterclockwise	practice	Guided	2	0.5	-0.25	8.217941	0.072138	-1.44987	-1.05036	0.907547222013475	0.245442	0.257411	-0.671307
Trial1	2	1	blindfold	counterclockwise	practice	Guided	2	0.5	-0.25	8.237946	0.087758	-1.44987	-1.05024	0.900181976158254	0.40154	0.21079	-0.580667
Trial1	2	1	blindfold	counterclockwise	practice	Guided	2	0.5	-0.25	8.257935	0.11903	-1.44989	-1.0502	0.886260773492173	0.351311	0.1218	-0.356962
Trial1	2	1	blindfold	counterclockwise	practice	Guided	2	0.5	-0.25	8.277939	0.13429	-1.44991	-1.05018	0.879790755584403	0.36184	0.104831	-0.406328
Trial1	2	1	blindfold	counterclockwise	practice	Guided	2	0.5	-0.25	8.297943	0.15041	-1.44992	-1.0502	0.873231462638225	0.282313	0.172491	-0.394498
Trial1	2	1	blindfold	counterclockwise	practice	Guided	2	0.5	-0.25	8.317932	0.16508	-1.44991	-1.05023	0.867490348067605	0.351736	0.163974	-0.476209
Trial1	2	1	blindfold	counterclockwise	practice	Guided	2	0.5	-0.25	8.337936	0.18111	-1.44992	-1.05023	0.861428424430292	0.317427	0.168162	-0.488809
Trial1	2	1	blindfold	counterclockwise	practice	Guided	2	0.5	-0.25	8.357941	0.21145	-1.44994	-1.05023	0.850663975916568	0.348278	0.079227	-0.41073
Trial1	2	1	blindfold	counterclockwise	practice	Guided	2	0.5	-0.25	8.377945	0.2263	-1.44997	-1.05023	0.845742149994791	0.287499	0.062294	-0.432849
Trial1	2	1	blindfold	counterclockwise	practice	Guided	2	0.5	-0.25	8.397934	0.24214	-1.45	-1.05024	0.840759123333087	0.291237	0.015746	-0.516058
Trial1	2	1	blindfold	counterclockwise	practice	Guided	2	0.5	-0.25	8.417938	0.25752	-1.45002	-1.05024	0.836170235081768	0.219597	-0.064643	-0.489059
Trial1	2	1	blindfold	counterclockwise	practice	Guided	2	0.5	-0.25	8.437943	0.27284	-1.45004	-1.05023	0.831847199656385	0.3044	-0.077312	-0.455385
Trial1	2	1	blindfold	counterclockwise	practice	Guided	2	0.5	-0.25	8.457932	0.30367	-1.45001	-1.0502	0.823932940218612	0.236133	0.053887	-0.376944
Trial1	2	1	blindfold	counterclockwise	practice	Guided	2	0.5	-0.25	8.477936	0.31872	-1.44998	-1.05018	0.820457433055747	0.235551	0.075041	-0.346965
Trial1	2	1	blindfold	counterclockwise	practice	Guided	2	0.5	-0.25	8.49794	0.33412	-1.44998	-1.05014	0.817153626018156	0.397342	-0.0096095	-0.267294
Trial1	2	1	blindfold	counterclockwise	practice	Guided	2	0.5	-0.25	8.517944	0.34898	-1.44997	-1.05012	0.814247533386621	0.28145	0.06231	-0.255293
Trial1	2	1	blindfold	counterclockwise	practice	Guided	2	0.5	-0.25	8.537933	0.36372	-1.44996	-1.05011	0.811633059047127	0.226017	0.062286	-0.196524
Trial1	2	1	blindfold	counterclockwise	practice	Guided	2	0.5	-0.25	8.557938	0.39325	-1.44993	-1.05009	0.807179968509568	0.197083	0.206093	-0.152941
Trial1	2	1	blindfold	counterclockwise	practice	Guided	2	0.5	-0.25	8.577942	0.40803	-1.4499	-1.0501	0.805368630690406	0.208881	0.218724	-0.19176
Trial1	2	1	blindfold	counterclockwise	practice	Free	1	0.5	-0.25	0	0.45355	-1.45011	-1.05011	0.801457165627221	0.552435	-0.285977	-0.231023
Trial1	2	1	blindfold	counterclockwise	practice	Free	1	0.5	-0.25	0.01727295	0.4537	-1.45012	-1.0501	0.801438606789371	0.588767	-0.294365	-0.229223
Trial1	2	1	blindfold	counterclockwise	practice	Free	1	0.5	-0.25	0.03727722	0.45387	-1.45013	-1.0501	0.801428804106378	0.543963	-0.298517	-0.156259
Trial1	2	1	blindfold	counterclockwise	practice	Free	1	0.5	-0.25	0.05726624	0.45496	-1.45015	-1.05068	0.801945719860848	0.546074	-0.319509	-0.187976
Trial1	2	1	blindfold	counterclockwise	practice	Free	1	0.5	-0.25	0.07727051	0.45609	-1.45015	-1.05112	0.802322510460555	0.4705	-0.222102	-0.194323
Trial1	2	1	blindfold	counterclockwise	practice	Free	1	0.5	-0.25	0.09727478	0.45756	-1.45013	-1.05148	0.802602910344177	0.553145	-0.226267	0.114164
Trial1	2	1	blindfold	counterclockwise	practice	Free	1	0.5	-0.25	0.1172791	0.45944	-1.45008	-1.05188	0.802905131008935	0.701295	0.078439	-0.107542
Trial1	2	1	blindfold	counterclockwise	practice	Free	1	0.5	-0.25	0.1372681	0.46188	-1.44998	-1.05227	0.803175183490443	0.888849	-0.065451	0.068336
Trial1	2	1	blindfold	counterclockwise	practice	Free	1	0.5	-0.25	0.1572723	0.46934	-1.44993	-1.05196	0.80254586278735	1.359956	0.264558	0.387083
Trial1	2	1	blindfold	counterclockwise	practice	Free	1	0.5	-0.25	0.1772766	0.47457	-1.4499	-1.05114	0.801543452842825	1.603437	0.116401	0.610892
Trial1	2	1	blindfold	counterclockwise	practice	Free	1	0.5	-0.25	0.1972656	0.48129	-1.4499	-1.0496	0.79981887510824	1.748135	0.412563	0.706419
Trial1	2	1	blindfold	counterclockwise	practice	Free	1	0.5	-0.25	0.2172699	0.4892	-1.4498	-1.04764	0.797713078005427	1.838703	0.641065	0.676888
Trial1	2	1	blindfold	counterclockwise	practice	Free	1	0.5	-0.25	0.2372742	0.4985	-1.44971	-1.04175	0.791751375145377	2.148507	0.547966	0.574854
Trial1	2	1	blindfold	counterclockwise	practice	Free	1	0.5	-0.25	0.2572784	0.52267	-1.44965	-1.03737	0.787696257731554	2.862851	0.856887	1.149084
Trial1	2	1	blindfold	counterclockwise	practice	Free	1	0.5	-0.25	0.2772675	0.53773	-1.44963	-1.03207	0.782979629267042	3.244434	0.437915	1.214015
Trial1	2	1	blindfold	counterclockwise	practice	Free	1	0.5	-0.25	0.2972717	0.55532	-1.44972	-1.02566	0.777630127193715	3.608207	0.611315	1.381732
Trial1	2	1	blindfold	counterclockwise	practice	Free	1	0.5	-0.25	0.317276	0.57707	-1.44968	-1.01817	0.772026509979422	3.65003	0.992177	1.375452
Trial1	2	1	blindfold	counterclockwise	practice	Free	1	0.5	-0.25	0.3372803	0.59967	-1.44961	-1.01817	0.774609098217587	3.414275	0.560534	1.32175
Trial1	2	1	blindfold	counterclockwise	practice	Free	1	0.5	-0.25	0.3572693	0.65451	-1.44962	-0.99047	0.756418638020533	3.002177	0.979462	0.957125
Trial1	2	1	blindfold	counterclockwise	practice	Free	1	0.5	-0.25	0.3772736	0.68471	-1.44956	-0.97973	0.752744042937591	2.736689	0.666309	0.898399
Trial1	2	1	blindfold	counterclockwise	practice	Free	1	0.5	-0.25	0.3972778	0.71767	-1.4496	-0.96883	0.751063774132133	2.570394	0.742481	0.789415
Trial1	2	1	blindfold	counterclockwise	practice	Free	1	0.5	-0.25	0.4172668	0.75127	-1.4496	-0.9574	0.750700553157591	2.335069	0.941376	0.564212
Trial1	2	1	blindfold	counterclockwise	practice	Free	1	0.5	-0.25	0.4372711	0.78618	-1.44956	-0.93553	0.742866313488996	1.998761	0.814422	0.252868
Trial1	2	1	blindfold	counterclockwise	practice	Free	1	0.5	-0.25	0.4572754	0.85985	-1.44967	-0.92507	0.764991178559895	1.272816	0.657845	-0.15233
Trial1	2	1	blindfold	counterclockwise	practice	Free	1	0.5	-0.25	0.4772797	0.89691	-1.4497	-0.91488	0.774340296560275	0.906422	0.403906	-0.392892
Trial1	2	1	blindfold	counterclockwise	practice	Free	1	0.5	-0.25	0.4972687	0.93517	-1.44978	-0.9057	0.786965978327709	0.621901	0.357264	-0.678079
Trial1	2	1	blindfold	counterclockwise	practice	Free	1	0.5	-0.25	0.5172729	0.97216	-1.44981	-0.89735	0.801247242924121	0.40171	0.526453	-0.759747
Trial1	2	1	blindfold	counterclockwise	practice	Free	1	0.5	-0.25	0.5372772	1.00987	-1.44977	-0.88273	0.812597521683525	0.250072	0.416379	-0.614726
Trial1	2	1	blindfold	counterclockwise	practice	Free	1	0.5	-0.25	0.5572662	1.08146	-1.44979	-0.87668	0.854882198690477	-0.060921	0.496548	-0.665098
Trial1	2	1	blindfold	counterclockwise	practice	Free	1	0.5	-0.25	0.5772705	1.11622	-1.44977	-0.87124	0.875023527309092	-0.199113	0.454139	-0.672279
Trial1	2	1	blindfold	counterclockwise	practice	Free	1	0.5	-0.25	0.5972748	1.15111	-1.44977	-0.86689	0.896937896181773	-0.219178	0.441313	-0.936966
Trial1	2	1	blindfold	counterclockwise	practice	Free	1	0.5	-0.25	0.6172791	1.18408	-1.44979	-0.86328	0.91873707290899	-0.226066	0.31849	-0.751671
Trial1	2	1	blindfold	counterclockwise	practice	Free	1	0.5	-0.25	0.6372681	1.21622	-1.44983	-0.85817	0.939596672657383	-0.212485	0.479204	-0.573863
Trial1	2	1	blindfold	counterclockwise	practice	Free	1	0.5	-0.25	0.6572723	1.27805	-1.44981	-0.85683	0.986713924181132	-0.206549	0.250593	-0.890299
Trial1	2	1	blindfold	counterclockwise	practice	Free	1	0.5	-0.25	0.6772766	1.30872	-1.44984	-0.85635	1.01078600834141	-0.175215	0.605973	-0.919198
Trial1	2	1	blindfold	counterclockwise	practice	Free	1	0.5	-0.25	0.6972656	1.33861	-1.44978	-0.85657	1.03498502045624	-0.015714	0.368938	-0.776219
Trial1	2	1	blindfold	counterclockwise	practice	Free	1	0.5	-0.25	0.7172699	1.36698	-1.4498	-0.8573	1.05852141572545	0.117057	0.339227	-0.569413
Trial1	2	1	blindfold	counterclockwise	practice	Free	1	0.5	-0.25	0.7372742	1.39488	-1.4498	-0.85992	1.08296469872868	0.231506	0.474526	-0.473274
Trial1	2	1	blindfold	counterclockwise	practice	Free	1	0.5	-0.25	0.7572784	1.45037	-1.44987	-0.86162	1.13016905152104	0.277786	0.182389	-0.329203
Trial1	2	1	blindfold	counterclockwise	practice	Free	1	0.5	-0.25	0.7772675	1.45037	-1.44987	-0.86162	1.13016905152104	0.277786	0.182389	-0.329203
Trial1	2	1	blindfold	counterclockwise	practice	Free	1	0.5	-0.25	0.7972717	1.47725	-1.44989	-0.86497	1.15464525252899	0.185301	0.389677	-0.167805
Trial1	2	1	blindfold	counterclockwise	practice	Free	1	0.5	-0.25	0.817276	1.52695	-1.44987	-0.86705	1.1980722009784	0.361401	0.169489	0.09178
Trial1	2	1	blindfold	counterclockwise	practice	Free	1	0.5	-0.25	0.8372803	1.55789	-1.44992	-0.87022	1.2262969579714	0.550253	0.089053	0.0015135
Trial1	2	1	blindfold	counterclockwise	practice	Free	1	0.5	-0.25	0.8572693	1.61029	-1.44994	-0.87151	1.27240652835405	0.662472	0.156693	0.09331
Trial1	2	1	blindfold	counterclockwise	practice	Free	1	0.5	-0.25	0.8772736	1.63656	-1.44993	-0.87255	1.29589238203182	0.623796	0.131266	0.255973
Trial1	2	1	blindfold	counterclockwise	practice	Free	1	0.5	-0.25	0.8972778	1.66288	-1.44992	-0.87327	1.31937696558736	0.516257	0.126988	0.378236
Trial1	2	1	blindfold	counterclockwise	practice	Free	1	0.5	-0.25	0.9172668	1.69073	-1.44991	-0.8735501	1.34411775865395	0.229478	0.131167	0.422427
Trial1	2	1	blindfold	counterclockwise	practice	Free	1	0.5	-0.25	0.9372711	1.71592	-1.44992	-0.87248	1.36599513050535	0.090272	0.067656	0.570613
Trial1	2	1	blindfold	counterclockwise	practice	Free	1	0.5	-0.25	0.9572754	1.76718	-1.45	-0.87098	1.41115600016073	-0.258702	-0.050846	0.765209
Trial1	2	1	blindfold	counterclockwise	practice	Free	1	0.5	-0.25	0.9772797	1.79139	-1.45004	-0.86888	1.43202681067201	-0.548917	-0.118522	0.601911
Trial1	2	1	blindfold	counterclockwise	practice	Free	1	0.5	-0.25	0.9972687	1.8153	-1.45007	-0.86654	1.45263059573605	-0.797301	-0.220041	0.397827
Trial1	2	1	blindfold	counterclockwise	practice	Free	1	0.5	-0.25	1.017273	1.83668	-1.45011	-0.86369	1.47082596099388	-1.058812	-0.308837	0.424191
Trial1	2	1	blindfold	counterclockwise	practice	Free	1	0.5	-0.25	1.037277	1.85856	-1.45014	-0.85663	1.4878457914563	-1.33086	-0.274902	0.587011
Trial1	2	1	blindfold	counterclockwise	practice	Free	1	0.5	-0.25	1.057266	1.89491	-1.4502	-0.85244	1.51944336259956	-1.523654	-0.490508	0.458958
Trial1	2	1	blindfold	counterclockwise	practice	Free	1	0.5	-0.25	1.077271	1.91097	-1.45024	-0.84823	1.53255203437513	-1.521458	-0.515878	0.415998
Trial1	2	1	blindfold	counterclockwise	practice	Free	1	0.5	-0.25	1.097275	1.92468	-1.45027	-0.8432699	1.54327000672136	-1.685032	-0.532801	0.729385
Trial1	2	1	blindfold	counterclockwise	practice	Free	1	0.5	-0.25	1.117279	1.93641	-1.45026	-0.83808	1.55213142519353	-1.79254	-0.414242	0.578475
Trial1	2	1	blindfold	counterclockwise	practice	Free	1	0.5	-0.25	1.137268	1.94622	-1.45024	-0.82665	1.55694484200186	-1.900636	-0.790799	0.318193
Trial1	2	1	blindfold	counterclockwise	practice	Free	1	0.5	-0.25	1.157272	1.95978	-1.45032	-0.81996	1.56710305438109	-2.174942	-0.282912	1.074358
Trial1	2	1	blindfold	counterclockwise	practice	Free	1	0.5	-0.25	1.177277	1.9632	-1.45022	-0.81236	1.56754678340944	-2.137511	-0.490183	1.204739
Trial1	2	1	blindfold	counterclockwise	practice	Free	1	0.5	-0.25	1.197266	1.96464	-1.45025	-0.8034099	1.56570525551998	-1.960221	-0.562119	1.510022
Trial1	2	1	blindfold	counterclockwise	practice	Free	1	0.5	-0.25	1.21727	1.96422	-1.45026	-0.7935	1.56183618016392	-1.842876	-0.375838	1.599984
Trial1	2	1	blindfold	counterclockwise	practice	Free	1	0.5	-0.25	1.237274	1.96209	-1.45023	-0.76932	1.55157999701432	-1.95572	-0.612733	1.733372
Trial1	2	1	blindfold	counterclockwise	practice	Free	1	0.5	-0.25	1.257278	1.9525	-1.45023	-0.7553	1.53788316526346	-1.929344	-0.261399	1.779837
Trial1	2	1	blindfold	counterclockwise	practice	Free	1	0.5	-0.25	1.277267	1.94528	-1.45018	-0.74001	1.52608780008796	-1.635685	-0.47291	1.865818
Trial1	2	1	blindfold	counterclockwise	practice	Free	1	0.5	-0.25	1.297272	1.93676	-1.45023	-0.72246	1.5124475632728	-1.310882	-0.502516	1.86795
Trial1	2	1	blindfold	counterclockwise	practice	Free	1	0.5	-0.25	1.317276	1.92692	-1.45024	-0.70508	1.49773106492198	-1.285243	-0.282374	1.945758
Trial1	2	1	blindfold	counterclockwise	practice	Free	1	0.5	-0.25	1.33728	1.9165	-1.45017	-0.66456	1.4759175011182	-1.180425	-0.223066	2.10287
Trial1	2	1	blindfold	counterclockwise	practice	Free	1	0.5	-0.25	1.357269	1.89262	-1.45015	-0.64289	1.4469807484096	-1.257712	-0.328686	1.773453
Trial1	2	1	blindfold	counterclockwise	practice	Free	1	0.5	-0.25	1.377274	1.8795	-1.45016	-0.61961	1.42815681824076	-1.181721	-0.298982	1.55853
Trial1	2	1	blindfold	counterclockwise	practice	Free	1	0.5	-0.25	1.397278	1.86521	-1.45017	-0.59606	1.4083876320024	-0.984213	-0.476617	1.651112
Trial1	2	1	blindfold	counterclockwise	practice	Free	1	0.5	-0.25	1.417267	1.85121	-1.45023	-0.5718	1.38900097007702	-0.758571	-0.506179	1.168394
Trial1	2	1	blindfold	counterclockwise	practice	Free	1	0.5	-0.25	1.437271	1.83594	-1.45023	-0.52051	1.36305222293215	-0.610942	-0.319883	1.417133
Trial1	2	1	blindfold	counterclockwise	practice	Free	1	0.5	-0.25	1.457275	1.80499	-1.45025	-0.4937	1.32754989104972	-0.600499	-0.501758	0.998857
Trial1	2	1	blindfold	counterclockwise	practice	Free	1	0.5	-0.25	1.47728	1.78936	-1.45024	-0.46811	1.30767782698666	-0.533663	-0.34509	1.09732
Trial1	2	1	blindfold	counterclockwise	practice	Free	1	0.5	-0.25	1.497269	1.77357	-1.45019	-0.43992	1.2876530235649	-0.332474	-0.306916	0.690814
Trial1	2	1	blindfold	counterclockwise	practice	Free	1	0.5	-0.25	1.517273	1.75738	-1.45016	-0.41341	1.2679539885073	-0.023299	-0.433778	0.505653
Trial1	2	1	blindfold	counterclockwise	practice	Free	1	0.5	-0.25	1.537277	1.74147	-1.45019	-0.36129	1.24644822407976	0.0035131	-0.459073	0.612834
Trial1	2	1	blindfold	counterclockwise	practice	Free	1	0.5	-0.25	1.557266	1.71201	-1.45012	-0.33445	1.21494860247943	0.034386	-0.458943	0.194429
Trial1	2	1	blindfold	counterclockwise	practice	Free	1	0.5	-0.25	1.577271	1.69716	-1.4502	-0.30806	1.19856707839862	0.157339	-0.217675	0.131558
Trial1	2	1	blindfold	counterclockwise	practice	Free	1	0.5	-0.25	1.597275	1.68273	-1.45013	-0.28363	1.18320798462316	0.299417	-0.133019	0.112322
Trial1	2	1	blindfold	counterclockwise	practice	Free	1	0.5	-0.25	1.617279	1.66956	-1.45009	-0.25825	1.16958905270373	0.268454	-0.424936	-0.182627
Trial1	2	1	blindfold	counterclockwise	practice	Free	1	0.5	-0.25	1.637268	1.65611	-1.45016	-0.20936	1.15682412418462	0.407015	-0.213261	0.075403
Trial1	2	1	blindfold	counterclockwise	practice	Free	1	0.5	-0.25	1.657272	1.63173	-1.4501	-0.18558	1.13356204570822	0.558098	-0.450127	-0.641274
Trial1	2	1	blindfold	counterclockwise	practice	Free	1	0.5	-0.25	1.677277	1.61976	-1.45014	-0.16403	1.12305525711814	0.355135	-0.213069	-0.343033
Trial1	2	1	blindfold	counterclockwise	practice	Free	1	0.5	-0.25	1.697266	1.60912	-1.45012	-0.1408	1.11448288642462	0.476106	-0.145307	0.178851
Trial1	2	1	blindfold	counterclockwise	practice	Free	1	0.5	-0.25	1.71727	1.5988	-1.45007	-0.11986	1.10647988422366	0.451394	0.040908	0.16771
Trial1	2	1	blindfold	counterclockwise	practice	Free	1	0.5	-0.25	1.737274	1.58971	-1.44997	-0.076361	1.10345746636741	0.515022	0.100128	-0.024299
Trial1	2	1	blindfold	counterclockwise	practice	Free	1	0.5	-0.25	1.757278	1.57274	-1.44992	-0.056309	1.09008587860807	0.665339	0.273548	0.122587
Trial1	2	1	blindfold	counterclockwise	practice	Free	1	0.5	-0.25	1.777267	1.56549	-1.4499	-0.035195	1.0869269265657	0.696108	0.159231	0.394904
Trial1	2	1	blindfold	counterclockwise	practice	Free	1	0.5	-0.25	1.797272	1.55865	-1.4499	-0.015042	1.08441003296291	0.768423	0.193037	-0.081063
Trial1	2	1	blindfold	counterclockwise	practice	Free	1	0.5	-0.25	1.817276	1.55314	-1.4499	0.0078738	1.08425209161999	0.514593	0.281842	0.08332
Trial1	2	1	blindfold	counterclockwise	practice	Free	1	0.5	-0.25	1.837265	1.54723	-1.44986	0.025964	1.08298052284083	0.464772	0.180186	0.525831
Trial1	2	1	blindfold	counterclockwise	practice	Free	1	0.5	-0.25	1.857269	1.54344	-1.4499	0.072163	1.09204223758901	0.501081	0.184389	0.652255
Trial1	2	1	blindfold	counterclockwise	practice	Free	1	0.5	-0.25	1.877274	1.54344	-1.4499	0.072163	1.09204223758901	0.501081	0.184389	0.652255
Trial1	2	1	blindfold	counterclockwise	practice	Free	1	0.5	-0.25	1.897278	1.53511	-1.44994	0.10425	1.09405016908956	0.285007	0.070043	0.011044
Trial1	2	1	blindfold	counterclockwise	practice	Free	1	0.5	-0.25	1.917267	1.53009	-1.45001	0.12319	1.09560765420562	0.074353	0.078498	0.255998
Trial1	2	1	blindfold	counterclockwise	practice	Free	1	0.5	-0.25	1.937271	1.52753	-1.44999	0.16203	1.10706211490842	0.11674	0.065796	0.542975
Trial1	2	1	blindfold	counterclockwise	practice	Free	1	0.5	-0.25	1.957275	1.52278	-1.44994	0.1813	1.10999943919054	0.089742	0.095361	0.459664
Trial1	2	1	blindfold	counterclockwise	practice	Free	1	0.5	-0.25	1.97728	1.52063	-1.44993	0.20063	1.11568498814211	-0.155115	0.298432	0.621494
Trial1	2	1	blindfold	counterclockwise	practice	Free	1	0.5	-0.25	1.997269	1.51847	-1.44989	0.22059	1.12193412652931	0.039161	0.171412	0.246817
Trial1	2	1	blindfold	counterclockwise	practice	Free	1	0.5	-0.25	2.017273	1.51623	-1.44991	0.24019	1.12827728073667	-0.066838	0.124837	0.572019
Trial1	2	1	blindfold	counterclockwise	practice	Free	1	0.5	-0.25	2.037277	1.51417	-1.44992	0.27983	1.1442293169394	0.185971	0.349067	0.667535
Trial1	2	1	blindfold	counterclockwise	practice	Free	1	0.5	-0.25	2.057266	1.51056	-1.4499	0.30013	1.15059750272806	0.051412	0.150062	0.493837
Trial1	2	1	blindfold	counterclockwise	practice	Free	1	0.5	-0.25	2.077271	1.50886	-1.44992	0.32062	1.15905378146438	0.0059125	0.099247	-0.066056
Trial1	2	1	blindfold	counterclockwise	practice	Free	1	0.5	-0.25	2.097275	1.50717	-1.44998	0.33887	1.16668737723068	-0.114448	0.0019196	-0.254357
Trial1	2	1	blindfold	counterclockwise	practice	Free	1	0.5	-0.25	2.117279	1.50554	-1.45001	0.35779	1.17495506055034	-0.065	0.03576	-0.073461
Trial1	2	1	blindfold	counterclockwise	practice	Free	1	0.5	-0.25	2.137268	1.50393	-1.44999	0.39369	1.19256538322418	-0.056573	-0.120818	0.099933
Trial1	2	1	blindfold	counterclockwise	practice	Free	1	0.5	-0.25	2.157272	1.50104	-1.44993	0.41168	1.19995895128642	0.124051	0.069543	0.061196
Trial1	2	1	blindfold	counterclockwise	practice	Free	1	0.5	-0.25	2.177277	1.49964	-1.44997	0.42808	1.20792076800301	0.09355	-0.048932	-0.228781
Trial1	2	1	blindfold	counterclockwise	practice	Free	1	0.5	-0.25	2.197266	1.49843	-1.45005	0.44494	1.21647198769392	0.045756	-0.019295	-0.333553
Trial1	2	1	blindfold	counterclockwise	practice	Free	1	0.5	-0.25	2.21727	1.49719	-1.45006	0.46088	1.22463800426243	-0.149472	-0.108125	-0.138184
Trial1	2	1	blindfold	counterclockwise	practice	Free	1	0.5	-0.25	2.237274	1.49578	-1.45005	0.49266	1.24222447472606	-0.192567	-0.061564	0.141554
Trial1	2	1	blindfold	counterclockwise	practice	Free	1	0.5	-0.25	2.257278	1.49281	-1.44996	0.50787	1.24901508504798	0.094535	-0.112365	-0.068117
Trial1	2	1	blindfold	counterclockwise	practice	Free	1	0.5	-0.25	2.277267	1.49136	-1.45003	0.52254	1.25682647781818	-0.027167	-0.146188	-0.214179
Trial1	2	1	blindfold	counterclockwise	practice	Free	1	0.5	-0.25	2.297272	1.48997	-1.45007	0.53715	1.26477100755589	-0.146978	-0.091137	-0.1292
Trial1	2	1	blindfold	counterclockwise	practice	Free	1	0.5	-0.25	2.317276	1.48845	-1.45007	0.55086	1.27216756658503	-0.240979	-0.196891	-0.207065
Trial1	2	1	blindfold	counterclockwise	practice	Free	1	0.5	-0.25	2.337265	1.48677	-1.45006	0.57744	1.28777796690207	-0.265101	-0.01914	-0.270294
Trial1	2	1	blindfold	counterclockwise	practice	Free	1	0.5	-0.25	2.357269	1.48264	-1.45007	0.58893	1.29204682099415	-0.188587	-0.260269	-0.532435
Trial1	2	1	blindfold	counterclockwise	practice	Free	1	0.5	-0.25	2.377274	1.48047	-1.45011	0.60009	1.29768033805254	-0.348065	-0.310974	-0.471513
Trial1	2	1	blindfold	counterclockwise	practice	Free	1	0.5	-0.25	2.397278	1.478	-1.45014	0.61066	1.30277377873704	-0.447502	-0.145865	-0.259196
Trial1	2	1	blindfold	counterclockwise	practice	Free	1	0.5	-0.25	2.417267	1.4752	-1.45014	0.62092	1.30748491460381	-0.427285	-0.344672	-0.366825
Trial1	2	1	blindfold	counterclockwise	practice	Free	1	0.5	-0.25	2.437271	1.47197	-1.45015	0.63918	1.31733317267815	-0.50844	-0.209178	-0.441195
Trial1	2	1	blindfold	counterclockwise	practice	Free	1	0.5	-0.25	2.457275	1.46436	-1.45023	0.64723	1.31719851663607	-0.567738	-0.441763	-0.308939
Trial1	2	1	blindfold	counterclockwise	practice	Free	1	0.5	-0.25	2.47728	1.45997	-1.45025	0.6547	1.31909990515292	-0.632403	-0.54326	-0.319459
Trial1	2	1	blindfold	counterclockwise	practice	Free	1	0.5	-0.25	2.497269	1.45493	-1.45028	0.66181	1.32033665184021	-1.072354	-0.475551	-0.319278
Trial1	2	1	blindfold	counterclockwise	practice	Free	1	0.5	-0.25	2.517273	1.44931	-1.45028	0.6682	1.32071225769793	-1.158469	-0.547437	-0.341842
Trial1	2	1	blindfold	counterclockwise	practice	Free	1	0.5	-0.25	2.537277	1.44285	-1.45028	0.6795	1.32398497593593	-1.139674	-0.653221	-0.496691
Trial1	2	1	blindfold	counterclockwise	practice	Free	1	0.5	-0.25	2.557266	1.42736	-1.45034	0.68434	1.31642998778708	-1.126053	-0.67438	-0.377176
Trial1	2	1	blindfold	counterclockwise	practice	Free	1	0.5	-0.25	2.577271	1.41864	-1.45037	0.68865	1.31337859234418	-1.225074	-0.708234	-0.627985
Trial1	2	1	blindfold	counterclockwise	practice	Free	1	0.5	-0.25	2.597275	1.40884	-1.45033	0.69234	1.30919622090992	-1.29168	-0.509332	-0.36101
Trial1	2	1	blindfold	counterclockwise	practice	Free	1	0.5	-0.25	2.617279	1.39844	-1.45029	0.69573	1.30445376216239	-1.31565	-0.568577	-0.178467
Trial1	2	1	blindfold	counterclockwise	practice	Free	1	0.5	-0.25	2.637268	1.38716	-1.45027	0.7015901	1.30099054956033	-1.292851	-0.458522	-0.339203
Trial1	2	1	blindfold	counterclockwise	practice	Free	1	0.5	-0.25	2.657272	1.36175	-1.45022	0.70416	1.28570395161506	-1.234551	-0.420205	-0.119012
Trial1	2	1	blindfold	counterclockwise	practice	Free	1	0.5	-0.25	2.677277	1.34806	-1.45022	0.70655	1.27835593338843	-1.213423	-0.487805	-0.128065
Trial1	2	1	blindfold	counterclockwise	practice	Free	1	0.5	-0.25	2.697266	1.33367	-1.45022	0.70871	1.27048439381822	-1.16344	-0.487703	-0.226243
Trial1	2	1	blindfold	counterclockwise	practice	Free	1	0.5	-0.25	2.71727	1.31821	-1.45026	0.7104499	1.26171783071105	-0.991889	-0.610421	-0.369646
Trial1	2	1	blindfold	counterclockwise	practice	Free	1	0.5	-0.25	2.737274	1.30268	-1.45031	0.7129	1.25358346667611	-1.098701	-0.724679	-0.328045
Trial1	2	1	blindfold	counterclockwise	practice	Free	1	0.5	-0.25	2.757278	1.26955	-1.45033	0.71365	1.23321880991833	-0.878813	-0.610421	-0.406719
Trial1	2	1	blindfold	counterclockwise	practice	Free	1	0.5	-0.25	2.777267	1.25205	-1.45032	0.71415	1.22276912430364	-0.828241	-0.580798	-0.275192
Trial1	2	1	blindfold	counterclockwise	practice	Free	1	0.5	-0.25	2.797272	1.23529	-1.45028	0.71455	1.21285126713743	-0.809622	-0.606145	-0.16027
Trial1	2	1	blindfold	counterclockwise	practice	Free	1	0.5	-0.25	2.817276	1.21723	-1.45026	0.71491	1.20227715464904	-0.735435	-0.508746	-0.045692
Trial1	2	1	blindfold	counterclockwise	practice	Free	1	0.5	-0.25	2.837265	1.19946	-1.45024	0.71541	1.19216642704282	-0.797903	-0.614478	-0.130722
Trial1	2	1	blindfold	counterclockwise	practice	Free	1	0.5	-0.25	2.857269	1.16267	-1.45021	0.71563	1.17114168121508	-0.641113	-0.491581	0.03323
Trial1	2	1	blindfold	counterclockwise	practice	Free	1	0.5	-0.25	2.877274	1.14431	-1.4502	0.71582	1.16100971493918	-0.504157	-0.364523	-0.067864
Trial1	2	1	blindfold	counterclockwise	practice	Free	1	0.5	-0.25	2.897278	1.1259	-1.45019	0.716	1.15104594703336	-0.541789	-0.427896	-0.048231
Trial1	2	1	blindfold	counterclockwise	practice	Free	1	0.5	-0.25	2.917267	1.10689	-1.4502	0.71621	1.14099833754881	-0.494754	-0.372767	-0.0026146
Trial1	2	1	blindfold	counterclockwise	practice	Free	1	0.5	-0.25	2.937271	1.0884	-1.45019	0.7168	1.1317759819146	-0.486669	-0.385361	0.018195
Trial1	2	1	blindfold	counterclockwise	practice	Free	1	0.5	-0.25	2.957275	1.05089	-1.45016	0.71728	1.11315331352721	-0.42464	-0.258232	0.076544
Trial1	2	1	blindfold	counterclockwise	practice	Free	1	0.5	-0.25	2.97728	1.03245	-1.45013	0.71792	1.10470452943771	-0.349568	-0.198919	0.211935
Trial1	2	1	blindfold	counterclockwise	practice	Free	1	0.5	-0.25	2.997269	1.01405	-1.4501	0.71874	1.09667888228405	-0.399606	-0.279278	0.21221
Trial1	2	1	blindfold	counterclockwise	practice	Free	1	0.5	-0.25	3.017273	0.99512	-1.45012	0.71965	1.08874470992622	-0.382526	-0.36806	0.199493
Trial1	2	1	blindfold	counterclockwise	practice	Free	1	0.5	-0.25	3.037277	0.97683	-1.45015	0.72176	1.0824437255832	-0.263216	-0.283339	0.171383
Trial1	2	1	blindfold	counterclockwise	practice	Free	1	0.5	-0.25	3.057266	0.94019	-1.45018	0.72291	1.06785823497056	-0.290331	-0.270449	0.08671
Trial1	2	1	blindfold	counterclockwise	practice	Free	1	0.5	-0.25	3.077271	0.92234	-1.45016	0.72403	1.06165228828111	-0.400429	-0.388858	-0.037964
Trial1	2	1	blindfold	counterclockwise	practice	Free	1	0.5	-0.25	3.097275	0.90455	-1.45018	0.72515	1.05573592007164	-0.325884	-0.392973	-0.023896
Trial1	2	1	blindfold	counterclockwise	practice	Free	1	0.5	-0.25	3.117279	0.88636	-1.45019	0.72621	1.04988573097516	-0.157958	-0.414029	-0.034051
Trial1	2	1	blindfold	counterclockwise	practice	Free	1	0.5	-0.25	3.137268	0.869	-1.45022	0.72815	1.04543696859096	-0.069909	-0.587474	0.011852
Trial1	2	1	blindfold	counterclockwise	practice	Free	1	0.5	-0.25	3.157272	0.83516	-1.45018	0.7291	1.0348763897488	-0.392945	-0.299545	0.017521
Trial1	2	1	blindfold	counterclockwise	practice	Free	1	0.5	-0.25	3.177277	0.81785	-1.45015	0.7301	1.03035167859183	-0.53005	-0.164051	0.091002
Trial1	2	1	blindfold	counterclockwise	practice	Free	1	0.5	-0.25	3.197266	0.8009	-1.45008	0.73111	1.02621517527004	-0.442264	-0.125942	0.036832
Trial1	2	1	blindfold	counterclockwise	practice	Free	1	0.5	-0.25	3.21727	0.78337	-1.45007	0.7323	1.02235601660639	-0.314417	-0.269765	0.233129
Trial1	2	1	blindfold	counterclockwise	practice	Free	1	0.5	-0.25	3.237274	0.76695	-1.45009	0.73532	1.02084168988422	-0.225204	-0.269719	0.219516
Trial1	2	1	blindfold	counterclockwise	practice	Free	1	0.5	-0.25	3.257278	0.73247	-1.45019	0.73702	1.01402703556419	-0.507817	-0.328759	0.164363
Trial1	2	1	blindfold	counterclockwise	practice	Free	1	0.5	-0.25	3.277267	0.71578	-1.45019	0.73873	1.01200194584869	-0.368804	-0.489464	0.006667
Trial1	2	1	blindfold	counterclockwise	practice	Free	1	0.5	-0.25	3.297272	0.69915	-1.45023	0.74038	1.01020454956239	-0.229732	-0.459826	-0.024608
Trial1	2	1	blindfold	counterclockwise	practice	Free	1	0.5	-0.25	3.317276	0.68273	-1.45025	0.7420501	1.00873860089421	-0.180036	-0.58247	0.015114
Trial1	2	1	blindfold	counterclockwise	practice	Free	1	0.5	-0.25	3.337265	0.66605	-1.45028	0.7455	1.00925364211354	-0.307174	-0.544384	0.127871
Trial1	2	1	blindfold	counterclockwise	practice	Free	1	0.5	-0.25	3.357269	0.6334	-1.45021	0.74738	1.0062616294508	-0.634924	-0.39606	0.178916
Trial1	2	1	blindfold	counterclockwise	practice	Free	1	0.5	-0.25	3.377274	0.61662	-1.4502	0.74944	1.00622087462958	-0.602441	-0.315557	0.214092
Trial1	2	1	blindfold	counterclockwise	practice	Free	1	0.5	-0.25	3.397278	0.60017	-1.45019	0.75143	1.00642741737159	-0.533459	-0.493206	0.088446
Trial1	2	1	blindfold	counterclockwise	practice	Free	1	0.5	-0.25	3.417267	0.58413	-1.45023	0.75363	1.00714999698734	-0.525851	-0.438127	0.145739
Trial1	2	1	blindfold	counterclockwise	practice	Free	1	0.5	-0.25	3.437271	0.56704	-1.45022	0.7584	1.01062596605374	-0.527108	-0.416857	0.164064
Trial1	2	1	blindfold	counterclockwise	practice	Free	1	0.5	-0.25	3.457275	0.53339	-1.45016	0.76101	1.01156121583386	-0.683609	-0.183937	0.265165
Trial1	2	1	blindfold	counterclockwise	practice	Free	1	0.5	-0.25	3.47728	0.51568	-1.45014	0.76369	1.01381125879283	-0.492642	-0.412363	0.062331
Trial1	2	1	blindfold	counterclockwise	practice	Free	1	0.5	-0.25	3.497269	0.49789	-1.4502	0.76638	1.01638214261259	-0.44575	-0.446168	-0.04981
Trial1	2	1	blindfold	counterclockwise	practice	Free	1	0.5	-0.25	3.517273	0.48116	-1.45024	0.76894	1.0191141312664	-0.517309	-0.564584	-0.097086
Trial1	2	1	blindfold	counterclockwise	practice	Free	1	0.5	-0.25	3.537277	0.46336	-1.45027	0.77136	1.02201703589224	-0.674252	-0.534961	-0.015796
Trial1	2	1	blindfold	counterclockwise	practice	Free	1	0.5	-0.25	3.557266	0.44541	-1.45024	0.7760299	1.02748114995126	-0.610366	-0.36135	-0.016796
Trial1	2	1	blindfold	counterclockwise	practice	Free	1	0.5	-0.25	3.577271	0.41028	-1.45021	0.77832	1.03222653033069	-0.35838	-0.297675	-0.081954
Trial1	2	1	blindfold	counterclockwise	practice	Free	1	0.5	-0.25	3.597275	0.39227	-1.4502	0.78036	1.03597662379583	-0.272685	-0.534579	-0.097307
Trial1	2	1	blindfold	counterclockwise	practice	Free	1	0.5	-0.25	3.617279	0.3749	-1.45025	0.78254	1.04009076086431	-0.523751	-0.399114	0.106543
Trial1	2	1	blindfold	counterclockwise	practice	Free	1	0.5	-0.25	3.637268	0.35802	-1.45022	0.78711	1.04678342264104	-0.657713	-0.458249	0.115859
Trial1	2	1	blindfold	counterclockwise	practice	Free	1	0.5	-0.25	3.657272	0.32085	-1.45022	0.78919	1.05451911389227	-0.243049	-0.30994	-0.0098871
Trial1	2	1	blindfold	counterclockwise	practice	Free	1	0.5	-0.25	3.677277	0.30457	-1.45021	0.7913	1.05948033320323	-0.23072	-0.555351	-0.074416
Trial1	2	1	blindfold	counterclockwise	practice	Free	1	0.5	-0.25	3.697266	0.28744	-1.45026	0.79344	1.06487029897818	-0.335067	-0.458015	0.045499
Trial1	2	1	blindfold	counterclockwise	practice	Free	1	0.5	-0.25	3.71727	0.26993	-1.45026	0.7954	1.070417400651	-0.299915	-0.508715	-0.111428
Trial1	2	1	blindfold	counterclockwise	practice	Free	1	0.5	-0.25	3.737274	0.25308	-1.45027	0.79899	1.07765928051791	-0.205646	-0.512939	-0.131053
Trial1	2	1	blindfold	counterclockwise	practice	Free	1	0.5	-0.25	3.757278	0.22015	-1.45029	0.8006	1.08723335567157	-0.071585	-0.631393	-0.174292
Trial1	2	1	blindfold	counterclockwise	practice	Free	1	0.5	-0.25	3.777267	0.20368	-1.45031	0.80204	1.09297474082172	-0.077488	-0.652552	-0.115435
Trial1	2	1	blindfold	counterclockwise	practice	Free	1	0.5	-0.25	3.797272	0.18761	-1.45032	0.80338	1.09872515336086	-0.075002	-0.550989	0.057376
Trial1	2	1	blindfold	counterclockwise	practice	Free	1	0.5	-0.25	3.817276	0.17241	-1.45032	0.8047	1.10440361112815	0.059495	-0.66948	0.011313
Trial1	2	1	blindfold	counterclockwise	practice	Free	1	0.5	-0.25	3.837265	0.15769	-1.45031	0.80765	1.11166529546169	0.128763	-0.57638	0.076247
Trial1	2	1	blindfold	counterclockwise	practice	Free	1	0.5	-0.25	3.857269	0.12951	-1.45031	0.80937	1.12228677132814	0.284847	-0.711798	0.255735
Trial1	2	1	blindfold	counterclockwise	practice	Free	1	0.5	-0.25	3.877274	0.11657	-1.45032	0.8113	1.12843972587925	0.25509	-0.656784	0.21648
Trial1	2	1	blindfold	counterclockwise	practice	Free	1	0.5	-0.25	3.897278	0.10395	-1.45035	0.81323	1.13459842837458	0.412324	-0.758347	0.164298
Trial1	2	1	blindfold	counterclockwise	practice	Free	1	0.5	-0.25	3.917267	0.092457	-1.45037	0.81517	1.14047294066343	0.471885	-0.800665	0.080434
Trial1	2	1	blindfold	counterclockwise	practice	Free	1	0.5	-0.25	3.937271	0.081769	-1.45038	0.81928	1.14816242084495	0.471398	-0.813361	0.117195
Trial1	2	1	blindfold	counterclockwise	practice	Free	1	0.5	-0.25	3.957275	0.062824	-1.45038	0.82165	1.15739217274082	0.420497	-0.762579	0.320793
Trial1	2	1	blindfold	counterclockwise	practice	Free	1	0.5	-0.25	3.97728	0.05421	-1.45038	0.82408	1.16291731353595	0.350675	-0.783738	0.201463
Trial1	2	1	blindfold	counterclockwise	practice	Free	1	0.5	-0.25	3.997269	0.046527	-1.45039	0.82666	1.16826135716633	0.434245	-0.885301	0.335999
Trial1	2	1	blindfold	counterclockwise	practice	Free	1	0.5	-0.25	4.017273	0.039538	-1.45041	0.82955	1.17364965652984	0.36755	-0.792202	0.372548
Trial1	2	1	blindfold	counterclockwise	practice	Free	1	0.5	-0.25	4.037277	0.032984	-1.4504	0.83568	1.18186506174166	0.212068	-0.775275	0.392094
Trial1	2	1	blindfold	counterclockwise	practice	Free	1	0.5	-0.25	4.057266	0.021715	-1.45038	0.8389601	1.18936560257528	0.137517	-0.847215	0.256854
Trial1	2	1	blindfold	counterclockwise	practice	Free	1	0.5	-0.25	4.077271	0.016544	-1.45042	0.84218	1.19439812743908	0.08016	-0.969937	0.226994
Trial1	2	1	blindfold	counterclockwise	practice	Free	1	0.5	-0.25	4.097275	0.011768	-1.45045	0.84542	1.19929790647008	0.138443	-0.889533	0.100991
Trial1	2	1	blindfold	counterclockwise	practice	Free	1	0.5	-0.25	4.117279	0.0075475	-1.45047	0.84851	1.20384119112757	0.227511	-0.931851	0.071559
Trial1	2	1	blindfold	counterclockwise	practice	Free	1	0.5	-0.25	4.137268	0.0037784	-1.45048	0.85352	1.20995551383633	0.263155	-1.04611	-0.050399
Trial1	2	1	blindfold	counterclockwise	practice	Free	1	0.5	-0.25	4.157272	-0.0025247	-1.45056	0.85554	1.21439278978384	0.129379	-1.185759	-0.264728
Trial1	2	1	blindfold	counterclockwise	practice	Free	1	0.5	-0.25	4.177277	-0.0051531	-1.45058	0.85692	1.21673807759106	0.27592	-1.147673	-0.361491
Trial1	2	1	blindfold	counterclockwise	practice	Free	1	0.5	-0.25	4.197266	-0.0072263	-1.45059	0.85763	1.21824577496265	0.29763	-1.198455	-0.546341
Trial1	2	1	blindfold	counterclockwise	practice	Free	1	0.5	-0.25	4.21727	-0.0086545	-1.4506	0.85759	1.21880470972372	0.257006	-1.181527	-0.72279
Trial1	2	1	blindfold	counterclockwise	practice	Free	1	0.5	-0.25	4.237274	-0.0095528	-1.45059	0.85511	1.21692733772203	0.095877	-1.143441	-1.058448
Trial1	2	1	blindfold	counterclockwise	practice	Free	1	0.5	-0.25	4.257278	-0.01044	-1.45064	0.85308	1.21545652160578	0.087709	-1.223845	-0.646855
Trial1	2	1	blindfold	counterclockwise	practice	Free	1	0.5	-0.25	4.277267	-0.01062	-1.45063	0.85042	1.21311869063119	0.170605	-1.342336	-1.335852
Trial1	2	1	blindfold	counterclockwise	practice	Free	1	0.5	-0.25	4.297272	-0.010652	-1.45066	0.84677	1.20982230252653	0.058935	-1.270395	-1.490995
Trial1	2	1	blindfold	counterclockwise	practice	Free	1	0.5	-0.25	4.317276	-0.010639	-1.45065	0.84221	1.20568439518558	-0.118343	-1.350799	-1.184022
Trial1	2	1	blindfold	counterclockwise	practice	Free	1	0.5	-0.25	4.337265	-0.010712	-1.45068	0.83679	1.20080771813761	-0.132075	-1.596244	-1.364549
Trial1	2	1	blindfold	counterclockwise	practice	Free	1	0.5	-0.25	4.357269	-0.010889	-1.45074	0.8237	1.1890496859814	-0.012478	-1.443899	-1.566376
Trial1	2	1	blindfold	counterclockwise	practice	Free	1	0.5	-0.25	4.377274	-0.011099	-1.45079	0.81577	1.18198474787665	0.072483	-1.524303	-1.35675
Trial1	2	1	blindfold	counterclockwise	practice	Free	1	0.5	-0.25	4.397278	-0.011113	-1.45076	0.80738	1.1744313542837	-0.038847	-1.46929	-1.402564
Trial1	2	1	blindfold	counterclockwise	practice	Free	1	0.5	-0.25	4.417267	-0.011177	-1.45076	0.79844	1.16641687046496	-0.136146	-1.494681	-1.162929
Trial1	2	1	blindfold	counterclockwise	practice	Free	1	0.5	-0.25	4.437271	-0.011331	-1.45077	0.7886701	1.15771105710625	-0.104988	-1.363495	-1.158801
Trial1	2	1	blindfold	counterclockwise	practice	Free	1	0.5	-0.25	4.457275	-0.011553	-1.45074	0.7679499	1.13925789414879	0.019141	-1.456594	-1.335505
Trial1	2	1	blindfold	counterclockwise	practice	Free	1	0.5	-0.25	4.47728	-0.012055	-1.45073	0.75674	1.12948027809958	-0.136055	-1.37619	-1.087309
Trial1	2	1	blindfold	counterclockwise	practice	Free	1	0.5	-0.25	4.497269	-0.012446	-1.4507	0.74487	1.11909214726347	-0.074452	-1.558158	-1.339462
Trial1	2	1	blindfold	counterclockwise	practice	Free	1	0.5	-0.25	4.517273	-0.012932	-1.45071	0.7321301	1.10800662126893	-0.118264	-1.228077	-1.053735
Trial1	2	1	blindfold	counterclockwise	practice	Free	1	0.5	-0.25	4.537277	-0.013495	-1.45068	0.70546	1.08470316195688	-0.101032	-1.630098	-1.225973
Trial1	2	1	blindfold	counterclockwise	practice	Free	1	0.5	-0.25	4.557266	-0.0147	-1.45072	0.6916	1.07309206708807	0.018853	-1.494681	-1.234716
Trial1	2	1	blindfold	counterclockwise	practice	Free	1	0.5	-0.25	4.577271	-0.015237	-1.45073	0.67727	1.06080102282433	0.086182	-1.477753	-1.003928
Trial1	2	1	blindfold	counterclockwise	practice	Free	1	0.5	-0.25	4.597275	-0.01568	-1.45071	0.66248	1.04811526414567	0.121099	-1.32964	-1.281175
Trial1	2	1	blindfold	counterclockwise	practice	Free	1	0.5	-0.25	4.617279	-0.016049	-1.4507	0.64686	1.03472916056086	-0.091907	-1.448131	-0.978159
Trial1	2	1	blindfold	counterclockwise	practice	Free	1	0.5	-0.25	4.637268	-0.016431	-1.45072	0.61527	1.00766719848205	-0.056716	-1.418508	-1.032841
Trial1	2	1	blindfold	counterclockwise	practice	Free	1	0.5	-0.25	4.657272	-0.017443	-1.45071	0.59956	0.994735889177789	0.011343	-1.384654	-0.676097
Trial1	2	1	blindfold	counterclockwise	practice	Free	1	0.5	-0.25	4.677277	-0.017995	-1.45067	0.58384	0.981635363277228	-0.051027	-1.2577	-0.608643
Trial1	2	1	blindfold	counterclockwise	practice	Free	1	0.5	-0.25	4.697266	-0.018564	-1.45062	0.56775	0.968309685955412	-0.156929	-1.134978	-0.423424
Trial1	2	1	blindfold	counterclockwise	practice	Free	1	0.5	-0.25	4.71727	-0.019229	-1.45057	0.5523	0.955658938608011	-0.201095	-1.11805	-0.334974
Trial1	2	1	blindfold	counterclockwise	practice	Free	1	0.5	-0.25	4.737274	-0.02003	-1.45053	0.52212	0.930913794579767	-0.228048	-0.923388	-0.40196
Trial1	2	1	blindfold	counterclockwise	practice	Free	1	0.5	-0.25	4.757278	-0.022015	-1.45051	0.5069	0.919454887872956	-0.018823	-1.181527	-0.369179
Trial1	2	1	blindfold	counterclockwise	practice	Free	1	0.5	-0.25	4.777267	-0.023078	-1.45053	0.49231	0.908094000543254	-0.036242	-1.054573	-0.268025
Trial1	2	1	blindfold	counterclockwise	practice	Free	1	0.5	-0.25	4.797272	-0.024074	-1.45053	0.47758	0.896675096715141	-0.027711	-1.160368	-0.339371
Trial1	2	1	blindfold	counterclockwise	practice	Free	1	0.5	-0.25	4.817276	-0.025108	-1.45053	0.46357	0.885957422816837	-0.147049	-0.88107	-0.162344
Trial1	2	1	blindfold	counterclockwise	practice	Free	1	0.5	-0.25	4.837265	-0.026201	-1.45048	0.4333	0.862430499899202	-0.223057	-1.016487	-0.237627
Trial1	2	1	blindfold	counterclockwise	practice	Free	1	0.5	-0.25	4.857269	-0.029056	-1.45049	0.42232	0.855519984708142	-0.173916	-1.067269	-0.283644
Trial1	2	1	blindfold	counterclockwise	practice	Free	1	0.5	-0.25	4.877274	-0.030219	-1.4505	0.40866	0.845556134312289	-0.17065	-1.168832	-0.405357
Trial1	2	1	blindfold	counterclockwise	practice	Free	1	0.5	-0.25	4.897278	-0.031785	-1.45054	0.39515	0.83607046135729	-0.148713	-1.020719	-0.447353
Trial1	2	1	blindfold	counterclockwise	practice	Free	1	0.5	-0.25	4.917267	-0.033376	-1.45055	0.38251	0.827380726439578	-0.202245	-1.384654	-0.455295
Trial1	2	1	blindfold	counterclockwise	practice	Free	1	0.5	-0.25	4.937271	-0.034884	-1.45061	0.36906	0.818129688561771	-0.092302	-1.054573	-0.644914
Trial1	2	1	blindfold	counterclockwise	practice	Free	1	0.5	-0.25	4.957275	-0.036528	-1.45057	0.34298	0.799679670085185	0.0066521	-1.168832	-0.460736
Trial1	2	1	blindfold	counterclockwise	practice	Free	1	0.5	-0.25	4.97728	-0.039504	-1.45047	0.32951	0.791767900936454	-0.051736	-1.008024	-0.502208
Trial1	2	1	blindfold	counterclockwise	practice	Free	1	0.5	-0.25	4.997269	-0.041009	-1.45047	0.31648	0.783320054922995	-0.136225	-0.868374	-0.480454
Trial1	2	1	blindfold	counterclockwise	practice	Free	1	0.5	-0.25	5.017273	-0.042521	-1.45046	0.30355	0.775078475595786	-0.108633	-0.90646	-0.354531
Trial1	2	1	blindfold	counterclockwise	practice	Free	1	0.5	-0.25	5.037277	-0.04407	-1.45045	0.27759	0.757867651863146	0.077354	-0.910692	-0.460907
Trial1	2	1	blindfold	counterclockwise	practice	Free	1	0.5	-0.25	5.057266	-0.046951	-1.45048	0.26403	0.750587931301254	0.102018	-0.948778	-0.671127
Trial1	2	1	blindfold	counterclockwise	practice	Free	1	0.5	-0.25	5.077271	-0.048255	-1.45049	0.25045	0.742316481570143	-0.074643	-0.991096	-0.497391
Trial1	2	1	blindfold	counterclockwise	practice	Free	1	0.5	-0.25	5.097275	-0.049545	-1.4505	0.23715	0.734380585246874	-0.120402	-0.889533	-0.593566
Trial1	2	1	blindfold	counterclockwise	practice	Free	1	0.5	-0.25	5.117279	-0.050853	-1.45049	0.22375	0.726552202400286	-0.071435	-0.99956	-0.619146
Trial1	2	1	blindfold	counterclockwise	practice	Free	1	0.5	-0.25	5.137268	-0.052174	-1.45046	0.2097	0.718484667406905	0.020566	-0.868374	-0.758262
Trial1	2	1	blindfold	counterclockwise	practice	Free	1	0.5	-0.25	5.157272	-0.053494	-1.45046	0.1816	0.701879028533974	0.073712	-0.974169	-0.696274
Trial1	2	1	blindfold	counterclockwise	practice	Free	1	0.5	-0.25	5.177277	-0.055864	-1.4505	0.16681	0.694777209152836	-0.068023	-1.071501	-0.677711
Trial1	2	1	blindfold	counterclockwise	practice	Free	1	0.5	-0.25	5.197266	-0.057099	-1.4505	0.15225	0.687142162405689	-0.087178	-0.885301	-0.799533
Trial1	2	1	blindfold	counterclockwise	practice	Free	1	0.5	-0.25	5.21727	-0.058318	-1.45048	0.13747	0.679596936223586	-0.06125	-0.974169	-0.862786
Trial1	2	1	blindfold	counterclockwise	practice	Free	1	0.5	-0.25	5.237274	-0.059584	-1.45047	0.10675	0.663630029746848	-0.0152	-0.940315	-0.699448
Trial1	2	1	blindfold	counterclockwise	practice	Free	1	0.5	-0.25	5.257278	-0.061989	-1.45044	0.091261	0.65748817772066	0.099485	-0.936083	-0.767882
Trial1	2	1	blindfold	counterclockwise	practice	Free	1	0.5	-0.25	5.277267	-0.062917	-1.45045	0.075448	0.650224538635356	0.146825	-0.978401	-0.902823
Trial1	2	1	blindfold	counterclockwise	practice	Free	1	0.5	-0.25	5.297272	-0.063834	-1.45048	0.058847	0.642880427878144	0.0099084	-0.910692	-0.796326
Trial1	2	1	blindfold	counterclockwise	practice	Free	1	0.5	-0.25	5.317276	-0.06471	-1.45049	0.042488	0.63596117294345	-0.0050681	-0.982633	-0.934769
Trial1	2	1	blindfold	counterclockwise	practice	Free	1	0.5	-0.25	5.337265	-0.065594	-1.45048	0.009173	0.622147265389071	-0.12019	-0.872606	-0.874669
Trial1	2	1	blindfold	counterclockwise	practice	Free	1	0.5	-0.25	5.357269	-0.067621	-1.45046	-0.0082967	0.61693928785903	-0.051535	-1.024951	-0.694819
Trial1	2	1	blindfold	counterclockwise	practice	Free	1	0.5	-0.25	5.377274	-0.068774	-1.45048	-0.025537	0.611463409886701	-0.107727	-0.893765	-0.92517
Trial1	2	1	blindfold	counterclockwise	practice	Free	1	0.5	-0.25	5.397278	-0.069936	-1.45048	-0.043062	0.606341800568924	-0.179684	-0.897997	-0.978906
Trial1	2	1	blindfold	counterclockwise	practice	Free	1	0.5	-0.25	5.417267	-0.071207	-1.45047	-0.061315	0.601564184534629	-0.137496	-0.927619	-0.790371
Trial1	2	1	blindfold	counterclockwise	practice	Free	1	0.5	-0.25	5.437271	-0.072581	-1.45045	-0.097247	0.592606515476881	-0.235222	-0.779506	-0.839437
Trial1	2	1	blindfold	counterclockwise	practice	Free	1	0.5	-0.25	5.457275	-0.075941	-1.45037	-0.11587	0.591353443478604	-0.214723	-0.703334	-0.53727
Trial1	2	1	blindfold	counterclockwise	practice	Free	1	0.5	-0.25	5.47728	-0.077868	-1.45034	-0.13447	0.589303492053564	-0.058448	-0.716029	-0.606373
Trial1	2	1	blindfold	counterclockwise	practice	Free	1	0.5	-0.25	5.497269	-0.079804	-1.45035	-0.15252	0.587941343800242	-0.051405	-0.716029	-0.619019
Trial1	2	1	blindfold	counterclockwise	practice	Free	1	0.5	-0.25	5.517273	-0.081594	-1.45038	-0.17053	0.586998345951682	-0.058637	-0.711798	-0.484439
Trial1	2	1	blindfold	counterclockwise	practice	Free	1	0.5	-0.25	5.537277	-0.083488	-1.45037	-0.20713	0.585060753997287	-0.0022322	-0.754116	-0.581771
Trial1	2	1	blindfold	counterclockwise	practice	Free	1	0.5	-0.25	5.557266	-0.08736999	-1.45037	-0.22503	0.587900510048049	-0.124601	-0.673711	-0.407716
Trial1	2	1	blindfold	counterclockwise	practice	Free	1	0.5	-0.25	5.577271	-0.089399	-1.45035	-0.24279	0.58944310010257	-0.115837	-0.758347	-0.411925
Trial1	2	1	blindfold	counterclockwise	practice	Free	1	0.5	-0.25	5.597275	-0.09150501	-1.45034	-0.26096	0.591606535879382	-0.053451	-0.796434	-0.400131
Trial1	2	1	blindfold	counterclockwise	practice	Free	1	0.5	-0.25	5.617279	-0.093696	-1.45035	-0.2791	0.594408738427482	-0.194172	-0.665248	-0.574293
Trial1	2	1	blindfold	counterclockwise	practice	Free	1	0.5	-0.25	5.637268	-0.095882	-1.45036	-0.31427	0.599337957885661	0.04928	-0.838752	-0.649408
Trial1	2	1	blindfold	counterclockwise	practice	Free	1	0.5	-0.25	5.657272	-0.10005	-1.45035	-0.33155	0.605566188080406	-0.169333	-0.584815	-0.119935
Trial1	2	1	blindfold	counterclockwise	practice	Free	1	0.5	-0.25	5.677277	-0.10219	-1.45031	-0.34855	0.610200709798016	-0.205056	-0.542497	-0.115847
Trial1	2	1	blindfold	counterclockwise	practice	Free	1	0.5	-0.25	5.697266	-0.10451	-1.45029	-0.36577	0.615495766056428	-0.182657	-0.521338	-0.107704
Trial1	2	1	blindfold	counterclockwise	practice	Free	1	0.5	-0.25	5.71727	-0.10683	-1.45026	-0.38222	0.621067450742999	-0.046584	-0.432391	-0.219137
Trial1	2	1	blindfold	counterclockwise	practice	Free	1	0.5	-0.25	5.737274	-0.1091	-1.45025	-0.39885	0.627024026305577	-0.038326	-0.51278	-0.252833
Trial1	2	1	blindfold	counterclockwise	practice	Free	1	0.5	-0.25	5.757278	-0.11156	-1.45027	-0.42986	0.637460010379871	-0.050113	-0.648197	0.048926
Trial1	2	1	blindfold	counterclockwise	practice	Free	1	0.5	-0.25	5.777267	-0.11604	-1.45029	-0.44478	0.646099470268745	0.014224	-0.635467	-0.042492
Trial1	2	1	blindfold	counterclockwise	practice	Free	1	0.5	-0.25	5.797272	-0.11823	-1.45033	-0.45979	0.652855400187278	0.102483	-0.682016	-0.083134
Trial1	2	1	blindfold	counterclockwise	practice	Free	1	0.5	-0.25	5.817276	-0.12023	-1.45032	-0.47404	0.659453688348287	-0.026505	-0.466171	-0.177284
Trial1	2	1	blindfold	counterclockwise	practice	Free	1	0.5	-0.25	5.837265	-0.12214	-1.4503	-0.50108	0.670894455684713	0.081328	-0.64813	0.211292
Trial1	2	1	blindfold	counterclockwise	practice	Free	1	0.5	-0.25	5.857269	-0.12562	-1.45029	-0.51425	0.679138016879239	0.172516	-0.787749	0.092477
Trial1	2	1	blindfold	counterclockwise	practice	Free	1	0.5	-0.25	5.877274	-0.12721	-1.45035	-0.52695	0.685633790900907	0.134168	-0.753895	0.021924
Trial1	2	1	blindfold	counterclockwise	practice	Free	1	0.5	-0.25	5.897278	-0.1286	-1.45039	-0.5385	0.691643129082223	0.175745	-0.90624	0.028608
Trial1	2	1	blindfold	counterclockwise	practice	Free	1	0.5	-0.25	5.917267	-0.12976	-1.4504	-0.55031	0.697698903181908	0.169068	-0.758127	-0.076297
Trial1	2	1	blindfold	counterclockwise	practice	Free	1	0.5	-0.25	5.937271	-0.13074	-1.4504	-0.57143	0.707919609927024	0.171606	-0.686186	0.246788
Trial1	2	1	blindfold	counterclockwise	practice	Free	1	0.5	-0.25	5.957275	-0.13219	-1.45036	-0.58142	0.713795082948512	0.073529	-0.880849	0.265677
Trial1	2	1	blindfold	counterclockwise	practice	Free	1	0.5	-0.25	5.97728	-0.13277	-1.45038	-0.59079	0.718704168269909	0.204826	-0.618477	-0.060508
Trial1	2	1	blindfold	counterclockwise	practice	Free	1	0.5	-0.25	5.997269	-0.13314	-1.45035	-0.60016	0.723517991628793	0.187575	-0.796213	-0.014478
Trial1	2	1	blindfold	counterclockwise	practice	Free	1	0.5	-0.25	6.017273	-0.13332	-1.45037	-0.60898	0.727984112162474	0.320642	-0.741199	-0.050242
Trial1	2	1	blindfold	counterclockwise	practice	Free	1	0.5	-0.25	6.037277	-0.13326	-1.45036	-0.62601	0.736479302502636	0.366926	-0.660795	-0.177179
Trial1	2	1	blindfold	counterclockwise	practice	Free	1	0.5	-0.25	6.057266	-0.13239	-1.45038	-0.63475	0.740236226949105	0.214594	-0.741199	-0.438593
Trial1	2	1	blindfold	counterclockwise	practice	Free	1	0.5	-0.25	6.077271	-0.13167	-1.45039	-0.64389	0.744416744863202	0.16235	-0.902008	-0.823953
Trial1	2	1	blindfold	counterclockwise	practice	Free	1	0.5	-0.25	6.097275	-0.13081	-1.45044	-0.65342	0.748778329662325	0.170607	-0.872385	-1.084537
Trial1	2	1	blindfold	counterclockwise	practice	Free	1	0.5	-0.25	6.117279	-0.12987	-1.45043	-0.66386	0.753668549875835	0.316005	-0.834299	-1.389843
Trial1	2	1	blindfold	counterclockwise	practice	Free	1	0.5	-0.25	6.137268	-0.12868	-1.45042	-0.68681	0.765533500350467	0.300636	-1.02473	-1.321887
Trial1	2	1	blindfold	counterclockwise	practice	Free	1	0.5	-0.25	6.157272	-0.12586	-1.45037	-0.69937	0.770476549843086	-0.274578	-0.567691	-0.895239
Trial1	2	1	blindfold	counterclockwise	practice	Free	1	0.5	-0.25	6.177277	-0.12465	-1.45032	-0.71188	0.776866001895114	-0.444565	-0.631168	-0.761005
Trial1	2	1	blindfold	counterclockwise	practice	Free	1	0.5	-0.25	6.197266	-0.12392	-1.45029	-0.72503	0.784174517176618	-0.59959	-0.389891	-0.687605
Trial1	2	1	blindfold	counterclockwise	practice	Free	1	0.5	-0.25	6.21727	-0.12371	-1.45017	-0.73775	0.791779148081452	-0.618308	-0.119002	-0.26298
Trial1	2	1	blindfold	counterclockwise	practice	Free	1	0.5	-0.25	6.237274	-0.12403	-1.45008	-0.76257	0.807552729330622	-0.51588	-0.123203	-0.021222
Trial1	2	1	blindfold	counterclockwise	practice	Free	1	0.5	-0.25	6.257278	-0.12624	-1.45007	-0.77491	0.817133414852094	-0.613841	-0.046946	-0.023477
Trial1	2	1	blindfold	counterclockwise	practice	Free	1	0.5	-0.25	6.277267	-0.12816	-1.45008	-0.78646	0.826059500350749	-0.367576	-0.296564	0.282819
Trial1	2	1	blindfold	counterclockwise	practice	Free	1	0.5	-0.25	6.297272	-0.13021	-1.45011	-0.7984	0.835408393578257	-0.12535	-0.199166	-0.073468
Trial1	2	1	blindfold	counterclockwise	practice	Free	1	0.5	-0.25	6.317276	-0.13253	-1.45012	-0.80923	0.844294003894138	-0.1386	-0.393758	-0.082749
Trial1	2	1	blindfold	counterclockwise	practice	Free	1	0.5	-0.25	6.337265	-0.13482	-1.45017	-0.8329	0.861840412549469	0.022094	-0.389428	-0.947055
Trial1	2	1	blindfold	counterclockwise	practice	Free	1	0.5	-0.25	6.357269	-0.13911	-1.45025	-0.8459001	0.873818328235791	0.083023	-0.36389	-0.986142
Trial1	2	1	blindfold	counterclockwise	practice	Free	1	0.5	-0.25	6.377274	-0.14114	-1.4502	-0.85879	0.884129933102737	-0.0036619	-0.283405	-0.661069
Trial1	2	1	blindfold	counterclockwise	practice	Free	1	0.5	-0.25	6.397278	-0.14303	-1.45012	-0.87203	0.894655760542642	-0.037771	-0.114083	-0.147568
Trial1	2	1	blindfold	counterclockwise	practice	Free	1	0.5	-0.25	6.417267	-0.14501	-1.45005	-0.88468	0.904906976965032	-0.270339	-0.118302	0.0086906
Trial1	2	1	blindfold	counterclockwise	practice	Free	1	0.5	-0.25	6.437271	-0.147	-1.45003	-0.89742	0.915293200096937	-0.286794	0.046763	0.067915
Trial1	2	1	blindfold	counterclockwise	practice	Free	1	0.5	-0.25	6.457275	-0.14943	-1.45001	-0.9215	0.934168946261808	-0.316816	-0.071725	0.114859
Trial1	2	1	blindfold	counterclockwise	practice	Free	1	0.5	-0.25	6.47728	-0.15452	-1.45003	-0.93259	0.945687874329013	0.095946	-0.177477	0.055297
Trial1	2	1	blindfold	counterclockwise	practice	Free	1	0.5	-0.25	6.497269	-0.15699	-1.45009	-0.94375	0.955471059074217	0.139452	-0.329747	0.138719
Trial1	2	1	blindfold	counterclockwise	practice	Free	1	0.5	-0.25	6.517273	-0.15925	-1.45013	-0.95491	0.965146947978032	0.173146	-0.232346	-0.068386
Trial1	2	1	blindfold	counterclockwise	practice	Free	1	0.5	-0.25	6.537277	-0.16138	-1.45014	-0.9752	0.981498115671271	0.023085	-0.236497	0.325758
Trial1	2	1	blindfold	counterclockwise	practice	Free	1	0.5	-0.25	6.557266	-0.16529	-1.45012	-0.9841501	0.990750766069173	0.016443	-0.240597	0.640816
Trial1	2	1	blindfold	counterclockwise	practice	Free	1	0.5	-0.25	6.577271	-0.1671	-1.45009	-0.99239	0.998080800562046	0.024573	0.030264	0.518936
Trial1	2	1	blindfold	counterclockwise	practice	Free	1	0.5	-0.25	6.597275	-0.1688	-1.45004	-0.99997	1.00486236616941	0.232526	-0.151687	0.547311
Trial1	2	1	blindfold	counterclockwise	practice	Free	1	0.5	-0.25	6.617279	-0.17028	-1.45005	-1.00723	1.01127277714316	0.285637	-0.122021	0.394771
Trial1	2	1	blindfold	counterclockwise	practice	Free	1	0.5	-0.25	6.637268	-0.17148	-1.45006	-1.01397	1.01712122087903	0.39648	-0.06275	0.156559
Trial1	2	1	blindfold	counterclockwise	practice	Free	1	0.5	-0.25	6.657272	-0.17228	-1.45005	-1.02669	1.02723306139187	0.45578	-0.193904	0.218033
Trial1	2	1	blindfold	counterclockwise	practice	Free	1	0.5	-0.25	6.677277	-0.1727	-1.45008	-1.03263	1.03200530937875	0.415621	-0.071096	0.223109
Trial1	2	1	blindfold	counterclockwise	practice	Free	1	0.5	-0.25	6.697266	-0.1723	-1.45005	-1.03804	1.03585443589207	0.465581	-0.176871	0.268033
Trial1	2	1	blindfold	counterclockwise	practice	Free	1	0.5	-0.25	6.71727	-0.17154	-1.45006	-1.04309	1.039210135943	0.392603	-0.142975	0.202596
Trial1	2	1	blindfold	counterclockwise	practice	Free	1	0.5	-0.25	6.737274	-0.17042	-1.45008	-1.05176	1.04512295689792	0.230439	-0.079443	0.311597
Trial1	2	1	blindfold	counterclockwise	practice	Free	1	0.5	-0.25	6.757278	-0.16774	-1.45008	-1.05553	1.04630559892383	0.227768	-0.0031965	0.395612
Trial1	2	1	blindfold	counterclockwise	practice	Free	1	0.5	-0.25	6.777267	-0.16605	-1.45003	-1.05854	1.04754928057547	0.35618	-0.0031983	0.370332
Trial1	2	1	blindfold	counterclockwise	practice	Free	1	0.5	-0.25	6.797272	-0.16419	-1.45	-1.06113	1.04837031685531	0.538573	-0.121665	0.568895
Trial1	2	1	blindfold	counterclockwise	practice	Free	1	0.5	-0.25	6.817276	-0.1618	-1.45005	-1.0634	1.0486175876722	0.629139	-0.282425	0.260213
Trial1	2	1	blindfold	counterclockwise	practice	Free	1	0.5	-0.25	6.837265	-0.15897	-1.45014	-1.06664	1.04935331516665	0.746804	-0.472748	0.341922
Trial1	2	1	blindfold	counterclockwise	practice	Free	1	0.5	-0.25	6.857269	-0.15177	-1.45023	-1.06775	1.04571466105593	0.820973	-0.413254	0.298575
Trial1	2	1	blindfold	counterclockwise	practice	Free	1	0.5	-0.25	6.877274	-0.14733	-1.45022	-1.06856	1.04358833393361	0.945627	-0.35813	0.321832
Trial1	2	1	blindfold	counterclockwise	practice	Free	1	0.5	-0.25	6.897278	-0.14204	-1.45019	-1.06903	1.04068514825323	1.074925	-0.413036	0.332236
Trial1	2	1	blindfold	counterclockwise	practice	Free	1	0.5	-0.25	6.917267	-0.13613	-1.45021	-1.0692	1.03718362544676	1.110071	-0.459466	0.328488
Trial1	2	1	blindfold	counterclockwise	practice	Free	1	0.5	-0.25	6.937271	-0.12921	-1.45023	-1.06916	1.03292221318869	1.218181	-0.539763	0.171392
Trial1	2	1	blindfold	counterclockwise	practice	Free	1	0.5	-0.25	6.957275	-0.12165	-1.45027	-1.06862	1.02790435664128	1.253665	-0.599009	0.17656
Trial1	2	1	blindfold	counterclockwise	practice	Free	1	0.5	-0.25	6.97728	-0.10382	-1.45032	-1.06829	1.01695482345283	1.246066	-0.628631	-0.00080013
Trial1	2	1	blindfold	counterclockwise	practice	Free	1	0.5	-0.25	6.997269	-0.09383	-1.45032	-1.06809	1.01089329802022	1.301808	-0.725963	-0.155269
Trial1	2	1	blindfold	counterclockwise	practice	Free	1	0.5	-0.25	7.017273	-0.082325	-1.45035	-1.06795	1.00406405656254	1.356903	-0.780976	-0.03205
Trial1	2	1	blindfold	counterclockwise	practice	Free	1	0.5	-0.25	7.037277	-0.071339	-1.45037	-1.06741	0.997290004248746	1.282785	-0.632863	0.113707
Trial1	2	1	blindfold	counterclockwise	practice	Free	1	0.5	-0.25	7.057266	-0.044862	-1.4503	-1.06709	0.982095067579896	1.223947	-0.662486	0.034824
Trial1	2	1	blindfold	counterclockwise	practice	Free	1	0.5	-0.25	7.077271	-0.030922	-1.45032	-1.06672	0.974119983506103	1.157107	-0.683645	0.033346
Trial1	2	1	blindfold	counterclockwise	practice	Free	1	0.5	-0.25	7.097275	-0.016381	-1.45035	-1.06637	0.965975843494331	1.081267	-0.780976	-0.010304
Trial1	2	1	blindfold	counterclockwise	practice	Free	1	0.5	-0.25	7.117279	-0.00081959	-1.45038	-1.06609	0.957508814498507	1.041219	-0.755585	-0.033152
Trial1	2	1	blindfold	counterclockwise	practice	Free	1	0.5	-0.25	7.137268	0.01432	-1.45038	-1.06574	0.949377055412477	1.090375	-0.641327	-0.09808
Trial1	2	1	blindfold	counterclockwise	practice	Free	1	0.5	-0.25	7.157272	0.047518	-1.45035	-1.06567	0.932768744718196	0.952457	-0.738658	-0.030693
Trial1	2	1	blindfold	counterclockwise	practice	Free	1	0.5	-0.25	7.177277	0.065013	-1.45035	-1.06569	0.924426272592547	0.810849	-0.662486	-0.109366
Trial1	2	1	blindfold	counterclockwise	practice	Free	1	0.5	-0.25	7.197266	0.082315	-1.45034	-1.06587	0.916572252435263	0.811735	-0.64979	-0.161939
Trial1	2	1	blindfold	counterclockwise	practice	Free	1	0.5	-0.25	7.21727	0.099876	-1.45035	-1.0663	0.909090075809338	0.801109	-0.810599	-0.306611
Trial1	2	1	blindfold	counterclockwise	practice	Free	1	0.5	-0.25	7.237274	0.11822	-1.45037	-1.06688	0.901692232204463	0.723695	-0.823294	-0.167529
Trial1	2	1	blindfold	counterclockwise	practice	Free	1	0.5	-0.25	7.257278	0.13679	-1.45038	-1.06818	0.895175940663131	0.723613	-0.548227	0.103405
Trial1	2	1	blindfold	counterclockwise	practice	Free	1	0.5	-0.25	7.277267	0.17328	-1.4503	-1.06924	0.881986447167268	0.628953	-0.738607	-0.424567
Trial1	2	1	blindfold	counterclockwise	practice	Free	1	0.5	-0.25	7.297272	0.19169	-1.45034	-1.07053	0.876541172412277	0.549025	-0.560872	-0.197372
Trial1	2	1	blindfold	counterclockwise	practice	Free	1	0.5	-0.25	7.317276	0.21072	-1.45031	-1.07195	0.871369411696051	0.586302	-0.55662	-0.258534
Trial1	2	1	blindfold	counterclockwise	practice	Free	1	0.5	-0.25	7.337265	0.22863	-1.45028	-1.07543	0.868893789326102	0.436438	-0.632792	-0.273881
Trial1	2	1	blindfold	counterclockwise	practice	Free	1	0.5	-0.25	7.357269	0.26586	-1.45023	-1.07746	0.859948534330515	0.368375	-0.349117	-0.215754
Trial1	2	1	blindfold	counterclockwise	practice	Free	1	0.5	-0.25	7.377274	0.28511	-1.45021	-1.07947	0.856853697023995	0.296547	-0.581806	-0.200066
Trial1	2	1	blindfold	counterclockwise	practice	Free	1	0.5	-0.25	7.397278	0.30256	-1.45025	-1.08187	0.854979638958258	0.27898	-0.425194	-0.394122
Trial1	2	1	blindfold	counterclockwise	practice	Free	1	0.5	-0.25	7.417267	0.32095	-1.45026	-1.08441	0.853404399554707	0.351498	-0.514003	-0.301778
Trial1	2	1	blindfold	counterclockwise	practice	Free	1	0.5	-0.25	7.437271	0.33869	-1.45027	-1.09025	0.855593951452483	0.383279	-0.585944	-0.306497
Trial1	2	1	blindfold	counterclockwise	practice	Free	1	0.5	-0.25	7.457275	0.37382	-1.45029	-1.09378	0.853162439295602	0.364408	-0.590167	-0.504222
Trial1	2	1	blindfold	counterclockwise	practice	Free	1	0.5	-0.25	7.47728	0.39222	-1.45029	-1.09752	0.854345755715968	0.196539	-0.611314	-0.51276
Trial1	2	1	blindfold	counterclockwise	practice	Free	1	0.5	-0.25	7.497269	0.40879	-1.45032	-1.10143	0.856301469684633	0.19037	-0.539373	-0.306493
Trial1	2	1	blindfold	counterclockwise	practice	Free	1	0.5	-0.25	7.517273	0.42605	-1.45028	-1.10551	0.858700154523408	0.142888	-0.46311	-0.245734
Trial1	2	1	blindfold	counterclockwise	practice	Free	1	0.5	-0.25	7.537277	0.44249	-1.45028	-1.10943	0.861351989950154	0.117625	-0.573117	-0.03999
Trial1	2	1	blindfold	counterclockwise	practice	Free	1	0.5	-0.25	7.557266	0.45865	-1.45031	-1.11715	0.868135275900196	0.194116	-0.69584	-0.123965
Trial1	2	1	blindfold	counterclockwise	practice	Free	1	0.5	-0.25	7.577271	0.48995	-1.45036	-1.12102	0.871078056147847	-0.018217	-0.877807	-0.0093236
Trial1	2	1	blindfold	counterclockwise	practice	Free	1	0.5	-0.25	7.597275	0.50579	-1.45039	-1.12477	0.874789087496464	-0.073215	-0.700071	-0.053217
Trial1	2	1	blindfold	counterclockwise	practice	Free	1	0.5	-0.25	7.617279	0.51976	-1.45036	-1.1282	0.878422331934312	-0.085066	-0.76778	0.173161
Trial1	2	1	blindfold	counterclockwise	practice	Free	1	0.5	-0.25	7.637268	0.53443	-1.45035	-1.1282	0.878874713427167	-0.156487	-0.691608	0.049718
Trial1	2	1	blindfold	counterclockwise	practice	Free	1	0.5	-0.25	7.657272	0.56003	-1.45039	-1.13741	0.889438129553074	-0.223097	-0.772012	0.157642
Trial1	2	1	blindfold	counterclockwise	practice	Free	1	0.5	-0.25	7.677277	0.57219	-1.45039	-1.14004	0.892962858697143	-0.251255	-0.877807	0.171851
Trial1	2	1	blindfold	counterclockwise	practice	Free	1	0.5	-0.25	7.697266	0.58442	-1.45043	-1.14239	0.896374182760698	-0.25726	-0.882039	0.132977
Trial1	2	1	blindfold	counterclockwise	practice	Free	1	0.5	-0.25	7.71727	0.59495	-1.45045	-1.14469	0.899714264053127	-0.252874	-1.000529	-0.136751
Trial1	2	1	blindfold	counterclockwise	practice	Free	1	0.5	-0.25	7.737274	0.60543	-1.45049	-1.14906	0.905220630338009	-0.27898	-1.127483	0.016633
Trial1	2	1	blindfold	counterclockwise	practice	Free	1	0.5	-0.25	7.757278	0.62364	-1.4505	-1.15107	0.909513052371534	-0.47412	-0.962443	0.104758
Trial1	2	1	blindfold	counterclockwise	practice	Free	1	0.5	-0.25	7.777267	0.63183	-1.45049	-1.15269	0.912265463065774	-0.585283	-0.992066	0.300569
Trial1	2	1	blindfold	counterclockwise	practice	Free	1	0.5	-0.25	7.797272	0.6389	-1.45048	-1.15421	0.914816317071715	-0.568726	-0.928589	0.017297
Trial1	2	1	blindfold	counterclockwise	practice	Free	1	0.5	-0.25	7.817276	0.64525	-1.45048	-1.15566	0.917233702386387	-0.556781	-1.093629	-0.073266
Trial1	2	1	blindfold	counterclockwise	practice	Free	1	0.5	-0.25	7.837265	0.65071	-1.45053	-1.1571	0.919534578780447	-0.565592	-1.131715	-0.074468
Trial1	2	1	blindfold	counterclockwise	practice	Free	1	0.5	-0.25	7.857269	0.65511	-1.45056	-1.1604	0.923518994209848	-0.618658	-1.186728	-0.227273
Trial1	2	1	blindfold	counterclockwise	practice	Free	1	0.5	-0.25	7.877274	0.66152	-1.45063	-1.16293	0.927108363748647	-0.19527	-1.267133	-0.939485
Trial1	2	1	blindfold	counterclockwise	practice	Free	1	0.5	-0.25	7.897278	0.66394	-1.45065	-1.16596	0.930515430014453	-0.18643	-1.343305	-0.934536
Trial1	2	1	blindfold	counterclockwise	practice	Free	1	0.5	-0.25	7.917267	0.66587	-1.45067	-1.16948	0.934321287714559	-0.299117	-1.334841	-0.776319
Trial1	2	1	blindfold	counterclockwise	practice	Free	1	0.5	-0.25	7.937271	0.66835	-1.45067	-1.17299	0.938217560455319	-0.425963	-1.322146	-0.61099
Trial1	2	1	blindfold	counterclockwise	practice	Free	1	0.5	-0.25	7.957275	0.66835	-1.45066	-1.17996	0.945075309663839	-0.435587	-1.381391	-0.409416
Trial1	2	1	blindfold	counterclockwise	practice	Free	1	0.5	-0.25	7.97728	0.66895	-1.45072	-1.18271	0.947888258141977	-0.466815	-1.406782	0.199955
Trial1	2	1	blindfold	counterclockwise	practice	Free	1	0.5	-0.25	7.997269	0.66861	-1.45073	-1.1846	0.949687578188614	-0.454718	-1.537968	0.377514
Trial1	2	1	blindfold	counterclockwise	practice	Free	1	0.5	-0.25	8.017273	0.66798	-1.45075	-1.1856	0.950560216275242	-0.316437	-1.529504	0.622307
Trial1	2	1	blindfold	counterclockwise	practice	Free	1	0.5	-0.25	8.037277	0.6672699	-1.45076	-1.18577	0.950602331450774	-0.240784	-1.453332	0.675758
Trial1	2	1	blindfold	counterclockwise	practice	Free	1	0.5	-0.25	8.057266	0.66662	-1.45074	-1.18459	0.949326426620754	-0.200398	-1.571822	0.675301
Trial1	2	1	blindfold	counterclockwise	practice	Free	1	0.5	-0.25	8.077271	0.66566	-1.45078	-1.1835	0.948085212334872	-0.419617	-1.525272	0.680373
Trial1	2	1	blindfold	counterclockwise	practice	Free	1	0.5	-0.25	8.097275	0.66496	-1.45079	-1.18231	0.946791275230704	-0.368956	-1.800339	0.520568
Trial1	2	1	blindfold	counterclockwise	practice	Free	1	0.5	-0.25	8.117279	0.66423	-1.45087	-1.18081	0.945187123404615	-0.321849	-1.914598	0.88346
Trial1	2	1	blindfold	counterclockwise	practice	Free	1	0.5	-0.25	8.137268	0.66345	-1.45093	-1.17905	0.943318476311467	-0.186478	-1.75379	0.773638
Trial1	2	1	blindfold	counterclockwise	practice	Free	1	0.5	-0.25	8.157272	0.6627	-1.45093	-1.17544	0.93963323584311	-0.094704	-2.071175	0.554336
Trial1	2	1	blindfold	counterclockwise	practice	Free	1	0.5	-0.25	8.177277	0.6614799	-1.45104	-1.17373	0.937738191737124	-0.139676	-2.011929	0.558544
Trial1	2	1	blindfold	counterclockwise	practice	Free	1	0.5	-0.25	8.197266	0.66092	-1.45102	-1.17194	0.935878496736272	-0.189689	-2.121956	0.617219
Trial1	2	1	blindfold	counterclockwise	practice	Free	1	0.5	-0.25	8.21727	0.66036	-1.45105	-1.17	0.933871106629113	-0.285708	-2.109261	0.739159
Trial1	2	1	blindfold	counterclockwise	practice	Free	1	0.5	-0.25	8.237274	0.65974	-1.45106	-1.1679	0.931695876565816	-0.206623	-2.071175	0.754863
Trial1	2	1	blindfold	counterclockwise	practice	Free	1	0.5	-0.25	8.257278	0.6590999	-1.45107	-1.16403	0.927773436786311	-0.158268	-2.350473	0.569512
Trial1	2	1	blindfold	counterclockwise	practice	Free	1	0.5	-0.25	8.277267	0.65799	-1.45129	-1.16255	0.926125415788967	-0.040977	-2.680554	0.314387
Trial1	2	1	blindfold	counterclockwise	practice	Free	1	0.5	-0.25	8.297272	0.65762	-1.45134	-1.16156	0.925086791994864	-0.053257	-2.777885	0.351138
Trial1	2	1	blindfold	counterclockwise	practice	Free	1	0.5	-0.25	8.317276	0.6573499	-1.4514	-1.16098	0.924469328941246	-0.163459	-2.917535	0.286139
Trial1	2	1	blindfold	counterclockwise	practice	Free	1	0.5	-0.25	8.337265	0.65715	-1.45144	-1.16069	0.924149510081203	-0.18512	-2.756726	0.376857
Trial1	2	1	blindfold	counterclockwise	practice	Free	1	0.5	-0.25	8.357269	0.65702	-1.45141	-1.16028	0.923723405935952	-0.241777	-2.714408	0.557184
Trial1	2	1	blindfold	counterclockwise	practice	Free	1	0.5	-0.25	8.377274	0.65684	-1.45136	-1.16005	0.923466209729949	-0.249451	-2.67209	0.675528
Trial1	2	1	blindfold	counterclockwise	practice	Free	1	0.5	-0.25	8.397278	0.65675	-1.45136	-1.1598	0.923204574797895	-0.246104	-2.760958	0.704408
Trial1	2	1	blindfold	counterclockwise	practice	Free	1	0.5	-0.25	8.417267	0.65666	-1.45138	-1.15958	0.922972429535844	-0.273242	-2.88368	0.659752
Trial1	2	1	blindfold	counterclockwise	practice	Free	1	0.5	-0.25	8.437271	0.65658	-1.45143	-1.15944	0.922820943362098	-0.208854	-2.913303	0.648702
Trial1	2	1	blindfold	counterclockwise	practice	Free	1	0.5	-0.25	8.457275	0.65654	-1.45144	-1.15933	0.922705722738138	-0.160451	-2.887912	0.648982
Trial1	2	1	blindfold	counterclockwise	practice	Free	1	0.5	-0.25	8.47728	0.65651	-1.45146	-1.15929	0.922661152823916	-0.086002	-2.862521	0.714834
Trial1	2	1	blindfold	counterclockwise	practice	Free	1	0.5	-0.25	8.497269	0.65651	-1.45144	-1.15917	0.922542848967029	-0.093036	-2.794812	0.840717
Trial1	2	1	blindfold	counterclockwise	practice	Free	1	0.5	-0.25	8.517273	0.6565	-1.45141	-1.15899	0.922363753680642	-0.036419	-2.799044	0.807936
Trial1	2	1	blindfold	counterclockwise	practice	Free	1	0.5	-0.25	8.537277	0.65649	-1.45141	-1.15889	0.922263615871173	-0.062159	-2.913303	0.649534
Trial1	2	1	blindfold	counterclockwise	practice	Free	1	0.5	-0.25	8.557266	0.65649	-1.45145	-1.15883	0.922204523158614	0.0091146	-3.010634	0.651834
Trial1	2	1	blindfold	counterclockwise	practice	Free	1	0.5	-0.25	8.577271	0.65649	-1.4515	-1.15879	0.92216504975909	0.013889	-3.010634	0.648053
Trial1	2	1	blindfold	counterclockwise	practice	Free	1	0.5	-0.25	8.597275	0.65649	-1.4515	-1.15875	0.922125576409666	0.034333	-3.040257	0.717403
Trial1	2	1	blindfold	counterclockwise	practice	Free	1	0.5	-0.25	8.617279	0.65649	-1.45151	-1.15871	0.922086220590333	0.029873	-3.074111	0.716995
Trial1	2	1	blindfold	counterclockwise	practice	Free	1	0.5	-0.25	8.637268	0.65649	-1.45154	-1.15867	0.922046747340981	-0.027756	-3.213761	0.711725
Trial1	2	1	blindfold	counterclockwise	practice	Free	1	0.5	-0.25	8.657272	0.65649	-1.45158	-1.15859	0.921968035951718	-0.099431	-3.319556	0.756648
Trial1	2	1	blindfold	counterclockwise	practice	Free	1	0.5	-0.25	8.677277	0.65648	-1.45171	-1.15855	0.921926853063005	-0.179861	-3.539609	0.81169
Trial1	2	1	blindfold	counterclockwise	practice	Free	1	0.5	-0.25	8.697266	0.65646	-1.45177	-1.15851	0.921883990883913	-0.219552	-3.670795	0.757451
Trial1	2	1	blindfold	counterclockwise	practice	Free	1	0.5	-0.25	8.71727	0.65645	-1.45184	-1.15848	0.921852696598775	-0.1897	-3.890849	0.67583
Trial1	2	1	blindfold	counterclockwise	practice	Free	1	0.5	-0.25	8.737274	0.65644	-1.45192	-1.15843	0.921801773052495	-0.140445	-3.98818	0.528503
Trial1	2	1	blindfold	counterclockwise	practice	Free	1	0.5	-0.25	8.757278	0.65643	-1.45203	-1.15841	0.921780454495649	-0.045863	-4.233624	0.423059
Trial1	2	1	blindfold	counterclockwise	practice	Free	1	0.5	-0.25	8.777267	0.65643	-1.45209	-1.15838	0.921750849508316	-0.0078819	-4.297101	0.447502
Trial1	2	1	blindfold	counterclockwise	practice	Free	1	0.5	-0.25	8.797272	0.65643	-1.45214	-1.15836	0.921731112865759	0.082112	-4.449446	0.489342
Trial1	2	1	blindfold	counterclockwise	practice	Free	1	0.5	-0.25	8.817276	0.65644	-1.45221	-1.15834	0.921713075762467	0.113646	-4.572168	0.437279
Trial1	2	1	blindfold	counterclockwise	practice	Free	1	0.5	-0.25	8.837265	0.65644	-1.45227	-1.15832	0.921693339181371	0.194455	-4.639877	0.334904
Trial1	2	1	blindfold	counterclockwise	practice	Free	1	0.5	-0.25	8.857269	0.65645	-1.4523	-1.15828	0.921655683277609	0.190353	-4.635645	0.330223
Trial1	2	1	blindfold	counterclockwise	practice	Free	1	0.5	-0.25	8.877274	0.65647	-1.45232	-1.15825	0.921629468311074	0.206506	-4.648341	0.445367
Trial1	2	1	blindfold	counterclockwise	practice	Free	1	0.5	-0.25	8.897278	0.65648	-1.45232	-1.15822	0.921601671217096	0.1726	-4.652573	0.522287
Trial1	2	1	blindfold	counterclockwise	practice	Free	1	0.5	-0.25	8.917267	0.65649	-1.45231	-1.15819	0.921573777128248	0.117904	-4.627182	0.611027
Trial1	2	1	blindfold	counterclockwise	practice	Free	1	0.5	-0.25	8.937271	0.6565	-1.45231	-1.15815	0.921535994913197	0.09439	-4.652573	0.692242
Trial1	2	1	blindfold	counterclockwise	practice	Free	1	0.5	-0.25	8.957275	0.6565	-1.45231	-1.15808	0.921467035591323	0.072349	-4.644109	0.639617
Trial1	2	1	blindfold	counterclockwise	practice	Free	1	0.5	-0.25	8.97728	0.65651	-1.45232	-1.15804	0.921429381491206	0.032848	-4.627182	0.72879
Trial1	2	1	blindfold	counterclockwise	practice	Free	1	0.5	-0.25	8.997269	0.65651	-1.45232	-1.158	0.92138990922631	0.023803	-4.665268	0.778573
Trial1	2	1	blindfold	counterclockwise	practice	Free	1	0.5	-0.25	9.017273	0.65651	-1.45232	-1.15796	0.921350437011655	-0.030389	-4.665268	0.735661
Trial1	2	1	blindfold	counterclockwise	practice	Free	1	0.5	-0.25	9.037277	0.65651	-1.45233	-1.15792	0.921311082323851	-0.028645	-4.694891	0.765343
Trial1	2	1	blindfold	counterclockwise	practice	Free	1	0.5	-0.25	9.057266	0.65651	-1.45234	-1.15783	0.921222387613613	-0.069302	-4.707586	0.75414
Trial1	2	1	blindfold	counterclockwise	practice	Free	1	0.5	-0.25	9.077271	0.6565	-1.45235	-1.15779	0.921181214346742	-0.099882	-4.745672	0.860049
Trial1	2	1	blindfold	counterclockwise	practice	Free	1	0.5	-0.25	9.097275	0.65649	-1.45237	-1.15776	0.92115003671197	-0.043548	-4.868394	0.683847
Trial1	2	1	blindfold	counterclockwise	practice	Free	1	0.5	-0.25	9.117279	0.65649	-1.45242	-1.15774	0.921130300676237	-0.080875	-5.003812	0.437995
Trial1	2	1	blindfold	counterclockwise	practice	Free	1	0.5	-0.25	9.137268	0.65649	-1.45248	-1.15771	0.921100814122454	-0.024621	-5.071521	0.409818
Trial1	2	1	blindfold	counterclockwise	practice	Free	1	0.5	-0.25	9.157272	0.65649	-1.45251	-1.15766	0.921051474135051	-0.01881	-5.003812	0.46231
Trial1	2	1	blindfold	counterclockwise	practice	Free	1	0.5	-0.25	9.177277	0.65649	-1.45249	-1.15763	0.921021870180321	-0.030526	-4.944567	0.541245
Trial1	2	1	blindfold	counterclockwise	practice	Free	1	0.5	-0.25	9.197266	0.65648	-1.45249	-1.15761	0.921000422716906	-0.010728	-4.969958	0.471294
Trial1	2	1	blindfold	counterclockwise	practice	Free	1	0.5	-0.25	9.21727	0.65648	-1.45249	-1.15759	0.920980804214721	-0.067178	-5.008044	0.453352
Trial1	2	1	blindfold	counterclockwise	practice	Free	1	0.5	-0.25	9.237274	0.65648	-1.4525	-1.15756	0.920951200270868	-0.111464	-5.029203	0.449173
Trial1	2	1	blindfold	counterclockwise	practice	Free	1	0.5	-0.25	9.257278	0.65647	-1.4525	-1.15752	0.920910037077199	-0.12396	-4.948799	0.439473
Trial1	2	1	blindfold	counterclockwise	practice	Free	1	0.5	-0.25	9.277267	0.65646	-1.4525	-1.1575	0.920888717224173	0.0099544	-5.067289	0.392436
Trial1	2	1	blindfold	counterclockwise	practice	Free	1	0.5	-0.25	9.297272	0.65646	-1.45251	-1.15747	0.920859113256016	0.05181	-4.978421	0.472063
Trial1	2	1	blindfold	counterclockwise	practice	Free	1	0.5	-0.25	9.317276	0.65647	-1.45249	-1.15745	0.920841078755101	0.091896	-4.974189	0.516242
Trial1	2	1	blindfold	counterclockwise	practice	Free	1	0.5	-0.25	9.337265	0.65647	-1.45249	-1.15742	0.920811474888798	0.099133	-5.088448	0.442473
Trial1	2	1	blindfold	counterclockwise	practice	Free	1	0.5	-0.25	9.357269	0.65648	-1.45252	-1.15738	0.920773812152406	0.1166	-5.096912	0.397567
Trial1	2	1	blindfold	counterclockwise	practice	Free	1	0.5	-0.25	9.377274	0.65649	-1.45253	-1.15736	0.920755788285819	0.109964	-5.029203	0.371436
Trial1	2	1	blindfold	counterclockwise	practice	Free	1	0.5	-0.25	9.397278	0.65649	-1.45252	-1.15734	0.92073616997616	0.026508	-5.04613	0.355266
Trial1	2	1	blindfold	counterclockwise	practice	Free	1	0.5	-0.25	9.417267	0.6565	-1.45252	-1.15731	0.920708258225673	0.054899	-4.991117	0.484271
Trial1	2	1	blindfold	counterclockwise	practice	Free	1	0.5	-0.25	9.437271	0.6565	-1.45251	-1.15728	0.920678654655078	0.004446	-5.024971	0.547121
Trial1	2	1	blindfold	counterclockwise	practice	Free	1	0.5	-0.25	9.457275	0.6565	-1.45251	-1.15723	0.920629432907936	0.021174	-5.067289	0.510676
Trial1	2	1	blindfold	counterclockwise	practice	Free	1	0.5	-0.25	9.47728	0.6565	-1.45255	-1.1572	0.92059982941276	-0.0073478	-5.156157	0.529081
Trial1	2	1	blindfold	counterclockwise	practice	Free	1	0.5	-0.25	9.497269	0.6565	-1.45257	-1.15718	0.920580093765048	-0.0091167	-5.223866	0.499317
Trial1	2	1	blindfold	counterclockwise	practice	Free	1	0.5	-0.25	9.517273	0.6565	-1.4526	-1.15715	0.920550607791034	0.123806	-5.236561	0.494219
Trial1	2	1	blindfold	counterclockwise	practice	Free	1	0.5	-0.25	9.537277	0.65651	-1.45262	-1.15713	0.920532574642155	0.137064	-5.338124	0.51246
Trial1	2	1	blindfold	counterclockwise	practice	Free	1	0.5	-0.25	9.557266	0.65652	-1.45265	-1.15708	0.920485055885456	0.157585	-5.452383	0.438257
Trial1	2	1	blindfold	counterclockwise	practice	Free	1	0.5	-0.25	9.577271	0.65654	-1.45272	-1.15706	0.920468608632297	0.161699	-5.456615	0.387841
Trial1	2	1	blindfold	counterclockwise	practice	Free	1	0.5	-0.25	9.597275	0.65654	-1.45272	-1.15704	0.920448990691368	0.189	-5.460846	0.381801
Trial1	2	1	blindfold	counterclockwise	practice	Free	1	0.5	-0.25	9.617279	0.65655	-1.45273	-1.15702	0.920431065716059	0.237537	-5.486237	0.436749
Trial1	2	1	blindfold	counterclockwise	practice	Free	1	0.5	-0.25	9.637268	0.65656	-1.45274	-1.157	0.920412916124349	0.193167	-5.549714	0.432572
Trial1	2	1	blindfold	counterclockwise	practice	Free	1	0.5	-0.25	9.657272	0.65657	-1.45277	-1.15696	0.9203752562746	0.214284	-5.613191	0.396444
Trial1	2	1	blindfold	counterclockwise	practice	Free	1	0.5	-0.25	9.677277	0.65659	-1.45282	-1.15694	0.920358928245086	0.180795	-5.714754	0.321498
Trial1	2	1	blindfold	counterclockwise	practice	Free	1	0.5	-0.25	9.697266	0.65661	-1.45285	-1.15692	0.920342600797496	0.182876	-5.778231	0.346903
Trial1	2	1	blindfold	counterclockwise	practice	Free	1	0.5	-0.25	9.71727	0.65662	-1.45287	-1.1569	0.920324677103612	0.262806	-5.752841	0.400514
Trial1	2	1	blindfold	counterclockwise	practice	Free	1	0.5	-0.25	9.737274	0.65663	-1.45287	-1.15688	0.920306656417462	0.171054	-5.735913	0.42575
Trial1	2	1	blindfold	counterclockwise	practice	Free	1	0.5	-0.25	9.757278	0.65664	-1.45287	-1.15684	0.920268998180944	0.219742	-5.72745	0.386246
Trial1	2	1	blindfold	counterclockwise	practice	Free	1	0.5	-0.25	9.777267	0.65666	-1.45288	-1.15681	0.920242794839241	0.1372	-5.79939	0.451834
Trial1	2	1	blindfold	counterclockwise	practice	Free	1	0.5	-0.25	9.797272	0.65666	-1.45289	-1.15679	0.920223060020626	0.117901	-5.879795	0.462643
Trial1	2	1	blindfold	counterclockwise	practice	Free	1	0.5	-0.25	9.817276	0.65667	-1.45292	-1.15676	0.920195172797094	0.104572	-5.862867	0.48558
Trial1	2	1	blindfold	counterclockwise	practice	Free	1	0.5	-0.25	9.837265	0.65668	-1.45292	-1.15673	0.920167265521231	0.15158	-5.786695	0.53718
Trial1	2	1	blindfold	counterclockwise	practice	Free	1	0.5	-0.25	9.857269	0.65669	-1.4529	-1.15666	0.920100134307209	0.21531	-5.769768	0.572525
Trial1	2	1	blindfold	counterclockwise	practice	Free	1	0.5	-0.25	9.877274	0.65672	-1.45286	-1.15663	0.920075648869872	0.432899	-5.693595	0.731615
Trial1	2	1	blindfold	counterclockwise	practice	Free	1	0.5	-0.25	9.897278	0.65675	-1.45286	-1.1566	0.920051144432827	0.468588	-5.744377	0.633664
Trial1	2	1	blindfold	counterclockwise	practice	Free	1	0.5	-0.25	9.917267	0.65677	-1.45288	-1.15657	0.92002495526897	0.497468	-5.875563	0.611006
Trial1	2	1	blindfold	counterclockwise	practice	Free	1	0.5	-0.25	9.937271	0.6568	-1.45291	-1.15652	0.919980846555283	0.565256	-5.900954	0.553878
Trial1	2	1	blindfold	counterclockwise	practice	Free	1	0.5	-0.25	9.957275	0.65685	-1.45295	-1.15648	0.919950020798505	0.434529	-5.884026	0.516386
Trial1	2	1	blindfold	counterclockwise	practice	Free	1	0.5	-0.25	9.97728	0.65687	-1.45294	-1.15645	0.9199238348494	0.330399	-5.833245	0.578454
Trial1	2	1	blindfold	counterclockwise	practice	Free	1	0.5	-0.25	9.997269	0.65689	-1.45293	-1.15642	0.919897639406256	0.256943	-5.807854	0.647647
Trial1	2	1	blindfold	counterclockwise	practice	Free	1	0.5	-0.25	10.01727	0.6569	-1.45291	-1.15638	0.919860007543064	0.198107	-5.829013	0.636157
Trial1	2	1	blindfold	counterclockwise	practice	Free	1	0.5	-0.25	10.03728	0.65691	-1.45291	-1.15635	0.919832104995332	0.140422	-5.752841	0.649637
Trial1	2	1	blindfold	counterclockwise	practice	Free	1	0.5	-0.25	10.05727	0.65692	-1.45288	-1.15628	0.919764745755063	0.126686	-5.676668	0.652597
Trial1	2	1	blindfold	counterclockwise	practice	Free	1	0.5	-0.25	10.07727	0.65693	-1.45283	-1.15624	0.919727094525041	0.061108	-5.608959	0.684553
Trial1	2	1	blindfold	counterclockwise	practice	Free	1	0.5	-0.25	10.09727	0.65693	-1.45281	-1.1562	0.919687745056753	0.051815	-5.613191	0.687921
Trial1	2	1	blindfold	counterclockwise	practice	Free	1	0.5	-0.25	10.11728	0.65694	-1.45281	-1.15617	0.91965985365786	0.160804	-5.600496	0.682671
Trial1	2	1	blindfold	counterclockwise	practice	Free	1	0.5	-0.25	10.13727	0.65695	-1.45281	-1.15613	0.919622095834688	0.157848	-5.651277	0.651234
Trial1	2	1	blindfold	counterclockwise	practice	Free	1	0.5	-0.25	10.15727	0.65696	-1.45282	-1.15607	0.919564722508948	0.202858	-5.642814	0.646919
Trial1	2	1	blindfold	counterclockwise	practice	Free	1	0.5	-0.25	10.17728	0.65698	-1.45282	-1.15603	0.919528664623519	0.201327	-5.655509	0.613041
Trial1	2	1	blindfold	counterclockwise	practice	Free	1	0.5	-0.25	10.19727	0.6569901	-1.45282	-1.156	0.919500902136974	0.200268	-5.663973	0.574986
Trial1	2	1	blindfold	counterclockwise	practice	Free	1	0.5	-0.25	10.21727	0.657	-1.45282	-1.15597	0.919473002082617	0.19347	-5.592032	0.599669
Trial1	2	1	blindfold	counterclockwise	practice	Free	1	0.5	-0.25	10.23727	0.65701	-1.4528	-1.15594	0.919445229907667	0.189186	-5.477774	0.661994
Trial1	2	1	blindfold	counterclockwise	practice	Free	1	0.5	-0.25	10.25728	0.65702	-1.45275	-1.15586	0.919367998033429	0.166034	-5.371979	0.702598
Trial1	2	1	blindfold	counterclockwise	practice	Free	1	0.5	-0.25	10.27727	0.65703	-1.45266	-1.15582	0.919330360061281	0.061714	-5.232329	0.718352
Trial1	2	1	blindfold	counterclockwise	practice	Free	1	0.5	-0.25	10.29727	0.65704	-1.45262	-1.15579	0.919302471327688	0.022347	-5.173084	0.659919
Trial1	2	1	blindfold	counterclockwise	practice	Free	1	0.5	-0.25	10.31728	0.65704	-1.45261	-1.15576	0.91927298961617	-0.026254	-5.177316	0.604859
Trial1	2	1	blindfold	counterclockwise	practice	Free	1	0.5	-0.25	10.33727	0.65704	-1.4526	-1.15573	0.919243390476226	-0.0010457	-5.134998	0.564656
Trial1	2	1	blindfold	counterclockwise	practice	Free	1	0.5	-0.25	10.35727	0.65704	-1.45257	-1.15568	0.919194058639991	0.0083492	-5.071521	0.5262
Trial1	2	1	blindfold	counterclockwise	practice	Free	1	0.5	-0.25	10.37727	0.65704	-1.45253	-1.15565	0.919164577033003	0.12216	-5.008044	0.492274
Trial1	2	1	blindfold	counterclockwise	practice	Free	1	0.5	-0.25	10.39728	0.65705	-1.45251	-1.15563	0.919146555257682	0.114794	-4.95303	0.478258
Trial1	2	1	blindfold	counterclockwise	practice	Free	1	0.5	-0.25	10.41727	0.65706	-1.45248	-1.1556	0.919118784831682	0.087181	-4.92764	0.454662
Trial1	2	1	blindfold	counterclockwise	practice	Free	1	0.5	-0.25	10.43727	0.65706	-1.45248	-1.15559	0.919108801080241	0.095791	-4.991117	0.391927
Trial1	2	1	blindfold	counterclockwise	practice	Free	1	0.5	-0.25	10.45728	0.65707	-1.45249	-1.15555	0.919071154475658	0.112662	-4.991117	0.304811
Trial1	2	1	blindfold	counterclockwise	practice	Free	1	0.5	-0.25	10.47728	0.6570799	-1.45246	-1.15552	0.919043256950478	0.10827	-4.910712	0.498211
Trial1	2	1	blindfold	counterclockwise	practice	Free	1	0.5	-0.25	10.49727	0.65709	-1.45245	-1.1555	0.919025246253701	0.132088	-4.876858	0.432785
Trial1	2	1	blindfold	counterclockwise	practice	Free	1	0.5	-0.25	10.51727	0.6571	-1.45245	-1.15547	0.918997476832276	0.071767	-4.88109	0.456661
Trial1	2	1	blindfold	counterclockwise	practice	Free	1	0.5	-0.25	10.53728	0.6571	-1.45244	-1.15545	0.918977744473898	0.108559	-4.898017	0.493647
Trial1	2	1	blindfold	counterclockwise	practice	Free	1	0.5	-0.25	10.55727	0.6571	-1.45245	-1.1554	0.918928531088046	0.02877	-4.923408	0.486218
Trial1	2	1	blindfold	counterclockwise	practice	Free	1	0.5	-0.25	10.57727	0.6571	-1.45241	-1.15537	0.918898932622118	-0.011671	-4.707586	0.537182
Trial1	2	1	blindfold	counterclockwise	practice	Free	1	0.5	-0.25	10.59727	0.6571	-1.45238	-1.15534	0.918869334184896	-0.066004	-4.699122	0.531376
Trial1	2	1	blindfold	counterclockwise	practice	Free	1	0.5	-0.25	10.61728	0.6571	-1.45236	-1.15531	0.918839735776383	-0.028044	-4.677963	0.569423
Trial1	2	1	blindfold	counterclockwise	practice	Free	1	0.5	-0.25	10.63727	0.6571	-1.45234	-1.15528	0.918810254850412	-0.035767	-4.635645	0.556063
Trial1	2	1	blindfold	counterclockwise	practice	Free	1	0.5	-0.25	10.65727	0.6571	-1.45232	-1.15523	0.918761041734672	-0.00054889	-4.606023	0.522883
Trial1	2	1	blindfold	counterclockwise	practice	Free	1	0.5	-0.25	10.67728	0.6571	-1.45231	-1.15521	0.918741309529179	0.081439	-4.614486	0.397871
Trial1	2	1	blindfold	counterclockwise	practice	Free	1	0.5	-0.25	10.69727	0.65711	-1.45231	-1.15519	0.918723279503818	0.062706	-4.62295	0.358088
Trial1	2	1	blindfold	counterclockwise	practice	Free	1	0.5	-0.25	10.71727	0.65711	-1.4523	-1.15518	0.918713413430521	0.081174	-4.597559	0.351252
Trial1	2	1	blindfold	counterclockwise	practice	Free	1	0.5	-0.25	10.73727	0.65712	-1.45229	-1.15516	0.918695393814295	0.132409	-4.618718	0.376928
Trial1	2	1	blindfold	counterclockwise	practice	Free	1	0.5	-0.25	10.75728	0.65712	-1.4523	-1.15513	0.918665795687883	0.113674	-4.639877	0.303016
Trial1	2	1	blindfold	counterclockwise	practice	Free	1	0.5	-0.25	10.77727	0.65713	-1.45232	-1.15511	0.918647893790815	0.056946	-4.614486	0.27776
Trial1	2	1	blindfold	counterclockwise	practice	Free	1	0.5	-0.25	10.79727	0.65713	-1.45231	-1.15509	0.918628279224444	0.024983	-4.584864	0.328797
Trial1	2	1	blindfold	counterclockwise	practice	Free	1	0.5	-0.25	10.81728	0.65713	-1.4523	-1.15508	0.918618295767366	-0.022781	-4.542546	0.362284
Trial1	2	1	blindfold	counterclockwise	practice	Free	1	0.5	-0.25	10.83727	0.65713	-1.45229	-1.15506	0.918598681220042	-0.065556	-4.534082	0.341397
Trial1	2	1	blindfold	counterclockwise	practice	Free	1	0.5	-0.25	10.85727	0.65713	-1.45228	-1.15502	0.918559217258889	-0.124676	-4.584864	0.352748
Trial1	2	1	blindfold	counterclockwise	practice	Free	1	0.5	-0.25	10.87727	0.65712	-1.45228	-1.15501	0.918547638374351	-0.041041	-4.551009	0.31804
Trial1	2	1	blindfold	counterclockwise	practice	Free	1	0.5	-0.25	10.89728	0.65712	-1.45227	-1.15499	0.918527906382531	-0.0057999	-4.538314	0.274787
Trial1	2	1	blindfold	counterclockwise	practice	Free	1	0.5	-0.25	10.91727	0.65712	-1.45227	-1.15498	0.918518040391413	0.025983	-4.572168	0.269186
Trial1	2	1	blindfold	counterclockwise	practice	Free	1	0.5	-0.25	10.93727	0.65713	-1.45227	-1.15497	0.918510004831319	0.093369	-4.521387	0.216248
Trial1	2	1	blindfold	counterclockwise	practice	Free	1	0.5	-0.25	10.95728	0.65713	-1.45227	-1.15494	0.9184804069418	0.086234	-4.538314	0.245055
Trial1	2	1	blindfold	counterclockwise	practice	Free	1	0.5	-0.25	10.97728	0.65714	-1.45226	-1.15492	0.918462388205022	0.076618	-4.479069	0.349453
Trial1	2	1	blindfold	counterclockwise	practice	Free	1	0.5	-0.25	10.99727	0.65714	-1.45225	-1.1549	0.918442656344239	-0.013334	-4.436751	0.404386
Trial1	2	1	blindfold	counterclockwise	practice	Free	1	0.5	-0.25	11.01727	0.65714	-1.45223	-1.15489	0.918432790418641	0.063909	-4.432519	0.354376
Trial1	2	1	blindfold	counterclockwise	practice	Free	1	0.5	-0.25	11.03728	0.65714	-1.45222	-1.15487	0.918413176028434	0.065809	-4.474837	0.369253
Trial1	2	1	blindfold	counterclockwise	practice	Free	1	0.5	-0.25	11.05727	0.65714	-1.45223	-1.15482	0.918363846480161	0.020113	-4.440983	0.331229
Trial1	2	1	blindfold	counterclockwise	practice	Free	1	0.5	-0.25	11.07727	0.65715	-1.45221	-1.1548	0.918345828183452	0.018058	-4.352115	0.499517
Trial1	2	1	blindfold	counterclockwise	practice	Free	1	0.5	-0.25	11.09727	0.65715	-1.45218	-1.15477	0.918316348018058	0.042893	-4.275942	0.472156
Trial1	2	1	blindfold	counterclockwise	practice	Free	1	0.5	-0.25	11.11728	0.65715	-1.45216	-1.15475	0.91829661628984	-0.03184	-4.280174	0.457988
Trial1	2	1	blindfold	counterclockwise	practice	Free	1	0.5	-0.25	11.13727	0.65715	-1.45214	-1.15473	0.918277002025063	-0.02647	-4.225161	0.448685
Trial1	2	1	blindfold	counterclockwise	practice	Free	1	0.5	-0.25	11.15727	0.65715	-1.45212	-1.15468	0.918227672792274	-0.052121	-4.187075	0.371257
Trial1	2	1	blindfold	counterclockwise	practice	Free	1	0.5	-0.25	11.17728	0.65715	-1.4521	-1.15466	0.918207941121548	0.029011	-4.187075	0.428115
Trial1	2	1	blindfold	counterclockwise	practice	Free	1	0.5	-0.25	11.19727	0.65715	-1.4521	-1.15465	0.918198075290983	-0.026297	-4.148988	0.389674
Trial1	2	1	blindfold	counterclockwise	practice	Free	1	0.5	-0.25	11.21727	0.65714	-1.45209	-1.15463	0.918176747277155	-0.038269	-4.170147	0.333985
Trial1	2	1	blindfold	counterclockwise	practice	Free	1	0.5	-0.25	11.23727	0.65714	-1.45208	-1.15461	0.918157015601511	-0.067359	-4.144757	0.309328
Trial1	2	1	blindfold	counterclockwise	practice	Free	1	0.5	-0.25	11.25728	0.65714	-1.45207	-1.15458	0.918127418112038	-0.081994	-4.077048	0.307627
Trial1	2	1	blindfold	counterclockwise	practice	Free	1	0.5	-0.25	11.27727	0.65713	-1.45202	-1.15457	0.918115838471567	-0.0075509	-3.94163	0.344443
Trial1	2	1	blindfold	counterclockwise	practice	Free	1	0.5	-0.25	11.29727	0.65713	-1.452	-1.15455	0.918096224247882	0.043655	-4.000875	0.300255
Trial1	2	1	blindfold	counterclockwise	practice	Free	1	0.5	-0.25	11.31728	0.65713	-1.452	-1.15455	0.918096224247882	0.059012	-4.060121	0.200748
Trial1	2	1	blindfold	counterclockwise	practice	Free	1	0.5	-0.25	11.33727	0.65714	-1.45202	-1.15454	0.918088072287675	0.138533	-4.123598	0.156599
Trial1	2	1	blindfold	counterclockwise	practice	Free	1	0.5	-0.25	11.35727	0.65714	-1.45203	-1.1545	0.918048609064208	0.075743	-4.022034	0.246938
Trial1	2	1	blindfold	counterclockwise	practice	Free	1	0.5	-0.25	11.37727	0.65715	-1.45199	-1.15448	0.918030591560287	0.019349	-3.89508	0.434668
Trial1	2	1	blindfold	counterclockwise	practice	Free	1	0.5	-0.25	11.39728	0.65715	-1.45197	-1.15445	0.918001111700337	-0.05462	-3.840067	0.461508
Trial1	2	1	blindfold	counterclockwise	practice	Free	1	0.5	-0.25	11.41727	0.65715	-1.45194	-1.15443	0.917981380176576	-0.088139	-3.797749	0.437235
Trial1	2	1	blindfold	counterclockwise	practice	Free	1	0.5	-0.25	11.43727	0.65714	-1.45192	-1.1544	0.917950068679171	-0.119512	-3.780822	0.4251
Trial1	2	1	blindfold	counterclockwise	practice	Free	1	0.5	-0.25	11.45728	0.65714	-1.4519	-1.15436	0.917910723084244	-0.111384	-3.77659	0.447514
Trial1	2	1	blindfold	counterclockwise	practice	Free	1	0.5	-0.25	11.47728	0.65713	-1.45191	-1.15434	0.91788927734112	-0.021993	-3.903544	0.350032
Trial1	2	1	blindfold	counterclockwise	practice	Free	1	0.5	-0.25	11.49727	0.65713	-1.45194	-1.15433	0.917879411575966	0.031025	-4.013571	0.405398
Trial2	1	1	blindfold	counterclockwise	practice	Guided	1	-0.5	-0.5	0	-0.54152	-1.45082	-1.30022	0.801296436425412	1.591825	-1.681849	-0.430426
Trial2	1	1	blindfold	counterclockwise	practice	Guided	1	-0.5	-0.5	0.01568604	-0.54104	-1.45081	-1.30022	0.801271708311285	1.652121	-1.703008	-0.459976
Trial2	1	1	blindfold	counterclockwise	practice	Guided	1	-0.5	-0.5	0.03567505	-0.54053	-1.45082	-1.30024	0.80126575138593	1.708294	-1.749558	-0.484994
Trial2	1	1	blindfold	counterclockwise	practice	Guided	1	-0.5	-0.5	0.05567932	-0.53952	-1.45085	-1.30021	0.801185293818348	1.732505	-1.808803	-0.520149
Trial2	1	1	blindfold	counterclockwise	practice	Guided	1	-0.5	-0.5	0.07568359	-0.53434	-1.4509	-1.30016	0.800896468164581	1.405002	-1.728399	-0.283274
Trial2	1	1	blindfold	counterclockwise	practice	Guided	1	-0.5	-0.5	0.09567261	-0.53065	-1.45087	-1.30012	0.800706949468056	1.238182	-1.639531	-0.208015
Trial2	1	1	blindfold	counterclockwise	practice	Guided	1	-0.5	-0.5	0.1156769	-0.52617	-1.45082	-1.30014	0.800567877496689	1.293178	-1.559127	-0.312245
Trial2	1	1	blindfold	counterclockwise	practice	Guided	1	-0.5	-0.5	0.1356812	-0.52098	-1.45078	-1.30016	0.800434929204973	1.485698	-1.584518	-0.367161
Trial2	1	1	blindfold	counterclockwise	practice	Guided	1	-0.5	-0.5	0.1556854	-0.51477	-1.45078	-1.30009	0.800226274521654	1.528938	-1.49565	-0.263623
Trial2	1	1	blindfold	counterclockwise	practice	Guided	1	-0.5	-0.5	0.1756744	-0.49972	-1.45073	-1.30005	0.800050069212317	1.53627	-1.440636	-0.104847
Trial2	1	1	blindfold	counterclockwise	practice	Guided	1	-0.5	-0.5	0.1956787	-0.49067	-1.45073	-1.30005	0.80010442023379	1.465632	-1.381391	-0.060452
Trial2	1	1	blindfold	counterclockwise	practice	Guided	1	-0.5	-0.5	0.215683	-0.48137	-1.4507	-1.30008	0.8002968130037	1.300343	-1.33061	-0.224545
Trial2	1	1	blindfold	counterclockwise	practice	Guided	1	-0.5	-0.5	0.235672	-0.47045	-1.45067	-1.3001	0.8006454669149	1.219924	-1.364464	-0.230017
Trial2	1	1	blindfold	counterclockwise	practice	Guided	1	-0.5	-0.5	0.2556763	-0.45987	-1.45067	-1.30009	0.801095721533836	1.268849	-1.250205	-0.23548
Trial2	1	1	blindfold	counterclockwise	practice	Guided	1	-0.5	-0.5	0.2756805	-0.43585	-1.45061	-1.30007	0.802637716487385	1.175919	-1.229046	-0.182257
Trial2	1	1	blindfold	counterclockwise	practice	Guided	1	-0.5	-0.5	0.2956848	-0.42313	-1.45061	-1.30008	0.803764215308919	1.185317	-1.195192	-0.152611
Trial2	1	1	blindfold	counterclockwise	practice	Guided	1	-0.5	-0.5	0.3156738	-0.40947	-1.4506	-1.30008	0.805185438365924	0.992626	-1.148642	-0.253008
Trial2	1	1	blindfold	counterclockwise	practice	Guided	1	-0.5	-0.5	0.3356781	-0.39494	-1.4506	-1.30014	0.807007841633131	0.964164	-1.288292	-0.291552
Trial2	1	1	blindfold	counterclockwise	practice	Guided	1	-0.5	-0.5	0.3556824	-0.38089	-1.45063	-1.30019	0.80900629197767	1.008289	-1.262901	-0.308727
Trial2	1	1	blindfold	counterclockwise	practice	Guided	1	-0.5	-0.5	0.3756866	-0.35169	-1.45064	-1.30019	0.813818063272002	1.208736	-1.432173	-0.330957
Trial2	1	1	blindfold	counterclockwise	practice	Guided	1	-0.5	-0.5	0.3956757	-0.33689	-1.45069	-1.30017	0.816625261917217	1.202464	-1.389855	-0.315508
Trial2	1	1	blindfold	counterclockwise	practice	Guided	1	-0.5	-0.5	0.4156799	-0.3207	-1.45069	-1.30016	0.820002688489391	1.091208	-1.275596	-0.295224
Trial2	1	1	blindfold	counterclockwise	practice	Guided	1	-0.5	-0.5	0.4356842	-0.30456	-1.45066	-1.30016	0.823682406547751	0.928113	-1.334841	-0.374099
Trial2	1	1	blindfold	counterclockwise	practice	Guided	1	-0.5	-0.5	0.4556732	-0.28809	-1.45067	-1.30015	0.827735424811071	0.936398	-1.275596	-0.296582
Trial2	1	1	blindfold	counterclockwise	practice	Guided	1	-0.5	-0.5	0.4756775	-0.25383	-1.4506	-1.30013	0.837142585350646	1.031299	-1.271364	-0.29121
Trial2	1	1	blindfold	counterclockwise	practice	Guided	1	-0.5	-0.5	0.4956818	-0.23661	-1.4506	-1.3001	0.842338558384957	0.958043	-1.339073	-0.235799
Trial2	1	1	blindfold	counterclockwise	practice	Guided	1	-0.5	-0.5	0.515686	-0.21869	-1.45061	-1.30007	0.848084543163898	0.775108	-1.110556	-0.118595
Trial2	1	1	blindfold	counterclockwise	practice	Guided	1	-0.5	-0.5	0.535675	-0.2011	-1.45057	-1.30006	0.854070999732529	0.798213	-1.076702	-0.096362
Trial2	1	1	blindfold	counterclockwise	practice	Guided	1	-0.5	-0.5	0.5556793	-0.18334	-1.45056	-1.30009	0.86047515560103	0.863898	-1.195192	-0.14645
Trial2	1	1	blindfold	counterclockwise	practice	Guided	1	-0.5	-0.5	0.5756836	-0.14699	-1.45053	-1.30008	0.874496410765433	0.628642	-0.928589	-0.145662
Trial2	1	1	blindfold	counterclockwise	practice	Guided	1	-0.5	-0.5	0.5956726	-0.12843	-1.4505	-1.30005	0.882124880172356	0.741146	-1.000529	-0.095622
Trial2	1	1	blindfold	counterclockwise	practice	Guided	1	-0.5	-0.5	0.6156769	-0.11033	-1.45049	-1.30005	0.889900412038106	0.75015	-0.941284	-0.102304
Trial2	1	1	blindfold	counterclockwise	practice	Guided	1	-0.5	-0.5	0.6356812	-0.09214599	-1.45047	-1.30006	0.898020571948196	0.674327	-0.945516	-0.133013
Trial2	1	1	blindfold	counterclockwise	practice	Guided	1	-0.5	-0.5	0.6556854	-0.073879	-1.45046	-1.30001	0.906418808013504	0.724171	-1.038615	-0.064684
Trial2	1	1	blindfold	counterclockwise	practice	Guided	1	-0.5	-0.5	0.6756744	-0.036593	-1.45047	-1.29998	0.924507396975779	0.538327	-0.890502	0.053438
Trial2	1	1	blindfold	counterclockwise	practice	Guided	1	-0.5	-0.5	0.6956787	-0.018265	-1.45045	-1.29997	0.933820463984713	0.529232	-0.945516	0.046434
Trial2	1	1	blindfold	counterclockwise	practice	Guided	1	-0.5	-0.5	0.715683	0.001095	-1.45045	-1.29998	0.943961905816593	0.4356	-0.856648	0.035207
Trial2	1	1	blindfold	counterclockwise	practice	Guided	1	-0.5	-0.5	0.735672	0.018698	-1.45045	-1.30001	0.953448247223675	0.528881	-0.835489	0.040684
Trial2	1	1	blindfold	counterclockwise	practice	Guided	1	-0.5	-0.5	0.7556763	0.036794	-1.45045	-1.29999	0.963395920607207	0.617948	-0.958211	-0.020632
Trial2	1	1	blindfold	counterclockwise	practice	Guided	1	-0.5	-0.5	0.7756805	0.074107	-1.4505	-1.29996	0.984649620489237	0.612418	-1.030152	0.112694
Trial2	1	1	blindfold	counterclockwise	practice	Guided	1	-0.5	-0.5	0.7956848	0.09170301	-1.45051	-1.29993	0.994987740752944	0.646921	-0.90743	0.181775
Trial2	1	1	blindfold	counterclockwise	practice	Guided	1	-0.5	-0.5	0.8156738	0.10985	-1.4505	-1.2999	1.00586129010519	0.669201	-0.953979	0.171054
Trial2	1	1	blindfold	counterclockwise	practice	Guided	1	-0.5	-0.5	0.8356781	0.12854	-1.45049	-1.29985	1.0172622701451	0.5589	-1.07247	0.326853
Trial2	1	1	blindfold	counterclockwise	practice	Guided	1	-0.5	-0.5	0.8556824	0.14662	-1.45048	-1.29979	1.02848505825076	0.435513	-0.894734	0.417623
Trial2	1	1	blindfold	counterclockwise	practice	Guided	1	-0.5	-0.5	0.8756866	0.18294	-1.45043	-1.29978	1.05169154131346	0.456549	-0.818562	0.403249
Trial2	1	1	blindfold	counterclockwise	practice	Guided	1	-0.5	-0.5	0.8956757	0.20112	-1.45042	-1.29977	1.06357947946828	0.404101	-0.831257	0.491081
Trial2	1	1	blindfold	counterclockwise	practice	Guided	1	-0.5	-0.5	0.9156799	0.2191	-1.4504	-1.29976	1.07550966081997	0.300853	-0.822794	0.476315
Trial2	1	1	blindfold	counterclockwise	practice	Guided	1	-0.5	-0.5	0.9356842	0.23631	-1.45039	-1.29973	1.08706964170254	0.257598	-0.746621	0.538644
Trial2	1	1	blindfold	counterclockwise	practice	Guided	1	-0.5	-0.5	0.9556732	0.25326	-1.4504	-1.29968	1.09858488343218	0.302189	-0.793171	0.629047
Trial2	1	1	blindfold	counterclockwise	practice	Guided	1	-0.5	-0.5	0.9756775	0.28645	-1.45042	-1.29968	1.12160228871977	0.437893	-0.852416	0.610615
Trial2	1	1	blindfold	counterclockwise	practice	Guided	1	-0.5	-0.5	0.9956818	0.3027	-1.45043	-1.29965	1.13303466411078	0.48789	-0.915893	0.550681
Trial2	1	1	blindfold	counterclockwise	practice	Guided	1	-0.5	-0.5	1.015686	0.30499	-1.45043	-1.29964	1.13465101410671	1.848648	-0.882039	0.275392
Trial2	1	1	blindfold	counterclockwise	practice	Guided	1	-0.5	-0.5	1.035675	0.30259	-1.45045	-1.29972	1.1330060433189	3.798673	-1.233278	-0.136703
Trial2	1	1	blindfold	counterclockwise	practice	Guided	1	-0.5	-0.5	1.055679	0.30187	-1.45055	-1.30026	1.13287751428777	4.146244	-1.927293	-0.761593
Trial2	1	1	blindfold	counterclockwise	practice	Guided	1	-0.5	-0.5	1.075684	0.30163	-1.45105	-1.30031	1.13274302584766	1.651616	-2.511282	-1.020495
Trial2	1	1	blindfold	counterclockwise	practice	Guided	1	-0.5	-0.5	1.095673	0.30121	-1.45113	-1.30027	1.13241754702441	0.73964	-2.168506	-0.4817
Trial2	1	1	blindfold	counterclockwise	practice	Guided	1	-0.5	-0.5	1.115677	0.30082	-1.45109	-1.30018	1.13207801275077	0.772559	-1.817267	-0.08936
Trial2	1	1	blindfold	counterclockwise	practice	Guided	1	-0.5	-0.5	1.135681	0.30068	-1.45096	-1.30011	1.13192961604294	1.630821	-1.432173	0.165257
Trial2	1	1	blindfold	counterclockwise	practice	Guided	1	-0.5	-0.5	1.155685	0.3008	-1.45083	-1.30005	1.13197202611238	2.84893	-1.356	0.212551
Trial2	1	1	blindfold	counterclockwise	practice	Guided	1	-0.5	-0.5	1.175674	0.3015	-1.45077	-1.30004	1.13246026436821	3.586879	-1.4491	0.030208
Trial2	1	1	blindfold	counterclockwise	practice	Guided	1	-0.5	-0.5	1.195679	0.30159	-1.45076	-1.30004	1.13252396588458	3.221252	-1.275596	0.040501
Trial2	1	1	blindfold	counterclockwise	practice	Guided	1	-0.5	-0.5	1.215683	0.30159	-1.45075	-1.30003	1.13251689209189	2.74616	-1.262901	0.113566
Trial2	1	1	blindfold	counterclockwise	practice	Guided	1	-0.5	-0.5	1.235672	0.30155	-1.45074	-1.30002	1.1324815946647	2.465845	-1.275596	0.21557
Trial2	1	1	blindfold	counterclockwise	practice	Guided	1	-0.5	-0.5	1.255676	0.30146	-1.45073	-1.3	1.1324036612126	2.538332	-1.300987	0.294182
Trial2	1	1	blindfold	counterclockwise	practice	Guided	1	-0.5	-0.5	1.275681	0.30145	-1.45072	-1.3	1.13239659520417	3.356992	-1.4491	0.205815
Trial2	1	1	blindfold	counterclockwise	practice	Guided	1	-0.5	-0.5	1.295685	0.30153	-1.45072	-1.29999	1.13244613499534	3.833631	-1.444868	0.095129
Trial2	1	1	blindfold	counterclockwise	practice	Guided	1	-0.5	-0.5	1.315674	0.30171	-1.45072	-1.29999	1.13257354795675	4.120946	-1.478723	0.039831
Trial2	1	1	blindfold	counterclockwise	practice	Guided	1	-0.5	-0.5	1.335678	0.30185	-1.45073	-1.29999	1.13267264038592	4.220313	-1.597213	0.0061929
Trial2	1	1	blindfold	counterclockwise	practice	Guided	1	-0.5	-0.5	1.355682	0.3019	-1.45073	-1.3	1.13271511542483	4.100818	-1.66069	-0.120558
Trial2	1	1	blindfold	counterclockwise	practice	Guided	1	-0.5	-0.5	1.375687	0.30191	-1.45074	-1.3	1.132722204511	3.623646	-1.508345	0.0028918
Trial2	1	1	blindfold	counterclockwise	practice	Guided	1	-0.5	-0.5	1.395676	0.3019	-1.45074	-1.29999	1.13270804317997	3.474811	-1.356	0.156527
Trial2	1	1	blindfold	counterclockwise	practice	Guided	1	-0.5	-0.5	1.41568	0.30189	-1.45073	-1.29998	1.13269390294747	3.58662	-1.258669	0.253577
Trial2	1	1	blindfold	counterclockwise	practice	Guided	1	-0.5	-0.5	1.435684	0.30188	-1.45072	-1.29998	1.13268681386096	3.781048	-1.254437	0.290962
Trial2	1	1	blindfold	counterclockwise	practice	Guided	1	-0.5	-0.5	1.455673	0.30189	-1.45072	-1.29997	1.13268691493982	3.908476	-1.322146	0.224714
Trial2	1	1	blindfold	counterclockwise	practice	Guided	1	-0.5	-0.5	1.475677	0.3019	-1.45071	-1.29996	1.13268691090314	3.899586	-1.288292	0.224308
Trial2	1	1	blindfold	counterclockwise	practice	Guided	1	-0.5	-0.5	1.495682	0.3019	-1.4507	-1.29996	1.13268691090314	3.704641	-1.343305	0.199461
Trial2	1	1	blindfold	counterclockwise	practice	Guided	1	-0.5	-0.5	1.515686	0.30189	-1.4507	-1.29995	1.13267277067136	3.533825	-1.415246	0.129381
Trial2	1	1	blindfold	counterclockwise	practice	Guided	1	-0.5	-0.5	1.535675	0.30188	-1.4507	-1.29995	1.13266568145258	3.441661	-1.423709	0.096177
Trial2	1	1	blindfold	counterclockwise	practice	Guided	1	-0.5	-0.5	1.555679	0.30187	-1.4507	-1.29994	1.13265160431384	3.498945	-1.461795	0.111152
Trial2	1	1	blindfold	counterclockwise	practice	Guided	1	-0.5	-0.5	1.575684	0.30185	-1.45071	-1.29993	1.13263037490738	3.635706	-1.491418	0.255829
Trial2	1	1	blindfold	counterclockwise	practice	Guided	1	-0.5	-0.5	1.595673	0.30185	-1.45071	-1.29993	1.13263037490738	3.651422	-1.499882	0.302322
Trial2	1	1	blindfold	counterclockwise	practice	Guided	1	-0.5	-0.5	1.615677	0.30185	-1.45072	-1.29992	1.13262321855892	3.640462	-1.529504	0.352269
Trial2	1	1	blindfold	counterclockwise	practice	Guided	1	-0.5	-0.5	1.635681	0.30185	-1.45072	-1.2999	1.13260907438033	3.484981	-1.478723	0.456009
Trial2	1	1	blindfold	counterclockwise	practice	Guided	1	-0.5	-0.5	1.655685	0.30183	-1.45072	-1.29967	1.13243252220774	3.273213	-1.427941	0.644001
Trial2	1	1	blindfold	counterclockwise	practice	Guided	1	-0.5	-0.5	1.675674	0.30169	-1.4507	-1.29922	1.13201573318813	3.006504	-1.279828	0.931321
Trial2	1	1	blindfold	counterclockwise	practice	Guided	1	-0.5	-0.5	1.695679	0.30158	-1.45067	-1.29836	1.13133063198576	2.962494	-1.250205	1.135461
Trial2	1	1	blindfold	counterclockwise	practice	Guided	1	-0.5	-0.5	1.715683	0.30151	-1.45063	-1.29702	1.13033583693642	2.885893	-1.254437	1.157485
Trial2	1	1	blindfold	counterclockwise	practice	Guided	1	-0.5	-0.5	1.735672	0.30147	-1.45063	-1.29512	1.12896853244601	2.905505	-1.326378	1.330636
Trial2	1	1	blindfold	counterclockwise	practice	Guided	1	-0.5	-0.5	1.755676	0.30145	-1.45065	-1.28904	1.12468048729609	2.789902	-1.250205	1.325888
Trial2	1	1	blindfold	counterclockwise	practice	Guided	1	-0.5	-0.5	1.775681	0.30136	-1.45061	-1.28455	1.12147068346604	2.594956	-1.169801	1.843325
Trial2	1	1	blindfold	counterclockwise	practice	Guided	1	-0.5	-0.5	1.795685	0.3013	-1.45057	-1.27886	1.11745450822856	2.450229	-1.004761	1.983445
Trial2	1	1	blindfold	counterclockwise	practice	Guided	1	-0.5	-0.5	1.815674	0.30123	-1.45053	-1.27166	1.11239776172227	2.375107	-1.165569	2.09914
Trial2	1	1	blindfold	counterclockwise	practice	Guided	1	-0.5	-0.5	1.835678	0.30119	-1.45055	-1.26342	1.10666863735755	2.343295	-1.178265	2.053927
Trial2	1	1	blindfold	counterclockwise	practice	Guided	1	-0.5	-0.5	1.855682	0.30117	-1.45058	-1.24331	1.09287834351028	2.368031	-1.182497	1.943463
Trial2	1	1	blindfold	counterclockwise	practice	Guided	1	-0.5	-0.5	1.875687	0.30118	-1.45062	-1.23205	1.08525873326878	2.401706	-1.233278	1.659446
Trial2	1	1	blindfold	counterclockwise	practice	Guided	1	-0.5	-0.5	1.895676	0.3012	-1.45064	-1.22	1.0771821967966	2.453127	-1.334841	1.813092
Trial2	1	1	blindfold	counterclockwise	practice	Guided	1	-0.5	-0.5	1.91568	0.30123	-1.45065	-1.20694	1.06851933030426	2.555389	-1.250205	1.384553
Trial2	1	1	blindfold	counterclockwise	practice	Guided	1	-0.5	-0.5	1.935684	0.30126	-1.45068	-1.19382	1.05990743500252	2.501406	-1.550663	1.395121
Trial2	1	1	blindfold	counterclockwise	practice	Guided	1	-0.5	-0.5	1.955673	0.30125	-1.45074	-1.16618	1.04201599978163	2.356778	-1.4491	1.283906
Trial2	1	1	blindfold	counterclockwise	practice	Guided	1	-0.5	-0.5	1.975677	0.30113	-1.45074	-1.15216	1.03301597304928	2.092286	-1.427941	1.15999
Trial2	1	1	blindfold	counterclockwise	practice	Guided	1	-0.5	-0.5	1.995682	0.30106	-1.45074	-1.13788	1.02400586438834	1.997611	-1.516809	1.185601
Trial2	1	1	blindfold	counterclockwise	practice	Guided	1	-0.5	-0.5	2.015686	0.30099	-1.45074	-1.12342	1.01500615813633	1.909025	-1.360232	0.95925
Trial2	1	1	blindfold	counterclockwise	practice	Guided	1	-0.5	-0.5	2.035675	0.30095	-1.4507	-1.10843	1.00583695826258	1.860918	-1.411014	0.936377
Trial2	1	1	blindfold	counterclockwise	practice	Guided	1	-0.5	-0.5	2.055679	0.30094	-1.4507	-1.07839	0.987947311080309	1.951845	-1.411014	0.784825
Trial2	1	1	blindfold	counterclockwise	practice	Guided	1	-0.5	-0.5	2.075684	0.30094	-1.45066	-1.06421	0.979713163879633	1.838775	-1.309451	0.822455
Trial2	1	1	blindfold	counterclockwise	practice	Guided	1	-0.5	-0.5	2.095673	0.30092	-1.45067	-1.04911	0.971079057343373	1.775218	-1.343305	0.849349
Trial2	1	1	blindfold	counterclockwise	practice	Guided	1	-0.5	-0.5	2.115677	0.30088	-1.45067	-1.03437	0.962787638548625	1.684097	-1.326378	0.896067
Trial2	1	1	blindfold	counterclockwise	practice	Guided	1	-0.5	-0.5	2.135681	0.30083	-1.45067	-1.01906	0.954333274776744	1.589756	-1.309451	0.913236
Trial2	1	1	blindfold	counterclockwise	practice	Guided	1	-0.5	-0.5	2.155685	0.30079	-1.45066	-0.98893	0.938252191723422	1.495241	-1.262901	0.934571
Trial2	1	1	blindfold	counterclockwise	practice	Guided	1	-0.5	-0.5	2.175674	0.30076	-1.45063	-0.9736199	0.930339951139021	1.564407	-1.165569	0.979854
Trial2	1	1	blindfold	counterclockwise	practice	Guided	1	-0.5	-0.5	2.195679	0.30078	-1.45061	-0.95818	0.922592799081845	1.547611	-1.241742	0.954061
Trial2	1	1	blindfold	counterclockwise	practice	Guided	1	-0.5	-0.5	2.215683	0.30078	-1.45062	-0.94217	0.914747471017584	1.626409	-1.322146	0.924832
Trial2	1	1	blindfold	counterclockwise	practice	Guided	1	-0.5	-0.5	2.235672	0.30077	-1.45066	-0.92652	0.90727717389651	1.520931	-1.432173	0.949017
Trial2	1	1	blindfold	counterclockwise	practice	Guided	1	-0.5	-0.5	2.255676	0.30076	-1.45069	-0.8946	0.892706987625561	1.583067	-1.466027	0.745853
Trial2	1	1	blindfold	counterclockwise	practice	Guided	1	-0.5	-0.5	2.275681	0.3008	-1.45076	-0.87996	0.886369130239572	1.608346	-1.49565	0.570612
Trial2	1	1	blindfold	counterclockwise	practice	Guided	1	-0.5	-0.5	2.295685	0.30081	-1.45075	-0.86508	0.880102310273468	1.665608	-1.512577	0.686688
Trial2	1	1	blindfold	counterclockwise	practice	Guided	1	-0.5	-0.5	2.315674	0.30082	-1.45074	-0.84996	0.873947733841078	1.639177	-1.419477	0.576375
Trial2	1	1	blindfold	counterclockwise	practice	Guided	1	-0.5	-0.5	2.335678	0.30082	-1.45071	-0.83531	0.868185144683444	1.598663	-1.398318	0.789126
Trial2	1	1	blindfold	counterclockwise	practice	Guided	1	-0.5	-0.5	2.355682	0.30079	-1.45067	-0.80495	0.856889225590596	1.360475	-1.169801	1.039507
Trial2	1	1	blindfold	counterclockwise	practice	Guided	1	-0.5	-0.5	2.375687	0.30067	-1.45064	-0.78973	0.851478670126934	1.416197	-1.394087	0.996813
Trial2	1	1	blindfold	counterclockwise	practice	Guided	1	-0.5	-0.5	2.395676	0.30068	-1.45067	-0.77388	0.846226174203813	1.362943	-1.254437	0.876049
Trial2	1	1	blindfold	counterclockwise	practice	Guided	1	-0.5	-0.5	2.41568	0.30069	-1.45064	-0.75826	0.841310092295339	1.466942	-1.195192	1.040562
Trial2	1	1	blindfold	counterclockwise	practice	Guided	1	-0.5	-0.5	2.435684	0.30072	-1.4506	-0.7424	0.836606409129035	1.432571	-1.216351	1.009766
Trial2	1	1	blindfold	counterclockwise	practice	Guided	1	-0.5	-0.5	2.455673	0.30073	-1.45059	-0.70968	0.827728354003131	1.478786	-1.178265	0.989906
Trial2	1	1	blindfold	counterclockwise	practice	Guided	1	-0.5	-0.5	2.475677	0.3007	-1.45059	-0.69338	0.823721025535749	1.343053	-1.068238	0.850413
Trial2	1	1	blindfold	counterclockwise	practice	Guided	1	-0.5	-0.5	2.495682	0.30067	-1.45057	-0.67688	0.819974987851031	1.354756	-1.165569	0.948045
Trial2	1	1	blindfold	counterclockwise	practice	Guided	1	-0.5	-0.5	2.515686	0.30065	-1.45055	-0.65956	0.816394393592783	1.279586	-1.000529	0.995348
Trial2	1	1	blindfold	counterclockwise	practice	Guided	1	-0.5	-0.5	2.535675	0.30064	-1.45051	-0.64199	0.813133169023206	1.243417	-0.983602	0.943344
Trial2	1	1	blindfold	counterclockwise	practice	Guided	1	-0.5	-0.5	2.555679	0.30065	-1.4505	-0.60787	0.807883875682737	1.322269	-1.013225	0.87138
Trial2	1	1	blindfold	counterclockwise	practice	Guided	1	-0.5	-0.5	2.575684	0.30064	-1.45048	-0.58931	0.805605774033856	1.239504	-0.983602	0.809323
Trial2	1	1	blindfold	counterclockwise	practice	Guided	1	-0.5	-0.5	2.595673	0.30065	-1.45049	-0.57225	0.803903282215295	1.360248	-0.911661	0.911437
Trial2	1	1	blindfold	counterclockwise	practice	Guided	1	-0.5	-0.5	2.615677	0.30066	-1.45048	-0.55399	0.802478273262806	1.292386	-0.97937	0.73615
Trial2	1	1	blindfold	counterclockwise	practice	Guided	1	-0.5	-0.5	2.635681	0.30067	-1.45048	-0.53614	0.801485213194006	1.222507	-0.928589	0.7037
Trial2	1	1	blindfold	counterclockwise	practice	Guided	1	-0.5	-0.5	2.655685	0.30066	-1.45047	-0.49969	0.800660074166968	1.349312	-0.987834	0.931018
Trial2	1	1	blindfold	counterclockwise	practice	Guided	1	-0.5	-0.5	2.675674	0.30062	-1.45045	-0.48186	0.800825465986289	1.247939	-0.898966	0.53292
Trial2	1	1	blindfold	counterclockwise	practice	Guided	1	-0.5	-0.5	2.695679	0.30063	-1.45045	-0.46416	0.801431786231309	1.269714	-0.928589	0.542419
Trial2	1	1	blindfold	counterclockwise	practice	Guided	1	-0.5	-0.5	2.715683	0.30065	-1.45044	-0.44602	0.802467608720838	1.247404	-0.945516	0.638198
Trial2	1	1	blindfold	counterclockwise	practice	Guided	1	-0.5	-0.5	2.735672	0.30065	-1.45044	-0.42856	0.803830886671667	1.302808	-0.776244	0.594631
Trial2	1	1	blindfold	counterclockwise	practice	Guided	1	-0.5	-0.5	2.755676	0.30063	-1.45043	-0.39379	0.807644082957529	1.130238	-0.788939	0.28521
Trial2	1	1	blindfold	counterclockwise	practice	Guided	1	-0.5	-0.5	2.775681	0.30056	-1.45042	-0.37714	0.809932642579523	1.079627	-0.877807	0.218662
Trial2	1	1	blindfold	counterclockwise	practice	Guided	1	-0.5	-0.5	2.795685	0.30055	-1.45043	-0.3603	0.812647755132588	1.165748	-0.86088	0.281645
Trial2	1	1	blindfold	counterclockwise	practice	Guided	1	-0.5	-0.5	2.815674	0.30057	-1.45043	-0.34432	0.815566432228823	1.239795	-0.903198	0.222128
Trial2	1	1	blindfold	counterclockwise	practice	Guided	1	-0.5	-0.5	2.835678	0.30061	-1.45043	-0.32884	0.818701484759552	1.297261	-0.949748	0.104572
Trial2	1	1	blindfold	counterclockwise	practice	Guided	1	-0.5	-0.5	2.855682	0.30064	-1.45045	-0.29876	0.825543413529333	1.243822	-0.856648	0.041781
Trial2	1	1	blindfold	counterclockwise	practice	Guided	1	-0.5	-0.5	2.875687	0.30061	-1.45042	-0.28453	0.829098130061952	1.28329	-0.920125	0.148946
Trial2	1	1	blindfold	counterclockwise	practice	Guided	1	-0.5	-0.5	2.895676	0.30061	-1.45044	-0.27031	0.832906880102042	1.240221	-0.865112	0.117589
Trial2	1	1	blindfold	counterclockwise	practice	Guided	1	-0.5	-0.5	2.91568	0.3006	-1.45043	-0.25726	0.836590137272837	1.157844	-0.915893	0.256729
Trial2	1	1	blindfold	counterclockwise	practice	Guided	1	-0.5	-0.5	2.935684	0.30059	-1.45044	-0.24339	0.840709853001117	1.159825	-0.911661	0.214834
Trial2	1	1	blindfold	counterclockwise	practice	Guided	1	-0.5	-0.5	2.955673	0.30058	-1.45045	-0.21882	0.848522554715358	1.191496	-0.877807	0.177541
Trial2	1	1	blindfold	counterclockwise	practice	Guided	1	-0.5	-0.5	2.975677	0.30056	-1.45045	-0.2065	0.852665563588539	1.125016	-0.869343	0.19658
Trial2	1	1	blindfold	counterclockwise	practice	Guided	1	-0.5	-0.5	2.995682	0.30055	-1.45045	-0.19486	0.856732565931476	1.174094	-0.759317	0.287301
Trial2	1	1	blindfold	counterclockwise	practice	Guided	1	-0.5	-0.5	3.015686	0.30055	-1.45043	-0.1832	0.860954421418442	1.136498	-0.949748	0.235086
Trial2	1	1	blindfold	counterclockwise	practice	Guided	1	-0.5	-0.5	3.035675	0.30056	-1.45045	-0.17215	0.865090707140774	1.157078	-0.788939	0.254397
Trial2	1	1	blindfold	counterclockwise	practice	Guided	1	-0.5	-0.5	3.055679	0.30055	-1.45042	-0.15021	0.873632260025874	1.040249	-0.776244	0.381886
Trial2	1	1	blindfold	counterclockwise	practice	Guided	1	-0.5	-0.5	3.075684	0.30052	-1.45041	-0.13985	0.877804251650874	1.057849	-0.882039	0.201964
Trial2	1	1	blindfold	counterclockwise	practice	Guided	1	-0.5	-0.5	3.095673	0.30053	-1.45043	-0.12993	0.881929764085023	1.096659	-1.013225	0.136649
Trial2	1	1	blindfold	counterclockwise	practice	Guided	1	-0.5	-0.5	3.115677	0.30055	-1.45046	-0.12001	0.8861561229984	1.181825	-0.949748	-0.056729
Trial2	1	1	blindfold	counterclockwise	practice	Guided	1	-0.5	-0.5	3.135681	0.30058	-1.45048	-0.1115	0.889865485425435	1.222649	-1.042847	-0.071419
Trial2	1	1	blindfold	counterclockwise	practice	Guided	1	-0.5	-0.5	3.155685	0.3006	-1.4505	-0.094584	0.897397614316499	1.150782	-0.894734	0.122794
Trial2	1	1	blindfold	counterclockwise	practice	Guided	1	-0.5	-0.5	3.175674	0.30053	-1.45047	-0.087227	0.900682993759417	1.069694	-1.131715	-0.012608
Trial2	1	1	blindfold	counterclockwise	practice	Guided	1	-0.5	-0.5	3.195679	0.30053	-1.45051	-0.080133	0.903956086389007	1.025368	-0.97937	0.045338
Trial2	1	1	blindfold	counterclockwise	practice	Guided	1	-0.5	-0.5	3.215683	0.30054	-1.4505	-0.073381	0.907120754754838	1.102873	-1.034384	-0.081114
Trial2	1	1	blindfold	counterclockwise	practice	Guided	1	-0.5	-0.5	3.235672	0.30056	-1.45052	-0.067377	0.909977455167977	1.14856	-1.000529	-0.103995
Trial2	1	1	blindfold	counterclockwise	practice	Guided	1	-0.5	-0.5	3.255676	0.30058	-1.4505	-0.05657	0.915182218097433	1.111974	-0.953979	0.105388
Trial2	1	1	blindfold	counterclockwise	practice	Guided	1	-0.5	-0.5	3.275681	0.30053	-1.45053	-0.052042	0.917341090849466	1.029712	-1.224815	-0.223196
Trial2	1	1	blindfold	counterclockwise	practice	Guided	1	-0.5	-0.5	3.295685	0.30052	-1.45057	-0.047954	0.919335553856442	1.073333	-1.169801	-0.204107
Trial2	1	1	blindfold	counterclockwise	practice	Guided	1	-0.5	-0.5	3.315674	0.30052	-1.4506	-0.044815	0.920883086521622	1.101131	-1.322146	-0.149034
Trial2	1	1	blindfold	counterclockwise	practice	Guided	1	-0.5	-0.5	3.335678	0.30053	-1.45063	-0.042123	0.922225382840174	1.098141	-1.258669	-0.164841
Trial2	1	1	blindfold	counterclockwise	practice	Guided	1	-0.5	-0.5	3.355682	0.30055	-1.45063	-0.038774	0.923910007088528	1.121195	-1.347537	-0.180426
Trial2	1	1	blindfold	counterclockwise	practice	Guided	1	-0.5	-0.5	3.375687	0.30051	-1.45068	-0.038057	0.924233508735451	0.93722	-1.339073	-0.244051
Trial2	1	1	blindfold	counterclockwise	practice	Guided	1	-0.5	-0.5	3.395676	0.30048	-1.45069	-0.037953	0.924259526940747	0.887081	-1.394087	-0.221212
Trial2	1	1	blindfold	counterclockwise	practice	Guided	1	-0.5	-0.5	3.41568	0.30047	-1.45069	-0.037958	0.924248355186299	0.811812	-1.313682	-0.140776
Trial2	1	1	blindfold	counterclockwise	practice	Guided	1	-0.5	-0.5	3.435684	0.30046	-1.45069	-0.037965	0.924236183370124	0.698535	-1.406782	-0.192581
Trial2	1	1	blindfold	counterclockwise	practice	Guided	1	-0.5	-0.5	3.455673	0.30045	-1.45069	-0.037995	0.924212539700655	0.740733	-1.432173	-0.324977
Trial2	1	1	blindfold	counterclockwise	practice	Guided	1	-0.5	-0.5	3.475677	0.30044	-1.45073	-0.038013	0.924194894595586	0.819395	-1.626836	-0.383945
Trial2	1	1	blindfold	counterclockwise	practice	Guided	1	-0.5	-0.5	3.495682	0.30043	-1.45075	-0.038027	0.924179223769846	0.813076	-1.609908	-0.36395
Trial2	1	1	blindfold	counterclockwise	practice	Guided	1	-0.5	-0.5	3.515686	0.30043	-1.45077	-0.038037	0.924174225732457	0.792385	-1.601445	-0.288336
Trial2	1	1	blindfold	counterclockwise	practice	Guided	1	-0.5	-0.5	3.535675	0.30042	-1.45077	-0.038039	0.924164552975256	0.632043	-1.529504	-0.199482
Trial2	1	1	blindfold	counterclockwise	practice	Guided	1	-0.5	-0.5	3.555679	0.30041	-1.45077	-0.038016	0.924167403302278	0.388552	-1.478723	-0.051702
Trial2	1	1	blindfold	counterclockwise	practice	Guided	1	-0.5	-0.5	3.575684	0.30029	-1.45075	-0.037947	0.924097986735378	-0.090466	-1.427941	0.172632
Trial2	1	1	blindfold	counterclockwise	practice	Guided	1	-0.5	-0.5	3.595673	0.30015	-1.45073	-0.037804	0.924048228377202	-0.33942	-1.372928	0.252749
Trial2	1	1	blindfold	counterclockwise	practice	Guided	1	-0.5	-0.5	3.615677	0.29995	-1.4507	-0.037618	0.923968139151018	-0.517002	-1.296755	0.332191
Trial2	1	1	blindfold	counterclockwise	practice	Guided	1	-0.5	-0.5	3.635681	0.29982	-1.45066	-0.037377	0.923976234592066	-0.704603	-1.229046	0.432144
Trial2	1	1	blindfold	counterclockwise	practice	Guided	1	-0.5	-0.5	3.655685	0.29973	-1.45064	-0.037069	0.924052589405155	-0.834311	-1.339073	0.442508
Trial2	1	1	blindfold	counterclockwise	practice	Guided	1	-0.5	-0.5	3.675674	0.29958	-1.4507	-0.037046	0.923934302123924	-1.291228	-1.457564	0.22219
Trial2	1	1	blindfold	counterclockwise	practice	Guided	1	-0.5	-0.5	3.695679	0.2995	-1.4507	-0.036999	0.923888607575508	-1.686277	-1.436405	0.278771
Trial2	1	1	blindfold	counterclockwise	practice	Guided	1	-0.5	-0.5	3.715683	0.29937	-1.45071	-0.036941	0.923805185271736	-1.865911	-1.453332	0.311448
Trial2	1	1	blindfold	counterclockwise	practice	Guided	1	-0.5	-0.5	3.735672	0.29926	-1.45071	-0.036846	0.923757632096932	-1.950657	-1.23751	0.403911
Trial2	1	1	blindfold	counterclockwise	practice	Guided	1	-0.5	-0.5	3.755676	0.29917	-1.45067	-0.036347	0.923930068551305	-2.107665	-1.203656	0.606434
Trial2	1	1	blindfold	counterclockwise	practice	Guided	1	-0.5	-0.5	3.775681	0.29897	-1.45059	-0.035956	0.923953417583023	-2.438618	-1.140179	0.632231
Trial2	1	1	blindfold	counterclockwise	practice	Guided	1	-0.5	-0.5	3.795685	0.29884	-1.45058	-0.035478	0.924081172088414	-2.724916	-1.199424	0.656039
Trial2	1	1	blindfold	counterclockwise	practice	Guided	1	-0.5	-0.5	3.815674	0.29869	-1.45058	-0.034859	0.924262870575409	-2.991153	-1.097861	0.805233
Trial2	1	1	blindfold	counterclockwise	practice	Guided	1	-0.5	-0.5	3.835678	0.29855	-1.45055	-0.033857	0.924646643478861	-3.273003	-0.937052	1.021543
Trial2	1	1	blindfold	counterclockwise	practice	Guided	1	-0.5	-0.5	3.855682	0.29842	-1.45049	-0.030734	0.92611289559048	-3.298002	-0.793171	0.985414
Trial2	1	1	blindfold	counterclockwise	practice	Guided	1	-0.5	-0.5	3.875687	0.29833	-1.45042	-0.028706	0.927064635493034	-3.386069	-0.827025	0.964261
Trial2	1	1	blindfold	counterclockwise	practice	Guided	1	-0.5	-0.5	3.895676	0.29831	-1.45041	-0.026539	0.928150927420208	-3.458548	-0.835489	0.716801
Trial2	1	1	blindfold	counterclockwise	practice	Guided	1	-0.5	-0.5	3.91568	0.29827	-1.45042	-0.024183	0.929320632426652	-3.603459	-0.797403	0.764338
Trial2	1	1	blindfold	counterclockwise	practice	Guided	1	-0.5	-0.5	3.935684	0.29821	-1.45041	-0.021801	0.930490989268304	-3.663006	-0.898966	0.706712
Trial2	1	1	blindfold	counterclockwise	practice	Guided	1	-0.5	-0.5	3.955673	0.29818	-1.45045	-0.017921	0.932465278779419	-3.57238	-1.008993	0.4042
Trial2	1	1	blindfold	counterclockwise	practice	Guided	1	-0.5	-0.5	3.975677	0.29826	-1.45053	-0.016516	0.933260848390406	-3.482778	-1.064006	0.303183
Trial2	1	1	blindfold	counterclockwise	practice	Guided	1	-0.5	-0.5	3.995682	0.29828	-1.45054	-0.015642	0.933731027282122	-3.434203	-1.182497	0.040475
Trial2	1	1	blindfold	counterclockwise	practice	Guided	1	-0.5	-0.5	4.015686	0.29826	-1.45057	-0.015385	0.933847273971847	-3.747699	-1.174033	-0.017177
Trial2	1	1	blindfold	counterclockwise	practice	Guided	1	-0.5	-0.5	4.035675	0.29816	-1.45058	-0.015394	0.9337571098719	-4.256759	-1.300987	-0.084367
Trial2	1	1	blindfold	counterclockwise	practice	Guided	1	-0.5	-0.5	4.055679	0.29803	-1.45059	-0.015418	0.933633560900408	-4.630516	-1.436405	-0.275207
Trial2	1	1	blindfold	counterclockwise	practice	Guided	1	-0.5	-0.5	4.075684	0.29775	-1.45061	-0.015415	0.93339577823905	-4.891614	-1.131715	-0.048587
Trial2	1	1	blindfold	counterclockwise	practice	Guided	1	-0.5	-0.5	4.095673	0.2977	-1.4506	-0.015408	0.933356671997842	-4.933061	-0.924357	0.168189
Trial2	1	1	blindfold	counterclockwise	practice	Guided	1	-0.5	-0.5	4.115677	0.29768	-1.45058	-0.015398	0.933344773512404	-4.964685	-0.780476	0.26744
Trial2	1	1	blindfold	counterclockwise	practice	Guided	1	-0.5	-0.5	4.135681	0.29764	-1.45056	-0.015389	0.933315265642433	-5.26226	-0.831257	0.251321
Trial2	1	1	blindfold	counterclockwise	practice	Guided	1	-0.5	-0.5	4.155685	0.29753	-1.45055	-0.015378	0.933226969824278	-5.617925	-0.810098	0.130478
Trial2	1	1	blindfold	counterclockwise	practice	Guided	1	-0.5	-0.5	4.175674	0.29718	-1.45052	-0.015378	0.932927880997988	-5.986096	-0.691608	0.019924
Trial2	1	1	blindfold	counterclockwise	practice	Guided	1	-0.5	-0.5	4.195679	0.29714	-1.4505	-0.015382	0.93289162809903	-5.73772	-0.72123	-0.047793
Trial2	1	1	blindfold	counterclockwise	practice	Guided	1	-0.5	-0.5	4.215683	0.29716	-1.45049	-0.015388	0.932905598487891	-5.210892	-0.835489	-0.160712
Trial2	1	1	blindfold	counterclockwise	practice	Guided	1	-0.5	-0.5	4.235672	0.29725	-1.45049	-0.015396	0.932978351092961	-4.96261	-0.962443	-0.135928
Trial2	1	1	blindfold	counterclockwise	practice	Guided	1	-0.5	-0.5	4.255676	0.29734	-1.45049	-0.015419	0.933043316419591	-5.063714	-1.038615	-0.254234
Trial2	1	1	blindfold	counterclockwise	practice	Guided	1	-0.5	-0.5	4.275681	0.29733	-1.45051	-0.015429	0.933029565885591	-5.727526	-1.250205	-0.34588
Trial2	1	1	blindfold	counterclockwise	practice	Guided	1	-0.5	-0.5	4.295685	0.29727	-1.45051	-0.015426	0.932979857599233	-5.884391	-1.008993	-0.055047
Trial2	1	1	blindfold	counterclockwise	practice	Guided	1	-0.5	-0.5	4.315674	0.29722	-1.45051	-0.015426	0.932937123796063	-5.884391	-1.008993	-0.055047
Trial2	1	1	blindfold	counterclockwise	practice	Guided	1	-0.5	-0.5	4.335678	0.29719	-1.45047	-0.015401	0.932924489744899	-6.019004	-0.403747	0.417623
Trial2	1	1	blindfold	counterclockwise	practice	Guided	1	-0.5	-0.5	4.355682	0.29718	-1.45047	-0.015367	0.932933595066617	-6.066452	-0.42912	0.385855
Trial2	1	1	blindfold	counterclockwise	practice	Guided	1	-0.5	-0.5	4.375687	0.29696	-1.45044	-0.015348	0.932755485776648	-6.617174	-0.6872	0.351036
Trial2	1	1	blindfold	counterclockwise	practice	Guided	1	-0.5	-0.5	4.395676	0.29683	-1.45042	-0.015334	0.932651691291317	-6.623262	-0.636418	0.383834
Trial2	1	1	blindfold	counterclockwise	practice	Guided	1	-0.5	-0.5	4.41568	0.29681	-1.45041	-0.015322	0.932640842874567	-6.224177	-0.64065	0.332111
Trial2	1	1	blindfold	counterclockwise	practice	Guided	1	-0.5	-0.5	4.435684	0.29683	-1.45041	-0.01531	0.932664163560318	-5.972803	-0.653346	0.292953
Trial2	1	1	blindfold	counterclockwise	practice	Guided	1	-0.5	-0.5	4.455673	0.29688	-1.4504	-0.0153	0.932712085875435	-6.021813	-0.678736	0.203331
Trial2	1	1	blindfold	counterclockwise	practice	Guided	1	-0.5	-0.5	4.475677	0.29689	-1.4504	-0.015296	0.932722719851839	-6.428241	-1.01728	0.132744
Trial2	1	1	blindfold	counterclockwise	practice	Guided	1	-0.5	-0.5	4.495682	0.29688	-1.45041	-0.015291	0.932716763069716	-6.368894	-1.004585	0.194419
Trial2	1	1	blindfold	counterclockwise	practice	Guided	1	-0.5	-0.5	4.515686	0.29688	-1.45041	-0.015281	0.932721959650163	-5.910062	-0.890326	0.175308
Trial2	1	1	blindfold	counterclockwise	practice	Guided	1	-0.5	-0.5	4.535675	0.29697	-1.45042	-0.015267	0.93280610562863	-5.283774	-0.915717	0.234917
Trial2	1	1	blindfold	counterclockwise	practice	Guided	1	-0.5	-0.5	4.555679	0.29721	-1.45042	-0.015111	0.933092220599578	-4.769514	-0.886095	0.377837
Trial2	1	1	blindfold	counterclockwise	practice	Guided	1	-0.5	-0.5	4.575684	0.29757	-1.45042	-0.014988	0.933463727071718	-4.860954	-0.860704	0.696974
Trial2	1	1	blindfold	counterclockwise	practice	Guided	1	-0.5	-0.5	4.595673	0.29756	-1.45043	-0.014956	0.933471824086436	-5.099649	-0.996121	0.590142
Trial2	1	1	blindfold	counterclockwise	practice	Guided	1	-0.5	-0.5	4.615677	0.29753	-1.45044	-0.014936	0.933456575111744	-5.178012	-1.025744	0.529841
Trial2	1	1	blindfold	counterclockwise	practice	Guided	1	-0.5	-0.5	4.635681	0.29752	-1.45044	-0.014893	0.933470364821222	-5.01552	-0.792995	0.668102
Trial2	1	1	blindfold	counterclockwise	practice	Guided	1	-0.5	-0.5	4.655685	0.29753	-1.45043	-0.014268	0.933803870660246	-4.531059	-0.729518	0.872631
Trial2	1	1	blindfold	counterclockwise	practice	Guided	1	-0.5	-0.5	4.675674	0.29792	-1.4504	-0.013593	0.934488137144483	-3.485927	-0.797227	0.818637
Trial2	1	1	blindfold	counterclockwise	practice	Guided	1	-0.5	-0.5	4.695679	0.29818	-1.45041	-0.012787	0.935129853329952	-3.251124	-0.881863	0.754355
Trial2	1	1	blindfold	counterclockwise	practice	Guided	1	-0.5	-0.5	4.715683	0.29832	-1.45043	-0.011963	0.935678859396274	-3.326681	-0.907254	0.57019
Trial2	1	1	blindfold	counterclockwise	practice	Guided	1	-0.5	-0.5	4.735672	0.29832	-1.45046	-0.011309	0.936020143374871	-3.52596	-1.046903	0.454758
Trial2	1	1	blindfold	counterclockwise	practice	Guided	1	-0.5	-0.5	4.755676	0.29826	-1.4505	-0.010241	0.936527047667391	-3.670672	-1.059598	0.498076
Trial2	1	1	blindfold	counterclockwise	practice	Guided	1	-0.5	-0.5	4.775681	0.29827	-1.45047	-0.0095197	0.936912986686453	-2.941981	-0.792995	0.719073
Trial2	1	1	blindfold	counterclockwise	practice	Guided	1	-0.5	-0.5	4.795685	0.29851	-1.45043	-0.008602099	0.937598069907967	-1.985472	-0.763372	0.645225
Trial2	1	1	blindfold	counterclockwise	practice	Guided	1	-0.5	-0.5	4.815674	0.29893	-1.45039	-0.0074709	0.93854890255065	-1.144989	-0.742213	0.597365
Trial2	1	1	blindfold	counterclockwise	practice	Guided	1	-0.5	-0.5	4.835678	0.29935	-1.45037	-0.0060469	0.939654232681645	-0.499948	-0.716823	0.616649
Trial2	1	1	blindfold	counterclockwise	practice	Guided	1	-0.5	-0.5	4.855682	0.2997	-1.45036	-0.0024309	0.941857253720506	0.010077	-0.657577	0.574659
Trial2	1	1	blindfold	counterclockwise	practice	Guided	1	-0.5	-0.5	4.875687	0.30013	-1.45038	-0.00058918	0.943196267718591	0.153263	-0.856472	0.298094
Trial2	1	1	blindfold	counterclockwise	practice	Guided	1	-0.5	-0.5	4.895676	0.30011	-1.45038	0.0013209	0.94419207611295	0.344315	-0.598332	0.3254
Trial2	1	1	blindfold	counterclockwise	practice	Guided	1	-0.5	-0.5	4.91568	0.30019	-1.45032	0.0033758	0.945352439436215	0.960176	-0.505229	0.369316
Trial2	1	1	blindfold	counterclockwise	practice	Guided	1	-0.5	-0.5	4.935684	0.30045	-1.45025	0.0053513	0.946625656895191	1.731295	-0.399316	0.297257
Trial2	1	1	blindfold	counterclockwise	practice	Guided	1	-0.5	-0.5	4.955673	0.30083	-1.45021	0.0085251	0.948644546918728	2.58603	-0.424597	0.198267
Trial2	1	1	blindfold	counterclockwise	practice	Guided	1	-0.5	-0.5	4.975677	0.30164	-1.45028	0.009347199	0.949769059026647	4.014067	-0.576887	0.064209
Trial2	1	1	blindfold	counterclockwise	practice	Guided	1	-0.5	-0.5	4.995682	0.30195	-1.45029	0.0097272	0.950234514625983	4.39778	-0.619205	0.120478
Trial2	1	1	blindfold	counterclockwise	practice	Guided	1	-0.5	-0.5	5.015686	0.30215	-1.45032	0.0097213	0.950400149172816	4.485117	-0.881577	-0.088345
Trial2	1	1	blindfold	counterclockwise	practice	Guided	1	-0.5	-0.5	5.035675	0.3022	-1.45034	0.0096306	0.950393692999034	4.766263	-1.000067	-0.529463
Trial2	1	1	blindfold	counterclockwise	practice	Guided	1	-0.5	-0.5	5.055679	0.30231	-1.45038	0.0089878	0.95014206755228	5.391977	-1.14818	-0.934212
Trial2	1	1	blindfold	counterclockwise	practice	Guided	1	-0.5	-0.5	5.075684	0.30299	-1.45051	0.008949701	0.950695939307725	7.199753	-0.966213	-0.287442
Trial2	1	1	blindfold	counterclockwise	practice	Guided	1	-0.5	-0.5	5.095673	0.30346	-1.4505	0.0089759	0.951106955752818	8.1875	-0.665755	0.271801
Trial2	1	1	blindfold	counterclockwise	practice	Guided	1	-0.5	-0.5	5.115677	0.30394	-1.45048	0.0090589	0.951556874009704	9.072307	-0.335614	0.750302
Trial2	1	1	blindfold	counterclockwise	practice	Guided	1	-0.5	-0.5	5.135681	0.30438	-1.45041	0.0093552	0.952087129993039	9.692749	0.041058	1.080711
Trial2	1	1	blindfold	counterclockwise	practice	Guided	1	-0.5	-0.5	5.155685	0.30479	-1.45023	0.01181	0.953748631679094	10.35671	0.595363	1.606923
Trial2	1	1	blindfold	counterclockwise	practice	Guided	1	-0.5	-0.5	5.175674	0.3054	-1.44946	0.01368	0.955267672246513	11.6876	2.055334	1.894558
Trial2	1	1	blindfold	counterclockwise	practice	Guided	1	-0.5	-0.5	5.195679	0.30578	-1.44918	0.015699	0.956674895521521	12.63535	1.78873	1.9185
Trial2	1	1	blindfold	counterclockwise	practice	Guided	1	-0.5	-0.5	5.215683	0.30619	-1.44913	0.018076	0.958303205135917	13.07314	1.568677	2.172106
Trial2	1	1	blindfold	counterclockwise	practice	Guided	1	-0.5	-0.5	5.235672	0.30652	-1.44924	0.020469	0.959876276960958	13.74522	0.760403	1.644915
Trial2	1	1	blindfold	counterclockwise	practice	Guided	1	-0.5	-0.5	5.255676	0.30686	-1.44952	0.025134	0.962698695522401	14.39076	0.379471	1.39272
Trial2	1	1	blindfold	counterclockwise	practice	Guided	1	-0.5	-0.5	5.275681	0.30739	-1.44968	0.028539	0.965003675539025	14.92378	0.82799	2.641814
Trial2	1	1	blindfold	counterclockwise	practice	Guided	1	-0.5	-0.5	5.295685	0.30741	-1.44961	0.032787	0.967353553323777	14.14312	1.048043	2.745189
Trial2	1	1	blindfold	counterclockwise	practice	Guided	1	-0.5	-0.5	5.315674	0.30702	-1.44954	0.037629	0.969704200655856	12.3777	0.751817	2.415028
Trial2	1	1	blindfold	counterclockwise	practice	Guided	1	-0.5	-0.5	5.335678	0.3063	-1.4496	0.043184	0.972197778143041	10.70199	0.586777	2.160775
Trial2	1	1	blindfold	counterclockwise	practice	Guided	1	-0.5	-0.5	5.355682	0.30542	-1.44967	0.057102	0.979318121590246	9.213715	0.646022	2.251825
Trial2	1	1	blindfold	counterclockwise	practice	Guided	1	-0.5	-0.5	5.375687	0.30413	-1.44963	0.065946	0.983320858109505	7.322838	0.629095	2.376869
Trial2	1	1	blindfold	counterclockwise	practice	Guided	1	-0.5	-0.5	5.395676	0.30367	-1.44967	0.075798	0.988649985486159	6.224916	0.476698	2.413286
Trial2	1	1	blindfold	counterclockwise	practice	Guided	1	-0.5	-0.5	5.41568	0.30312	-1.44975	0.0872	0.99488971999686	4.802275	0.468122	2.176657
Trial2	1	1	blindfold	counterclockwise	practice	Guided	1	-0.5	-0.5	5.435684	0.30244	-1.44979	0.09930299	1.0015358257618	3.400646	0.324133	1.786704
Trial2	1	1	blindfold	counterclockwise	practice	Guided	1	-0.5	-0.5	5.455673	0.30178	-1.44982	0.12506	1.01663717162292	2.370852	0.357895	1.274745
Trial2	1	1	blindfold	counterclockwise	practice	Guided	1	-0.5	-0.5	5.475677	0.30102	-1.44997	0.13817	1.02415525605561	2.226928	0.112403	0.161401
Trial2	1	1	blindfold	counterclockwise	practice	Guided	1	-0.5	-0.5	5.495682	0.30106	-1.45003	0.15019	1.03171904495164	2.426705	-0.221906	-0.261183
Trial2	1	1	blindfold	counterclockwise	practice	Guided	1	-0.5	-0.5	5.515686	0.30116	-1.4501	0.16148	1.03894807066462	2.375113	-0.289533	-0.557723
Trial2	1	1	blindfold	counterclockwise	practice	Guided	1	-0.5	-0.5	5.535675	0.30118	-1.45015	0.17115	1.04514674642249	2.255908	-0.382535	-0.925254
Trial2	1	1	blindfold	counterclockwise	practice	Guided	1	-0.5	-0.5	5.555679	0.30112	-1.45022	0.18649	1.0550174379402	1.928852	-0.488273	-0.97483
Trial2	1	1	blindfold	counterclockwise	practice	Guided	1	-0.5	-0.5	5.575684	0.30084	-1.45036	0.19182	1.05828145797382	1.449923	-0.763336	-1.105129
Trial2	1	1	blindfold	counterclockwise	practice	Guided	1	-0.5	-0.5	5.595673	0.30074	-1.45036	0.19589	1.06087107500898	1.337787	-0.539051	-1.138778
Trial2	1	1	blindfold	counterclockwise	practice	Guided	1	-0.5	-0.5	5.615677	0.30067	-1.45031	0.19857	1.06257823651415	1.25393	-0.649073	-1.018407
Trial2	1	1	blindfold	counterclockwise	practice	Guided	1	-0.5	-0.5	5.635681	0.30061	-1.45029	0.20024	1.06363172225726	1.102773	-0.437448	-0.765434
Trial2	1	1	blindfold	counterclockwise	practice	Guided	1	-0.5	-0.5	5.655685	0.30053	-1.45023	0.20135	1.0643026517752	0.850011	-0.289231	-0.702765
Trial2	1	1	blindfold	counterclockwise	practice	Guided	1	-0.5	-0.5	5.675674	0.30032	-1.45008	0.20115	1.0640128872169	0.48612	0.172106	-0.473364
Trial2	1	1	blindfold	counterclockwise	practice	Guided	1	-0.5	-0.5	5.695679	0.30026	-1.44993	0.20066	1.06364492304414	0.396902	0.142439	-0.473658
Trial2	1	1	blindfold	counterclockwise	practice	Guided	1	-0.5	-0.5	5.715683	0.30022	-1.44991	0.19993	1.06313407894985	0.342709	0.243961	-0.375396
Trial2	1	1	blindfold	counterclockwise	practice	Guided	1	-0.5	-0.5	5.735672	0.30018	-1.44989	0.19911	1.06256426035443	0.273705	0.171956	-0.24849
Trial2	1	1	blindfold	counterclockwise	practice	Guided	1	-0.5	-0.5	5.755676	0.30012	-1.44992	0.19705	1.0611647831909	0.145326	0.053445	-0.179358
Trial2	1	1	blindfold	counterclockwise	practice	Guided	1	-0.5	-0.5	5.775681	0.30006	-1.45001	0.19568	1.06022010067323	0.063496	0.108453	-0.322208
Trial2	1	1	blindfold	counterclockwise	practice	Guided	1	-0.5	-0.5	5.795685	0.30007	-1.44998	0.19415	1.05922434307464	0.226791	0.112646	-0.292688
Trial2	1	1	blindfold	counterclockwise	practice	Guided	1	-0.5	-0.5	5.815674	0.30011	-1.44994	0.1923	1.05804316127156	0.310462	0.091455	-0.448096
Trial2	1	1	blindfold	counterclockwise	practice	Guided	1	-0.5	-0.5	5.835678	0.30014	-1.44995	0.19025	1.05672565576038	0.295614	0.040655	-0.507849
Trial2	1	1	blindfold	counterclockwise	practice	Guided	1	-0.5	-0.5	5.855682	0.30014	-1.44997	0.18506	1.05334289421123	0.250578	0.0025603	-0.413112
Trial2	1	1	blindfold	counterclockwise	practice	Guided	1	-0.5	-0.5	5.875687	0.30011	-1.45003	0.18219	1.05145576666379	0.298591	0.019505	-0.309508
Trial2	1	1	blindfold	counterclockwise	practice	Guided	1	-0.5	-0.5	5.895676	0.30011	-1.44998	0.17906	1.04942771633278	0.223828	0.095653	-0.330085
Trial2	1	1	blindfold	counterclockwise	practice	Guided	1	-0.5	-0.5	5.91568	0.30012	-1.44997	0.17584	1.04735462032007	0.22955	-0.027076	-0.182524
Trial2	1	1	blindfold	counterclockwise	practice	Guided	1	-0.5	-0.5	5.935684	0.30012	-1.44997	0.17264	1.04529257726258	0.192637	0.099854	-0.159131
Trial2	1	1	blindfold	counterclockwise	practice	Guided	1	-0.5	-0.5	5.955673	0.30011	-1.44996	0.16607	1.04106929442201	0.170785	-0.018657	-0.1686
Trial2	1	1	blindfold	counterclockwise	practice	Guided	1	-0.5	-0.5	5.975677	0.30006	-1.45	0.16268	1.03886514643739	0.098527	0.091361	-0.151206
Trial2	1	1	blindfold	counterclockwise	practice	Guided	1	-0.5	-0.5	5.995682	0.30005	-1.44997	0.15946	1.03680641259226	0.123166	0.03633	-0.023749
Trial2	1	1	blindfold	counterclockwise	practice	Guided	1	-0.5	-0.5	6.015686	0.30006	-1.44996	0.15649	1.03492759534284	0.187583	0.252119	0.109898
Trial2	1	1	blindfold	counterclockwise	practice	Guided	1	-0.5	-0.5	6.035675	0.30008	-1.4499	0.15379	1.03323248539526	0.181967	0.239348	0.218898
Trial2	1	1	blindfold	counterclockwise	practice	Guided	1	-0.5	-0.5	6.055679	0.30008	-1.44988	0.14969	1.03064305534432	0.101242	0.171585	0.31564
Trial2	1	1	blindfold	counterclockwise	practice	Guided	1	-0.5	-0.5	6.075684	0.29999	-1.44983	0.14829	1.02969118298403	-0.092998	0.349132	0.280323
Trial2	1	1	blindfold	counterclockwise	practice	Guided	1	-0.5	-0.5	6.095673	0.29994	-1.44982	0.14729	1.02902299323687	-0.186706	0.412514	0.283875
Trial2	1	1	blindfold	counterclockwise	practice	Guided	1	-0.5	-0.5	6.115677	0.29991	-1.4498	0.14677	1.02867266700454	-0.206134	0.370073	0.316438
Trial2	1	1	blindfold	counterclockwise	practice	Guided	1	-0.5	-0.5	6.135681	0.2999	-1.44981	0.14663	1.02857685439087	-0.164586	0.306503	0.289714
Trial2	1	1	blindfold	counterclockwise	practice	Guided	1	-0.5	-0.5	6.155685	0.29991	-1.44984	0.14679	1.02868524030679	-0.095534	0.289495	0.24622
Trial2	1	1	blindfold	counterclockwise	practice	Guided	1	-0.5	-0.5	6.175674	0.29997	-1.44987	0.14683	1.02875703725976	3.9986E-05	0.280888	0.059993
Trial2	1	1	blindfold	counterclockwise	practice	Guided	1	-0.5	-0.5	6.195679	0.3	-1.44987	0.14683	1.02878035101263	0.069688	0.314662	-0.045772
Trial2	1	1	blindfold	counterclockwise	practice	Guided	1	-0.5	-0.5	6.215683	0.3	-1.44986	0.14681	1.02876777809537	0.041985	0.225719	-0.103573
Trial2	1	1	blindfold	counterclockwise	practice	Guided	1	-0.5	-0.5	6.235672	0.3	-1.44988	0.14676	1.02873634683063	0.015309	0.170653	-0.093
Trial2	1	1	blindfold	counterclockwise	practice	Guided	1	-0.5	-0.5	6.255676	0.3	-1.44991	0.14645	1.02854147769124	-0.032506	0.085976	-0.11643
Trial2	1	1	blindfold	counterclockwise	practice	Guided	1	-0.5	-0.5	6.275681	0.30002	-1.44995	0.14622	1.02841251540192	0.124296	0.136706	-0.1294
Trial2	1	1	blindfold	counterclockwise	practice	Guided	1	-0.5	-0.5	6.295685	0.30006	-1.44994	0.14602	1.028317968436	0.217959	0.149362	-0.04889
Trial2	1	1	blindfold	counterclockwise	practice	Guided	1	-0.5	-0.5	6.315674	0.30009	-1.44992	0.14589	1.02825963314552	0.215332	0.170473	0.0014586
Trial2	1	1	blindfold	counterclockwise	practice	Guided	1	-0.5	-0.5	6.335678	0.30009	-1.44991	0.14577	1.02818426129887	0.102517	0.216972	-0.058959
Trial2	1	1	blindfold	counterclockwise	practice	Guided	1	-0.5	-0.5	6.355682	0.30006	-1.4499	0.14541	1.02793486162474	-0.057011	0.212679	-0.163779
Trial2	1	1	blindfold	counterclockwise	practice	Guided	1	-0.5	-0.5	6.375687	0.29994	-1.44987	0.14527	1.0277535442038	-0.165584	0.284472	-0.043085
Trial2	1	1	blindfold	counterclockwise	practice	Guided	1	-0.5	-0.5	6.395676	0.29993	-1.44986	0.14524	1.02772694072441	-0.087473	0.225155	-0.0012521
Trial2	1	1	blindfold	counterclockwise	practice	Guided	1	-0.5	-0.5	6.41568	0.29994	-1.44987	0.14524	1.02773471160491	-0.031605	0.263171	0.039442
Trial2	1	1	blindfold	counterclockwise	practice	Guided	1	-0.5	-0.5	6.435684	0.29995	-1.44987	0.14524	1.02774250572047	0.023009	0.225018	0.016988
Trial2	1	1	blindfold	counterclockwise	practice	Guided	1	-0.5	-0.5	6.455673	0.29996	-1.44988	0.14524	1.02775029987448	-0.025018	0.212266	-0.0022842
Trial2	1	1	blindfold	counterclockwise	practice	Guided	1	-0.5	-0.5	6.475677	0.29996	-1.44988	0.14524	1.02775029987448	-0.029874	0.22907	0.0058753
Trial2	1	1	blindfold	counterclockwise	practice	Guided	1	-0.5	-0.5	6.495682	0.29996	-1.44988	0.14523	1.02774403190972	0.050546	0.229005	0.0015652
Trial2	1	1	blindfold	counterclockwise	practice	Guided	1	-0.5	-0.5	6.515686	0.29998	-1.44988	0.14523	1.02775959723087	0.062196	0.237397	-0.052503
Trial2	1	1	blindfold	counterclockwise	practice	Guided	1	-0.5	-0.5	6.535675	0.29999	-1.44988	0.14523	1.02776736835024	-0.0042703	0.195013	-0.060084
Trial2	1	1	blindfold	counterclockwise	practice	Guided	1	-0.5	-0.5	6.555679	0.29999	-1.44988	0.1452	1.02774852781687	-0.018459	0.224573	-0.043973
Trial2	1	1	blindfold	counterclockwise	practice	Guided	1	-0.5	-0.5	6.575684	0.29998	-1.44988	0.14516	1.02771563959801	-0.134764	0.237135	-0.13722
Trial2	1	1	blindfold	counterclockwise	practice	Guided	1	-0.5	-0.5	6.595673	0.29996	-1.44988	0.14511	1.02766869931312	-0.162249	0.262457	-0.105899
Trial2	1	1	blindfold	counterclockwise	practice	Guided	1	-0.5	-0.5	6.615677	0.29995	-1.44987	0.14504	1.02761695086223	-0.155841	0.275079	-0.143389
Trial2	1	1	blindfold	counterclockwise	practice	Guided	1	-0.5	-0.5	6.635681	0.29994	-1.44988	0.14491	1.02752756932467	-0.133156	0.220002	-0.150604
Trial2	1	1	blindfold	counterclockwise	practice	Guided	1	-0.5	-0.5	6.655685	0.29993	-1.44989	0.14452	1.02727505802417	-0.181574	0.253799	-0.161443
Trial2	1	1	blindfold	counterclockwise	practice	Guided	1	-0.5	-0.5	6.675674	0.29989	-1.44989	0.14425	1.02707453485203	-0.237299	0.173268	-0.186405
Trial2	1	1	blindfold	counterclockwise	practice	Guided	1	-0.5	-0.5	6.695679	0.29987	-1.4499	0.1439	1.02683945124261	-0.291411	0.207069	-0.187938
Trial2	1	1	blindfold	counterclockwise	practice	Guided	1	-0.5	-0.5	6.715683	0.29987	-1.44989	0.14353	1.02660746914692	-0.279504	0.253556	-0.157848
Trial2	1	1	blindfold	counterclockwise	practice	Guided	1	-0.5	-0.5	6.735672	0.29987	-1.44988	0.14317	1.02638184286979	-0.259567	0.270413	-0.110532
Trial2	1	1	blindfold	counterclockwise	practice	Guided	1	-0.5	-0.5	6.755676	0.29986	-1.44986	0.14276	1.02611716194697	-0.334227	0.342263	-0.042824
Trial2	1	1	blindfold	counterclockwise	practice	Guided	1	-0.5	-0.5	6.775681	0.29975	-1.44983	0.14272	1.02600636447295	-0.717833	0.295525	-0.032906
Trial2	1	1	blindfold	counterclockwise	practice	Guided	1	-0.5	-0.5	6.795685	0.29969	-1.44984	0.14272	1.02595960262289	-0.846717	0.325064	-0.039454
Trial2	1	1	blindfold	counterclockwise	practice	Guided	1	-0.5	-0.5	6.815674	0.29963	-1.44984	0.14272	1.02591281892062	-0.929237	0.329203	-0.081494
Trial2	1	1	blindfold	counterclockwise	practice	Guided	1	-0.5	-0.5	6.835678	0.2996	-1.44984	0.14271	1.02588318666948	-0.918253	0.341806	-0.034665
Trial2	1	1	blindfold	counterclockwise	practice	Guided	1	-0.5	-0.5	6.855682	0.29959	-1.44984	0.14271	1.02587538184404	-0.928384	0.396717	-0.098252
Trial2	1	1	blindfold	counterclockwise	practice	Guided	1	-0.5	-0.5	6.875687	0.29956	-1.4498	0.14271	1.02585201405438	-1.207808	0.472754	0.069227
Trial2	1	1	blindfold	counterclockwise	practice	Guided	1	-0.5	-0.5	6.895676	0.29947	-1.4498	0.14272	1.02578813105881	-1.506247	0.345688	0.140775
Trial2	1	1	blindfold	counterclockwise	practice	Guided	1	-0.5	-0.5	6.91568	0.29932	-1.44981	0.14272	1.02567121024591	-1.77542	0.290586	0.085733
Trial2	1	1	blindfold	counterclockwise	practice	Guided	1	-0.5	-0.5	6.935684	0.29917	-1.44981	0.14271	1.02554805508105	-2.014523	0.294736	-0.031538
Trial2	1	1	blindfold	counterclockwise	practice	Guided	1	-0.5	-0.5	6.955673	0.29905	-1.44981	0.1427	1.02544829211976	-2.119452	0.400434	-0.158788
Trial2	1	1	blindfold	counterclockwise	practice	Guided	1	-0.5	-0.5	6.975677	0.29899	-1.4498	0.1427	1.02540152255176	-2.14213	0.654198	-0.06318
Trial2	1	1	blindfold	counterclockwise	practice	Guided	1	-0.5	-0.5	6.995682	0.29896	-1.44978	0.1427	1.02537816150688	-2.43274	0.675357	0.043992
Trial2	1	1	blindfold	counterclockwise	practice	Guided	1	-0.5	-0.5	7.015686	0.29887	-1.44977	0.1427	1.02530803399769	-2.736226	0.561098	0.05379
Trial2	1	1	blindfold	counterclockwise	practice	Guided	1	-0.5	-0.5	7.035675	0.29872	-1.44977	0.1427	1.02519116945414	-2.922644	0.417134	-0.048113
Trial2	1	1	blindfold	counterclockwise	practice	Guided	1	-0.5	-0.5	7.055679	0.29862	-1.44978	0.14268	1.02510070240143	-2.894466	0.378937	-0.164399
Trial2	1	1	blindfold	counterclockwise	practice	Guided	1	-0.5	-0.5	7.075684	0.29865	-1.44979	0.14267	1.0251178239531	-2.371933	0.332207	-0.188328
Trial2	1	1	blindfold	counterclockwise	practice	Guided	1	-0.5	-0.5	7.095673	0.29875	-1.44979	0.14266	1.02518945579967	-2.096388	0.255952	-0.174336
Trial2	1	1	blindfold	counterclockwise	practice	Guided	1	-0.5	-0.5	7.115677	0.29885	-1.4498	0.14266	1.02526738307215	-2.251089	0.336277	-0.198978
Trial2	1	1	blindfold	counterclockwise	practice	Guided	1	-0.5	-0.5	7.135681	0.29886	-1.4498	0.14265	1.02526890864506	-2.44432	0.480044	-0.166721
Trial2	1	1	blindfold	counterclockwise	practice	Guided	1	-0.5	-0.5	7.155685	0.29881	-1.44979	0.14264	1.02522367660685	-2.786554	0.505381	-0.095764
Trial2	1	1	blindfold	counterclockwise	practice	Guided	1	-0.5	-0.5	7.175674	0.29861	-1.44979	0.14264	1.02506785027418	-3.004133	0.44591	-0.022738
Trial2	1	1	blindfold	counterclockwise	practice	Guided	1	-0.5	-0.5	7.195679	0.29855	-1.44979	0.14265	1.02502738106102	-3.209017	0.437325	0.063544
Trial2	1	1	blindfold	counterclockwise	practice	Guided	1	-0.5	-0.5	7.215683	0.29847	-1.44979	0.14265	1.02496504311373	-3.393143	0.449898	0.092013
Trial2	1	1	blindfold	counterclockwise	practice	Guided	1	-0.5	-0.5	7.235672	0.29836	-1.44979	0.14266	1.02488565501438	-3.774923	0.509018	0.064165
Trial2	1	1	blindfold	counterclockwise	practice	Guided	1	-0.5	-0.5	7.255676	0.2982	-1.44978	0.14269	1.02477982894664	-4.068901	0.58941	0.161781
Trial2	1	1	blindfold	counterclockwise	practice	Guided	1	-0.5	-0.5	7.275681	0.29785	-1.44976	0.14271	1.02451978377547	-4.9908	0.745986	0.406621
Trial2	1	1	blindfold	counterclockwise	practice	Guided	1	-0.5	-0.5	7.295685	0.29759	-1.44975	0.14273	1.02432984826479	-5.634574	0.669814	0.361671
Trial2	1	1	blindfold	counterclockwise	practice	Guided	1	-0.5	-0.5	7.315674	0.29729	-1.44974	0.14273	1.02409627951524	-6.062259	0.690973	0.184849
Trial2	1	1	blindfold	counterclockwise	practice	Guided	1	-0.5	-0.5	7.335678	0.29708	-1.44973	0.14274	1.02393908289677	-6.335045	0.834854	0.116495
Trial2	1	1	blindfold	counterclockwise	practice	Guided	1	-0.5	-0.5	7.355682	0.29693	-1.44971	0.14278	1.02384744223567	-6.543923	1.105689	0.282578
Trial2	1	1	blindfold	counterclockwise	practice	Guided	1	-0.5	-0.5	7.375687	0.29663	-1.44967	0.1428	1.02362649112607	-7.382399	0.767145	0.387906
Trial2	1	1	blindfold	counterclockwise	practice	Guided	1	-0.5	-0.5	7.395676	0.29642	-1.44967	0.14281	1.02346935844973	-7.774561	0.580946	0.212945
Trial2	1	1	blindfold	counterclockwise	practice	Guided	1	-0.5	-0.5	7.41568	0.29624	-1.44967	0.14282	1.02333557247187	-7.915299	0.54286	0.176625
Trial2	1	1	blindfold	counterclockwise	practice	Guided	1	-0.5	-0.5	7.435684	0.29615	-1.44967	0.14284	1.02327810676819	-7.750195	0.690973	0.349003
Trial2	1	1	blindfold	counterclockwise	practice	Guided	1	-0.5	-0.5	7.455673	0.29616	-1.44967	0.14291	1.0233298775501	-7.492802	0.826391	0.635295
Trial2	1	1	blindfold	counterclockwise	practice	Guided	1	-0.5	-0.5	7.475677	0.29622	-1.44965	0.14301	1.0234393790771	-7.677724	1.025285	0.945597
Trial2	1	1	blindfold	counterclockwise	practice	Guided	1	-0.5	-0.5	7.495682	0.29616	-1.44961	0.14334	1.02360007338342	-8.133752	1.241107	1.234991
Trial2	1	1	blindfold	counterclockwise	practice	Guided	1	-0.5	-0.5	7.515686	0.29597	-1.44953	0.14398	1.0238547091153	-8.727993	1.22418	1.452076
Trial2	1	1	blindfold	counterclockwise	practice	Guided	1	-0.5	-0.5	7.535675	0.29573	-1.44946	0.14493	1.02426604748326	-8.96431	1.274961	1.545699
Trial2	1	1	blindfold	counterclockwise	practice	Guided	1	-0.5	-0.5	7.555679	0.29557	-1.44938	0.14874	1.02654528856297	-9.047124	1.664287	1.953959
Trial2	1	1	blindfold	counterclockwise	practice	Guided	1	-0.5	-0.5	7.575684	0.29537	-1.44905	0.15194	1.02841585799304	-9.521879	2.040917	2.535758
Trial2	1	1	blindfold	counterclockwise	practice	Guided	1	-0.5	-0.5	7.595673	0.29525	-1.44901	0.15547	1.03056464107946	-9.675032	1.761618	1.98482
Trial2	1	1	blindfold	counterclockwise	practice	Guided	1	-0.5	-0.5	7.615677	0.29515	-1.44908	0.15907	1.03278111226015	-9.935251	1.795473	1.451062
Trial2	1	1	blindfold	counterclockwise	practice	Guided	1	-0.5	-0.5	7.635681	0.29504	-1.4491	0.16227	1.03474157069175	-10.36387	1.968977	1.202454
Trial2	1	1	blindfold	counterclockwise	practice	Guided	1	-0.5	-0.5	7.655685	0.29484	-1.44906	0.16765	1.03804005696454	-11.04891	1.871645	1.357201
Trial2	1	1	blindfold	counterclockwise	practice	Guided	1	-0.5	-0.5	7.675674	0.29422	-1.44909	0.1695	1.03875678109175	-12.10993	1.76585	0.92554
Trial2	1	1	blindfold	counterclockwise	practice	Guided	1	-0.5	-0.5	7.695679	0.294	-1.44911	0.17057	1.03927865650688	-12.09616	1.842023	0.918025
Trial2	1	1	blindfold	counterclockwise	practice	Guided	1	-0.5	-0.5	7.715683	0.29398	-1.44909	0.17093	1.03949569823375	-11.73889	1.947818	0.990825
Trial2	1	1	blindfold	counterclockwise	practice	Guided	1	-0.5	-0.5	7.735672	0.29405	-1.44906	0.17096	1.0395685302617	-11.79666	2.290593	0.987926
Trial2	1	1	blindfold	counterclockwise	practice	Guided	1	-0.5	-0.5	7.755676	0.29405	-1.44903	0.17101	1.03960079778102	-12.34737	2.468329	0.86357
Trial2	1	1	blindfold	counterclockwise	practice	Guided	1	-0.5	-0.5	7.775681	0.29385	-1.44902	0.17103	1.03946096156659	-12.87908	1.753155	0.538641
Trial2	1	1	blindfold	counterclockwise	practice	Guided	1	-0.5	-0.5	7.795685	0.29381	-1.44903	0.17105	1.03944332729742	-12.29196	1.7193	0.648195
Trial2	1	1	blindfold	counterclockwise	practice	Guided	1	-0.5	-0.5	7.815674	0.29388	-1.44904	0.1711	1.0395290420476	-10.92367	1.655823	0.817816
Trial2	1	1	blindfold	counterclockwise	practice	Guided	1	-0.5	-0.5	7.835678	0.29429	-1.44906	0.17114	1.03986802710135	-9.293243	1.562724	0.823696
Trial2	1	1	blindfold	counterclockwise	practice	Guided	1	-0.5	-0.5	7.855682	0.29499	-1.44908	0.17135	1.04053828887572	-7.849311	1.34267	0.815673
Trial2	1	1	blindfold	counterclockwise	practice	Guided	1	-0.5	-0.5	7.875687	0.29643	-1.44925	0.17153	1.04175490581202	-5.488565	0.75445	0.558002
Trial2	1	1	blindfold	counterclockwise	practice	Guided	1	-0.5	-0.5	7.895676	0.29709	-1.44942	0.17168	1.04235621811104	-4.315074	0.504774	0.347548
Trial2	1	1	blindfold	counterclockwise	practice	Guided	1	-0.5	-0.5	7.91568	0.29771	-1.44955	0.17172	1.04285617527977	-3.278857	0.674042	0.122101
Trial2	1	1	blindfold	counterclockwise	practice	Guided	1	-0.5	-0.5	7.935684	0.29822	-1.44957	0.17172	1.04324632299684	-2.503602	0.779837	0.035073
Trial2	1	1	blindfold	counterclockwise	practice	Guided	1	-0.5	-0.5	7.955673	0.2986	-1.44958	0.17171	1.04353066295168	-2.00794	0.758678	0.013913
Trial2	1	1	blindfold	counterclockwise	practice	Guided	1	-0.5	-0.5	7.975677	0.29914	-1.44959	0.17169	1.04393110928934	-0.94122	0.648651	-0.108461
Trial2	1	1	blindfold	counterclockwise	practice	Guided	1	-0.5	-0.5	7.995682	0.2994	-1.44963	0.17162	1.04408515095235	-0.503327	0.525929	-0.132357
Trial2	1	1	blindfold	counterclockwise	practice	Guided	1	-0.5	-0.5	8.015686	0.29966	-1.44969	0.17147	1.04418776753626	-0.064929	0.475127	-0.177625
Trial2	1	1	blindfold	counterclockwise	practice	Guided	1	-0.5	-0.5	8.035675	0.29987	-1.44975	0.17117	1.04415573717869	0.064232	0.339599	-0.250442
Trial2	1	1	blindfold	counterclockwise	practice	Guided	1	-0.5	-0.5	8.055679	0.30006	-1.44982	0.16993	1.04350477225189	0.147057	0.233723	-0.389096
Trial2	1	1	blindfold	counterclockwise	practice	Guided	1	-0.5	-0.5	8.075684	0.30007	-1.44991	0.169	1.04291561740033	0.07095	0.132062	-0.29608
Trial2	1	1	blindfold	counterclockwise	practice	Guided	1	-0.5	-0.5	8.095673	0.30006	-1.44993	0.16779	1.04213218370381	0.162018	0.102399	-0.431905
Trial2	1	1	blindfold	counterclockwise	practice	Guided	1	-0.5	-0.5	8.115677	0.30008	-1.44994	0.16646	1.04129579381045	0.291994	0.098142	-0.263537
Trial2	1	1	blindfold	counterclockwise	practice	Guided	1	-0.5	-0.5	8.135681	0.30013	-1.44993	0.165	1.04040041390131	0.321725	0.216579	-0.236713
Trial2	1	1	blindfold	counterclockwise	practice	Guided	1	-0.5	-0.5	8.155685	0.30017	-1.44993	0.16214	1.03860551287124	0.440468	-0.024656	-0.12123
Trial2	1	1	blindfold	counterclockwise	practice	Guided	1	-0.5	-0.5	8.175674	0.3002	-1.44994	0.16081	1.03778124492992	0.300116	0.106463	-0.08211
Trial2	1	1	blindfold	counterclockwise	practice	Guided	1	-0.5	-0.5	8.195679	0.30017	-1.44994	0.15951	1.03693079712271	0.258321	0.119134	-0.050584
Trial2	1	1	blindfold	counterclockwise	practice	Guided	1	-0.5	-0.5	8.215683	0.30013	-1.44993	0.15823	1.03608626785662	0.194172	0.220646	-0.120181
Trial2	1	1	blindfold	counterclockwise	practice	Guided	1	-0.5	-0.5	8.235672	0.30011	-1.44991	0.15693	1.03524540865077	0.224791	0.15712	-0.094306
Trial2	1	1	blindfold	counterclockwise	practice	Guided	1	-0.5	-0.5	8.255676	0.30013	-1.44991	0.15454	1.03374592962466	0.44647	0.190921	-0.074532
Trial2	1	1	blindfold	counterclockwise	practice	Guided	1	-0.5	-0.5	8.275681	0.30031	-1.44992	0.15342	1.0331765442317	0.776588	0.101972	-0.082833
Trial2	1	1	blindfold	counterclockwise	practice	Guided	1	-0.5	-0.5	8.295685	0.30038	-1.44995	0.15239	1.03257970497426	0.822958	0.089253	-0.118281
Trial2	1	1	blindfold	counterclockwise	practice	Guided	1	-0.5	-0.5	8.315674	0.30042	-1.44995	0.15132	1.03193502264082	0.867398	0.059604	-0.120158
Trial2	1	1	blindfold	counterclockwise	practice	Guided	1	-0.5	-0.5	8.335678	0.30047	-1.44996	0.15058	1.03150692396969	1.10561	0.18653	0.018204
Trial2	1	1	blindfold	counterclockwise	practice	Guided	1	-0.5	-0.5	8.355682	0.30054	-1.44993	0.14975	1.03103799492786	1.268759	0.216099	0.051777
Trial2	1	1	blindfold	counterclockwise	practice	Guided	1	-0.5	-0.5	8.375687	0.30069	-1.44992	0.1497	1.03112296051534	1.373763	0.207541	0.002479
Trial2	1	1	blindfold	counterclockwise	practice	Guided	1	-0.5	-0.5	8.395676	0.3007	-1.44991	0.1497	1.03113073630329	1.408243	0.258258	0.025288
Trial2	1	1	blindfold	counterclockwise	practice	Guided	1	-0.5	-0.5	8.41568	0.30071	-1.4499	0.14975	1.03116998956973	1.636924	0.43167	0.155006
Trial2	1	1	blindfold	counterclockwise	practice	Guided	1	-0.5	-0.5	8.435684	0.30079	-1.44985	0.14994	1.03135185335121	2.305952	0.520469	0.420188
Trial2	1	1	blindfold	counterclockwise	practice	Guided	1	-0.5	-0.5	8.455673	0.30102	-1.44979	0.15071	1.03201576577424	2.77676	0.61778	0.536723
Trial2	1	1	blindfold	counterclockwise	practice	Guided	1	-0.5	-0.5	8.475677	0.30163	-1.44965	0.15122	1.03281078701519	3.892751	0.871688	0.674025
Trial2	1	1	blindfold	counterclockwise	practice	Guided	1	-0.5	-0.5	8.495682	0.30189	-1.44959	0.15182	1.03339097863255	4.346148	0.909775	0.77742
Trial2	1	1	blindfold	counterclockwise	practice	Guided	1	-0.5	-0.5	8.515686	0.30212	-1.44955	0.15267	1.0341057094455	4.925619	1.002874	0.946211
Trial2	1	1	blindfold	counterclockwise	practice	Guided	1	-0.5	-0.5	8.535675	0.30244	-1.44951	0.15361	1.03494731954151	5.759448	1.112901	1.107221
Trial2	1	1	blindfold	counterclockwise	practice	Guided	1	-0.5	-0.5	8.555679	0.30278	-1.44947	0.15553	1.03642429561761	6.510833	1.083278	0.9655
Trial2	1	1	blindfold	counterclockwise	practice	Guided	1	-0.5	-0.5	8.575684	0.3037	-1.44946	0.15612	1.03751007101382	8.651635	1.129828	0.753371
Trial2	1	1	blindfold	counterclockwise	practice	Guided	1	-0.5	-0.5	8.595673	0.30422	-1.44946	0.15625	1.03799511384866	9.718153	1.002874	0.637025
Trial2	1	1	blindfold	counterclockwise	practice	Guided	1	-0.5	-0.5	8.615677	0.30471	-1.44947	0.15627	1.03838744924293	10.82269	1.083278	0.304066
Trial2	1	1	blindfold	counterclockwise	practice	Guided	1	-0.5	-0.5	8.635681	0.30527	-1.44947	0.15628	1.03882780273725	12.09661	1.04096	0.228426
Trial2	1	1	blindfold	counterclockwise	practice	Guided	1	-0.5	-0.5	8.655685	0.30582	-1.44947	0.15628	1.03925420673772	12.87864	1.239855	0.206099
Trial2	1	1	blindfold	counterclockwise	practice	Guided	1	-0.5	-0.5	8.675674	0.30637	-1.44943	0.15625	1.03966178320194	12.43806	1.688426	-0.335849
Trial2	1	1	blindfold	counterclockwise	practice	Guided	1	-0.5	-0.5	8.695679	0.30621	-1.4494	0.1562	1.03950611507916	10.65919	1.789989	-0.660005
Trial2	1	1	blindfold	counterclockwise	practice	Guided	1	-0.5	-0.5	8.715683	0.30553	-1.44937	0.15566	1.03863787710861	8.382707	1.591094	-1.355353
Trial2	1	1	blindfold	counterclockwise	practice	Guided	1	-0.5	-0.5	8.735672	0.30448	-1.44933	0.15351	1.03646679744821	6.502372	1.286405	-2.82614
Trial2	1	1	blindfold	counterclockwise	practice	Guided	1	-0.5	-0.5	8.755676	0.30346	-1.44939	0.14033	1.02740959982791	5.048531	0.723575	-3.853241
Trial2	1	1	blindfold	counterclockwise	practice	Guided	1	-0.5	-0.5	8.775681	0.30199	-1.44971	0.12848	1.01890876785434	3.424831	0.037979	-4.576043
Trial2	1	1	blindfold	counterclockwise	practice	Guided	1	-0.5	-0.5	8.795685	0.30172	-1.44996	0.11283	1.0091162244046	3.444935	0.126853	-4.253136
Trial2	1	1	blindfold	counterclockwise	practice	Guided	1	-0.5	-0.5	8.815674	0.30167	-1.45003	0.094657	0.998144160422641	3.299684	0.21143	-3.949749
Trial2	1	1	blindfold	counterclockwise	practice	Guided	1	-0.5	-0.5	8.835678	0.30163	-1.44998	0.07328	0.985525544514258	2.827606	-0.203267	-3.528448
Trial2	1	1	blindfold	counterclockwise	practice	Guided	1	-0.5	-0.5	8.855682	0.30145	-1.45001	0.026126	0.958713040530886	2.128021	0.321456	-2.9295
Trial2	1	1	blindfold	counterclockwise	practice	Guided	1	-0.5	-0.5	8.875687	0.30066	-1.44994	-8.0477E-05	0.943915243937075	0.664488	0.240978	-1.763263
Trial2	1	1	blindfold	counterclockwise	practice	Guided	1	-0.5	-0.5	8.895676	0.30031	-1.44989	-0.026138	0.930075947628292	0.238524	0.507489	-1.181505
Trial2	1	1	blindfold	counterclockwise	practice	Guided	1	-0.5	-0.5	8.91568	0.30015	-1.44982	-0.052391	0.916839027759655	0.409686	0.278882	-0.867859
Trial2	1	1	blindfold	counterclockwise	practice	Guided	1	-0.5	-0.5	8.935684	0.30015	-1.44977	-0.07932299	0.903996199996231	0.440088	0.646991	-0.496384
Trial2	1	1	blindfold	counterclockwise	practice	Guided	1	-0.5	-0.5	8.955673	0.30021	-1.44972	-0.13169	0.880901982078299	0.522554	0.503102	-0.486284
Trial2	1	1	blindfold	counterclockwise	practice	Guided	1	-0.5	-0.5	8.975677	0.30018	-1.44979	-0.15709	0.87056032880238	0.210085	0.524108	-0.360431
Trial2	1	1	blindfold	counterclockwise	practice	Guided	1	-0.5	-0.5	8.995682	0.30014	-1.4498	-0.18214	0.860964012915668	0.254133	0.358971	-0.162174
Trial2	1	1	blindfold	counterclockwise	practice	Guided	1	-0.5	-0.5	9.015686	0.30011	-1.4498	-0.20681	0.852136379520834	0.352019	0.481608	-0.168511
Trial2	1	1	blindfold	counterclockwise	practice	Guided	1	-0.5	-0.5	9.035675	0.30014	-1.44976	-0.23103	0.844137972415579	0.339767	0.600047	-0.194339
Trial2	1	1	blindfold	counterclockwise	practice	Guided	1	-0.5	-0.5	9.055679	0.30018	-1.44976	-0.27864	0.830233859908275	0.540249	0.511093	0.022359
Trial2	1	1	blindfold	counterclockwise	practice	Guided	1	-0.5	-0.5	9.075684	0.30017	-1.44977	-0.30176	0.824361041294515	0.235526	0.430532	0.115905
Trial2	1	1	blindfold	counterclockwise	practice	Guided	1	-0.5	-0.5	9.095673	0.30012	-1.44978	-0.32345	0.819366774364412	0.139039	0.510844	0.271009
Trial2	1	1	blindfold	counterclockwise	practice	Guided	1	-0.5	-0.5	9.115677	0.30009	-1.44974	-0.34434	0.815091424475068	0.25848	0.752025	0.099951
Trial2	1	1	blindfold	counterclockwise	practice	Guided	1	-0.5	-0.5	9.135681	0.30007	-1.44971	-0.36497	0.811384672405831	0.081064	0.451536	0.461498
Trial2	1	1	blindfold	counterclockwise	practice	Guided	1	-0.5	-0.5	9.155685	0.30005	-1.44971	-0.40314	0.805891985823043	0.167544	0.603844	0.423402
Trial2	1	1	blindfold	counterclockwise	practice	Guided	1	-0.5	-0.5	9.175674	0.30007	-1.4497	-0.42007	0.804052729258918	0.034221	0.553046	0.542883
Trial2	1	1	blindfold	counterclockwise	practice	Guided	1	-0.5	-0.5	9.195679	0.30008	-1.44969	-0.43704	0.802553406336089	0.262801	0.531887	0.578951
Trial2	1	1	blindfold	counterclockwise	practice	Guided	1	-0.5	-0.5	9.215683	0.30009	-1.4497	-0.45244	0.801502299236221	0.178488	0.472611	0.842584
Trial2	1	1	blindfold	counterclockwise	practice	Guided	1	-0.5	-0.5	9.235672	0.30009	-1.44973	-0.46732	0.800757119904042	0.110318	0.45985	0.601222
Trial2	1	1	blindfold	counterclockwise	practice	Guided	1	-0.5	-0.5	9.255676	0.30007	-1.44977	-0.4938	0.800094010201132	0.137409	0.32433	0.594036
Trial2	1	1	blindfold	counterclockwise	practice	Guided	1	-0.5	-0.5	9.275681	0.3	-1.4498	-0.50539	0.800018139799033	-0.035264	0.311433	0.766861
Trial2	1	1	blindfold	counterclockwise	practice	Guided	1	-0.5	-0.5	9.295685	0.29997	-1.4498	-0.51596	0.80012919167636	-0.091256	0.349428	0.726453
Trial2	1	1	blindfold	counterclockwise	practice	Guided	1	-0.5	-0.5	9.315674	0.29997	-1.4498	-0.52542	0.800373774798104	-0.03337	0.400116	0.824791
Trial2	1	1	blindfold	counterclockwise	practice	Guided	1	-0.5	-0.5	9.335678	0.29996	-1.4498	-0.53381	0.800674182513464	-0.130178	0.484639	0.70366
Trial2	1	1	blindfold	counterclockwise	practice	Guided	1	-0.5	-0.5	9.355682	0.29995	-1.44982	-0.54788	0.801381620774604	-0.150914	0.332213	0.8583
Trial2	1	1	blindfold	counterclockwise	practice	Guided	1	-0.5	-0.5	9.375687	0.29993	-1.44981	-0.55367	0.801728434480848	-0.079743	0.327782	0.676543
Trial2	1	1	blindfold	counterclockwise	practice	Guided	1	-0.5	-0.5	9.395676	0.29996	-1.44983	-0.55852	0.802097638542596	0.082415	0.33193	0.637677
Trial2	1	1	blindfold	counterclockwise	practice	Guided	1	-0.5	-0.5	9.41568	0.30002	-1.44984	-0.56272	0.802474805673352	0.096832	0.399545	0.516396
Trial2	1	1	blindfold	counterclockwise	practice	Guided	1	-0.5	-0.5	9.435684	0.30006	-1.44984	-0.56641	0.802811496411402	0.07916	0.154023	0.414582
Trial2	1	1	blindfold	counterclockwise	practice	Guided	1	-0.5	-0.5	9.455673	0.30007	-1.44989	-0.57296	0.80338978691871	0.152809	0.230153	0.16558
Trial2	1	1	blindfold	counterclockwise	practice	Guided	1	-0.5	-0.5	9.475677	0.30004	-1.44989	-0.57584	0.803626603134304	0.033134	0.196166	0.151661
Trial2	1	1	blindfold	counterclockwise	practice	Guided	1	-0.5	-0.5	9.495682	0.30002	-1.44987	-0.57859	0.803870884874396	0.026454	0.335737	0.0041871
Trial2	1	1	blindfold	counterclockwise	practice	Guided	1	-0.5	-0.5	9.515686	0.30001	-1.44987	-0.5811	0.804110192146867	0.025184	0.166402	0.130232
Trial2	1	1	blindfold	counterclockwise	practice	Guided	1	-0.5	-0.5	9.535675	0.30002	-1.44991	-0.58328	0.804342941910975	0.014382	0.166369	0.171744
Trial2	1	1	blindfold	counterclockwise	practice	Guided	1	-0.5	-0.5	9.555679	0.30002	-1.44993	-0.58695	0.804731208827085	0.015512	0.124011	0.146523
Trial2	1	1	blindfold	counterclockwise	practice	Guided	1	-0.5	-0.5	9.575684	0.30001	-1.44996	-0.58846	0.804885811654243	-0.062533	0.094341	0.197549
Trial2	1	1	blindfold	counterclockwise	practice	Guided	1	-0.5	-0.5	9.595673	0.29998	-1.44995	-0.58968	0.80499101173657	-0.044739	0.107	0.198306
Trial2	1	1	blindfold	counterclockwise	practice	Guided	1	-0.5	-0.5	9.615677	0.29998	-1.44994	-0.59066	0.805100779875682	-0.080291	0.123894	0.196643
Trial2	1	1	blindfold	counterclockwise	practice	Guided	1	-0.5	-0.5	9.635681	0.29998	-1.44993	-0.59153	0.805199210864657	-0.033816	0.200024	0.055761
Trial2	1	1	blindfold	counterclockwise	practice	Guided	1	-0.5	-0.5	9.655685	0.30001	-1.4499	-0.59338	0.805441377649952	0.112715	0.191498	-0.130991
Trial2	1	1	blindfold	counterclockwise	practice	Guided	1	-0.5	-0.5	9.675674	0.30005	-1.44992	-0.59452	0.80561409581552	0.040238	0.182945	-0.302322
Trial2	1	1	blindfold	counterclockwise	practice	Guided	1	-0.5	-0.5	9.695679	0.30004	-1.44993	-0.59591	0.805768417574793	0.015069	0.051727	-0.337005
Trial2	1	1	blindfold	counterclockwise	practice	Guided	1	-0.5	-0.5	9.715683	0.30002	-1.44997	-0.59751	0.80594057565438	-0.025331	0.01364	-0.33034
Trial2	1	1	blindfold	counterclockwise	practice	Guided	1	-0.5	-0.5	9.735672	0.30001	-1.45	-0.59939	0.80616026400658	0.0034198	-0.0032973	-0.408552
Trial2	1	1	blindfold	counterclockwise	practice	Guided	1	-0.5	-0.5	9.755676	0.3	-1.45002	-0.6039	0.806718776638033	-0.019384	-0.117535	-0.363496
Trial2	1	1	blindfold	counterclockwise	practice	Guided	1	-0.5	-0.5	9.775681	0.29999	-1.45002	-0.60636	0.807029391192634	-0.032828	-0.138667	-0.26303
Trial2	1	1	blindfold	counterclockwise	practice	Guided	1	-0.5	-0.5	9.795685	0.29999	-1.45005	-0.60896	0.807376173861576	-0.082203	-0.117463	-0.155896
Trial2	1	1	blindfold	counterclockwise	practice	Guided	1	-0.5	-0.5	9.815674	0.29998	-1.45005	-0.61156	0.807721272726081	-0.041049	-0.079355	-0.17921
Trial2	1	1	blindfold	counterclockwise	practice	Guided	1	-0.5	-0.5	9.835678	0.29998	-1.45006	-0.61423	0.808094370339821	-0.048229	-0.185106	-0.217321
Trial2	1	1	blindfold	counterclockwise	practice	Guided	1	-0.5	-0.5	9.855682	0.29999	-1.45009	-0.61966	0.808889673278627	0.0065337	-0.189283	-0.147521
Trial2	1	1	blindfold	counterclockwise	practice	Guided	1	-0.5	-0.5	9.875671	0.3	-1.45005	-0.62234	0.809300338662969	-0.122948	-0.079208	0.03772
Trial2	1	1	blindfold	counterclockwise	practice	Guided	1	-0.5	-0.5	9.895676	0.29995	-1.45003	-0.62489	0.809640360197695	-0.205766	-0.036878	-0.081361
Trial2	1	1	blindfold	counterclockwise	practice	Guided	1	-0.5	-0.5	9.91568	0.29991	-1.45002	-0.62747	0.810002856446437	-0.251863	-0.024171	-0.045581
Trial2	1	1	blindfold	counterclockwise	practice	Guided	1	-0.5	-0.5	9.935684	0.29988	-1.45001	-0.62996	0.810368812877334	-0.197131	0.022381	-0.072523
Trial2	1	1	blindfold	counterclockwise	practice	Guided	1	-0.5	-0.5	9.955673	0.2999	-1.45001	-0.63511	0.811230374308554	-0.087754	-0.0072338	-0.126433
Trial2	1	1	blindfold	counterclockwise	practice	Guided	1	-0.5	-0.5	9.975677	0.29999	-1.44999	-0.63793	0.811793503400448	0.045326	-0.0030068	-0.204654
Trial2	1	1	blindfold	counterclockwise	practice	Guided	1	-0.5	-0.5	9.995682	0.30003	-1.45	-0.64077	0.812320239195218	0.0018042	-0.028393	-0.235762
Trial2	1	1	blindfold	counterclockwise	practice	Guided	1	-0.5	-0.5	10.01569	0.3	-1.45002	-0.64385	0.812830108291543	-0.037902	-0.058004	-0.144994
Trial2	1	1	blindfold	counterclockwise	practice	Guided	1	-0.5	-0.5	10.03568	0.29997	-1.45003	-0.6466	0.813291807914221	-0.05198	-0.032593	-0.128769
Trial2	1	1	blindfold	counterclockwise	practice	Guided	1	-0.5	-0.5	10.05568	0.29997	-1.45003	-0.65264	0.814402214828891	-0.093103	-0.117212	-0.105361
Trial2	1	1	blindfold	counterclockwise	practice	Guided	1	-0.5	-0.5	10.07568	0.30003	-1.45003	-0.65579	0.815057362990437	0.126959	-0.041005	-0.14584
Trial2	1	1	blindfold	counterclockwise	practice	Guided	1	-0.5	-0.5	10.09567	0.30006	-1.45	-0.65884	0.815675275948626	0.082588	0.094402	-0.051099
Trial2	1	1	blindfold	counterclockwise	practice	Guided	1	-0.5	-0.5	10.11568	0.30006	-1.44996	-0.66197	0.816290571524061	0.090573	0.090148	-0.13059
Trial2	1	1	blindfold	counterclockwise	practice	Guided	1	-0.5	-0.5	10.13568	0.30005	-1.44997	-0.66502	0.816891444210752	-0.020838	0.128223	-0.033457
Trial2	1	1	blindfold	counterclockwise	practice	Guided	1	-0.5	-0.5	10.15569	0.30002	-1.44995	-0.67058	0.818003387139959	-0.038499	0.153576	0.065449
Trial2	1	1	blindfold	counterclockwise	practice	Guided	1	-0.5	-0.5	10.17567	0.29999	-1.44995	-0.6732399	0.818532880501251	0.028805	0.043498	-0.045057
Trial2	1	1	blindfold	counterclockwise	practice	Guided	1	-0.5	-0.5	10.19568	0.30002	-1.44995	-0.67585	0.819118568131401	0.126027	0.128099	-0.028084
Trial2	1	1	blindfold	counterclockwise	practice	Guided	1	-0.5	-0.5	10.21568	0.30004	-1.44995	-0.67847	0.81970455571653	0.09994	0.047671	-0.142742
Trial2	1	1	blindfold	counterclockwise	practice	Guided	1	-0.5	-0.5	10.23567	0.30006	-1.44997	-0.68122	0.820327188742163	0.099904	0.022269	-0.142697
Trial2	1	1	blindfold	counterclockwise	practice	Guided	1	-0.5	-0.5	10.25568	0.30006	-1.44997	-0.68665	0.821543805491442	0.043764	0.098419	-0.183001
Trial2	1	1	blindfold	counterclockwise	practice	Guided	1	-0.5	-0.5	10.27568	0.30001	-1.45002	-0.68938	0.822119697151613	0.0024251	-0.108922	-0.155355
Trial2	1	1	blindfold	counterclockwise	practice	Guided	1	-0.5	-0.5	10.29568	0.29998	-1.45006	-0.69229	0.822765744852332	-0.0023419	-0.113119	-0.264799
Trial2	1	1	blindfold	counterclockwise	practice	Guided	1	-0.5	-0.5	10.31567	0.29998	-1.45007	-0.69528	0.823469662380962	0.05268	-0.180789	-0.283316
Trial2	1	1	blindfold	counterclockwise	practice	Guided	1	-0.5	-0.5	10.33568	0.30002	-1.45009	-0.69846	0.824268390785872	0.092334	-0.138418	-0.373949
Trial2	1	1	blindfold	counterclockwise	practice	Guided	1	-0.5	-0.5	10.35568	0.30005	-1.45008	-0.70564	0.826055598521104	0.17474	-0.146846	-0.424835
Trial2	1	1	blindfold	counterclockwise	practice	Guided	1	-0.5	-0.5	10.37567	0.30009	-1.45005	-0.70945	0.827050959448952	0.105171	0.0648	-0.465575
Trial2	1	1	blindfold	counterclockwise	practice	Guided	1	-0.5	-0.5	10.39568	0.30009	-1.45003	-0.71351	0.828088458154851	0.122894	-0.151006	-0.439497
Trial2	1	1	blindfold	counterclockwise	practice	Guided	1	-0.5	-0.5	10.41568	0.30007	-1.45003	-0.7178	0.82918564541293	0.097637	0.056371	-0.398422
Trial2	1	1	blindfold	counterclockwise	practice	Guided	1	-0.5	-0.5	10.43568	0.30005	-1.44998	-0.7222999	0.830359738459909	0.042208	0.115585	-0.354527
Trial2	1	1	blindfold	counterclockwise	practice	Guided	1	-0.5	-0.5	10.45567	0.30005	-1.44996	-0.73176	0.832942204730933	0.079922	-0.0029081	-0.18524
Trial2	1	1	blindfold	counterclockwise	practice	Guided	1	-0.5	-0.5	10.47568	0.30004	-1.44996	-0.73636	0.83422423136424	0.03058	-0.002948	-0.094212
Trial2	1	1	blindfold	counterclockwise	practice	Guided	1	-0.5	-0.5	10.49568	0.30001	-1.44998	-0.7410401	0.835533541754186	-0.082048	0.064753	-0.065536
Trial2	1	1	blindfold	counterclockwise	practice	Guided	1	-0.5	-0.5	10.51569	0.29997	-1.44998	-0.74542	0.836769364048907	-0.162982	0.115523	0.026446
Trial2	1	1	blindfold	counterclockwise	practice	Guided	1	-0.5	-0.5	10.53568	0.29994	-1.44996	-0.74956	0.837964307431088	-0.125903	0.06471	0.121695
Trial2	1	1	blindfold	counterclockwise	practice	Guided	1	-0.5	-0.5	10.55568	0.29994	-1.44995	-0.75681	0.840151991391969	-0.06919	0.12393	0.25027
Trial2	1	1	blindfold	counterclockwise	practice	Guided	1	-0.5	-0.5	10.57568	0.29997	-1.4499	-0.75991	0.84113328554259	-0.025062	0.136522	0.2605
Trial2	1	1	blindfold	counterclockwise	practice	Guided	1	-0.5	-0.5	10.59567	0.29999	-1.44991	-0.7627701	0.842040438551514	-0.0048651	0.250733	0.20667
Trial2	1	1	blindfold	counterclockwise	practice	Guided	1	-0.5	-0.5	10.61568	0.29999	-1.4499	-0.76523	0.842811337343727	0.022373	0.182959	0.1952
Trial2	1	1	blindfold	counterclockwise	practice	Guided	1	-0.5	-0.5	10.63568	0.29999	-1.44991	-0.76733	0.843474552941725	-0.04597	0.178684	0.229957
Trial2	1	1	blindfold	counterclockwise	practice	Guided	1	-0.5	-0.5	10.65569	0.29999	-1.44991	-0.77043	0.844462175285857	-0.039839	0.254797	0.293206
Trial2	1	1	blindfold	counterclockwise	practice	Guided	1	-0.5	-0.5	10.67567	0.29999	-1.44991	-0.77142	0.84477974343719	0.03853	0.140437	0.33432
Trial2	1	1	blindfold	counterclockwise	practice	Guided	1	-0.5	-0.5	10.69568	0.30002	-1.44992	-0.7721699	0.84504940425808	0.088136	0.170011	0.117828
Trial2	1	1	blindfold	counterclockwise	practice	Guided	1	-0.5	-0.5	10.71568	0.30004	-1.44993	-0.77284	0.845284384330822	0.141261	0.034564	-0.0097137
Trial2	1	1	blindfold	counterclockwise	practice	Guided	1	-0.5	-0.5	10.73567	0.30006	-1.44996	-0.77348	0.84551009418049	0.165113	0.07687	-0.013322
Trial2	1	1	blindfold	counterclockwise	practice	Guided	1	-0.5	-0.5	10.75568	0.30007	-1.44996	-0.77455	0.845866222561872	0.104127	0.097993	-0.045426
Trial2	1	1	blindfold	counterclockwise	practice	Guided	1	-0.5	-0.5	10.77568	0.30003	-1.45	-0.77492	0.845948573432203	-0.037031	0.0091187	0.124913
Trial2	1	1	blindfold	counterclockwise	practice	Guided	1	-0.5	-0.5	10.79568	0.29998	-1.45001	-0.77515	0.84597609113785	-0.025906	0.055659	0.074928
Trial2	1	1	blindfold	counterclockwise	practice	Guided	1	-0.5	-0.5	10.81567	0.29996	-1.44999	-0.77523	0.845983201243608	-0.063483	-0.016282	0.102117
Trial2	1	1	blindfold	counterclockwise	practice	Guided	1	-0.5	-0.5	10.83568	0.29996	-1.45	-0.77517	0.845963695172789	-0.078461	0.093741	0.156625
Trial2	1	1	blindfold	counterclockwise	practice	Guided	1	-0.5	-0.5	10.85568	0.29997	-1.44998	-0.77474	0.845833352064892	-0.0017662	0.08102	0.13473
Trial2	1	1	blindfold	counterclockwise	practice	Guided	1	-0.5	-0.5	10.87567	0.30001	-1.44998	-0.77442	0.84576729039885	0.0050727	0.059839	0.092885
Trial2	1	1	blindfold	counterclockwise	practice	Guided	1	-0.5	-0.5	10.89568	0.30001	-1.44998	-0.77407	0.845653813059661	0.041005	0.042897	0.073441
Trial2	1	1	blindfold	counterclockwise	practice	Guided	1	-0.5	-0.5	10.91568	0.3	-1.44998	-0.77371	0.845527730058239	0.037853	-0.016352	0.043854
Trial2	1	1	blindfold	counterclockwise	practice	Guided	1	-0.5	-0.5	10.93568	0.3	-1.45	-0.77337	0.845417713772254	0.021175	0.025967	0.017891
Trial2	1	1	blindfold	counterclockwise	practice	Guided	1	-0.5	-0.5	10.95567	0.30001	-1.45001	-0.77275	0.845226932038383	0.041365	-0.0629	0.065023
Trial2	1	1	blindfold	counterclockwise	practice	Guided	1	-0.5	-0.5	10.97568	0.30002	-1.45004	-0.77245	0.845139634340901	-0.0068213	-0.122095	0.065583
Trial2	1	1	blindfold	counterclockwise	practice	Guided	1	-0.5	-0.5	10.99568	0.30002	-1.45007	-0.7721699	0.84504940425808	0.054298	-0.177066	0.073955
Trial2	1	1	blindfold	counterclockwise	practice	Guided	1	-0.5	-0.5	11.01569	0.30002	-1.45008	-0.77188	0.844956073594149	0.0055688	-0.164326	0.067586
Trial2	1	1	blindfold	counterclockwise	practice	Guided	1	-0.5	-0.5	11.03568	0.30002	-1.45009	-0.77158	0.844859574867788	0.097251	-0.210824	0.109434
Trial2	1	1	blindfold	counterclockwise	practice	Guided	1	-0.5	-0.5	11.05568	0.30003	-1.45009	-0.77093	0.844660316614972	0.0926	-0.176915	0.113404
Trial2	1	1	blindfold	counterclockwise	practice	Guided	1	-0.5	-0.5	11.07568	0.30005	-1.45008	-0.7705	0.844541465632313	0.073276	-0.10912	0.146119
Trial2	1	1	blindfold	counterclockwise	practice	Guided	1	-0.5	-0.5	11.09567	0.30005	-1.45006	-0.76995	0.844365474633998	0.080845	-0.07101	0.143442
Trial2	1	1	blindfold	counterclockwise	practice	Guided	1	-0.5	-0.5	11.11568	0.30005	-1.45004	-0.76934	0.844170652819596	0.069148	-0.062528	0.142216
Trial2	1	1	blindfold	counterclockwise	practice	Guided	1	-0.5	-0.5	11.13568	0.30004	-1.45003	-0.76867	0.84394760570559	0.034119	-0.049816	0.123242
Trial2	1	1	blindfold	counterclockwise	practice	Guided	1	-0.5	-0.5	11.15569	0.30004	-1.45003	-0.76694	0.843398467261073	0.095226	-0.028638	0.151122
Trial2	1	1	blindfold	counterclockwise	practice	Guided	1	-0.5	-0.5	11.17567	0.30005	-1.45	-0.76574	0.843028926204687	0.091664	-0.028633	0.331598
Trial2	1	1	blindfold	counterclockwise	practice	Guided	1	-0.5	-0.5	11.19568	0.30005	-1.45	-0.7642	0.842544771291854	0.075148	-0.062474	0.402244
Trial2	1	1	blindfold	counterclockwise	practice	Guided	1	-0.5	-0.5	11.21568	0.30005	-1.45003	-0.76237	0.84197271136676	0.11976	-0.041292	0.399891
Trial2	1	1	blindfold	counterclockwise	practice	Guided	1	-0.5	-0.5	11.23567	0.30005	-1.45004	-0.76034	0.841342361143497	0.093795	-0.113214	0.381826
Trial2	1	1	blindfold	counterclockwise	practice	Guided	1	-0.5	-0.5	11.25568	0.30005	-1.45005	-0.75543	0.839836002524936	0.162477	-0.02432	0.439409
Trial2	1	1	blindfold	counterclockwise	practice	Guided	1	-0.5	-0.5	11.27568	0.30009	-1.44999	-0.75245	0.838972574889047	0.212368	-0.024322	0.549072
Trial2	1	1	blindfold	counterclockwise	practice	Guided	1	-0.5	-0.5	11.29568	0.3001	-1.45	-0.74907	0.837971280668113	0.164145	-0.058161	0.498032
Trial2	1	1	blindfold	counterclockwise	practice	Guided	1	-0.5	-0.5	11.31567	0.30009	-1.45003	-0.74547	0.836898738808531	0.21577	-0.041215	0.336249
Trial2	1	1	blindfold	counterclockwise	practice	Guided	1	-0.5	-0.5	11.33568	0.30009	-1.45004	-0.74181	0.835832544883005	0.199783	-0.13006	0.293417
Trial2	1	1	blindfold	counterclockwise	practice	Guided	1	-0.5	-0.5	11.35568	0.3001	-1.45005	-0.73367	0.833523649990029	0.264537	-0.070788	0.439126
Trial2	1	1	blindfold	counterclockwise	practice	Guided	1	-0.5	-0.5	11.37567	0.30011	-1.45004	-0.7289	0.832208640614487	0.221199	-0.125757	0.609433
Trial2	1	1	blindfold	counterclockwise	practice	Guided	1	-0.5	-0.5	11.39568	0.3001	-1.45006	-0.72384	0.830821492713227	0.188696	-0.079175	0.637429
Trial2	1	1	blindfold	counterclockwise	practice	Guided	1	-0.5	-0.5	11.41568	0.3001	-1.45005	-0.71837	0.829364499930363	0.315315	-0.083382	0.592606
Trial2	1	1	blindfold	counterclockwise	practice	Guided	1	-0.5	-0.5	11.43568	0.30013	-1.45006	-0.7126	0.827892981769133	0.395434	-0.125666	0.491056
Trial2	1	1	blindfold	counterclockwise	practice	Guided	1	-0.5	-0.5	11.45567	0.30018	-1.45007	-0.70043	0.82490010831797	0.520215	-0.193329	0.428987
Trial2	1	1	blindfold	counterclockwise	practice	Guided	1	-0.5	-0.5	11.47568	0.30034	-1.45006	-0.69428	0.823582914316739	0.862349	0.0056257	0.305656
Trial2	1	1	blindfold	counterclockwise	practice	Guided	1	-0.5	-0.5	11.49568	0.30041	-1.45003	-0.68764	0.822110057047525	0.824152	-0.08324	0.362762
Trial2	1	1	blindfold	counterclockwise	practice	Guided	1	-0.5	-0.5	11.51569	0.30046	-1.44998	-0.68132	0.820739365525534	1.064951	0.014085	0.356648
Trial2	1	1	blindfold	counterclockwise	practice	Guided	1	-0.5	-0.5	11.53568	0.30052	-1.44999	-0.67504	0.819433510953608	1.257463	0.124112	0.234931
Trial2	1	1	blindfold	counterclockwise	practice	Guided	1	-0.5	-0.5	11.55568	0.30061	-1.44998	-0.66275	0.816984666831983	1.376607	0.069086	0.160407
Trial2	1	1	blindfold	counterclockwise	practice	Guided	1	-0.5	-0.5	11.57568	0.30082	-1.44997	-0.65667	0.816001323988686	1.888956	0.183307	0.158283
Trial2	1	1	blindfold	counterclockwise	practice	Guided	1	-0.5	-0.5	11.59567	0.30095	-1.44999	-0.6511	0.815077966577659	2.145439	-0.074828	-0.01183
Trial2	1	1	blindfold	counterclockwise	practice	Guided	1	-0.5	-0.5	11.61568	0.30108	-1.45005	-0.6460201	0.814279438737905	2.364298	-0.248295	-0.110138
Trial2	1	1	blindfold	counterclockwise	practice	Guided	1	-0.5	-0.5	11.63568	0.3012	-1.4501	-0.6414599	0.813592256015873	2.801465	-0.205913	-0.27532
Trial2	1	1	blindfold	counterclockwise	practice	Guided	1	-0.5	-0.5	11.65569	0.30138	-1.45011	-0.63446	0.812581935641417	3.294359	-0.239711	-0.28633
Trial2	1	1	blindfold	counterclockwise	practice	Guided	1	-0.5	-0.5	11.67567	0.30185	-1.4501	-0.63148	0.812557932065491	4.164684	-0.201511	0.169819
Trial2	1	1	blindfold	counterclockwise	practice	Guided	1	-0.5	-0.5	11.69568	0.30206	-1.45009	-0.62871	0.812321690417491	4.388882	-0.061821	0.432409
Trial2	1	1	blindfold	counterclockwise	practice	Guided	1	-0.5	-0.5	11.71568	0.30219	-1.45001	-0.6259	0.81200961999253	4.369448	0.204757	0.566142
Trial2	1	1	blindfold	counterclockwise	practice	Guided	1	-0.5	-0.5	11.73567	0.30221	-1.44989	-0.62312	0.81160299775911	4.287211	0.297779	0.709528
Trial2	1	1	blindfold	counterclockwise	practice	Guided	1	-0.5	-0.5	11.75568	0.30213	-1.44983	-0.61638	0.810528760523675	3.952039	0.462717	0.929757
Trial2	1	1	blindfold	counterclockwise	practice	Guided	1	-0.5	-0.5	11.77568	0.30194	-1.44973	-0.61222	0.80975371572494	3.970847	0.585393	1.300624
Trial2	1	1	blindfold	counterclockwise	practice	Guided	1	-0.5	-0.5	11.79568	0.30199	-1.44972	-0.60748	0.809160004009444	4.307109	0.551534	1.349733
Trial2	1	1	blindfold	counterclockwise	practice	Guided	1	-0.5	-0.5	11.81567	0.30216	-1.44972	-0.60224	0.808649293722938	4.784135	0.492261	1.24143
Trial2	1	1	blindfold	counterclockwise	practice	Guided	1	-0.5	-0.5	11.83568	0.30236	-1.44973	-0.59629	0.808117150775107	5.157333	0.509148	1.359619
Trial2	1	1	blindfold	counterclockwise	practice	Guided	1	-0.5	-0.5	11.85568	0.30254	-1.44971	-0.58306	0.806826763546049	5.230707	0.572625	1.409567
Trial2	1	1	blindfold	counterclockwise	practice	Guided	1	-0.5	-0.5	11.87567	0.30251	-1.44983	-0.57571	0.806073379574836	4.757174	0.090062	1.144481
Trial2	1	1	blindfold	counterclockwise	practice	Guided	1	-0.5	-0.5	11.89568	0.30239	-1.44994	-0.56754	0.805227531229352	4.641916	-0.074986	1.060211
Trial2	1	1	blindfold	counterclockwise	practice	Guided	1	-0.5	-0.5	11.91568	0.30232	-1.45006	-0.55965	0.804534344200413	4.658242	-0.197667	0.871238
Trial2	1	1	blindfold	counterclockwise	practice	Guided	1	-0.5	-0.5	11.93568	0.30233	-1.45013	-0.55175	0.8039971837295	4.792874	-0.396474	0.75155
Trial2	1	1	blindfold	counterclockwise	practice	Guided	1	-0.5	-0.5	11.95567	0.30239	-1.45019	-0.53583	0.803189589826415	4.921925	-0.345591	0.75359
Trial2	1	1	blindfold	counterclockwise	practice	Guided	1	-0.5	-0.5	11.97568	0.30238	-1.45022	-0.52768	0.8028572965328	4.348411	-0.49352	0.833211
Trial2	1	1	blindfold	counterclockwise	practice	Guided	1	-0.5	-0.5	11.99568	0.30218	-1.45024	-0.519	0.802404972347966	3.71215	-0.468063	1.000403
Trial2	1	1	blindfold	counterclockwise	practice	Guided	1	-0.5	-0.5	12.01569	0.30184	-1.45021	-0.51002	0.801902611336501	2.917989	-0.34947	1.22117
Trial2	1	1	blindfold	counterclockwise	practice	Guided	1	-0.5	-0.5	12.03568	0.30148	-1.45018	-0.50035	0.801480071671153	2.37179	-0.35361	1.280138
Trial2	1	1	blindfold	counterclockwise	practice	Guided	1	-0.5	-0.5	12.05568	0.30119	-1.45017	-0.47846	0.801479487721662	2.075287	-0.311191	1.237092
Trial2	1	1	blindfold	counterclockwise	practice	Guided	1	-0.5	-0.5	12.07568	0.30095	-1.45011	-0.46661	0.801645669118961	1.867355	-0.327992	1.218921
Trial2	1	1	blindfold	counterclockwise	practice	Guided	1	-0.5	-0.5	12.09567	0.30092	-1.45014	-0.45365	0.802260018181243	1.793411	-0.230568	1.250791
Trial2	1	1	blindfold	counterclockwise	practice	Guided	1	-0.5	-0.5	12.11568	0.30089	-1.45011	-0.43982	0.803147821630032	1.559207	-0.040106	1.407224
Trial2	1	1	blindfold	counterclockwise	practice	Guided	1	-0.5	-0.5	12.13568	0.3008	-1.45005	-0.42547	0.804260750480485	1.355948	-0.12472	1.465181
Trial2	1	1	blindfold	counterclockwise	practice	Guided	1	-0.5	-0.5	12.15569	0.30068	-1.45003	-0.39415	0.807646398917908	1.176576	0.014944	1.20049
Trial2	1	1	blindfold	counterclockwise	practice	Guided	1	-0.5	-0.5	12.17567	0.30054	-1.44997	-0.37843	0.80971819459585	1.060691	0.091089	1.006119
Trial2	1	1	blindfold	counterclockwise	practice	Guided	1	-0.5	-0.5	12.19568	0.30052	-1.44995	-0.36115	0.812472526731107	1.006162	0.230705	1.042753
Trial2	1	1	blindfold	counterclockwise	practice	Guided	1	-0.5	-0.5	12.21568	0.30051	-1.44988	-0.34374	0.815618436986176	0.962288	0.327942	1.388603
Trial2	1	1	blindfold	counterclockwise	practice	Guided	1	-0.5	-0.5	12.23567	0.30049	-1.44985	-0.32571	0.819244305273283	0.841902	0.171287	1.198056
Trial2	1	1	blindfold	counterclockwise	practice	Guided	1	-0.5	-0.5	12.25568	0.30045	-1.44987	-0.28752	0.828171450879401	0.811437	0.272784	1.264861
Trial2	1	1	blindfold	counterclockwise	practice	Guided	1	-0.5	-0.5	12.27568	0.30038	-1.44993	-0.26759	0.833440178685776	0.734912	-0.031983	0.634521
Trial2	1	1	blindfold	counterclockwise	practice	Guided	1	-0.5	-0.5	12.29568	0.30039	-1.44996	-0.24781	0.839180524848478	0.718619	0.166892	1.247327
Trial2	1	1	blindfold	counterclockwise	practice	Guided	1	-0.5	-0.5	12.31567	0.30037	-1.44997	-0.22631	0.845871359812537	0.70153	-0.125116	0.855582
Trial2	1	1	blindfold	counterclockwise	practice	Guided	1	-0.5	-0.5	12.33568	0.30033	-1.44999	-0.2062	0.852552942599193	0.665445	-0.087027	0.862367
Trial2	1	1	blindfold	counterclockwise	practice	Guided	1	-0.5	-0.5	12.35568	0.3003	-1.45001	-0.16366	0.868104081200388	0.557418	-0.082796	0.987171
Trial2	1	1	blindfold	counterclockwise	practice	Guided	1	-0.5	-0.5	12.37567	0.30029	-1.45004	-0.14134	0.876984097511804	0.699416	0.027269	0.704574
Trial2	1	1	blindfold	counterclockwise	practice	Guided	1	-0.5	-0.5	12.39568	0.30033	-1.45001	-0.11958	0.886141894945632	0.791691	0.116122	0.545197
Trial2	1	1	blindfold	counterclockwise	practice	Guided	1	-0.5	-0.5	12.41568	0.30037	-1.44999	-0.097822	0.895733942932533	0.652786	-0.180095	0.559536
Trial2	1	1	blindfold	counterclockwise	practice	Guided	1	-0.5	-0.5	12.43568	0.30037	-1.45003	-0.07611	0.905690279934378	0.777514	0.069611	0.376446
Trial2	1	1	blindfold	counterclockwise	practice	Guided	1	-0.5	-0.5	12.45567	0.30034	-1.45004	-0.032137	0.927059813679797	0.611366	-0.180046	0.523182
Trial2	1	1	blindfold	counterclockwise	practice	Guided	1	-0.5	-0.5	12.47568	0.30033	-1.45006	-0.010912	0.937941977742089	0.845617	-0.188432	0.099782
Trial2	1	1	blindfold	counterclockwise	practice	Guided	1	-0.5	-0.5	12.49568	0.30037	-1.45008	0.010983	0.94957662943492	0.803307	-0.205312	0.121588
Trial2	1	1	blindfold	counterclockwise	practice	Guided	1	-0.5	-0.5	12.51569	0.30041	-1.45009	0.031049	0.960556720116267	0.898726	-0.129086	-0.272939
Trial2	1	1	blindfold	counterclockwise	practice	Guided	1	-0.5	-0.5	12.53568	0.30041	-1.4501	0.050215	0.971284055539281	0.725254	-0.065556	0.345103
Trial2	1	1	blindfold	counterclockwise	practice	Guided	1	-0.5	-0.5	12.55568	0.30036	-1.45007	0.090114	0.994389586766782	0.599456	-0.082462	0.187437
Trial2	1	1	blindfold	counterclockwise	practice	Guided	1	-0.5	-0.5	12.57568	0.30025	-1.45006	0.10963	1.00600635874396	0.418752	-0.24321	0.497951
Trial2	1	1	blindfold	counterclockwise	practice	Guided	1	-0.5	-0.5	12.59567	0.30023	-1.45006	0.12957	1.01819764354916	0.549224	-0.031588	0.429933
Trial2	1	1	blindfold	counterclockwise	practice	Guided	1	-0.5	-0.5	12.61568	0.30024	-1.45006	0.1489	1.03026949816653	0.474137	-0.010397	0.454522
Trial2	1	1	blindfold	counterclockwise	practice	Guided	1	-0.5	-0.5	12.63568	0.30025	-1.45003	0.16891	1.04299600011847	0.443868	0.019224	0.60861
Trial2	1	1	blindfold	counterclockwise	practice	Guided	1	-0.5	-0.5	12.65569	0.30021	-1.44998	0.20861	1.06886115666201	0.193791	-0.090802	0.789299
Trial2	1	1	blindfold	counterclockwise	practice	Guided	1	-0.5	-0.5	12.67567	0.3001	-1.45003	0.22963	1.0828296066371	0.144645	-0.133083	0.724371
Trial2	1	1	blindfold	counterclockwise	practice	Guided	1	-0.5	-0.5	12.69568	0.3001	-1.45006	0.25025	1.0968295619509	0.36595	-0.175356	0.72262
Trial2	1	1	blindfold	counterclockwise	practice	Guided	1	-0.5	-0.5	12.71568	0.30016	-1.45006	0.27094	1.11112758194907	0.486333	-0.039912	0.716318
Trial2	1	1	blindfold	counterclockwise	practice	Guided	1	-0.5	-0.5	12.73567	0.30022	-1.45006	0.29226	1.1260674767865	0.55408	-0.187988	0.610528
Trial2	1	1	blindfold	counterclockwise	practice	Guided	1	-0.5	-0.5	12.75568	0.30026	-1.45009	0.30599	1.13579750679417	0.519045	-0.086367	0.59616
Trial2	1	1	blindfold	counterclockwise	practice	Guided	1	-0.5	-0.5	12.77568	0.30023	-1.45009	0.3035	1.13401071063853	-0.467077	1.724874	5.625043
Trial2	1	1	blindfold	counterclockwise	practice	Guided	1	-0.5	-0.5	12.79568	0.29985	-1.44961	0.30198	1.13266586070686	-1.007751	0.078695	3.279288
Trial2	1	1	blindfold	counterclockwise	practice	Guided	1	-0.5	-0.5	12.81567	0.29892	-1.45	0.30125	1.13149224797106	-0.675575	0.095638	2.64914
Trial2	1	1	blindfold	counterclockwise	practice	Guided	1	-0.5	-0.5	12.83568	0.29753	-1.44975	0.30114	1.13043328410989	-0.385553	2.114199	2.30087
Trial2	1	1	blindfold	counterclockwise	practice	Guided	1	-0.5	-0.5	12.85568	0.29635	-1.44944	0.30124	1.1296720139828	-0.396615	-0.577214	2.453571
Trial2	1	1	blindfold	counterclockwise	practice	Guided	1	-0.5	-0.5	12.87567	0.2946	-1.44956	0.30128	1.12846745683048	-0.028037	0.108336	2.493648
Trial2	1	1	blindfold	counterclockwise	practice	Guided	1	-0.5	-0.5	12.89568	0.29428	-1.44991	0.30143	1.12834867421476	-0.359711	-0.285199	2.880328
Trial2	1	1	blindfold	counterclockwise	practice	Guided	1	-0.5	-0.5	12.91568	0.29394	-1.45002	0.30166	1.12827279212713	-0.179764	0.937786	3.545643
Trial2	1	1	blindfold	counterclockwise	practice	Guided	1	-0.5	-0.5	12.93568	0.29375	-1.44987	0.30182	1.1282527961085	-0.182162	-0.517933	3.768412
Trial2	1	1	blindfold	counterclockwise	practice	Guided	1	-0.5	-0.5	12.95567	0.29366	-1.44999	0.30192	1.12826054307641	-0.027925	0.50617	3.629129
Trial2	1	1	blindfold	counterclockwise	practice	Guided	1	-0.5	-0.5	12.97568	0.29358	-1.44997	0.30207	1.12831091861421	-0.580228	-0.183587	4.202744
Trial2	1	1	blindfold	counterclockwise	practice	Guided	1	-0.5	-0.5	12.99568	0.29337	-1.44996	0.3022	1.12825564194609	-0.55622	0.590807	4.464193
Trial2	1	1	blindfold	counterclockwise	practice	Guided	1	-0.5	-0.5	13.01569	0.2931	-1.44988	0.30231	1.12814404082722	-0.501737	0.057544	4.715114
Trial2	1	1	blindfold	counterclockwise	practice	Guided	1	-0.5	-0.5	13.03568	0.29291	-1.4499	0.30237	1.12805315442403	-0.370598	0.472215	4.768089
Trial2	1	1	blindfold	counterclockwise	practice	Guided	1	-0.5	-0.5	13.05568	0.29283	-1.44985	0.30264	1.12818896860486	-0.438606	0.535684	5.054792
Trial2	1	1	blindfold	counterclockwise	practice	Guided	1	-0.5	-0.5	13.07568	0.29277	-1.44983	0.30282	1.12827488579807	-0.45056	0.840258	5.815377
Trial2	1	1	blindfold	counterclockwise	practice	Guided	1	-0.5	-0.5	13.09567	0.29274	-1.4498	0.30292	1.12832496911411	-0.474358	0.654059	6.020229
Trial2	1	1	blindfold	counterclockwise	practice	Guided	1	-0.5	-0.5	13.11568	0.29272	-1.44979	0.30295	1.12833225457873	-0.483792	0.687913	5.944048
Trial2	1	1	blindfold	counterclockwise	practice	Guided	1	-0.5	-0.5	13.13568	0.2927	-1.44977	0.303	1.12835379351321	-0.462508	0.802172	6.138816
Trial2	1	1	blindfold	counterclockwise	practice	Guided	1	-0.5	-0.5	13.15569	0.29268	-1.44976	0.30316	1.12845362308336	-0.504456	0.776781	6.350925
Trial2	1	1	blindfold	counterclockwise	practice	Guided	1	-0.5	-0.5	13.17567	0.29262	-1.44972	0.30323	1.12846131098955	-0.582588	0.979907	6.649307
Trial2	1	1	blindfold	counterclockwise	practice	Guided	1	-0.5	-0.5	13.19568	0.29259	-1.4497	0.30329	1.12848293528535	-0.698756	0.96298	6.773663
Trial2	1	1	blindfold	counterclockwise	practice	Guided	1	-0.5	-0.5	13.21568	0.29255	-1.44968	0.30332	1.12847620882344	-0.801453	0.924894	6.764712
Trial2	1	1	blindfold	counterclockwise	practice	Guided	1	-0.5	-0.5	13.23567	0.29249	-1.44966	0.30332	1.12843407607261	-0.850053	0.941821	6.673922
Trial2	1	1	blindfold	counterclockwise	practice	Guided	1	-0.5	-0.5	13.25568	0.29243	-1.44964	0.30339	1.12844174199319	-0.857427	1.017993	6.732426
Trial2	1	1	blindfold	counterclockwise	practice	Guided	1	-0.5	-0.5	13.27568	0.29225	-1.44959	0.30339	1.12831534294647	-0.884575	1.051848	6.831985
Trial2	1	1	blindfold	counterclockwise	practice	Guided	1	-0.5	-0.5	13.29568	0.29218	-1.44957	0.30336	1.1282448409871	-0.972433	0.988371	6.706503
Trial2	1	1	blindfold	counterclockwise	practice	Guided	1	-0.5	-0.5	13.31567	0.29207	-1.44956	0.30324	1.12808217191425	-1.086389	0.848721	6.33808
Trial2	1	1	blindfold	counterclockwise	practice	Guided	1	-0.5	-0.5	13.33568	0.29108	-1.44957	0.3031	1.12728752189695	-1.237036	0.874112	6.097179
Trial2	1	1	blindfold	counterclockwise	practice	Guided	1	-0.5	-0.5	13.35568	0.29108	-1.44957	0.3031	1.12728752189695	-1.27797	0.874112	6.097179
Trial2	1	1	blindfold	counterclockwise	practice	Guided	1	-0.5	-0.5	13.37567	0.28693	-1.44957	0.30302	1.12432199030573	-1.27797	0.836026	6.097179
Trial2	1	1	blindfold	counterclockwise	practice	Guided	1	-0.5	-0.5	13.39568	0.28686	-1.44962	0.30286	1.12415871164438	-1.499058	0.679449	5.708334
Trial2	1	1	blindfold	counterclockwise	practice	Guided	1	-0.5	-0.5	13.41568	0.28382	-1.44965	0.30268	1.12190418704704	-1.801633	0.607509	5.311288
Trial2	1	1	blindfold	counterclockwise	practice	Guided	1	-0.5	-0.5	13.43568	0.28037	-1.44968	0.30247	1.11934598355741	-1.942467	0.573654	4.889046
Trial2	1	1	blindfold	counterclockwise	practice	Guided	1	-0.5	-0.5	13.45567	0.27574	-1.44971	0.30225	1.11596487533116	-1.918494	0.527105	4.567811
Trial2	1	1	blindfold	counterclockwise	practice	Guided	1	-0.5	-0.5	13.47568	0.2633	-1.44973	0.30226	1.10736081319665	-1.569704	0.607455	4.566541
Trial2	1	1	blindfold	counterclockwise	practice	Guided	1	-0.5	-0.5	13.49568	0.25602	-1.44971	0.30221	1.1023189846524	-1.607779	0.654005	4.453045
Trial2	1	1	blindfold	counterclockwise	practice	Guided	1	-0.5	-0.5	13.51569	0.24743	-1.44968	0.30206	1.09633564957167	-1.898894	0.586296	4.027667
Trial2	1	1	blindfold	counterclockwise	practice	Guided	1	-0.5	-0.5	13.53568	0.23853	-1.4497	0.30194	1.09019921563919	-2.260993	0.480445	3.896383
Trial2	1	1	blindfold	counterclockwise	practice	Guided	1	-0.5	-0.5	13.55568	0.22797	-1.44973	0.30178	1.08295497222897	-2.478238	0.552369	3.719252
Trial2	1	1	blindfold	counterclockwise	practice	Guided	1	-0.5	-0.5	13.57568	0.20201	-1.44974	0.30172	1.06563266416749	-2.103183	0.560764	3.423695
Trial2	1	1	blindfold	counterclockwise	practice	Guided	1	-0.5	-0.5	13.59567	0.18729	-1.44973	0.30165	1.05594045477833	-1.910281	0.476088	3.396575
Trial2	1	1	blindfold	counterclockwise	practice	Guided	1	-0.5	-0.5	13.61568	0.17051	-1.44977	0.30152	1.04499662507176	-1.920334	0.327863	3.002957
Trial2	1	1	blindfold	counterclockwise	practice	Guided	1	-0.5	-0.5	13.63568	0.15413	-1.4498	0.30139	1.0344621658121	-1.805906	0.416625	2.725762
Trial2	1	1	blindfold	counterclockwise	practice	Guided	1	-0.5	-0.5	13.65569	0.13577	-1.44982	0.3012	1.02280249653997	-1.370883	0.336127	2.590397
Trial2	1	1	blindfold	counterclockwise	practice	Guided	1	-0.5	-0.5	13.67567	0.098479	-1.44984	0.30109	0.999961153290527	-0.723696	0.196307	2.173249
Trial2	1	1	blindfold	counterclockwise	practice	Guided	1	-0.5	-0.5	13.69568	0.07964	-1.44987	0.301	0.98872823834429	-0.410753	0.14123	1.956839
Trial2	1	1	blindfold	counterclockwise	practice	Guided	1	-0.5	-0.5	13.71568	0.059919	-1.44989	0.30094	0.977248269868462	-0.056501	0.26812	1.911712
Trial2	1	1	blindfold	counterclockwise	practice	Guided	1	-0.5	-0.5	13.73567	0.042382	-1.44988	0.30088	0.967257478740436	0.159935	0.289213	1.770609
Trial2	1	1	blindfold	counterclockwise	practice	Guided	1	-0.5	-0.5	13.75568	0.024955	-1.44989	0.3008	0.9575272245947	0.321446	0.289152	1.623746
Trial2	1	1	blindfold	counterclockwise	practice	Guided	1	-0.5	-0.5	13.77568	-0.0079617	-1.44992	0.30076	0.939850130624927	0.428285	0.115566	1.525192
Trial2	1	1	blindfold	counterclockwise	practice	Guided	1	-0.5	-0.5	13.79568	-0.022892	-1.44995	0.30073	0.932094716437966	0.46299	0.15785	1.444063
Trial2	1	1	blindfold	counterclockwise	practice	Guided	1	-0.5	-0.5	13.81567	-0.037819	-1.44992	0.30078	0.924586329531516	0.494244	0.305898	1.585492
Trial2	1	1	blindfold	counterclockwise	practice	Guided	1	-0.5	-0.5	13.83568	-0.050598	-1.44987	0.30086	0.918334838112144	0.543705	0.360824	1.730914
Trial2	1	1	blindfold	counterclockwise	practice	Guided	1	-0.5	-0.5	13.85568	-0.062897	-1.44982	0.30103	0.912528417288179	0.202357	0.500358	1.922642
Trial2	1	1	blindfold	counterclockwise	practice	Guided	1	-0.5	-0.5	13.87567	-0.085636	-1.44978	0.30107	0.901892831283542	0.044008	0.45359	2.130173
Trial2	1	1	blindfold	counterclockwise	practice	Guided	1	-0.5	-0.5	13.89568	-0.09627499	-1.44978	0.30108	0.897063558594868	0.021607	0.478861	2.151541
Trial2	1	1	blindfold	counterclockwise	practice	Guided	1	-0.5	-0.5	13.91568	-0.10638	-1.44978	0.30107	0.892552438948727	-0.042138	0.423722	2.110764
Trial2	1	1	blindfold	counterclockwise	practice	Guided	1	-0.5	-0.5	13.93568	-0.11547	-1.44979	0.30111	0.88861721363408	-0.124739	0.377058	2.251225
Trial2	1	1	blindfold	counterclockwise	practice	Guided	1	-0.5	-0.5	13.95567	-0.12479	-1.44979	0.30124	0.884741814700733	-0.335751	0.419259	2.403209
Trial2	1	1	blindfold	counterclockwise	practice	Guided	1	-0.5	-0.5	13.97568	-0.14249	-1.44979	0.30126	0.877400124932305	-0.739256	0.440191	2.519657
Trial2	1	1	blindfold	counterclockwise	practice	Guided	1	-0.5	-0.5	13.99568	-0.15151	-1.4498	0.30123	0.873736096604208	-0.954518	0.372375	2.480473
Trial2	1	1	blindfold	counterclockwise	practice	Guided	1	-0.5	-0.5	14.01569	-0.16119	-1.44982	0.30118	0.86987448203211	-1.079873	0.291877	2.309317
Trial2	1	1	blindfold	counterclockwise	practice	Guided	1	-0.5	-0.5	14.03568	-0.17108	-1.44984	0.30109	0.86598703941777	-1.000354	0.296025	2.157643
Trial2	1	1	blindfold	counterclockwise	practice	Guided	1	-0.5	-0.5	14.05568	-0.18174	-1.44985	0.301	0.861910915080549	-0.960132	0.28324	2.047717
Trial2	1	1	blindfold	counterclockwise	practice	Guided	1	-0.5	-0.5	14.07568	-0.20372	-1.44983	0.30098	0.854020374176915	-1.030582	0.380389	1.971504
Trial2	1	1	blindfold	counterclockwise	practice	Guided	1	-0.5	-0.5	14.09567	-0.21542	-1.44984	0.30097	0.850022793862686	-1.142679	0.278741	1.962232
Trial2	1	1	blindfold	counterclockwise	practice	Guided	1	-0.5	-0.5	14.11568	-0.2277	-1.44985	0.30097	0.845990693906445	-1.384595	0.249038	1.935759
Trial2	1	1	blindfold	counterclockwise	practice	Guided	1	-0.5	-0.5	14.13568	-0.24113	-1.44986	0.30099	0.841783038771175	-1.475117	0.248962	1.988313
Trial2	1	1	blindfold	counterclockwise	practice	Guided	1	-0.5	-0.5	14.15569	-0.25507	-1.44988	0.30095	0.83756288847282	-1.638958	0.113492	1.924761
Trial2	1	1	blindfold	counterclockwise	practice	Guided	1	-0.5	-0.5	14.17567	-0.28649	-1.44993	0.30094	0.828909776582394	-1.657759	0.227665	1.849781
Trial2	1	1	blindfold	counterclockwise	practice	Guided	1	-0.5	-0.5	14.19568	-0.30351	-1.44992	0.30095	0.824699462687054	-1.431023	0.016033	1.852697
Trial2	1	1	blindfold	counterclockwise	practice	Guided	1	-0.5	-0.5	14.21568	-0.32139	-1.44993	0.30099	0.820662254280081	-1.392564	0.054091	2.040405
Trial2	1	1	blindfold	counterclockwise	practice	Guided	1	-0.5	-0.5	14.23567	-0.34056	-1.44994	0.301	0.816714213178825	-1.291797	0.142916	1.976291
Trial2	1	1	blindfold	counterclockwise	practice	Guided	1	-0.5	-0.5	14.25568	-0.36032	-1.44994	0.30099	0.813077803639321	-1.065505	0.083646	1.996265
Trial2	1	1	blindfold	counterclockwise	practice	Guided	1	-0.5	-0.5	14.27568	-0.40004	-1.44996	0.30097	0.807183356527737	-1.05015	-0.098357	1.898231
Trial2	1	1	blindfold	counterclockwise	practice	Guided	1	-0.5	-0.5	14.29568	-0.42108	-1.45004	0.30094	0.804818776019185	-0.899186	-0.056011	1.857725
Trial2	1	1	blindfold	counterclockwise	practice	Guided	1	-0.5	-0.5	14.31567	-0.44175	-1.45004	0.30089	0.803005512834906	-0.780724	-0.034841	1.805923
Trial2	1	1	blindfold	counterclockwise	practice	Guided	1	-0.5	-0.5	14.33568	-0.46383	-1.45003	0.30085	0.801666388317845	-0.57845	-0.119462	1.742339
Trial2	1	1	blindfold	counterclockwise	practice	Guided	1	-0.5	-0.5	14.35568	-0.4834	-1.45003	0.30082	0.80099202345803	-0.465637	-0.039047	1.634104
Trial2	1	1	blindfold	counterclockwise	practice	Guided	1	-0.5	-0.5	14.37567	-0.52535	-1.45002	0.30082	0.801221121448337	-0.401519	-0.119428	1.667624
Trial2	1	1	blindfold	counterclockwise	practice	Guided	1	-0.5	-0.5	14.39568	-0.54574	-1.45001	0.30083	0.802135180524005	-0.547689	0.054071	1.644949
Trial2	1	1	blindfold	counterclockwise	practice	Guided	1	-0.5	-0.5	14.41568	-0.56672	-1.44999	0.3009	0.803674305431348	-0.577164	-0.022101	1.852566
Trial2	1	1	blindfold	counterclockwise	practice	Guided	1	-0.5	-0.5	14.43568	-0.58704	-1.44999	0.301	0.805715186223203	-0.345227	0.015977	2.088858
Trial2	1	1	blindfold	counterclockwise	practice	Guided	1	-0.5	-0.5	14.45567	-0.60714	-1.44999	0.30102	0.808153460200016	-0.127528	-0.068664	2.088741
Trial2	1	1	blindfold	counterclockwise	practice	Guided	1	-0.5	-0.5	14.47568	-0.64665	-1.45005	0.301	0.814313949452703	-0.315163	-0.089773	2.006819
Trial2	1	1	blindfold	counterclockwise	practice	Guided	1	-0.5	-0.5	14.49568	-0.66563	-1.45006	0.30102	0.817964758187169	-0.545185	-0.199763	2.04932
Trial2	1	1	blindfold	counterclockwise	practice	Guided	1	-0.5	-0.5	14.51569	-0.6851	-1.45006	0.30106	0.822167363830408	-0.625939	-0.021997	2.073188
Trial2	1	1	blindfold	counterclockwise	practice	Guided	1	-0.5	-0.5	14.53568	-0.70454	-1.45005	0.3011	0.826799736783868	-0.302037	-0.106607	2.205464
Trial2	1	1	blindfold	counterclockwise	practice	Guided	1	-0.5	-0.5	14.55568	-0.72262	-1.45006	0.30113	0.831485967540448	-0.384058	-0.119261	2.213432
Trial2	1	1	blindfold	counterclockwise	practice	Guided	1	-0.5	-0.5	14.57568	-0.75969	-1.45009	0.30114	0.84217826874562	-0.330667	-0.17841	2.243867
Trial2	1	1	blindfold	counterclockwise	practice	Guided	1	-0.5	-0.5	14.59567	-0.77753	-1.4501	0.30116	0.847868043486754	-0.416363	-0.233365	2.297245
Trial2	1	1	blindfold	counterclockwise	practice	Guided	1	-0.5	-0.5	14.61568	-0.79517	-1.45013	0.30119	0.853832965239342	-0.547791	-0.224824	2.359317
Trial2	1	1	blindfold	counterclockwise	practice	Guided	1	-0.5	-0.5	14.63568	-0.81317	-1.45014	0.30122	0.860249351564669	-0.433275	-0.330533	2.462152
Trial2	1	1	blindfold	counterclockwise	practice	Guided	1	-0.5	-0.5	14.65569	-0.83104	-1.45017	0.3013	0.866988591898487	-0.670967	-0.313503	2.497365
Trial2	1	1	blindfold	counterclockwise	practice	Guided	1	-0.5	-0.5	14.67567	-0.86567	-1.45014	0.30133	0.880820238758773	-0.481811	-0.148322	2.640457
Trial2	1	1	blindfold	counterclockwise	practice	Guided	1	-0.5	-0.5	14.69568	-0.88289	-1.45008	0.30134	0.888116271255908	-0.607776	-0.296395	2.70938
Trial2	1	1	blindfold	counterclockwise	practice	Guided	1	-0.5	-0.5	14.71568	-0.90056	-1.45009	0.30131	0.895849346339975	-0.607682	-0.279406	2.601996
Trial2	1	1	blindfold	counterclockwise	practice	Guided	1	-0.5	-0.5	14.73567	-0.9176	-1.45014	0.30129	0.903579250877447	-0.428384	-0.342791	2.550536
Trial2	1	1	blindfold	counterclockwise	practice	Guided	1	-0.5	-0.5	14.75568	-0.9344	-1.45021	0.30126	0.911438949100077	-0.293409	-0.482361	2.560568
Trial2	1	1	blindfold	counterclockwise	practice	Guided	1	-0.5	-0.5	14.77568	-0.9673	-1.4503	0.30123	0.927544486544276	-0.194232	-0.634674	2.42418
Trial2	1	1	blindfold	counterclockwise	practice	Guided	1	-0.5	-0.5	14.79568	-0.98329	-1.45031	0.30122	0.935693714982882	-0.251322	-0.630442	2.422886
Trial2	1	1	blindfold	counterclockwise	practice	Guided	1	-0.5	-0.5	14.81567	-0.99791	-1.45034	0.30127	0.943370530197472	-0.181616	-0.816641	2.553133
Trial2	1	1	blindfold	counterclockwise	practice	Guided	1	-0.5	-0.5	14.83568	-1.01295	-1.45036	0.30132	0.951436539014823	-0.10485	-0.689687	2.624044
Trial2	1	1	blindfold	counterclockwise	practice	Guided	1	-0.5	-0.5	14.85568	-1.02738	-1.45037	0.30144	0.959393416650263	-0.124963	-0.706615	2.746691
Trial2	1	1	blindfold	counterclockwise	practice	Guided	1	-0.5	-0.5	14.87567	-1.05378	-1.45034	0.30155	0.974245749144191	-0.467687	-0.630442	3.176037
Trial2	1	1	blindfold	counterclockwise	practice	Guided	1	-0.5	-0.5	14.89568	-1.06692	-1.45031	0.30166	0.981864090245308	-1.02628	-0.626199	3.300127
Trial2	1	1	blindfold	counterclockwise	practice	Guided	1	-0.5	-0.5	14.91568	-1.07956	-1.45031	0.30183	0.989353920726211	-1.418814	-0.592344	3.750082
Trial2	1	1	blindfold	counterclockwise	practice	Guided	1	-0.5	-0.5	14.93568	-1.09361	-1.45026	0.30195	0.997745811441447	-1.517876	-0.418746	3.904973
Trial2	1	1	blindfold	counterclockwise	practice	Guided	1	-0.5	-0.5	14.95567	-1.10882	-1.45023	0.30186	1.00679750330343	-1.415662	-0.363609	3.862895
Trial2	1	1	blindfold	counterclockwise	practice	Guided	1	-0.5	-0.5	14.97568	-1.13861	-1.45012	0.30179	1.02503167828089	-1.025632	-0.393107	3.500181
Trial2	1	1	blindfold	counterclockwise	practice	Guided	1	-0.5	-0.5	14.99568	-1.15428	-1.45013	0.30176	1.03484364793516	-1.018929	-0.304156	3.60199
Trial2	1	1	blindfold	counterclockwise	practice	Guided	1	-0.5	-0.5	15.01569	-1.17066	-1.45014	0.30172	1.04524629093852	-0.973048	-0.435262	3.404398
Trial2	1	1	blindfold	counterclockwise	practice	Guided	1	-0.5	-0.5	15.03568	-1.18777	-1.45023	0.30176	1.05633645757112	-1.033142	-0.684931	3.486127
Trial2	1	1	blindfold	counterclockwise	practice	Guided	1	-0.5	-0.5	15.05568	-1.20312	-1.45032	0.30177	1.06640182876672	-1.07971	-0.642613	3.612251
Trial2	1	1	blindfold	counterclockwise	practice	Guided	1	-0.5	-0.5	15.07568	-1.23641	-1.45047	0.30178	1.08864634533605	-0.677888	-1.006548	3.552397
Trial2	1	1	blindfold	counterclockwise	practice	Guided	1	-0.5	-0.5	15.09567	-1.25257	-1.45049	0.30177	1.09963484403949	-0.625703	-0.921912	3.540557
Trial2	1	1	blindfold	counterclockwise	practice	Guided	1	-0.5	-0.5	15.11568	-1.26889	-1.45051	0.30173	1.11083881451904	-0.41375	-1.243529	3.406787
Trial2	1	1	blindfold	counterclockwise	practice	Guided	1	-0.5	-0.5	15.13568	-1.28472	-1.45058	0.30174	1.12186113366021	-0.460607	-1.120806	3.523838
Trial2	1	1	blindfold	counterclockwise	practice	Guided	1	-0.5	-0.5	15.15569	-1.29964	-1.45059	0.30182	1.13240423984242	-0.453367	-1.319701	3.417675
Trial2	1	1	blindfold	counterclockwise	practice	Guided	1	-0.5	-0.5	15.17567	-1.30302	-1.45062	0.30239	1.13519639179425	-4.053402	-1.108111	5.460851
Trial2	1	1	blindfold	counterclockwise	practice	Guided	1	-0.5	-0.5	15.19568	-1.30237	-1.45054	0.30284	1.13505488715463	-4.173865	-0.524123	6.600962
Trial2	1	1	blindfold	counterclockwise	practice	Guided	1	-0.5	-0.5	15.21568	-1.30217	-1.45044	0.30279	1.13487820142052	-2.579088	-0.122008	5.852073
Trial2	1	1	blindfold	counterclockwise	practice	Guided	1	-0.5	-0.5	15.23567	-1.30169	-1.45028	0.30246	1.1343055560237	-1.540239	0.131883	4.528383
Trial2	1	1	blindfold	counterclockwise	practice	Guided	1	-0.5	-0.5	15.25568	-1.30118	-1.45015	0.30227	1.13381063046172	-1.581039	-0.443615	4.171346
Trial2	1	1	blindfold	counterclockwise	practice	Guided	1	-0.5	-0.5	15.27568	-1.30103	-1.45018	0.30229	1.13371881735332	-2.136658	-0.718622	4.935974
Trial2	1	1	blindfold	counterclockwise	practice	Guided	1	-0.5	-0.5	15.29568	-1.30103	-1.4502	0.30229	1.13371881735332	-1.969568	-1.082557	4.768495
Trial2	1	1	blindfold	counterclockwise	practice	Guided	1	-0.5	-0.5	15.31567	-1.30102	-1.45022	0.30228	1.13370459287915	-1.598676	-0.989457	4.494111
Trial2	1	1	blindfold	counterclockwise	practice	Guided	1	-0.5	-0.5	15.33568	-1.30099	-1.45025	0.30224	1.13365512797527	-1.36685	-1.171425	4.2903
Trial2	1	1	blindfold	counterclockwise	practice	Guided	1	-0.5	-0.5	15.35568	-1.30094	-1.45032	0.3022	1.13359153391012	-1.292381	-1.188352	4.156932
Trial2	1	1	blindfold	counterclockwise	practice	Guided	1	-0.5	-0.5	15.37567	-1.30089	-1.45037	0.3022	1.13355615894652	-1.538069	-1.23067	4.24236
Trial2	1	1	blindfold	counterclockwise	practice	Guided	1	-0.5	-0.5	15.39568	-1.30089	-1.45038	0.3022	1.13355615894652	-1.882563	-1.006384	4.383842
Trial2	1	1	blindfold	counterclockwise	practice	Guided	1	-0.5	-0.5	15.41568	-1.30089	-1.45038	0.30221	1.133563245423	-2.380168	-0.942907	4.530507
Trial2	1	1	blindfold	counterclockwise	practice	Guided	1	-0.5	-0.5	15.43568	-1.30095	-1.45039	0.30225	1.13363399835185	-2.922937	-0.87943	4.732127
Trial2	1	1	blindfold	counterclockwise	practice	Guided	1	-0.5	-0.5	15.45567	-1.30112	-1.45039	0.30236	1.13383194951051	-3.367371	-0.66784	4.98451
Trial2	1	1	blindfold	counterclockwise	practice	Guided	1	-0.5	-0.5	15.47568	-1.30148	-1.45036	0.30238	1.13410041202592	-3.763203	-0.532423	5.04935
Trial2	1	1	blindfold	counterclockwise	practice	Guided	1	-0.5	-0.5	15.49568	-1.30155	-1.45035	0.30238	1.13414986573127	-3.829902	-0.477305	4.956974
Trial2	1	1	blindfold	counterclockwise	practice	Guided	1	-0.5	-0.5	15.51569	-1.30158	-1.45035	0.30239	1.13417826542045	-3.924921	-0.583084	4.940096
Trial2	1	1	blindfold	counterclockwise	practice	Guided	1	-0.5	-0.5	15.53568	-1.30162	-1.45034	0.3024	1.13421355290524	-4.017808	-0.553462	4.952808
Trial2	1	1	blindfold	counterclockwise	practice	Guided	1	-0.5	-0.5	15.55568	-1.30166	-1.45034	0.3024	1.13424177791079	-4.074022	-0.701575	5.026071
Trial2	1	1	blindfold	counterclockwise	practice	Guided	1	-0.5	-0.5	15.57568	-1.30173	-1.45035	0.30237	1.13427002803697	-4.109366	-0.921628	4.392281
Trial2	1	1	blindfold	counterclockwise	practice	Guided	1	-0.5	-0.5	15.59567	-1.30175	-1.45036	0.30227	1.1342134362737	-4.110013	-1.048582	3.970241
Trial2	1	1	blindfold	counterclockwise	practice	Guided	1	-0.5	-0.5	15.61568	-1.30179	-1.45038	0.30203	1.13407200775541	-4.091076	-1.192463	3.414424
Trial2	1	1	blindfold	counterclockwise	practice	Guided	1	-0.5	-0.5	15.63568	-1.30185	-1.45044	0.30174	1.13390933196251	-4.09649	-1.370199	2.752156
Trial2	1	1	blindfold	counterclockwise	practice	Guided	1	-0.5	-0.5	15.65569	-1.30191	-1.45051	0.30111	1.1335063990386	-4.186887	-1.522544	2.057626
Trial2	1	1	blindfold	counterclockwise	practice	Guided	1	-0.5	-0.5	15.67567	-1.30204	-1.45069	0.30084	1.13340772014583	-4.35907	-1.823002	0.841336
Trial2	1	1	blindfold	counterclockwise	practice	Guided	1	-0.5	-0.5	15.69568	-1.30209	-1.45077	0.30056	1.13324514771773	-4.377043	-1.941492	0.248475
Trial2	1	1	blindfold	counterclockwise	practice	Guided	1	-0.5	-0.5	15.71568	-1.30212	-1.45086	0.30026	1.1330545115761	-4.348344	-2.026128	-0.404362
Trial2	1	1	blindfold	counterclockwise	practice	Guided	1	-0.5	-0.5	15.73567	-1.30213	-1.45093	0.29977	1.13271565336283	-4.169197	-2.085373	-1.177784
Trial2	1	1	blindfold	counterclockwise	practice	Guided	1	-0.5	-0.5	15.75568	-1.30211	-1.451	0.29663	1.13048650226741	-4.041369	-2.136155	-1.676648
Trial2	1	1	blindfold	counterclockwise	practice	Guided	1	-0.5	-0.5	15.77568	-1.30199	-1.45107	0.29357	1.12824701557575	-3.956217	-2.212327	-2.243624
Trial2	1	1	blindfold	counterclockwise	practice	Guided	1	-0.5	-0.5	15.79568	-1.30199	-1.45111	0.28925	1.12521267002741	-4.071301	-2.364672	-2.329868
Trial2	1	1	blindfold	counterclockwise	practice	Guided	1	-0.5	-0.5	15.81567	-1.30201	-1.45116	0.28395	1.1215157369227	-4.007925	-2.305427	-2.296579
Trial2	1	1	blindfold	counterclockwise	practice	Guided	1	-0.5	-0.5	15.83568	-1.30201	-1.45116	0.27745	1.11698184374458	-3.919575	-2.203864	-2.475385
Trial2	1	1	blindfold	counterclockwise	practice	Guided	1	-0.5	-0.5	15.85568	-1.30197	-1.45113	0.26022	1.10502955797908	-3.800168	-2.267341	-2.471532
Trial2	1	1	blindfold	counterclockwise	practice	Guided	1	-0.5	-0.5	15.87567	-1.30189	-1.45104	0.24954	1.09765104220431	-3.734698	-1.975346	-2.393758
Trial2	1	1	blindfold	counterclockwise	practice	Guided	1	-0.5	-0.5	15.89568	-1.30187	-1.45101	0.23841	1.09006650796402	-3.769636	-1.933028	-2.352766
Trial2	1	1	blindfold	counterclockwise	practice	Guided	1	-0.5	-0.5	15.91568	-1.30185	-1.45098	0.22554	1.08137489780135	-3.582575	-1.975346	-2.116499
Trial2	1	1	blindfold	counterclockwise	practice	Guided	1	-0.5	-0.5	15.93568	-1.30181	-1.45096	0.21211	1.07238051415026	-3.580628	-1.823002	-2.114131
Trial2	1	1	blindfold	counterclockwise	practice	Guided	1	-0.5	-0.5	15.95567	-1.30178	-1.45097	0.18217	1.052714129565	-3.440053	-2.047287	-2.104361
Trial2	1	1	blindfold	counterclockwise	practice	Guided	1	-0.5	-0.5	15.97568	-1.30174	-1.45099	0.16565	1.04205415074688	-3.464807	-2.127691	-1.964351
Trial2	1	1	blindfold	counterclockwise	practice	Guided	1	-0.5	-0.5	15.99568	-1.30175	-1.45105	0.14935	1.03172593232541	-3.601534	-1.992274	-2.073287
Trial2	1	1	blindfold	counterclockwise	practice	Guided	1	-0.5	-0.5	16.01569	-1.30175	-1.45103	0.13132	1.02047435823743	-3.456536	-1.992274	-1.900958
Trial2	1	1	blindfold	counterclockwise	practice	Guided	1	-0.5	-0.5	16.03568	-1.30175	-1.45099	0.11099	1.00802368884244	-3.485173	-1.958419	-1.750272
Trial2	1	1	blindfold	counterclockwise	practice	Guided	1	-0.5	-0.5	16.05568	-1.30174	-1.45094	0.074317	0.98621850243541	-3.303335	-1.755293	-1.697774
Trial2	1	1	blindfold	counterclockwise	practice	Guided	1	-0.5	-0.5	16.07568	-1.30163	-1.45085	0.054119	0.974504262510798	-3.052591	-1.738366	-1.567976
Trial2	1	1	blindfold	counterclockwise	practice	Guided	1	-0.5	-0.5	16.09567	-1.30159	-1.45083	0.0347	0.963561496280345	-3.158668	-1.598716	-1.331645
Trial2	1	1	blindfold	counterclockwise	practice	Guided	1	-0.5	-0.5	16.11568	-1.30156	-1.45081	0.013665	0.952024183355825	-3.094178	-1.662193	-1.33485
Trial2	1	1	blindfold	counterclockwise	practice	Guided	1	-0.5	-0.5	16.13568	-1.30153	-1.45078	-0.0070919	0.940961604829211	-3.028563	-1.522544	-1.604685
Trial2	1	1	blindfold	counterclockwise	practice	Guided	1	-0.5	-0.5	16.15569	-1.30151	-1.45073	-0.049952	0.919217947662669	-3.016713	-1.56063	-1.390139
Trial2	1	1	blindfold	counterclockwise	practice	Guided	1	-0.5	-0.5	16.17567	-1.30149	-1.45068	-0.071386	0.908898393154594	-2.939776	-1.264404	-1.302696
Trial2	1	1	blindfold	counterclockwise	practice	Guided	1	-0.5	-0.5	16.19568	-1.30146	-1.45067	-0.092358	0.899171938889546	-2.813282	-1.39559	-1.332276
[truncated: 12,075 more rows]
