# Supplementary material for: Assessing kinesthetic proprioceptive function of the upper limb: a novel dynamic movement reproduction task using a robotic arm
Source: PeerJ. 2021 May 3;9:e11301. doi: 10.7717/peerj.11301 (PMC8101453; doi:10.7717/peerj.11301)
Supplement: Supplemental Information 3 [file peerj-09-11301-s003.zip › DMR raw data_Study 2_part 2/HMData_PP061_2019-12-06-09-51-26.txt]

Trial1	2	1	noBlindfold	counterclockwise	practice	Guided	1	0.5	-0.25	0	0.45005	-1.45	-1.05	0.801557812367948	-0.0091472	-0.018126	-0.0026809
Trial1	2	1	noBlindfold	counterclockwise	practice	Guided	1	0.5	-0.25	0.0112915	0.45005	-1.45	-1.05	0.801557812367948	0.012258	-0.0011979	0.011305
Trial1	2	1	noBlindfold	counterclockwise	practice	Guided	1	0.5	-0.25	0.03129578	0.45004	-1.45	-1.05	0.801558436438111	-0.02167	-0.026589	-0.016102
Trial1	2	1	noBlindfold	counterclockwise	practice	Guided	1	0.5	-0.25	0.05130005	0.45004	-1.45	-1.05	0.801558436438111	-0.0047061	0.0030337	-0.0015508
Trial1	2	1	noBlindfold	counterclockwise	practice	Guided	1	0.5	-0.25	0.07128906	0.45004	-1.45	-1.05	0.801558436438111	-0.013322	-0.026588	-0.0071544
Trial1	2	1	noBlindfold	counterclockwise	practice	Guided	1	0.5	-0.25	0.09129333	0.45005	-1.45	-1.05	0.801557812367948	0.019626	0.011494	-0.034519
Trial1	2	1	noBlindfold	counterclockwise	practice	Guided	1	0.5	-0.25	0.1112976	0.45005	-1.45	-1.05	0.801557812367948	-0.00027063	0.011497	-0.0021158
Trial1	2	1	noBlindfold	counterclockwise	practice	Guided	1	0.5	-0.25	0.1312866	0.45005	-1.45	-1.05	0.801557812367948	0.044938	0.0072632	-0.011866
Trial1	2	1	noBlindfold	counterclockwise	practice	Guided	1	0.5	-0.25	0.1512909	0.45005	-1.45	-1.05	0.801557812367948	0.013583	0.0030293	-0.0096506
Trial1	2	1	noBlindfold	counterclockwise	practice	Guided	1	0.5	-0.25	0.1712952	0.45005	-1.45	-1.05	0.801557812367948	0.011183	-0.0012009	0.028075
Trial1	2	1	noBlindfold	counterclockwise	practice	Guided	1	0.5	-0.25	0.1912994	0.45005	-1.45	-1.05	0.801557812367948	-0.00054264	0.015725	0.002075
Trial1	2	1	noBlindfold	counterclockwise	practice	Guided	1	0.5	-0.25	0.2112885	0.45005	-1.45	-1.05	0.801557812367948	0.0036288	-0.018128	0.0065499
Trial1	2	1	noBlindfold	counterclockwise	practice	Guided	1	0.5	-0.25	0.2312927	0.45005	-1.45	-1.05	0.801557812367948	0.0044254	0.019956	-0.0060262
Trial1	2	1	noBlindfold	counterclockwise	practice	Guided	1	0.5	-0.25	0.251297	0.45005	-1.45	-1.05	0.801557812367948	-0.027462	0.028416	0.0045722
Trial1	2	1	noBlindfold	counterclockwise	practice	Guided	1	0.5	-0.25	0.271286	0.45006	-1.45	-1.05	0.801557188422396	-0.0071241	-0.030827	0.035323
Trial1	2	1	noBlindfold	counterclockwise	practice	Guided	1	0.5	-0.25	0.2912903	0.45006	-1.45	-1.05	0.801557188422396	-0.031111	0.015719	-0.0082847
Trial1	2	1	noBlindfold	counterclockwise	practice	Guided	1	0.5	-0.25	0.3112946	0.45006	-1.45	-1.05	0.801557188422396	-0.05358	0.019952	-0.0055067
Trial1	2	1	noBlindfold	counterclockwise	practice	Guided	1	0.5	-0.25	0.3312988	0.45006	-1.45	-1.05	0.801557188422396	0.012237	0.015718	0.011865
Trial1	2	1	noBlindfold	counterclockwise	practice	Guided	1	0.5	-0.25	0.3512878	0.45006	-1.45	-1.05	0.801557188422396	-0.0036616	0.0030213	-0.019168
Trial1	2	1	noBlindfold	counterclockwise	practice	Guided	1	0.5	-0.25	0.3712921	0.45006	-1.45	-1.05	0.801557188422396	-0.010767	0.0030231	0.018271
Trial1	2	1	noBlindfold	counterclockwise	practice	Guided	1	0.5	-0.25	0.3912964	0.45006	-1.45	-1.05	0.801557188422396	0.0091262	0.01148	-0.0099405
Trial1	2	1	noBlindfold	counterclockwise	practice	Guided	1	0.5	-0.25	0.4112854	0.45006	-1.45	-1.05	0.801557188422396	-0.030043	-0.026604	-0.025056
Trial1	2	1	noBlindfold	counterclockwise	practice	Guided	1	0.5	-0.25	0.4312897	0.45006	-1.45	-1.05	0.801557188422396	0.0077939	0.024175	0.011019
Trial1	2	1	noBlindfold	counterclockwise	practice	Guided	1	0.5	-0.25	0.4512939	0.45006	-1.45	-1.05	0.801557188422396	0.048561	0.003014	-0.0076792
Trial1	2	1	noBlindfold	counterclockwise	practice	Guided	1	0.5	-0.25	0.4712982	0.45006	-1.45	-1.05	0.801557188422396	-0.00055567	0.015709	0.0032046
Trial1	2	1	noBlindfold	counterclockwise	practice	Guided	1	0.5	-0.25	0.4912872	0.45006	-1.45	-1.05	0.801557188422396	0.040475	-0.018148	-0.012151
Trial1	2	1	noBlindfold	counterclockwise	practice	Guided	1	0.5	-0.25	0.5112915	0.45006	-1.45	-1.05	0.801557188422396	-0.021436	-0.026611	-0.011065
Trial1	2	1	noBlindfold	counterclockwise	practice	Guided	1	0.5	-0.25	0.5312958	0.45006	-1.45	-1.05	0.801557188422396	-0.018327	-0.0054534	0.00094434
Trial1	2	1	noBlindfold	counterclockwise	practice	Guided	1	0.5	-0.25	0.5513	0.45006	-1.45	-1.05	0.801557188422396	-0.019392	0.019936	0.01771
Trial1	2	1	noBlindfold	counterclockwise	practice	Guided	1	0.5	-0.25	0.5712891	0.45006	-1.45	-1.05	0.801557188422396	0.025814	0.011475	0.0085235
Trial1	2	1	noBlindfold	counterclockwise	practice	Guided	1	0.5	-0.25	0.5912933	0.45007	-1.45	-1.05	0.801556564601454	0.026076	-0.022384	0.0037666
Trial1	2	1	noBlindfold	counterclockwise	practice	Guided	1	0.5	-0.25	0.6112976	0.45007	-1.45	-1.05	0.801556564601454	-0.012294	0.0072382	-0.0085678
Trial1	2	1	noBlindfold	counterclockwise	practice	Guided	1	0.5	-0.25	0.6312866	0.45007	-1.45	-1.05	0.801556564601454	0.031316	-0.01392	-0.0085225
Trial1	2	1	noBlindfold	counterclockwise	practice	Guided	1	0.5	-0.25	0.6512909	0.45007	-1.45	-1.05	0.801556564601454	0.0017373	-0.0054578	-0.0018338
Trial1	2	1	noBlindfold	counterclockwise	practice	Guided	1	0.5	-0.25	0.6712952	0.45007	-1.45	-1.05	0.801556564601454	0.0028022	-0.0012261	0.018559
Trial1	2	1	noBlindfold	counterclockwise	practice	Guided	1	0.5	-0.25	0.6912994	0.45007	-1.45	-1.05	0.801556564601454	0.022428	-0.0054622	-0.009084
Trial1	2	1	noBlindfold	counterclockwise	practice	Guided	1	0.5	-0.25	0.7112885	0.45007	-1.45	-1.05	0.801556564601454	-0.0131	-0.0012276	-0.010778
Trial1	2	1	noBlindfold	counterclockwise	practice	Guided	1	0.5	-0.25	0.7312927	0.45007	-1.45	-1.05	0.801556564601454	-0.012833	0.019929	-0.0099294
Trial1	2	1	noBlindfold	counterclockwise	practice	Guided	1	0.5	-0.25	0.751297	0.45007	-1.45	-1.05	0.801556564601454	0.03051	-0.02239	0.0040561
Trial1	2	1	noBlindfold	counterclockwise	practice	Guided	1	0.5	-0.25	0.771286	0.45007	-1.45	-1.05	0.801556564601454	-0.0097265	0.0072324	0.0057064
Trial1	2	1	noBlindfold	counterclockwise	practice	Guided	1	0.5	-0.25	0.7912903	0.45007	-1.45	-1.05	0.801556564601454	0.0085702	-0.022393	-0.0015472
Trial1	2	1	noBlindfold	counterclockwise	practice	Guided	1	0.5	-0.25	0.8112946	0.45007	-1.45	-1.05	0.801556564601454	-0.013904	0.0030003	0.011308
Trial1	2	1	noBlindfold	counterclockwise	practice	Guided	1	0.5	-0.25	0.8312988	0.45007	-1.45	-1.05	0.801556564601454	-0.0036915	-0.0054634	0.0096149
Trial1	2	1	noBlindfold	counterclockwise	practice	Guided	1	0.5	-0.25	0.8512878	0.45007	-1.45	-1.05	0.801556564601454	0.027129	-0.0012324	-0.012994
Trial1	2	1	noBlindfold	counterclockwise	practice	Guided	1	0.5	-0.25	0.8712921	0.45007	-1.45	-1.05	0.801556564601454	0.0043891	0.011463	-0.0060229
Trial1	2	1	noBlindfold	counterclockwise	practice	Guided	1	0.5	-0.25	0.8912964	0.45008	-1.45	-1.05	0.801555942761177	0.031564	0.0072269	-0.012711
Trial1	2	1	noBlindfold	counterclockwise	practice	Guided	1	0.5	-0.25	0.9112854	0.45008	-1.45	-1.05	0.801555942761177	0.016907	0.015691	0.0074
Trial1	2	1	noBlindfold	counterclockwise	practice	Guided	1	0.5	-0.25	0.9312897	0.45008	-1.45	-1.05	0.801555942761177	0.0077594	-0.013932	0.011028
Trial1	2	1	noBlindfold	counterclockwise	practice	Guided	1	0.5	-0.25	0.9512939	0.45008	-1.45	-1.05	0.801555942761177	-0.009208	0.011458	-0.0026757
Trial1	2	1	noBlindfold	counterclockwise	practice	Guided	1	0.5	-0.25	0.9712982	0.45008	-1.45	-1.05	0.801555942761177	0.029428	0.0029927	0.019414
Trial1	2	1	noBlindfold	counterclockwise	practice	Guided	1	0.5	-0.25	0.9912872	0.45008	-1.45	-1.05	0.801555942761177	0.0082869	0.019915	0.0026473
Trial1	2	1	noBlindfold	counterclockwise	practice	Guided	1	0.5	-0.25	1.011292	0.45008	-1.45	-1.05	0.801555942761177	0.025517	0.015681	0.012159
Trial1	2	1	noBlindfold	counterclockwise	practice	Guided	1	0.5	-0.25	1.031296	0.45008	-1.45	-1.05	0.801555942761177	0.0051781	-0.013942	-0.018595
Trial1	2	1	noBlindfold	counterclockwise	practice	Guided	1	0.5	-0.25	1.0513	0.45008	-1.45	-1.05	0.801555942761177	0.077742	-0.022406	0.032311
Trial1	2	1	noBlindfold	counterclockwise	practice	Guided	1	0.5	-0.25	1.071289	0.45008	-1.45	-1.05	0.801555942761177	-0.0047736	-0.013942	-0.0023935
Trial1	2	1	noBlindfold	counterclockwise	practice	Guided	1	0.5	-0.25	1.091293	0.45008	-1.45	-1.05	0.801555942761177	-0.0097507	-0.0012503	0.0057072
Trial1	2	1	noBlindfold	counterclockwise	practice	Guided	1	0.5	-0.25	1.111298	0.45008	-1.45	-1.05	0.801555942761177	0.0096122	-0.018179	-0.018315
Trial1	2	1	noBlindfold	counterclockwise	practice	Guided	1	0.5	-0.25	1.131287	0.45008	-1.45	-1.05	0.801555942761177	0.011121	0.049529	0.028075
Trial1	2	1	noBlindfold	counterclockwise	practice	Guided	1	0.5	-0.25	1.151291	0.45008	-1.45	-1.05	0.801555942761177	0.0085453	-0.0054863	-0.0015477
Trial1	2	1	noBlindfold	counterclockwise	practice	Guided	1	0.5	-0.25	1.171295	0.45009	-1.45	-1.05	0.801555321044771	0.029415	-0.0097189	0.012438
Trial1	2	1	noBlindfold	counterclockwise	practice	Guided	1	0.5	-0.25	1.191299	0.45009	-1.45	-1.05	0.801555321044771	0.039628	0.0029779	0.00042579
Trial1	2	1	noBlindfold	counterclockwise	practice	Guided	1	0.5	-0.25	1.211288	0.45009	-1.45	-1.05	0.801555321044771	-0.022282	-0.0054831	-0.0077186
Trial1	2	1	noBlindfold	counterclockwise	practice	Guided	1	0.5	-0.25	1.231293	0.45009	-1.45	-1.05	0.801555321044771	0.0085377	0.011443	-0.0015508
Trial1	2	1	noBlindfold	counterclockwise	practice	Guided	1	0.5	-0.25	1.251297	0.45009	-1.45	-1.05	0.801555321044771	0.0287	0.0029796	-0.038144
Trial1	2	1	noBlindfold	counterclockwise	practice	Guided	1	0.5	-0.25	1.271286	0.45009	-1.45	-1.05	0.801555321044771	-0.010027	0.028369	0.0098957
Trial1	2	1	noBlindfold	counterclockwise	practice	Guided	1	0.5	-0.25	1.29129	0.45009	-1.45	-1.05	0.801555321044771	-0.0037232	0.01567	-0.019163
Trial1	2	1	noBlindfold	counterclockwise	practice	Guided	1	0.5	-0.25	1.311295	0.45009	-1.45	-1.05	0.801555321044771	-0.0063893	-0.0097199	0.012111
Trial1	2	1	noBlindfold	counterclockwise	practice	Guided	1	0.5	-0.25	1.331299	0.45009	-1.45	-1.05	0.801555321044771	0.0079978	-0.022416	0.0068353
Trial1	2	1	noBlindfold	counterclockwise	practice	Guided	1	0.5	-0.25	1.351288	0.45009	-1.45	-1.05	0.801555321044771	0.039351	0.0029745	0.0046203
Trial1	2	1	noBlindfold	counterclockwise	practice	Guided	1	0.5	-0.25	1.371292	0.45009	-1.45	-1.05	0.801555321044771	0.013235	0.0029723	0.0068354
Trial1	2	1	noBlindfold	counterclockwise	practice	Guided	1	0.5	-0.25	1.391296	0.45009	-1.45	-1.05	0.801555321044771	0.0079938	-0.022421	0.006833
Trial1	2	1	noBlindfold	counterclockwise	practice	Guided	1	0.5	-0.25	1.411285	0.4501	-1.45	-1.05	0.801554697596921	0.017939	-0.0054946	-0.0093682
Trial1	2	1	noBlindfold	counterclockwise	practice	Guided	1	0.5	-0.25	1.43129	0.4501	-1.45	-1.05	0.801554697596921	0.027085	-0.0012626	-0.012994
Trial1	2	1	noBlindfold	counterclockwise	practice	Guided	1	0.5	-0.25	1.451294	0.4501	-1.45	-1.05	0.801554697596921	0.023176	0.0072005	0.0059885
Trial1	2	1	noBlindfold	counterclockwise	practice	Guided	1	0.5	-0.25	1.471298	0.4501	-1.45	-1.05	0.801554697596921	0.0035448	0.0029692	0.0065529
Trial1	2	1	noBlindfold	counterclockwise	practice	Guided	1	0.5	-0.25	1.491287	0.4501	-1.45	-1.05	0.801554697596921	0.035693	0.0071975	-0.0082341
Trial1	2	1	noBlindfold	counterclockwise	practice	Guided	1	0.5	-0.25	1.511292	0.4501	-1.45	-1.05	0.801554697596921	0.016062	-0.0054963	0.017719
Trial1	2	1	noBlindfold	counterclockwise	practice	Guided	1	0.5	-0.25	1.531296	0.4501	-1.45	-1.05	0.801554697596921	-0.016803	-0.0012634	-0.037053
Trial1	2	1	noBlindfold	counterclockwise	practice	Guided	1	0.5	-0.25	1.5513	0.4501	-1.45	-1.05	0.801554697596921	-0.0048133	-0.013959	-0.01718
Trial1	2	1	noBlindfold	counterclockwise	practice	Guided	1	0.5	-0.25	1.571289	0.4501	-1.45	-1.05	0.801554697596921	0.035688	-0.013958	-0.0082325
Trial1	2	1	noBlindfold	counterclockwise	practice	Guided	1	0.5	-0.25	1.591293	0.4501	-1.45	-1.05	0.801554697596921	-0.041941	0.011431	0.020499
Trial1	2	1	noBlindfold	counterclockwise	practice	Guided	1	0.5	-0.25	1.611298	0.45011	-1.45	-1.05	0.801554076128627	0.03933	-0.00973	-0.0035182
Trial1	2	1	noBlindfold	counterclockwise	practice	Guided	1	0.5	-0.25	1.631287	0.4501	-1.45	-1.05	0.801554697596921	0.0035345	-0.0054978	0.0065588
Trial1	2	1	noBlindfold	counterclockwise	practice	Guided	1	0.5	-0.25	1.651291	0.4501	-1.45	-1.05	0.801554697596921	0.0085089	0.011431	-0.0015408
Trial1	2	1	noBlindfold	counterclockwise	practice	Guided	1	0.5	-0.25	1.671295	0.45011	-1.45	-1.05	0.801554076128627	0.012682	0.011433	0.0040634
Trial1	2	1	noBlindfold	counterclockwise	practice	Guided	1	0.5	-0.25	1.691299	0.45011	-1.45	-1.05	0.801554076128627	-0.022316	0.0029696	-0.0077074
Trial1	2	1	noBlindfold	counterclockwise	practice	Guided	1	0.5	-0.25	1.711288	0.45011	-1.45	-1.05	0.801554076128627	0.032309	-0.0012622	-0.025274
Trial1	2	1	noBlindfold	counterclockwise	practice	Guided	1	0.5	-0.25	1.731293	0.45011	-1.45	-1.05	0.801554076128627	-0.022049	-0.0054945	-0.011895
Trial1	2	1	noBlindfold	counterclockwise	practice	Guided	1	0.5	-0.25	1.751297	0.45011	-1.45	-1.05	0.801554076128627	0.022095	0.019894	-0.0048786
Trial1	2	1	noBlindfold	counterclockwise	practice	Guided	1	0.5	-0.25	1.771286	0.45011	-1.45	-1.05	0.801554076128627	-0.0053528	0.0071981	0.006003
Trial1	2	1	noBlindfold	counterclockwise	practice	Guided	1	0.5	-0.25	1.79129	0.45011	-1.45	-1.05	0.801554076128627	0.029641	0.028355	0.016644
Trial1	2	1	noBlindfold	counterclockwise	practice	Guided	1	0.5	-0.25	1.811295	0.45011	-1.45	-1.05	0.801554076128627	0.0061006	-0.0054985	0.036189
Trial1	2	1	noBlindfold	counterclockwise	practice	Guided	1	0.5	-0.25	1.831299	0.45011	-1.45	-1.05	0.801554076128627	-0.018149	0.01989	-0.0032291
Trial1	2	1	noBlindfold	counterclockwise	practice	Guided	1	0.5	-0.25	1.851288	0.45011	-1.45	-1.05	0.801554076128627	0.026526	-0.0012673	-0.015758
Trial1	2	1	noBlindfold	counterclockwise	practice	Guided	1	0.5	-0.25	1.871292	0.45011	-1.45	-1.05	0.801554076128627	0.0315	-0.0054985	-0.00011878
Trial1	2	1	noBlindfold	counterclockwise	practice	Guided	1	0.5	-0.25	1.891296	0.45011	-1.45	-1.05	0.801554076128627	0.00014323	0.015658	-0.01048
Trial1	2	1	noBlindfold	counterclockwise	practice	Guided	1	0.5	-0.25	1.911285	0.45011	-1.45	-1.05	0.801554076128627	0.013998	-0.0055026	-0.018017
Trial1	2	1	noBlindfold	counterclockwise	practice	Guided	1	0.5	-0.25	1.93129	0.45012	-1.45	-1.05	0.80155345292963	-0.00012627	0.019886	-0.0062886
Trial1	2	1	noBlindfold	counterclockwise	practice	Guided	1	0.5	-0.25	1.951294	0.45012	-1.45	-1.05	0.80155345292963	0.034868	0.011422	0.004354
Trial1	2	1	noBlindfold	counterclockwise	practice	Guided	1	0.5	-0.25	1.971298	0.45012	-1.45	-1.05	0.80155345292963	0.0048461	0.0071881	-0.014389
Trial1	2	1	noBlindfold	counterclockwise	practice	Guided	1	0.5	-0.25	1.991287	0.45012	-1.45	-1.05	0.80155345292963	-0.012654	-0.018204	-0.019708
Trial1	2	1	noBlindfold	counterclockwise	practice	Guided	1	0.5	-0.25	2.011292	0.45012	-1.45	-1.05	0.80155345292963	0.025715	-0.013971	-0.0060044
Trial1	2	1	noBlindfold	counterclockwise	practice	Guided	1	0.5	-0.25	2.031296	0.45012	-1.45	-1.05	0.80155345292963	-0.00013374	-0.013973	-0.0062881
Trial1	2	1	noBlindfold	counterclockwise	practice	Guided	1	0.5	-0.25	2.051285	0.45012	-1.45	-1.05	0.80155345292963	0.014522	0.011418	-0.0264
Trial1	2	1	noBlindfold	counterclockwise	practice	Guided	1	0.5	-0.25	2.071289	0.45012	-1.45	-1.05	0.80155345292963	-0.0098165	0.011415	-0.001249
Trial1	2	1	noBlindfold	counterclockwise	practice	Guided	1	0.5	-0.25	2.091293	0.45012	-1.45	-1.05	0.80155345292963	0.0056347	-0.0055129	-0.026962
Trial1	2	1	noBlindfold	counterclockwise	practice	Guided	1	0.5	-0.25	2.111298	0.45012	-1.45	-1.05	0.80155345292963	-0.0051151	0.032574	0.0018161
Trial1	2	1	noBlindfold	counterclockwise	practice	Guided	1	0.5	-0.25	2.131287	0.45012	-1.45	-1.05	0.80155345292963	0.016557	0.0029485	0.0006861
Trial1	2	1	noBlindfold	counterclockwise	practice	Guided	1	0.5	-0.25	2.151291	0.45012	-1.45	-1.05	0.80155345292963	-0.0020068	-0.0055183	-0.00572
Trial1	2	1	noBlindfold	counterclockwise	practice	Guided	1	0.5	-0.25	2.171295	0.45012	-1.45	-1.05	0.80155345292963	0.0087399	-0.0012872	-0.0045905
Trial1	2	1	noBlindfold	counterclockwise	practice	Guided	1	0.5	-0.25	2.191299	0.45013	-1.45	-1.05	0.801552831709448	-0.033631	0.0071725	0.029465
Trial1	2	1	noBlindfold	counterclockwise	practice	Guided	1	0.5	-0.25	2.211288	0.45013	-1.45	-1.05	0.801552831709448	-0.019509	-0.013987	0.017738
Trial1	2	1	noBlindfold	counterclockwise	practice	Guided	1	0.5	-0.25	2.231293	0.45013	-1.45	-1.05	0.801552831709448	0.034581	0.00294	0.0085508
Trial1	2	1	noBlindfold	counterclockwise	practice	Guided	1	0.5	-0.25	2.251297	0.45013	-1.45	-1.05	0.801552831709448	-0.00015173	0.0029387	-0.004024
Trial1	2	1	noBlindfold	counterclockwise	practice	Guided	1	0.5	-0.25	2.271286	0.45013	-1.45	-1.05	0.801552831709448	0.020454	0.0029393	0.020279
Trial1	2	1	noBlindfold	counterclockwise	practice	Guided	1	0.5	-0.25	2.29129	0.45013	-1.45	-1.05	0.801552831709448	0.004553	0.011404	-0.010191
Trial1	2	1	noBlindfold	counterclockwise	practice	Guided	1	0.5	-0.25	2.311295	0.45013	-1.45	-1.05	0.801552831709448	-0.0090376	0.024098	-0.0059984
Trial1	2	1	noBlindfold	counterclockwise	practice	Guided	1	0.5	-0.25	2.331299	0.45013	-1.45	-1.05	0.801552831709448	0.0003767	-0.013987	-0.014663
Trial1	2	1	noBlindfold	counterclockwise	practice	Guided	1	0.5	-0.25	2.351288	0.45013	-1.45	-1.05	0.801552831709448	-0.0069974	0.0071711	0.013267
Trial1	2	1	noBlindfold	counterclockwise	practice	Guided	1	0.5	-0.25	2.371292	0.45013	-1.45	-1.05	0.801552831709448	0.0032155	0.015636	0.0043168
Trial1	2	1	noBlindfold	counterclockwise	practice	Guided	1	0.5	-0.25	2.391296	0.45014	-1.45	-1.05	0.801552208759305	0.03847	-0.001296	0.017218
Trial1	2	1	noBlindfold	counterclockwise	practice	Guided	1	0.5	-0.25	2.411285	0.45014	-1.45	-1.05	0.801552208759305	0.044506	0.0114	0.0032323
Trial1	2	1	noBlindfold	counterclockwise	practice	Guided	1	0.5	-0.25	2.43129	0.45014	-1.45	-1.05	0.801552208759305	-0.015094	0.01563	0.018023
Trial1	2	1	noBlindfold	counterclockwise	practice	Guided	1	0.5	-0.25	2.451294	0.45014	-1.45	-1.05	0.801552208759305	-0.026286	0.011398	-0.016358
Trial1	2	1	noBlindfold	counterclockwise	practice	Guided	1	0.5	-0.25	2.471298	0.45014	-1.45	-1.05	0.801552208759305	-0.01794	-0.013994	0.007143
Trial1	2	1	noBlindfold	counterclockwise	practice	Guided	1	0.5	-0.25	2.491287	0.45014	-1.45	-1.05	0.801552208759305	0.0034642	0.032553	0.011617
Trial1	2	1	noBlindfold	counterclockwise	practice	Guided	1	0.5	-0.25	2.511292	0.45014	-1.45	-1.05	0.801552208759305	-0.014832	0.007162	-0.018854
Trial1	2	1	noBlindfold	counterclockwise	practice	Guided	1	0.5	-0.25	2.531296	0.45014	-1.45	-1.05	0.801552208759305	0.029578	0.028321	0.016654
Trial1	2	1	noBlindfold	counterclockwise	practice	Guided	1	0.5	-0.25	2.551285	0.45014	-1.45	-1.05	0.801552208759305	-0.011192	0.0071616	0.026687
Trial1	2	1	noBlindfold	counterclockwise	practice	Guided	1	0.5	-0.25	2.571289	0.45015	-1.45	-1.05	0.801551585933776	-0.00071145	-0.0013026	0.0021037
Trial1	2	1	noBlindfold	counterclockwise	practice	Guided	1	0.5	-0.25	2.591293	0.45015	-1.45	-1.05	0.801551585933776	-0.0043533	0.011389	-0.010753
Trial1	2	1	noBlindfold	counterclockwise	practice	Guided	1	0.5	-0.25	2.611298	0.45015	-1.45	-1.05	0.801551585933776	0.017318	-0.014002	-0.00095721
Trial1	2	1	noBlindfold	counterclockwise	practice	Guided	1	0.5	-0.25	2.631287	0.45015	-1.45	-1.05	0.801551585933776	0.02984	0.015619	0.012465
Trial1	2	1	noBlindfold	counterclockwise	practice	Guided	1	0.5	-0.25	2.651291	0.45015	-1.45	-1.05	0.801551585933776	0.035077	0.015618	0.00017295
Trial1	2	1	noBlindfold	counterclockwise	practice	Guided	1	0.5	-0.25	2.671295	0.45015	-1.45	-1.05	0.801551585933776	0.0058535	0.002922	-0.043435
Trial1	2	1	noBlindfold	counterclockwise	practice	Guided	1	0.5	-0.25	2.691299	0.45015	-1.45	-1.05	0.801551585933776	0.0042504	0.011387	-0.0059913
Trial1	2	1	noBlindfold	counterclockwise	practice	Guided	1	0.5	-0.25	2.711288	0.45015	-1.45	-1.05	0.801551585933776	-0.017156	0.028311	-0.018001
Trial1	2	1	noBlindfold	counterclockwise	practice	Guided	1	0.5	-0.25	2.731293	0.45015	-1.45	-1.05	0.801551585933776	0.0084243	0.011385	-0.0015174
Trial1	2	1	noBlindfold	counterclockwise	practice	Guided	1	0.5	-0.25	2.751297	0.45015	-1.45	-1.05	0.801551585933776	0.036846	0.0029205	0.042377
Trial1	2	1	noBlindfold	counterclockwise	practice	Guided	1	0.5	-0.25	2.771286	0.45015	-1.45	-1.05	0.801551585933776	0.03116	-0.0013138	-0.0048579
Trial1	2	1	noBlindfold	counterclockwise	practice	Guided	1	0.5	-0.25	2.79129	0.45015	-1.45	-1.05	0.801551585933776	0.045013	-0.0013144	-0.01602
Trial1	2	1	noBlindfold	counterclockwise	practice	Guided	1	0.5	-0.25	2.811295	0.45015	-1.45	-1.05	0.801551585933776	0.021477	-0.01401	0.00409
Trial1	2	1	noBlindfold	counterclockwise	practice	Guided	1	0.5	-0.25	2.831299	0.45015	-1.45	-1.05	0.801551585933776	0.062245	0.0029161	-0.0065076
Trial1	2	1	noBlindfold	counterclockwise	practice	Guided	1	0.5	-0.25	2.851288	0.45016	-1.45	-1.05	0.801550966939044	0.013658	0.019842	-0.0057069
Trial1	2	1	noBlindfold	counterclockwise	practice	Guided	1	0.5	-0.25	2.871292	0.45016	-1.45	-1.05	0.801550966939044	-0.0012677	-0.014014	-0.018848
Trial1	2	1	noBlindfold	counterclockwise	practice	Guided	1	0.5	-0.25	2.891296	0.45016	-1.45	-1.05	0.801550966939044	-0.00046972	-0.0097836	-0.0020801
Trial1	2	1	noBlindfold	counterclockwise	practice	Guided	1	0.5	-0.25	2.911285	0.45016	-1.45	-1.05	0.801550966939044	-0.0074882	-0.0055536	-0.031985
Trial1	2	1	noBlindfold	counterclockwise	practice	Guided	1	0.5	-0.25	2.93129	0.45016	-1.45	-1.05	0.801550966939044	-0.0080234	-0.0013231	-0.023599
Trial1	2	1	noBlindfold	counterclockwise	practice	Guided	1	0.5	-0.25	2.951294	0.45016	-1.45	-1.05	0.801550966939044	-0.022148	-0.0013233	-0.01187
Trial1	2	1	noBlindfold	counterclockwise	practice	Guided	1	0.5	-0.25	2.971298	0.45016	-1.45	-1.05	0.801550966939044	0.0026338	0.015606	0.019164
Trial1	2	1	noBlindfold	counterclockwise	practice	Guided	1	0.5	-0.25	2.991287	0.45016	-1.45	-1.05	0.801550966939044	-0.017441	0.015601	-0.0062708
Trial1	2	1	noBlindfold	counterclockwise	practice	Guided	1	0.5	-0.25	3.011292	0.45016	-1.45	-1.05	0.801550966939044	0.01231	0.015603	-0.010462
Trial1	2	1	noBlindfold	counterclockwise	practice	Guided	1	0.5	-0.25	3.031296	0.45016	-1.45	-1.05	0.801550966939044	0.020659	0.015604	0.016098
Trial1	2	1	noBlindfold	counterclockwise	practice	Guided	1	0.5	-0.25	3.051285	0.45017	-1.45	-1.05	0.801550342509277	-0.040983	-0.01825	0.003762
Trial1	2	1	noBlindfold	counterclockwise	practice	Guided	1	0.5	-0.25	3.071289	0.45017	-1.45	-1.05	0.801550342509277	-0.028195	-0.0013221	0.012993
Trial1	2	1	noBlindfold	counterclockwise	practice	Guided	1	0.5	-0.25	3.091293	0.45017	-1.45	-1.05	0.801550342509277	-0.0088341	-0.0013215	-0.011029
Trial1	2	1	noBlindfold	counterclockwise	practice	Guided	1	0.5	-0.25	3.111298	0.45017	-1.45	-1.05	0.801550342509277	4.6386E-05	-0.0055535	-0.010464
Trial1	2	1	noBlindfold	counterclockwise	practice	Guided	1	0.5	-0.25	3.131287	0.45017	-1.45	-1.05	0.801550342509277	0.0078626	0.011372	0.0068658
Trial1	2	1	noBlindfold	counterclockwise	practice	Guided	1	0.5	-0.25	3.151291	0.45017	-1.45	-1.05	0.801550342509277	-0.010435	0.0283	0.014119
Trial1	2	1	noBlindfold	counterclockwise	practice	Guided	1	0.5	-0.25	3.171295	0.45017	-1.45	-1.05	0.801550342509277	-0.022961	0.019835	0.00069789
Trial1	2	1	noBlindfold	counterclockwise	practice	Guided	1	0.5	-0.25	3.191299	0.45017	-1.45	-1.05	0.801550342509277	0.0042169	0.01137	-0.0015151
Trial1	2	1	noBlindfold	counterclockwise	practice	Guided	1	0.5	-0.25	3.211288	0.45017	-1.45	-1.05	0.801550342509277	0.0034181	0.01137	0.0065854
Trial1	2	1	noBlindfold	counterclockwise	practice	Guided	1	0.5	-0.25	3.231293	0.45017	-1.45	-1.05	0.801550342509277	0.038679	0.011369	0.029804
Trial1	2	1	noBlindfold	counterclockwise	practice	Guided	1	0.5	-0.25	3.251297	0.45017	-1.45	-1.05	0.801550342509277	0.012298	-0.0013279	0.0071513
Trial1	2	1	noBlindfold	counterclockwise	practice	Guided	1	0.5	-0.25	3.271286	0.45017	-1.45	-1.05	0.801550342509277	0.031129	-0.0097937	-0.0084861
Trial1	2	1	noBlindfold	counterclockwise	practice	Guided	1	0.5	-0.25	3.29129	0.45017	-1.45	-1.05	0.801550342509277	-0.00049657	-0.0013298	-0.0020784
Trial1	2	1	noBlindfold	counterclockwise	practice	Guided	1	0.5	-0.25	3.311295	0.45018	-1.45	-1.05	0.801549721909568	0.0099822	0.0029028	-0.035611
Trial1	2	1	noBlindfold	counterclockwise	practice	Guided	1	0.5	-0.25	3.331299	0.45018	-1.45	-1.05	0.801549721909568	0.03032	-0.022489	0.0040911
Trial1	2	1	noBlindfold	counterclockwise	practice	Guided	1	0.5	-0.25	3.351288	0.45018	-1.45	-1.05	0.801549721909568	-0.0188	-0.0055606	-0.017996
Trial1	2	1	noBlindfold	counterclockwise	practice	Guided	1	0.5	-0.25	3.371292	0.45018	-1.45	-1.05	0.801549721909568	-0.007786	0.028292	-0.027791
Trial1	2	1	noBlindfold	counterclockwise	practice	Guided	1	0.5	-0.25	3.391296	0.45018	-1.45	-1.05	0.801549721909568	-0.019068	-0.022491	0.0093671
Trial1	2	1	noBlindfold	counterclockwise	practice	Guided	1	0.5	-0.25	3.411285	0.45018	-1.45	-1.05	0.801549721909568	-0.0077864	-0.0055646	-0.0059862
Trial1	2	1	noBlindfold	counterclockwise	practice	Guided	1	0.5	-0.25	3.43129	0.45018	-1.45	-1.05	0.801549721909568	0.045504	0.0071313	-0.024401
Trial1	2	1	noBlindfold	counterclockwise	practice	Guided	1	0.5	-0.25	3.451294	0.45018	-1.45	-1.05	0.801549721909568	-0.01019	0.024058	0.0099333
Trial1	2	1	noBlindfold	counterclockwise	practice	Guided	1	0.5	-0.25	3.471298	0.45018	-1.45	-1.05	0.801549721909568	-0.013565	0.0071292	-0.019973
Trial1	2	1	noBlindfold	counterclockwise	practice	Guided	1	0.5	-0.25	3.491287	0.45018	-1.45	-1.05	0.801549721909568	0.031111	0.002899	-0.0084821
Trial1	2	1	noBlindfold	counterclockwise	practice	Guided	1	0.5	-0.25	3.511292	0.45018	-1.45	-1.05	0.801549721909568	-0.015165	0.019825	0.0068718
Trial1	2	1	noBlindfold	counterclockwise	practice	Guided	1	0.5	-0.25	3.531296	0.45018	-1.45	-1.05	0.801549721909568	-0.0099238	0.0071287	0.0057406
Trial1	2	1	noBlindfold	counterclockwise	practice	Guided	1	0.5	-0.25	3.551285	0.45018	-1.45	-1.05	0.801549721909568	-0.027425	0.03675	0.00041998
Trial1	2	1	noBlindfold	counterclockwise	practice	Guided	1	0.5	-0.25	3.571289	0.45018	-1.45	-1.05	0.801549721909568	0.0041942	-0.005571	-0.0059842
Trial1	2	1	noBlindfold	counterclockwise	practice	Guided	1	0.5	-0.25	3.591293	0.45018	-1.45	-1.05	0.801549721909568	0.015917	-0.014033	0.02001
Trial1	2	1	noBlindfold	counterclockwise	practice	Guided	1	0.5	-0.25	3.611298	0.45018	-1.45	-1.05	0.801549721909568	0.035013	-0.0098017	0.00018456
Trial1	2	1	noBlindfold	counterclockwise	practice	Guided	1	0.5	-0.25	3.631287	0.45019	-1.45	-1.05	0.801549099581751	0.011739	0.0028946	0.015539
Trial1	2	1	noBlindfold	counterclockwise	practice	Guided	1	0.5	-0.25	3.651291	0.45019	-1.45	-1.05	0.801549099581751	-0.031875	0.0028944	0.00013906
Trial1	2	1	noBlindfold	counterclockwise	practice	Guided	1	0.5	-0.25	3.671295	0.45019	-1.45	-1.05	0.801549099581751	-0.0088711	-0.014033	-0.011024
Trial1	2	1	noBlindfold	counterclockwise	practice	Guided	1	0.5	-0.25	3.691299	0.45019	-1.45	-1.05	0.801549099581751	-0.014379	0.032513	0.0054614
Trial1	2	1	noBlindfold	counterclockwise	practice	Guided	1	0.5	-0.25	3.711288	0.45019	-1.45	-1.05	0.801549099581751	-0.0057627	0.0071204	0.010782
Trial1	2	1	noBlindfold	counterclockwise	practice	Guided	1	0.5	-0.25	3.731293	0.45019	-1.45	-1.05	0.801549099581751	0.0041843	-0.0055766	0.019163
Trial1	2	1	noBlindfold	counterclockwise	practice	Guided	1	0.5	-0.25	3.751297	0.45019	-1.45	-1.05	0.801549099581751	-0.019887	-0.0055767	0.021942
Trial1	2	1	noBlindfold	counterclockwise	practice	Guided	1	0.5	-0.25	3.771286	0.45019	-1.45	-1.05	0.801549099581751	0.013329	-0.00981	-0.015455
Trial1	2	1	noBlindfold	counterclockwise	practice	Guided	1	0.5	-0.25	3.79129	0.45019	-1.45	-1.05	0.801549099581751	0.0041769	0.019813	-0.0059863
Trial1	2	1	noBlindfold	counterclockwise	practice	Guided	1	0.5	-0.25	3.811295	0.45019	-1.45	-1.05	0.801549099581751	-0.005507	0.015579	0.0060243
Trial1	2	1	noBlindfold	counterclockwise	practice	Guided	1	0.5	-0.25	3.831299	0.4502	-1.45	-1.05	0.801548479230159	-0.023272	0.019808	0.0048944
Trial1	2	1	noBlindfold	counterclockwise	practice	Guided	1	0.5	-0.25	3.851288	0.4502	-1.45	-1.05	0.801548479230159	0.026111	0.0071117	0.0082826
Trial1	2	1	noBlindfold	counterclockwise	practice	Guided	1	0.5	-0.25	3.871292	0.4502	-1.45	-1.05	0.801548479230159	-0.022739	0.015573	-0.0034868
Trial1	2	1	noBlindfold	counterclockwise	practice	Guided	1	0.5	-0.25	3.891296	0.4502	-1.45	-1.05	0.801548479230159	0.0075469	-0.0055857	0.011063
Trial1	2	1	noBlindfold	counterclockwise	practice	Guided	1	0.5	-0.25	3.911285	0.4502	-1.45	-1.05	0.801548479230159	-0.0096863	0.011341	0.0015504
Trial1	2	1	noBlindfold	counterclockwise	practice	Guided	1	0.5	-0.25	3.93129	0.4502	-1.45	-1.05	0.801548479230159	0.031081	0.028268	-0.02247
Trial1	2	1	noBlindfold	counterclockwise	practice	Guided	1	0.5	-0.25	3.951294	0.4502	-1.45	-1.05	0.801548479230159	0.0067418	-0.018282	0.0068719
Trial1	2	1	noBlindfold	counterclockwise	practice	Guided	1	0.5	-0.25	3.971298	0.4502	-1.45	-1.05	0.801548479230159	0.0046995	0.032498	-0.014368
Trial1	2	1	noBlindfold	counterclockwise	practice	Guided	1	0.5	-0.25	3.991287	0.4502	-1.45	-1.05	0.801548479230159	0.013579	-0.018284	-0.0138
Trial1	2	1	noBlindfold	counterclockwise	practice	Guided	1	0.5	-0.25	4.011292	0.4502	-1.45	-1.05	0.801548479230159	-0.00081259	0.0028729	0.0063106
Trial1	2	1	noBlindfold	counterclockwise	practice	Guided	1	0.5	-0.25	4.031296	0.4502	-1.45	-1.05	0.801548479230159	0.019081	0.015566	-0.030282
Trial1	2	1	noBlindfold	counterclockwise	practice	Guided	1	0.5	-0.25	4.051285	0.45021	-1.45	-1.05	0.801547857151201	0.030003	0.0028705	0.0082904
Trial1	2	1	noBlindfold	counterclockwise	practice	Guided	1	0.5	-0.25	4.071289	0.45021	-1.45	-1.05	0.801547857151201	-0.014676	-0.014057	0.034807
Trial1	2	1	noBlindfold	counterclockwise	practice	Guided	1	0.5	-0.25	4.091293	0.45021	-1.45	-1.05	0.801547857151201	0.054335	0.002868	-0.023829
Trial1	2	1	noBlindfold	counterclockwise	practice	Guided	1	0.5	-0.25	4.111298	0.45021	-1.45	-1.05	0.801547857151201	0.015876	-0.01406	0.020017
Trial1	2	1	noBlindfold	counterclockwise	practice	Guided	1	0.5	-0.25	4.131287	0.45021	-1.45	-1.05	0.801547857151201	0.0046853	-0.0013657	-0.014363
Trial1	2	1	noBlindfold	counterclockwise	practice	Guided	1	0.5	-0.25	4.151291	0.45021	-1.45	-1.05	0.801547857151201	0.0069922	0.024024	0.019451
Trial1	2	1	noBlindfold	counterclockwise	practice	Guided	1	0.5	-0.25	4.171295	0.45021	-1.45	-1.05	0.801547857151201	0.013298	-0.0013657	-0.0096061
Trial1	2	1	noBlindfold	counterclockwise	practice	Guided	1	0.5	-0.25	4.191299	0.45021	-1.45	-1.05	0.801547857151201	0.038343	-0.0098324	-9.4718E-05
Trial1	2	1	noBlindfold	counterclockwise	practice	Guided	1	0.5	-0.25	4.211288	0.45021	-1.45	-1.05	0.801547857151201	0.022443	-0.0098312	-0.013235
Trial1	2	1	noBlindfold	counterclockwise	practice	Guided	1	0.5	-0.25	4.231293	0.45021	-1.45	-1.05	0.801547857151201	0.005742	-0.00983	-0.031132
Trial1	2	1	noBlindfold	counterclockwise	practice	Guided	1	0.5	-0.25	4.251297	0.45021	-1.45	-1.05	0.801547857151201	0.041267	0.0028669	-0.028873
Trial1	2	1	noBlindfold	counterclockwise	practice	Guided	1	0.5	-0.25	4.271286	0.45022	-1.45	-1.05	0.801547237047727	-0.0011033	-0.022523	-0.00066134
Trial1	2	1	noBlindfold	counterclockwise	practice	Guided	1	0.5	-0.25	4.29129	0.45022	-1.45	-1.05	0.801547237047727	-0.0066157	-0.0098284	0.022793
Trial1	2	1	noBlindfold	counterclockwise	practice	Guided	1	0.5	-0.25	4.311295	0.45022	-1.45	-1.05	0.801547237047727	0.00022204	0.024026	0.018885
Trial1	2	1	noBlindfold	counterclockwise	practice	Guided	1	0.5	-0.25	4.331299	0.45022	-1.45	-1.05	0.801547237047727	-0.0066169	0.015563	0.022795
Trial1	2	1	noBlindfold	counterclockwise	practice	Guided	1	0.5	-0.25	4.351288	0.45022	-1.45	-1.05	0.801547237047727	0.014521	-0.0055968	0.040972
Trial1	2	1	noBlindfold	counterclockwise	practice	Guided	1	0.5	-0.25	4.371292	0.45022	-1.45	-1.05	0.801547237047727	-0.0063531	0.0070983	0.018601
Trial1	2	1	noBlindfold	counterclockwise	practice	Guided	1	0.5	-0.25	4.391296	0.45022	-1.45	-1.05	0.801547237047727	0.0041288	0.002862	-0.0059862
Trial1	2	1	noBlindfold	counterclockwise	practice	Guided	1	0.5	-0.25	4.411285	0.45022	-1.45	-1.05	0.801547237047727	0.0085664	-0.0056026	-0.0057032
Trial1	2	1	noBlindfold	counterclockwise	practice	Guided	1	0.5	-0.25	4.43129	0.45022	-1.45	-1.05	0.801547237047727	0.0033239	-0.022528	0.0065896
Trial1	2	1	noBlindfold	counterclockwise	practice	Guided	1	0.5	-0.25	4.451294	0.45023	-1.45	-1.05	0.801546615217628	-0.00032018	0.011328	-0.0062686
Trial1	2	1	noBlindfold	counterclockwise	practice	Guided	1	0.5	-0.25	4.471298	0.45023	-1.45	-1.05	0.801546615217628	0.009092	0.007096	-0.026943
Trial1	2	1	noBlindfold	counterclockwise	practice	Guided	1	0.5	-0.25	4.491287	0.45023	-1.45	-1.05	0.801546615217628	0.00020941	-0.0013695	-0.0040518
Trial1	2	1	noBlindfold	counterclockwise	practice	Guided	1	0.5	-0.25	4.511292	0.45023	-1.45	-1.05	0.801546615217628	-0.010807	0.011325	-0.016059
Trial1	2	1	noBlindfold	counterclockwise	practice	Guided	1	0.5	-0.25	4.531296	0.45023	-1.45	-1.05	0.801546615217628	0.0072228	-0.014067	0.015259
Trial1	2	1	noBlindfold	counterclockwise	practice	Guided	1	0.5	-0.25	4.551285	0.45023	-1.45	-1.05	0.801546615217628	-0.013119	-0.0098345	-0.027785
Trial1	2	1	noBlindfold	counterclockwise	practice	Guided	1	0.5	-0.25	4.571289	0.45023	-1.45	-1.05	0.801546615217628	0.0046432	0.015554	-0.014363
Trial1	2	1	noBlindfold	counterclockwise	practice	Guided	1	0.5	-0.25	4.591293	0.45023	-1.45	-1.05	0.801546615217628	-0.013919	0.0070893	-0.011302
Trial1	2	1	noBlindfold	counterclockwise	practice	Guided	1	0.5	-0.25	4.611298	0.45023	-1.45	-1.05	0.801546615217628	0.0022439	0.019784	0.026422
Trial1	2	1	noBlindfold	counterclockwise	practice	Guided	1	0.5	-0.25	4.631287	0.45023	-1.45	-1.05	0.801546615217628	-0.029113	0.0070865	0.025575
Trial1	2	1	noBlindfold	counterclockwise	practice	Guided	1	0.5	-0.25	4.651291	0.45023	-1.45	-1.05	0.801546615217628	-0.0053082	-0.0013771	0.0018373
Trial1	2	1	noBlindfold	counterclockwise	practice	Guided	1	0.5	-0.25	4.671295	0.45023	-1.45	-1.05	0.801546615217628	-0.014457	0.024013	0.0054656
Trial1	2	1	noBlindfold	counterclockwise	practice	Guided	1	0.5	-0.25	4.691299	0.45024	-1.45	-1.05	0.801545993512145	0.011385	-0.0056115	0.019735
Trial1	2	1	noBlindfold	counterclockwise	practice	Guided	1	0.5	-0.25	4.711288	0.45024	-1.45	-1.05	0.801545993512145	0.022398	0.015545	-0.013233
Trial1	2	1	noBlindfold	counterclockwise	practice	Guided	1	0.5	-0.25	4.731293	0.45024	-1.45	-1.05	0.801545993512145	-0.0015825	-0.0098466	-0.056844
Trial1	2	1	noBlindfold	counterclockwise	practice	Guided	1	0.5	-0.25	4.751297	0.45024	-1.45	-1.05	0.801545993512145	0.0088081	0.019776	-0.0098908
Trial1	2	1	noBlindfold	counterclockwise	practice	Guided	1	0.5	-0.25	4.771286	0.45024	-1.45	-1.05	0.801545993512145	0.00018892	0.015545	-0.014647
Trial1	2	1	noBlindfold	counterclockwise	practice	Guided	1	0.5	-0.25	4.79129	0.45024	-1.45	-1.05	0.801545993512145	-0.010826	0.019776	0.018324
Trial1	2	1	noBlindfold	counterclockwise	practice	Guided	1	0.5	-0.25	4.811295	0.45024	-1.45	-1.05	0.801545993512145	0.013244	0.01131	-0.0090397
Trial1	2	1	noBlindfold	counterclockwise	practice	Guided	1	0.5	-0.25	4.831299	0.45024	-1.45	-1.05	0.801545993512145	0.0048941	0.0028454	-0.018551
Trial1	2	1	noBlindfold	counterclockwise	practice	Guided	1	0.5	-0.25	4.851288	0.45024	-1.45	-1.05	0.801545993512145	0.029674	-0.0098518	0.012486
Trial1	2	1	noBlindfold	counterclockwise	practice	Guided	1	0.5	-0.25	4.871292	0.45024	-1.45	-1.05	0.801545993512145	0.010133	0.024	-0.030842
Trial1	2	1	noBlindfold	counterclockwise	practice	Guided	1	0.5	-0.25	4.891296	0.45024	-1.45	-1.05	0.801545993512145	0.039352	0.00707	0.0004761
Trial1	2	1	noBlindfold	counterclockwise	practice	Guided	1	0.5	-0.25	4.911285	0.45024	-1.45	-1.05	0.801545993512145	0.011638	0.0028358	-0.0020651
Trial1	2	1	noBlindfold	counterclockwise	practice	Guided	1	0.5	-0.25	4.93129	0.45024	-1.45	-1.05	0.801545993512145	-0.010301	0.0070663	0.0099451
Trial1	2	1	noBlindfold	counterclockwise	practice	Guided	1	0.5	-0.25	4.951294	0.45024	-1.45	-1.05	0.801545993512145	0.0046213	-0.0013976	-0.009881
Trial1	2	1	noBlindfold	counterclockwise	practice	Guided	1	0.5	-0.25	4.971298	0.45024	-1.45	-1.05	0.801545993512145	-0.0119	0.032456	0.013292
Trial1	2	1	noBlindfold	counterclockwise	practice	Guided	1	0.5	-0.25	4.991287	0.45024	-1.45	-1.05	0.801545993512145	0.013769	0.0070635	-0.017979
Trial1	2	1	noBlindfold	counterclockwise	practice	Guided	1	0.5	-0.25	5.011292	0.45025	-1.45	-1.05	0.801545375630795	-0.022829	0.011293	-0.0034718
Trial1	2	1	noBlindfold	counterclockwise	practice	Guided	1	0.5	-0.25	5.031296	0.45025	-1.45	-1.05	0.801545375630795	-0.0095061	-0.014096	-0.0026222
Trial1	2	1	noBlindfold	counterclockwise	practice	Guided	1	0.5	-0.25	5.051285	0.45025	-1.45	-1.05	0.801545375630795	-0.023897	0.0028281	0.013298
Trial1	2	1	noBlindfold	counterclockwise	practice	Guided	1	0.5	-0.25	5.071289	0.45025	-1.45	-1.05	0.801545375630795	0.0035493	-0.0014044	0.0024176
Trial1	2	1	noBlindfold	counterclockwise	practice	Guided	1	0.5	-0.25	5.091293	0.45025	-1.45	-1.05	0.801545375630795	-0.027275	-0.0056362	-0.0037545
Trial1	2	1	noBlindfold	counterclockwise	practice	Guided	1	0.5	-0.25	5.111298	0.45025	-1.45	-1.05	0.801545375630795	0.021844	-0.0098675	-0.004838
Trial1	2	1	noBlindfold	counterclockwise	practice	Guided	1	0.5	-0.25	5.131287	0.45025	-1.45	-1.05	0.801545375630795	0.050086	-0.0098694	-0.028291
Trial1	2	1	noBlindfold	counterclockwise	practice	Guided	1	0.5	-0.25	5.151291	0.45025	-1.45	-1.05	0.801545375630795	-0.0095158	0.01975	-0.0026218
Trial1	2	1	noBlindfold	counterclockwise	practice	Guided	1	0.5	-0.25	5.171295	0.45025	-1.45	-1.05	0.801545375630795	0.011621	0.015517	0.015557
Trial1	2	1	noBlindfold	counterclockwise	practice	Guided	1	0.5	-0.25	5.191299	0.45025	-1.45	-1.05	0.801545375630795	0.0221	-0.014108	-0.0090285
Trial1	2	1	noBlindfold	counterclockwise	practice	Guided	1	0.5	-0.25	5.211288	0.45025	-1.45	-1.05	0.801545375630795	-0.012187	-0.0098756	0.039293
Trial1	2	1	noBlindfold	counterclockwise	practice	Guided	1	0.5	-0.25	5.231293	0.45025	-1.45	-1.05	0.801545375630795	0.030715	0.0070511	-0.0042721
Trial1	2	1	noBlindfold	counterclockwise	practice	Guided	1	0.5	-0.25	5.251297	0.45026	-1.45	-1.05	0.801544752324413	0.0095739	0.032441	-0.022449
Trial1	2	1	noBlindfold	counterclockwise	practice	Guided	1	0.5	-0.25	5.271286	0.45026	-1.45	-1.05	0.801544752324413	0.014013	-0.0056462	-0.022166
Trial1	2	1	noBlindfold	counterclockwise	practice	Guided	1	0.5	-0.25	5.29129	0.45026	-1.45	-1.05	0.801544752324413	0.021022	-0.0014185	0.0077402
Trial1	2	1	noBlindfold	counterclockwise	practice	Guided	1	0.5	-0.25	5.311295	0.45026	-1.45	-1.05	0.801544752324413	0.018178	0.011277	-0.018257
Trial1	2	1	noBlindfold	counterclockwise	practice	Guided	1	0.5	-0.25	5.331299	0.45026	-1.45	-1.05	0.801544752324413	-0.010335	0.036665	0.0099553
Trial1	2	1	noBlindfold	counterclockwise	practice	Guided	1	0.5	-0.25	5.351288	0.45026	-1.45	-1.05	0.801544752324413	0.031766	-0.0014233	-0.021033
Trial1	2	1	noBlindfold	counterclockwise	practice	Guided	1	0.5	-0.25	5.371292	0.45026	-1.45	-1.05	0.801544752324413	-0.021794	-0.01412	-0.020229
Trial1	2	1	noBlindfold	counterclockwise	practice	Guided	1	0.5	-0.25	5.391296	0.45026	-1.45	-1.05	0.801544752324413	0.033271	-0.035281	0.025358
Trial1	2	1	noBlindfold	counterclockwise	practice	Guided	1	0.5	-0.25	5.411285	0.45027	-1.45	-1.05	0.801544132841425	-0.013984	-0.018352	0.0007723
Trial1	2	1	noBlindfold	counterclockwise	practice	Guided	1	0.5	-0.25	5.43129	0.45027	-1.45	-1.05	0.801544132841425	0.022077	0.01127	-0.0090231
Trial1	2	1	noBlindfold	counterclockwise	practice	Guided	1	0.5	-0.25	5.451294	0.45027	-1.45	-1.05	0.801544132841425	0.030157	0.0070372	0.0041167
Trial1	2	1	noBlindfold	counterclockwise	practice	Guided	1	0.5	-0.25	5.471298	0.45027	-1.45	-1.05	0.801544132841425	0.016832	0.011268	0.0032703
Trial1	2	1	noBlindfold	counterclockwise	practice	Guided	1	0.5	-0.25	5.491287	0.45027	-1.45	-1.05	0.801544132841425	-0.032555	0.011267	0.008545
Trial1	2	1	noBlindfold	counterclockwise	practice	Guided	1	0.5	-0.25	5.511292	0.45027	-1.45	-1.05	0.801544132841425	-0.0092838	0.0028021	-0.0068073
Trial1	2	1	noBlindfold	counterclockwise	practice	Guided	1	0.5	-0.25	5.531296	0.45027	-1.45	-1.05	0.801544132841425	0.017093	-0.014127	-0.00091946
Trial1	2	1	noBlindfold	counterclockwise	practice	Guided	1	0.5	-0.25	5.551285	0.45027	-1.45	-1.05	0.801544132841425	-0.0014719	-0.014129	0.011656
Trial1	2	1	noBlindfold	counterclockwise	practice	Guided	1	0.5	-0.25	5.571289	0.45027	-1.45	-1.05	0.801544132841425	0.025707	-0.0056648	0.0038374
Trial1	2	1	noBlindfold	counterclockwise	practice	Guided	1	0.5	-0.25	5.591293	0.45027	-1.45	-1.05	0.801544132841425	-0.007691	-0.0056657	-0.031953
Trial1	2	1	noBlindfold	counterclockwise	practice	Guided	1	0.5	-0.25	5.611298	0.45027	-1.45	-1.05	0.801544132841425	0.00012407	0.0070284	-0.010995
Trial1	2	1	noBlindfold	counterclockwise	practice	Guided	1	0.5	-0.25	5.631287	0.45028	-1.45	-1.05	0.801543511633665	-0.0051182	0.0027964	-0.0023305
Trial1	2	1	noBlindfold	counterclockwise	practice	Guided	1	0.5	-0.25	5.651291	0.45028	-1.45	-1.05	0.801543511633665	0.0074009	0.011261	0.011093
Trial1	2	1	noBlindfold	counterclockwise	practice	Guided	1	0.5	-0.25	5.671295	0.45028	-1.45	-1.05	0.801543511633665	-0.0053908	-0.0056666	-0.010712
Trial1	2	1	noBlindfold	counterclockwise	practice	Guided	1	0.5	-0.25	5.691299	0.45028	-1.45	-1.05	0.801543511633665	0.0065973	0.0070267	-0.0042576
Trial1	2	1	noBlindfold	counterclockwise	practice	Guided	1	0.5	-0.25	5.711288	0.45028	-1.45	-1.05	0.801543511633665	0.017609	0.019723	-0.0092989
Trial1	2	1	noBlindfold	counterclockwise	practice	Guided	1	0.5	-0.25	5.731293	0.45028	-1.45	-1.05	0.801543511633665	0.032265	0.0027954	-0.029408
Trial1	2	1	noBlindfold	counterclockwise	practice	Guided	1	0.5	-0.25	5.751297	0.45028	-1.45	-1.05	0.801543511633665	-0.015613	0.04088	0.019198
Trial1	2	1	noBlindfold	counterclockwise	practice	Guided	1	0.5	-0.25	5.771286	0.45028	-1.45	-1.05	0.801543511633665	0.033772	0.0027928	0.016985
Trial1	2	1	noBlindfold	counterclockwise	practice	Guided	1	0.5	-0.25	5.79129	0.45028	-1.45	-1.05	0.801543511633665	0.043985	-0.0014427	-0.0034057
Trial1	2	1	noBlindfold	counterclockwise	practice	Guided	1	0.5	-0.25	5.811295	0.45029	-1.45	-1.05	0.801542892398799	-0.00042793	-0.022602	0.015009
Trial1	2	1	noBlindfold	counterclockwise	practice	Guided	1	0.5	-0.25	5.831299	0.45029	-1.45	-1.05	0.801542892398799	-0.00016192	0.019715	-0.010424
Trial1	2	1	noBlindfold	counterclockwise	practice	Guided	1	0.5	-0.25	5.851288	0.45029	-1.45	-1.05	0.801542892398799	0.017069	-0.0014448	-0.00091247
Trial1	2	1	noBlindfold	counterclockwise	practice	Guided	1	0.5	-0.25	5.871292	0.45029	-1.45	-1.05	0.801542892398799	0.018135	0.01125	-0.017678
Trial1	2	1	noBlindfold	counterclockwise	practice	Guided	1	0.5	-0.25	5.891296	0.45029	-1.45	-1.05	0.801542892398799	0.030923	-0.031069	-0.0084476
Trial1	2	1	noBlindfold	counterclockwise	practice	Guided	1	0.5	-0.25	5.911285	0.45029	-1.45	-1.05	0.801542892398799	-0.0062052	0.0070164	0.023672
Trial1	2	1	noBlindfold	counterclockwise	practice	Guided	1	0.5	-0.25	5.93129	0.45029	-1.45	-1.05	0.801542892398799	-0.010916	0.032407	0.018351
Trial1	2	1	noBlindfold	counterclockwise	practice	Guided	1	0.5	-0.25	5.951294	0.45029	-1.45	-1.05	0.801542892398799	-0.0038096	-0.0014502	-0.023282
Trial1	2	1	noBlindfold	counterclockwise	practice	Guided	1	0.5	-0.25	5.971298	0.45029	-1.45	-1.05	0.801542892398799	0.01235	-0.0056837	-6.5476E-05
Trial1	2	1	noBlindfold	counterclockwise	practice	Guided	1	0.5	-0.25	5.991287	0.45029	-1.45	-1.05	0.801542892398799	-0.0046194	0.015474	-0.010706
Trial1	2	1	noBlindfold	counterclockwise	practice	Guided	1	0.5	-0.25	6.011292	0.4503	-1.45	-1.05	0.801542271439902	0.01785	-0.0056841	-0.013485
Trial1	2	1	noBlindfold	counterclockwise	practice	Guided	1	0.5	-0.25	6.031296	0.4503	-1.45	-1.05	0.801542271439902	-0.0009804	-0.0014541	0.0021515
Trial1	2	1	noBlindfold	counterclockwise	practice	Guided	1	0.5	-0.25	6.051285	0.4503	-1.45	-1.05	0.801542271439902	0.039256	0.0070078	0.00050414
Trial1	2	1	noBlindfold	counterclockwise	practice	Guided	1	0.5	-0.25	6.071289	0.4503	-1.45	-1.05	0.801542271439902	-0.030735	0.015473	-0.020781
Trial1	2	1	noBlindfold	counterclockwise	practice	Guided	1	0.5	-0.25	6.091293	0.4503	-1.45	-1.05	0.801542271439902	-0.0085339	-0.0014559	-0.019367
Trial1	2	1	noBlindfold	counterclockwise	practice	Guided	1	0.5	-0.25	6.111298	0.4503	-1.45	-1.05	0.801542271439902	0.0078959	-0.022614	0.0027207
Trial1	2	1	noBlindfold	counterclockwise	practice	Guided	1	0.5	-0.25	6.131287	0.4503	-1.45	-1.05	0.801542271439902	0.031433	-0.014151	-0.016826
Trial1	2	1	noBlindfold	counterclockwise	practice	Guided	1	0.5	-0.25	6.151291	0.4503	-1.45	-1.05	0.801542271439902	-0.0082674	-0.0014566	0.0013063
Trial1	2	1	noBlindfold	counterclockwise	practice	Guided	1	0.5	-0.25	6.171295	0.4503	-1.45	-1.05	0.801542271439902	0.032676	0.0070067	0.033755
Trial1	2	1	noBlindfold	counterclockwise	practice	Guided	1	0.5	-0.25	6.191299	0.4503	-1.45	-1.05	0.801542271439902	-0.0051638	0.019702	-0.0023249
Trial1	2	1	noBlindfold	counterclockwise	practice	Guided	1	0.5	-0.25	6.211288	0.4503	-1.45	-1.05	0.801542271439902	-0.01458	0.011236	0.0054926
Trial1	2	1	noBlindfold	counterclockwise	practice	Guided	1	0.5	-0.25	6.231293	0.4503	-1.45	-1.05	0.801542271439902	-0.020087	0.028162	0.021973
Trial1	2	1	noBlindfold	counterclockwise	practice	Guided	1	0.5	-0.25	6.251297	0.4503	-1.45	-1.05	0.801542271439902	-0.0093363	-0.0056956	-0.0068019
Trial1	2	1	noBlindfold	counterclockwise	practice	Guided	1	0.5	-0.25	6.271286	0.4503	-1.45	-1.05	0.801542271439902	-0.00045593	0.002767	-0.006238
Trial1	2	1	noBlindfold	counterclockwise	practice	Guided	1	0.5	-0.25	6.29129	0.4503	-1.45	-1.05	0.801542271439902	0.025921	-0.0056963	-0.0003515
Trial1	2	1	noBlindfold	counterclockwise	practice	Guided	1	0.5	-0.25	6.311295	0.4503	-1.45	-1.05	0.801542271439902	0.017037	0.0027673	-0.00091726
Trial1	2	1	noBlindfold	counterclockwise	practice	Guided	1	0.5	-0.25	6.331299	0.4503	-1.45	-1.05	0.801542271439902	-0.012011	-0.0056961	0.035111
Trial1	2	1	noBlindfold	counterclockwise	practice	Guided	1	0.5	-0.25	6.351288	0.45031	-1.45	-1.05	0.801541652453159	-0.0012655	-0.001466	0.0063358
Trial1	2	1	noBlindfold	counterclockwise	practice	Guided	1	0.5	-0.25	6.371292	0.45031	-1.45	-1.05	0.801541652453159	-0.031288	-0.0014661	-0.012408
Trial1	2	1	noBlindfold	counterclockwise	practice	Guided	1	0.5	-0.25	6.391296	0.45031	-1.45	-1.05	0.801541652453159	0.016761	0.023923	0.0032787
Trial1	2	1	noBlindfold	counterclockwise	practice	Guided	1	0.5	-0.25	6.411285	0.45031	-1.45	-1.05	0.801541652453159	0.011519	0.011225	0.015571
Trial1	2	1	noBlindfold	counterclockwise	practice	Guided	1	0.5	-0.25	6.43129	0.45031	-1.45	-1.05	0.801541652453159	0.0076088	0.011225	0.0069051
Trial1	2	1	noBlindfold	counterclockwise	practice	Guided	1	0.5	-0.25	6.451294	0.45031	-1.45	-1.05	0.801541652453159	0.017291	-0.0014731	0.0038436
Trial1	2	1	noBlindfold	counterclockwise	practice	Guided	1	0.5	-0.25	6.471298	0.45031	-1.45	-1.05	0.801541652453159	-0.005179	0.023918	-0.0023242
Trial1	2	1	noBlindfold	counterclockwise	practice	Guided	1	0.5	-0.25	6.491287	0.45031	-1.45	-1.05	0.801541652453159	-0.026143	-0.0014748	0.046844
Trial1	2	1	noBlindfold	counterclockwise	practice	Guided	1	0.5	-0.25	6.511292	0.45031	-1.45	-1.05	0.801541652453159	0.015425	-0.018401	0.024239
Trial1	2	1	noBlindfold	counterclockwise	practice	Guided	1	0.5	-0.25	6.531296	0.45031	-1.45	-1.05	0.801541652453159	0.018888	0.0027569	-0.030253
Trial1	2	1	noBlindfold	counterclockwise	practice	Guided	1	0.5	-0.25	6.551285	0.45031	-1.45	-1.05	0.801541652453159	-0.0059842	0.0069857	0.010251
Trial1	2	1	noBlindfold	counterclockwise	practice	Guided	1	0.5	-0.25	6.571289	0.45031	-1.45	-1.05	0.801541652453159	0.012046	0.0069866	0.0071885
Trial1	2	1	noBlindfold	counterclockwise	practice	Guided	1	0.5	-0.25	6.591293	0.45031	-1.45	-1.05	0.801541652453159	0.0011229	0.015447	-0.032513
Trial1	2	1	noBlindfold	counterclockwise	practice	Guided	1	0.5	-0.25	6.611298	0.45031	-1.45	-1.05	0.801541652453159	0.012575	-0.0014798	-0.001195
Trial1	2	1	noBlindfold	counterclockwise	practice	Guided	1	0.5	-0.25	6.631287	0.45031	-1.45	-1.05	0.801541652453159	0.017284	0.0069828	-0.0051029
Trial1	2	1	noBlindfold	counterclockwise	practice	Guided	1	0.5	-0.25	6.651291	0.45031	-1.45	-1.05	0.801541652453159	-0.027658	-0.0014814	0.00045295
Trial1	2	1	noBlindfold	counterclockwise	practice	Guided	1	0.5	-0.25	6.671295	0.45031	-1.45	-1.05	0.801541652453159	-0.028458	0.0069822	0.017219
Trial1	2	1	noBlindfold	counterclockwise	practice	Guided	1	0.5	-0.25	6.691299	0.45031	-1.45	-1.05	0.801541652453159	0.051305	0.0027473	-0.016266
Trial1	2	1	noBlindfold	counterclockwise	practice	Guided	1	0.5	-0.25	6.711288	0.45032	-1.45	-1.05	0.801541033590294	0.021456	0.0069808	-0.00062911
Trial1	2	1	noBlindfold	counterclockwise	practice	Guided	1	0.5	-0.25	6.731293	0.45032	-1.45	-1.05	0.801541033590294	0.026431	0.015442	-0.0087281
Trial1	2	1	noBlindfold	counterclockwise	practice	Guided	1	0.5	-0.25	6.751297	0.45032	-1.45	-1.05	0.801541033590294	-0.018515	0.0069787	0.021979
Trial1	2	1	noBlindfold	counterclockwise	practice	Guided	1	0.5	-0.25	6.771286	0.45032	-1.45	-1.05	0.801541033590294	-0.01514	0.0069783	0.016422
Trial1	2	1	noBlindfold	counterclockwise	practice	Guided	1	0.5	-0.25	6.79129	0.45032	-1.45	-1.05	0.801541033590294	0.002357	0.023903	0.0192
Trial1	2	1	noBlindfold	counterclockwise	practice	Guided	1	0.5	-0.25	6.811295	0.45032	-1.45	-1.05	0.801541033590294	-0.0027938	-0.0057181	-0.040045
Trial1	2	1	noBlindfold	counterclockwise	practice	Guided	1	0.5	-0.25	6.831299	0.45032	-1.45	-1.05	0.801541033590294	0.0073322	0.019672	0.011102
Trial1	2	1	noBlindfold	counterclockwise	practice	Guided	1	0.5	-0.25	6.851288	0.45032	-1.45	-1.05	0.801541033590294	0.0081296	0.0069727	0.00022296
Trial1	2	1	noBlindfold	counterclockwise	practice	Guided	1	0.5	-0.25	6.871292	0.45032	-1.45	-1.05	0.801541033590294	0.021452	-0.0014931	-0.0006234
Trial1	2	1	noBlindfold	counterclockwise	practice	Guided	1	0.5	-0.25	6.891296	0.45032	-1.45	-1.05	0.801541033590294	0.020383	-0.0057279	0.016145
Trial1	2	1	noBlindfold	counterclockwise	practice	Guided	1	0.5	-0.25	6.911285	0.45032	-1.45	-1.05	0.801541033590294	0.026688	0.015429	-0.012914
Trial1	2	1	noBlindfold	counterclockwise	practice	Guided	1	0.5	-0.25	6.93129	0.45032	-1.45	-1.05	0.801541033590294	-0.0012942	0.028125	0.0063522
Trial1	2	1	noBlindfold	counterclockwise	practice	Guided	1	0.5	-0.25	6.951294	0.45032	-1.45	-1.05	0.801541033590294	0.0086537	-0.0099605	-0.0098493
Trial1	2	1	noBlindfold	counterclockwise	practice	Guided	1	0.5	-0.25	6.971298	0.45032	-1.45	-1.05	0.801541033590294	0.017802	-0.022658	0.015302
Trial1	2	1	noBlindfold	counterclockwise	practice	Guided	1	0.5	-0.25	6.991287	0.45033	-1.45	-1.05	0.801540411157713	0.0026069	-0.0057315	0.015017
Trial1	2	1	noBlindfold	counterclockwise	practice	Guided	1	0.5	-0.25	7.011292	0.45033	-1.45	-1.05	0.801540411157713	3.1669E-05	-0.0015001	-0.023553
Trial1	2	1	noBlindfold	counterclockwise	practice	Guided	1	0.5	-0.25	7.031296	0.45033	-1.45	-1.05	0.801540411157713	-0.010987	0.011195	0.0015969
Trial1	2	1	noBlindfold	counterclockwise	practice	Guided	1	0.5	-0.25	7.051285	0.45033	-1.45	-1.05	0.801540411157713	0.0002923	-0.014197	-0.02299
Trial1	2	1	noBlindfold	counterclockwise	practice	Guided	1	0.5	-0.25	7.071289	0.45033	-1.45	-1.05	0.801540411157713	-0.014631	0.023888	0.005222
Trial1	2	1	noBlindfold	counterclockwise	practice	Guided	1	0.5	-0.25	7.091293	0.45033	-1.45	-1.05	0.801540411157713	-0.038171	-0.026895	0.02505
Trial1	2	1	noBlindfold	counterclockwise	practice	Guided	1	0.5	-0.25	7.111298	0.45033	-1.45	-1.05	0.801540411157713	0.0031322	-0.0015036	0.0013132
Trial1	2	1	noBlindfold	counterclockwise	practice	Guided	1	0.5	-0.25	7.131287	0.45033	-1.45	-1.05	0.801540411157713	-0.0007762	0.0027275	-0.0020297
Trial1	2	1	noBlindfold	counterclockwise	practice	Guided	1	0.5	-0.25	7.151291	0.45033	-1.45	-1.05	0.801540411157713	-0.0026427	0.0069591	0.044642
Trial1	2	1	noBlindfold	counterclockwise	practice	Guided	1	0.5	-0.25	7.171295	0.45033	-1.45	-1.05	0.801540411157713	-0.023515	-0.0057363	-0.0070716
Trial1	2	1	noBlindfold	counterclockwise	practice	Guided	1	0.5	-0.25	7.191299	0.45033	-1.45	-1.05	0.801540411157713	-0.00051361	0.002728	-0.016303
Trial1	2	1	noBlindfold	counterclockwise	practice	Guided	1	0.5	-0.25	7.211288	0.45033	-1.45	-1.05	0.801540411157713	0.0025915	0.0027255	-0.014325
Trial1	2	1	noBlindfold	counterclockwise	practice	Guided	1	0.5	-0.25	7.231293	0.45034	-1.45	-1.05	0.801539794389768	-0.0052281	0.0027236	-0.0023144
Trial1	2	1	noBlindfold	counterclockwise	practice	Guided	1	0.5	-0.25	7.251297	0.45034	-1.45	-1.05	0.801539794389768	0.017243	-0.0099722	0.015018
Trial1	2	1	noBlindfold	counterclockwise	practice	Guided	1	0.5	-0.25	7.271286	0.45034	-1.45	-1.05	0.801539794389768	0.012	-0.0015111	0.0021605
Trial1	2	1	noBlindfold	counterclockwise	practice	Guided	1	0.5	-0.25	7.29129	0.45034	-1.45	-1.05	0.801539794389768	-0.0052369	0.011183	-0.0023128
Trial1	2	1	noBlindfold	counterclockwise	practice	Guided	1	0.5	-0.25	7.311295	0.45034	-1.45	-1.05	0.801539794389768	0.021672	-0.0057454	0.0030094
Trial1	2	1	noBlindfold	counterclockwise	practice	Guided	1	0.5	-0.25	7.331299	0.45034	-1.45	-1.05	0.801539794389768	0.043612	-0.022674	-0.00061757
Trial1	2	1	noBlindfold	counterclockwise	practice	Guided	1	0.5	-0.25	7.351288	0.45034	-1.45	-1.05	0.801539794389768	-0.014921	0.011181	0.0096979
Trial1	2	1	noBlindfold	counterclockwise	practice	Guided	1	0.5	-0.25	7.371292	0.45034	-1.45	-1.05	0.801539794389768	0.0078158	0.019644	-0.014886
Trial1	2	1	noBlindfold	counterclockwise	practice	Guided	1	0.5	-0.25	7.391296	0.45034	-1.45	-1.05	0.801539794389768	-0.02434	0.028105	0.01921
Trial1	2	1	noBlindfold	counterclockwise	practice	Guided	1	0.5	-0.25	7.411285	0.45035	-1.45	-1.05	0.801539172206795	0.020869	0.015407	-0.0025951
Trial1	2	1	noBlindfold	counterclockwise	practice	Guided	1	0.5	-0.25	7.43129	0.45035	-1.45	-1.05	0.801539172206795	-0.010223	0.0027105	0.016149
Trial1	2	1	noBlindfold	counterclockwise	practice	Guided	1	0.5	-0.25	7.451294	0.45035	-1.45	-1.05	0.801539172206795	0.015086	-0.0099859	-0.0095652
Trial1	2	1	noBlindfold	counterclockwise	practice	Guided	1	0.5	-0.25	7.471298	0.45035	-1.45	-1.05	0.801539172206795	0.0038935	-0.0099848	-0.0059365
Trial1	2	1	noBlindfold	counterclockwise	practice	Guided	1	0.5	-0.25	7.491287	0.45035	-1.45	-1.05	0.801539172206795	0.014548	-0.014217	0.036828
Trial1	2	1	noBlindfold	counterclockwise	practice	Guided	1	0.5	-0.25	7.511292	0.45035	-1.45	-1.05	0.801539172206795	-0.0057897	-0.0015235	0.0060736
Trial1	2	1	noBlindfold	counterclockwise	practice	Guided	1	0.5	-0.25	7.531296	0.45035	-1.45	-1.05	0.801539172206795	0.0044244	0.015402	-0.014319
Trial1	2	1	noBlindfold	counterclockwise	practice	Guided	1	0.5	-0.25	7.551285	0.45035	-1.45	-1.05	0.801539172206795	0.013572	-0.0057584	-0.017945
Trial1	2	1	noBlindfold	counterclockwise	practice	Guided	1	0.5	-0.25	7.571289	0.45035	-1.45	-1.05	0.801539172206795	0.016148	-0.0099918	-0.014884
Trial1	2	1	noBlindfold	counterclockwise	practice	Guided	1	0.5	-0.25	7.591293	0.45035	-1.45	-1.05	0.801539172206795	-0.018047	-0.0015297	-0.011537
Trial1	2	1	noBlindfold	counterclockwise	practice	Guided	1	0.5	-0.25	7.611298	0.45035	-1.45	-1.05	0.801539172206795	0.025028	0.015397	0.012246
Trial1	2	1	noBlindfold	counterclockwise	practice	Guided	1	0.5	-0.25	7.631287	0.45036	-1.45	-1.05	0.801538553840551	-0.0086366	-0.0015322	-0.019354
Trial1	2	1	noBlindfold	counterclockwise	practice	Guided	1	0.5	-0.25	7.651291	0.45036	-1.45	-1.05	0.801538553840551	0.011166	0.015393	0.019783
Trial1	2	1	noBlindfold	counterclockwise	practice	Guided	1	0.5	-0.25	7.671295	0.45036	-1.45	-1.05	0.801538553840551	0.012497	0.011161	0.018369
Trial1	2	1	noBlindfold	counterclockwise	practice	Guided	1	0.5	-0.25	7.691299	0.45036	-1.45	-1.05	0.801538553840551	-0.012817	0.01539	-0.023827
Trial1	2	1	noBlindfold	counterclockwise	practice	Guided	1	0.5	-0.25	7.711288	0.45036	-1.45	-1.05	0.801538553840551	-0.009977	0.028084	0.0016051
Trial1	2	1	noBlindfold	counterclockwise	practice	Guided	1	0.5	-0.25	7.731293	0.45036	-1.45	-1.05	0.801538553840551	-0.018325	-0.0057732	-0.0073409
Trial1	2	1	noBlindfold	counterclockwise	practice	Guided	1	0.5	-0.25	7.751297	0.45036	-1.45	-1.05	0.801538553840551	-0.017793	0.011154	-0.0064915
Trial1	2	1	noBlindfold	counterclockwise	practice	Guided	1	0.5	-0.25	7.771286	0.45036	-1.45	-1.05	0.801538553840551	0.00023781	-0.010005	-0.018787
Trial1	2	1	noBlindfold	counterclockwise	practice	Guided	1	0.5	-0.25	7.79129	0.45036	-1.45	-1.05	0.801538553840551	0.013556	0.0026898	-0.017939
Trial1	2	1	noBlindfold	counterclockwise	practice	Guided	1	0.5	-0.25	7.811295	0.45036	-1.45	-1.05	0.801538553840551	0.017197	0.0069207	-0.0050812
Trial1	2	1	noBlindfold	counterclockwise	practice	Guided	1	0.5	-0.25	7.831299	0.45036	-1.45	-1.05	0.801538553840551	-0.0086481	0.019615	-0.01935
Trial1	2	1	noBlindfold	counterclockwise	practice	Guided	1	0.5	-0.25	7.851288	0.45036	-1.45	-1.05	0.801538553840551	0.025278	0.011149	0.0080605
Trial1	2	1	noBlindfold	counterclockwise	practice	Guided	1	0.5	-0.25	7.871292	0.45036	-1.45	-1.05	0.801538553840551	0.007779	-0.010012	0.0018912
Trial1	2	1	noBlindfold	counterclockwise	practice	Guided	1	0.5	-0.25	7.891296	0.45037	-1.45	-1.05	0.801537933752871	-0.01967	0.02384	-0.015443
Trial1	2	1	noBlindfold	counterclockwise	practice	Guided	1	0.5	-0.25	7.911285	0.45037	-1.45	-1.05	0.801537933752871	-0.0011072	0.0069128	0.013944
Trial1	2	1	noBlindfold	counterclockwise	practice	Guided	1	0.5	-0.25	7.93129	0.45037	-1.45	-1.05	0.801537933752871	-0.017004	0.0069121	-0.028299
Trial1	2	1	noBlindfold	counterclockwise	practice	Guided	1	0.5	-0.25	7.951294	0.45037	-1.45	-1.05	0.801537933752871	0.016126	0.0026791	0.030381
Trial1	2	1	noBlindfold	counterclockwise	practice	Guided	1	0.5	-0.25	7.971298	0.45037	-1.45	-1.05	0.801537933752871	0.021098	0.019604	0.0013227
Trial1	2	1	noBlindfold	counterclockwise	practice	Guided	1	0.5	-0.25	7.991287	0.45037	-1.45	-1.05	0.801537933752871	0.0085749	-0.010022	-0.0070607
Trial1	2	1	noBlindfold	counterclockwise	practice	Guided	1	0.5	-0.25	8.011292	0.45037	-1.45	-1.05	0.801537933752871	0.010883	-0.010024	0.023976
Trial1	2	1	noBlindfold	counterclockwise	practice	Guided	1	0.5	-0.25	8.031296	0.45037	-1.45	-1.05	0.801537933752871	0.0038671	0.0026725	0.011119
Trial1	2	1	noBlindfold	counterclockwise	practice	Guided	1	0.5	-0.25	8.051285	0.45037	-1.45	-1.05	0.801537933752871	0.0049318	-0.010022	-0.022695
Trial1	2	1	noBlindfold	counterclockwise	practice	Guided	1	0.5	-0.25	8.071289	0.45037	-1.45	-1.05	0.801537933752871	-0.0021766	-0.014255	0.0080119
Trial1	2	1	noBlindfold	counterclockwise	practice	Guided	1	0.5	-0.25	8.091293	0.45037	-1.45	-1.05	0.801537933752871	-0.0024451	-0.010025	0.02313
Trial1	2	1	noBlindfold	counterclockwise	practice	Guided	1	0.5	-0.25	8.111298	0.45037	-1.45	-1.05	0.801537933752871	0.0054604	-0.0015616	-0.031078
Trial1	2	1	noBlindfold	counterclockwise	practice	Guided	1	0.5	-0.25	8.131287	0.45037	-1.45	-1.05	0.801537933752871	0.0085654	0.019596	-0.0098374
Trial1	2	1	noBlindfold	counterclockwise	practice	Guided	1	0.5	-0.25	8.151291	0.45037	-1.45	-1.05	0.801537933752871	0.012204	-0.0057973	0.0030199
Trial1	2	1	noBlindfold	counterclockwise	practice	Guided	1	0.5	-0.25	8.171295	0.45037	-1.45	-1.05	0.801537933752871	0.0022582	0.0026669	0.0010432
Trial1	2	1	noBlindfold	counterclockwise	practice	Guided	1	0.5	-0.25	8.191299	0.45037	-1.45	-1.05	0.801537933752871	-0.019418	0.028054	0.0094258
Trial1	2	1	noBlindfold	counterclockwise	practice	Guided	1	0.5	-0.25	8.211288	0.45038	-1.45	-1.05	0.801537315634754	-0.014179	0.0026623	-0.0028659
Trial1	2	1	noBlindfold	counterclockwise	practice	Guided	1	0.5	-0.25	8.231293	0.45038	-1.45	-1.05	0.801537315634754	0.012464	-0.022729	-0.0011694
Trial1	2	1	noBlindfold	counterclockwise	practice	Guided	1	0.5	-0.25	8.251297	0.45038	-1.45	-1.05	0.801537315634754	-0.01365	0.028052	-0.011249
Trial1	2	1	noBlindfold	counterclockwise	practice	Guided	1	0.5	-0.25	8.271286	0.45038	-1.45	-1.05	0.801537315634754	0.02605	-0.001572	-0.0045141
Trial1	2	1	noBlindfold	counterclockwise	practice	Guided	1	0.5	-0.25	8.29129	0.45038	-1.45	-1.05	0.801537315634754	0.0088186	0.002657	-0.014026
Trial1	2	1	noBlindfold	counterclockwise	practice	Guided	1	0.5	-0.25	8.311295	0.45038	-1.45	-1.05	0.801537315634754	0.010593	0.011121	0.028172
Trial1	2	1	noBlindfold	counterclockwise	practice	Guided	1	0.5	-0.25	8.331299	0.45038	-1.45	-1.05	0.801537315634754	-0.0061038	0.015353	0.010275
Trial1	2	1	noBlindfold	counterclockwise	practice	Guided	1	0.5	-0.25	8.351288	0.45038	-1.45	-1.05	0.801537315634754	0.012193	0.028047	0.0030217
Trial1	2	1	noBlindfold	counterclockwise	practice	Guided	1	0.5	-0.25	8.371292	0.45038	-1.45	-1.05	0.801537315634754	0.016368	0.011119	-0.0064929
Trial1	2	1	noBlindfold	counterclockwise	practice	Guided	1	0.5	-0.25	8.391296	0.45038	-1.45	-1.05	0.801537315634754	0.026582	0.015349	-0.012895
Trial1	2	1	noBlindfold	counterclockwise	practice	Guided	1	0.5	-0.25	8.411285	0.45038	-1.45	-1.05	0.801537315634754	0.013259	0.006884	-0.013743
Trial1	2	1	noBlindfold	counterclockwise	practice	Guided	1	0.5	-0.25	8.43129	0.45038	-1.45	-1.05	0.801537315634754	-0.018628	-0.0058118	0.0010468
Trial1	2	1	noBlindfold	counterclockwise	practice	Guided	1	0.5	-0.25	8.451294	0.45038	-1.45	-1.05	0.801537315634754	-0.017025	-0.010043	-0.028293
Trial1	2	1	noBlindfold	counterclockwise	practice	Guided	1	0.5	-0.25	8.471298	0.45038	-1.45	-1.05	0.801537315634754	0.0043797	-0.018506	-0.014305
Trial1	2	1	noBlindfold	counterclockwise	practice	Guided	1	0.5	-0.25	8.491287	0.45038	-1.45	-1.05	0.801537315634754	0.0025097	-0.00158	0.019229
Trial1	2	1	noBlindfold	counterclockwise	practice	Guided	1	0.5	-0.25	8.511292	0.45038	-1.45	-1.05	0.801537315634754	0.032795	0.036505	0.029589
Trial1	2	1	noBlindfold	counterclockwise	practice	Guided	1	0.5	-0.25	8.531296	0.45038	-1.45	-1.05	0.801537315634754	0.012454	0.023808	0.010562
Trial1	2	1	noBlindfold	counterclockwise	practice	Guided	1	0.5	-0.25	8.551285	0.45038	-1.45	-1.05	0.801537315634754	0.034123	0.015346	0.0086303
Trial1	2	1	noBlindfold	counterclockwise	practice	Guided	1	0.5	-0.25	8.571289	0.45038	-1.45	-1.05	0.801537315634754	0.01636	0.0068824	-0.0056399
Trial1	2	1	noBlindfold	counterclockwise	practice	Guided	1	0.5	-0.25	8.591293	0.45038	-1.45	-1.05	0.801537315634754	-0.014459	0.019577	0.0013294
Trial1	2	1	noBlindfold	counterclockwise	practice	Guided	1	0.5	-0.25	8.611298	0.45038	-1.45	-1.05	0.801537315634754	0.012986	0.011109	-0.002296
Trial1	2	1	noBlindfold	counterclockwise	practice	Guided	1	0.5	-0.25	8.631287	0.45038	-1.45	-1.05	0.801537315634754	-0.018635	0.006876	0.005523
Trial1	2	1	noBlindfold	counterclockwise	practice	Guided	1	0.5	-0.25	8.651291	0.45038	-1.45	-1.05	0.801537315634754	-0.018637	-0.010051	-0.02297
Trial1	2	1	noBlindfold	counterclockwise	practice	Guided	1	0.5	-0.25	8.671295	0.45038	-1.45	-1.05	0.801537315634754	0.022133	-0.018516	-0.0047906
Trial1	2	1	noBlindfold	counterclockwise	practice	Guided	1	0.5	-0.25	8.691299	0.45039	-1.45	-1.05	0.801536695795943	-0.0014088	0.011105	-0.017084
Trial1	2	1	noBlindfold	counterclockwise	practice	Guided	1	0.5	-0.25	8.711288	0.45039	-1.45	-1.05	0.801536695795943	0.0040991	0.0068739	-0.010113
Trial1	2	1	noBlindfold	counterclockwise	practice	Guided	1	0.5	-0.25	8.731293	0.45039	-1.45	-1.05	0.801536695795943	-0.040312	-0.005821	0.014754
Trial1	2	1	noBlindfold	counterclockwise	practice	Guided	1	0.5	-0.25	8.751297	0.45039	-1.45	-1.05	0.801536695795943	0.03438	-0.0058209	0.0044413
Trial1	2	1	noBlindfold	counterclockwise	practice	Guided	1	0.5	-0.25	8.771286	0.45039	-1.45	-1.05	0.801536695795943	-0.021579	0.019568	0.042965
Trial1	2	1	noBlindfold	counterclockwise	practice	Guided	1	0.5	-0.25	8.79129	0.45039	-1.45	-1.05	0.801536695795943	-0.015273	0.00264	0.013906
Trial1	2	1	noBlindfold	counterclockwise	practice	Guided	1	0.5	-0.25	8.811295	0.45039	-1.45	-1.05	0.801536695795943	0.017147	-0.014287	-0.017364
Trial1	2	1	noBlindfold	counterclockwise	practice	Guided	1	0.5	-0.25	8.831299	0.45039	-1.45	-1.05	0.801536695795943	-0.0061286	-0.031216	0.010283
Trial1	2	1	noBlindfold	counterclockwise	practice	Guided	1	0.5	-0.25	8.851288	0.45039	-1.45	-1.05	0.801536695795943	-0.045032	0.019566	-0.0090272
Trial1	2	1	noBlindfold	counterclockwise	practice	Guided	1	0.5	-0.25	8.871292	0.45039	-1.45	-1.05	0.801536695795943	-0.024428	-0.026984	0.020643
Trial1	2	1	noBlindfold	counterclockwise	practice	Guided	1	0.5	-0.25	8.891296	0.45039	-1.45	-1.05	0.801536695795943	0.0077255	-0.0015952	0.0027447
Trial1	2	1	noBlindfold	counterclockwise	practice	Guided	1	0.5	-0.25	8.911285	0.4504	-1.45	-1.05	0.801536077925954	-0.028072	0.0068666	0.0046749
Trial1	2	1	noBlindfold	counterclockwise	practice	Guided	1	0.5	-0.25	8.93129	0.4504	-1.45	-1.05	0.801536077925954	0.022377	-0.001597	-0.017366
Trial1	2	1	noBlindfold	counterclockwise	practice	Guided	1	0.5	-0.25	8.951294	0.4504	-1.45	-1.05	0.801536077925954	-0.018126	0.028023	0.0074987
Trial1	2	1	noBlindfold	counterclockwise	practice	Guided	1	0.5	-0.25	8.971298	0.4504	-1.45	-1.05	0.801536077925954	0.0035449	-0.018529	-0.0025778
Trial1	2	1	noBlindfold	counterclockwise	practice	Guided	1	0.5	-0.25	8.991287	0.4504	-1.45	-1.05	0.801536077925954	0.013931	-0.026992	0.045224
Trial1	2	1	noBlindfold	counterclockwise	practice	Guided	1	0.5	-0.25	9.011292	0.4504	-1.45	-1.05	0.801536077925954	-0.012891	0.0068619	-0.023818
Trial1	2	1	noBlindfold	counterclockwise	practice	Guided	1	0.5	-0.25	9.031296	0.4504	-1.45	-1.05	0.801536077925954	0.026012	0.015324	0.01673
Trial1	2	1	noBlindfold	counterclockwise	practice	Guided	1	0.5	-0.25	9.051285	0.4504	-1.45	-1.05	0.801536077925954	-0.0087191	-0.014297	-0.019346
Trial1	2	1	noBlindfold	counterclockwise	practice	Guided	1	0.5	-0.25	9.071289	0.4504	-1.45	-1.05	0.801536077925954	-0.019201	0.036483	0.0052363
Trial1	2	1	noBlindfold	counterclockwise	practice	Guided	1	0.5	-0.25	9.091293	0.4504	-1.45	-1.05	0.801536077925954	0.038265	0.023786	0.013102
Trial1	2	1	noBlindfold	counterclockwise	practice	Guided	1	0.5	-0.25	9.111298	0.4504	-1.45	-1.05	0.801536077925954	0.002202	-0.018532	0.019226
Trial1	2	1	noBlindfold	counterclockwise	practice	Guided	1	0.5	-0.25	9.131287	0.4504	-1.45	-1.05	0.801536077925954	0.0074409	0.0068589	0.019223
Trial1	2	1	noBlindfold	counterclockwise	practice	Guided	1	0.5	-0.25	9.151291	0.45041	-1.45	-1.05	0.801535460179845	-0.010059	-0.0058384	-0.004796
Trial1	2	1	noBlindfold	counterclockwise	practice	Guided	1	0.5	-0.25	9.171295	0.45041	-1.45	-1.05	0.801535460179845	-0.023917	0.0026253	0.009145
Trial1	2	1	noBlindfold	counterclockwise	practice	Guided	1	0.5	-0.25	9.191299	0.45041	-1.45	-1.05	0.801535460179845	0.01765	-0.022767	0.0027423
Trial1	2	1	noBlindfold	counterclockwise	practice	Guided	1	0.5	-0.25	9.211288	0.45041	-1.45	-1.05	0.801535460179845	-0.032003	-0.014302	-0.003992
Trial1	2	1	noBlindfold	counterclockwise	practice	Guided	1	0.5	-0.25	9.231293	0.45041	-1.45	-1.05	0.801535460179845	-0.028096	0.0026211	0.0046735
Trial1	2	1	noBlindfold	counterclockwise	practice	Guided	1	0.5	-0.25	9.251297	0.45041	-1.45	-1.05	0.801535460179845	-0.0056249	0.002621	0.0018936
Trial1	2	1	noBlindfold	counterclockwise	practice	Guided	1	0.5	-0.25	9.271286	0.45041	-1.45	-1.05	0.801535460179845	-0.033075	0.019547	-0.003144
Trial1	2	1	noBlindfold	counterclockwise	practice	Guided	1	0.5	-0.25	9.29129	0.45041	-1.45	-1.05	0.801535460179845	0.025191	0.0026174	0.008064
Trial1	2	1	noBlindfold	counterclockwise	practice	Guided	1	0.5	-0.25	9.311295	0.45041	-1.45	-1.05	0.801535460179845	0.029095	0.019542	0.01673
Trial1	2	1	noBlindfold	counterclockwise	practice	Guided	1	0.5	-0.25	9.331299	0.45042	-1.45	-1.05	0.801534838870692	0.020745	0.028004	0.0077831
Trial1	2	1	noBlindfold	counterclockwise	practice	Guided	1	0.5	-0.25	9.351288	0.45042	-1.45	-1.05	0.801534838870692	0.029628	0.015307	0.0083481
Trial1	2	1	noBlindfold	counterclockwise	practice	Guided	1	0.5	-0.25	9.371292	0.45042	-1.45	-1.05	0.801534838870692	0.021279	-0.048171	-0.017931
Trial1	2	1	noBlindfold	counterclockwise	practice	Guided	1	0.5	-0.25	9.391296	0.45042	-1.45	-1.05	0.801534838870692	0.0035131	-0.0058537	-0.0017292
Trial1	2	1	noBlindfold	counterclockwise	practice	Guided	1	0.5	-0.25	9.411285	0.45042	-1.45	-1.05	0.801534838870692	-0.0051045	0.036465	-0.0064866
Trial1	2	1	noBlindfold	counterclockwise	practice	Guided	1	0.5	-0.25	9.43129	0.45042	-1.45	-1.05	0.801534838870692	-0.025713	0.019536	0.002746
Trial1	2	1	noBlindfold	counterclockwise	practice	Guided	1	0.5	-0.25	9.451294	0.45042	-1.45	-1.05	0.801534838870692	0.021006	-0.0058547	-0.0022929
Trial1	2	1	noBlindfold	counterclockwise	practice	Guided	1	0.5	-0.25	9.471298	0.45042	-1.45	-1.05	0.801534838870692	-0.035664	0.01107	-0.034696
Trial1	2	1	noBlindfold	counterclockwise	practice	Guided	1	0.5	-0.25	9.491287	0.45042	-1.45	-1.05	0.801534838870692	-0.0017342	0.002603	0.010562
Trial1	2	1	noBlindfold	counterclockwise	practice	Guided	1	0.5	-0.25	9.511292	0.45042	-1.45	-1.05	0.801534838870692	-0.053695	-0.018556	-0.013789
Trial1	2	1	noBlindfold	counterclockwise	practice	Guided	1	0.5	-0.25	9.531296	0.45042	-1.45	-1.05	0.801534838870692	0.02935	0.015301	0.012538
Trial1	2	1	noBlindfold	counterclockwise	practice	Guided	1	0.5	-0.25	9.551285	0.45042	-1.45	-1.05	0.801534838870692	-0.018169	-0.0058582	-0.011528
Trial1	2	1	noBlindfold	counterclockwise	practice	Guided	1	0.5	-0.25	9.571289	0.45042	-1.45	-1.05	0.801534838870692	0.0079468	-0.010082	-0.0014481
Trial1	2	1	noBlindfold	counterclockwise	practice	Guided	1	0.5	-0.25	9.591293	0.45042	-1.45	-1.05	0.801534838870692	-0.00039377	-0.014317	0.0024629
Trial1	2	1	noBlindfold	counterclockwise	practice	Guided	1	0.5	-0.25	9.611298	0.45042	-1.45	-1.05	0.801534838870692	-0.053419	-0.0524	-0.017975
Trial1	2	1	noBlindfold	counterclockwise	practice	Guided	1	0.5	-0.25	9.631287	0.4504	-1.45001	-1.05	0.801536077925954	-0.072499	-0.060849	0.0018522
Trial1	2	1	noBlindfold	counterclockwise	practice	Guided	1	0.5	-0.25	9.651291	0.45034	-1.45001	-1.05	0.801539794389768	-0.169905	0.0068636	0.0059941
Trial1	2	1	noBlindfold	counterclockwise	practice	Guided	1	0.5	-0.25	9.671295	0.4502	-1.45	-1.05001	0.801558473465295	-0.133544	-0.0058363	-0.016328
Trial1	2	1	noBlindfold	counterclockwise	practice	Guided	1	0.5	-0.25	9.691299	0.44968	-1.45001	-1.05002	0.801600939937232	-0.100787	-0.03968	-0.042027
Trial1	2	1	noBlindfold	counterclockwise	practice	Guided	1	0.5	-0.25	9.711288	0.44932	-1.45001	-1.05003	0.801633613527503	-0.086365	-0.026978	-0.044508
Trial1	2	1	noBlindfold	counterclockwise	practice	Guided	1	0.5	-0.25	9.731293	0.44888	-1.45002	-1.05004	0.801671544276479	-0.062807	-0.056587	-0.07745
Trial1	2	1	noBlindfold	counterclockwise	practice	Guided	1	0.5	-0.25	9.751297	0.44843	-1.45002	-1.05004	0.801700366060556	-0.119727	-0.0015639	-0.093656
Trial1	2	1	noBlindfold	counterclockwise	practice	Guided	1	0.5	-0.25	9.771286	0.44792	-1.45001	-1.05005	0.801743326641315	-0.186578	-0.039645	-0.093647
Trial1	2	1	noBlindfold	counterclockwise	practice	Guided	1	0.5	-0.25	9.79129	0.44659	-1.45002	-1.05005	0.801830818983775	-0.087736	-0.056545	-0.104162
Trial1	2	1	noBlindfold	counterclockwise	practice	Guided	1	0.5	-0.25	9.811295	0.44581	-1.45003	-1.05005	0.801883153593021	-0.015087	-0.094611	-0.124799
Trial1	2	1	noBlindfold	counterclockwise	practice	Guided	1	0.5	-0.25	9.831299	0.44511	-1.45004	-1.05007	0.801950740560153	0.030627	-0.128436	-0.14349
Trial1	2	1	noBlindfold	counterclockwise	practice	Guided	1	0.5	-0.25	9.851288	0.44451	-1.45005	-1.0501	0.802022002808239	0.020968	-0.0607	-0.185361
Trial1	2	1	noBlindfold	counterclockwise	practice	Guided	1	0.5	-0.25	9.871292	0.44397	-1.45004	-1.05022	0.802179175841543	-0.063133	-0.05222	-0.306274
Trial1	2	1	noBlindfold	counterclockwise	practice	Guided	1	0.5	-0.25	9.891296	0.44305	-1.45004	-1.05029	0.802313759419007	0.07252	-0.102956	-0.598749
Trial1	2	1	noBlindfold	counterclockwise	practice	Guided	1	0.5	-0.25	9.911285	0.4428	-1.45005	-1.05034	0.802381485067172	0.165257	-0.090229	-0.727611
Trial1	2	1	noBlindfold	counterclockwise	practice	Guided	1	0.5	-0.25	9.93129	0.44281	-1.45005	-1.05042	0.802460557297617	0.309439	-0.077503	-0.873824
Trial1	2	1	noBlindfold	counterclockwise	practice	Guided	1	0.5	-0.25	9.951294	0.443	-1.45004	-1.05055	0.802576647260306	0.454413	-0.052097	-1.14718
Trial1	2	1	noBlindfold	counterclockwise	practice	Guided	1	0.5	-0.25	9.971298	0.44343	-1.45003	-1.05085	0.802845529419871	0.455177	-0.128251	-1.445912
Trial1	2	1	noBlindfold	counterclockwise	practice	Guided	1	0.5	-0.25	9.991287	0.44499	-1.45012	-1.05102	0.802906709877086	0.477011	-0.373555	-2.075424
Trial1	2	1	noBlindfold	counterclockwise	practice	Guided	1	0.5	-0.25	10.01129	0.44597	-1.45016	-1.05122	0.80303962142391	0.526901	-0.39038	-2.474123
Trial1	2	1	noBlindfold	counterclockwise	practice	Guided	1	0.5	-0.25	10.0313	0.44705	-1.4502	-1.05142	0.803167277515353	0.566151	-0.538374	-2.847091
Trial1	2	1	noBlindfold	counterclockwise	practice	Guided	1	0.5	-0.25	10.05128	0.44825	-1.45025	-1.05166	0.803328647664464	0.551122	-0.711878	-3.375437
Trial1	2	1	noBlindfold	counterclockwise	practice	Guided	1	0.5	-0.25	10.07129	0.44956	-1.45034	-1.05213	0.803714318665067	0.648906	-0.944627	-3.924686
Trial1	2	1	noBlindfold	counterclockwise	practice	Guided	1	0.5	-0.25	10.09129	0.452	-1.45051	-1.05233	0.803764551481139	0.650932	-1.003872	-4.707211
Trial1	2	1	noBlindfold	counterclockwise	practice	Guided	1	0.5	-0.25	10.1113	0.45305	-1.45052	-1.05259	0.803962083629698	0.660348	-1.071581	-5.262086
Trial1	2	1	noBlindfold	counterclockwise	practice	Guided	1	0.5	-0.25	10.13129	0.45397	-1.45054	-1.05293	0.804248309326081	0.857435	-1.190072	-6.032214
Trial1	2	1	noBlindfold	counterclockwise	practice	Guided	1	0.5	-0.25	10.15129	0.45479	-1.45059	-1.05334	0.804611106606515	1.078965	-1.393198	-6.901748
Trial1	2	1	noBlindfold	counterclockwise	practice	Guided	1	0.5	-0.25	10.1713	0.4557	-1.45066	-1.05411	0.805329412069059	1.190291	-1.566702	-7.647859
Trial1	2	1	noBlindfold	counterclockwise	practice	Guided	1	0.5	-0.25	10.1913	0.45754	-1.45085	-1.05443	0.805549805290264	1.012824	-1.968723	-9.081706
Trial1	2	1	noBlindfold	counterclockwise	practice	Guided	1	0.5	-0.25	10.21129	0.45811	-1.45092	-1.05471	0.80579960597303	0.992984	-2.019504	-9.731109
Trial1	2	1	noBlindfold	counterclockwise	practice	Guided	1	0.5	-0.25	10.23129	0.45835	-1.45096	-1.05503	0.806106695366075	0.936186	-2.205704	-10.57232
Trial1	2	1	noBlindfold	counterclockwise	practice	Guided	1	0.5	-0.25	10.2513	0.4584	-1.45098	-1.05542	0.806493528871915	0.87075	-2.438453	-11.42252
Trial1	2	1	noBlindfold	counterclockwise	practice	Guided	1	0.5	-0.25	10.27129	0.45845	-1.451	-1.05595	0.807020371085683	0.818151	-2.518857	-12.05724
Trial1	2	1	noBlindfold	counterclockwise	practice	Guided	1	0.5	-0.25	10.29129	0.45851	-1.45104	-1.0561	0.80716705157719	0.522073	-2.311499	-12.71614
Trial1	2	1	noBlindfold	counterclockwise	practice	Guided	1	0.5	-0.25	10.31129	0.45853	-1.45105	-1.05634	0.807405673860063	0.340767	-2.298803	-13.2203
Trial1	2	1	noBlindfold	counterclockwise	practice	Guided	1	0.5	-0.25	10.3313	0.45855	-1.45106	-1.05674	0.807804186099592	0.342598	-2.459612	-14.07457
Trial1	2	1	noBlindfold	counterclockwise	practice	Guided	1	0.5	-0.25	10.35129	0.45857	-1.45108	-1.05712	0.80818258048781	0.380445	-2.645811	-14.93492
Trial1	2	1	noBlindfold	counterclockwise	practice	Guided	1	0.5	-0.25	10.37129	0.45859	-1.45111	-1.05768	0.808740864182506	0.4071	-2.730447	-15.48455
Trial1	2	1	noBlindfold	counterclockwise	practice	Guided	1	0.5	-0.25	10.3913	0.45864	-1.45117	-1.05797	0.80902796347613	0.515968	-3.081686	-16.54653
Trial1	2	1	noBlindfold	counterclockwise	practice	Guided	1	0.5	-0.25	10.41129	0.45866	-1.4512	-1.05834	0.809396364805175	0.611031	-3.250958	-17.36686
Trial1	2	1	noBlindfold	counterclockwise	practice	Guided	1	0.5	-0.25	10.43129	0.4587	-1.45125	-1.0588	0.809853752782266	0.855869	-3.276349	-18.35115
Trial1	2	1	noBlindfold	counterclockwise	practice	Guided	1	0.5	-0.25	10.45129	0.45875	-1.45128	-1.05919	0.810240750789663	1.094806	-3.369449	-19.14798
Trial1	2	1	noBlindfold	counterclockwise	practice	Guided	1	0.5	-0.25	10.4713	0.45881	-1.45133	-1.0596	0.810647129683413	1.324119	-3.471012	-19.58769
Trial1	2	1	noBlindfold	counterclockwise	practice	Guided	1	0.5	-0.25	10.49129	0.45897	-1.45141	-1.05969	0.810728902859947	2.161669	-3.712224	-19.97957
Trial1	2	1	noBlindfold	counterclockwise	practice	Guided	1	0.5	-0.25	10.51129	0.45907	-1.45145	-1.05974	0.810773854364197	2.536304	-3.881496	-19.83744
Trial1	2	1	noBlindfold	counterclockwise	practice	Guided	1	0.5	-0.25	10.5313	0.45925	-1.45152	-1.05974	0.810764787110031	2.970756	-3.940742	-19.5862
Trial1	2	1	noBlindfold	counterclockwise	practice	Guided	1	0.5	-0.25	10.55128	0.45968	-1.45164	-1.05966	0.810663278142503	3.244776	-3.970364	-19.25265
Trial1	2	1	noBlindfold	counterclockwise	practice	Guided	1	0.5	-0.25	10.57129	0.46049	-1.45176	-1.05932	0.810283814293534	3.404807	-3.919583	-18.8001
Trial1	2	1	noBlindfold	counterclockwise	practice	Guided	1	0.5	-0.25	10.59129	0.46362	-1.45193	-1.0592	0.810017420981781	3.523494	-3.932278	-18.30736
Trial1	2	1	noBlindfold	counterclockwise	practice	Guided	1	0.5	-0.25	10.6113	0.466	-1.45195	-1.05911	0.809824095870794	3.582063	-3.847642	-18.21852
Trial1	2	1	noBlindfold	counterclockwise	practice	Guided	1	0.5	-0.25	10.63129	0.46902	-1.45193	-1.05896	0.809553068742828	3.71356	-3.686834	-17.86366
Trial1	2	1	noBlindfold	counterclockwise	practice	Guided	1	0.5	-0.25	10.65129	0.47285	-1.45186	-1.05881	0.80926554988097	3.852391	-3.521793	-17.5247
Trial1	2	1	noBlindfold	counterclockwise	practice	Guided	1	0.5	-0.25	10.6713	0.478	-1.45179	-1.05859	0.808889165962794	4.00288	-3.46678	-17.39062
Trial1	2	1	noBlindfold	counterclockwise	practice	Guided	1	0.5	-0.25	10.6913	0.49097	-1.45174	-1.05853	0.808580396687703	3.947626	-3.479475	-17.0861
Trial1	2	1	noBlindfold	counterclockwise	practice	Guided	1	0.5	-0.25	10.71129	0.49947	-1.45175	-1.05844	0.80844014374907	3.934004	-3.686834	-16.9111
Trial1	2	1	noBlindfold	counterclockwise	practice	Guided	1	0.5	-0.25	10.73129	0.50939	-1.45183	-1.05827	0.808324519407359	4.021098	-3.72492	-16.50119
Trial1	2	1	noBlindfold	counterclockwise	practice	Guided	1	0.5	-0.25	10.7513	0.51922	-1.45184	-1.05802	0.808248551884997	4.165045	-3.51333	-16.00651
Trial1	2	1	noBlindfold	counterclockwise	practice	Guided	1	0.5	-0.25	10.77129	0.53133	-1.45179	-1.05753	0.8081374574341	4.250226	-3.51333	-15.45584
Trial1	2	1	noBlindfold	counterclockwise	practice	Guided	1	0.5	-0.25	10.79129	0.55931	-1.45174	-1.05729	0.809465717355186	4.331691	-3.428694	-14.51043
Trial1	2	1	noBlindfold	counterclockwise	practice	Guided	1	0.5	-0.25	10.81129	0.57605	-1.45172	-1.05711	0.81068494161688	4.018316	-3.517562	-14.18298
Trial1	2	1	noBlindfold	counterclockwise	practice	Guided	1	0.5	-0.25	10.8313	0.5936	-1.45173	-1.05711	0.812519194279255	3.844558	-3.509098	-13.97132
Trial1	2	1	noBlindfold	counterclockwise	practice	Guided	1	0.5	-0.25	10.85129	0.61281	-1.45172	-1.0568	0.814648606612644	3.479183	-3.242495	-13.59113
Trial1	2	1	noBlindfold	counterclockwise	practice	Guided	1	0.5	-0.25	10.87129	0.63246	-1.45166	-1.0564	0.817206650075169	3.657598	-3.195945	-13.06725
Trial1	2	1	noBlindfold	counterclockwise	practice	Guided	1	0.5	-0.25	10.8913	0.67501	-1.4516	-1.05631	0.825084491477988	3.771625	-3.20864	-12.66181
Trial1	2	1	noBlindfold	counterclockwise	practice	Guided	1	0.5	-0.25	10.91129	0.69881	-1.4516	-1.05623	0.830380719515667	3.678284	-3.204408	-12.49793
Trial1	2	1	noBlindfold	counterclockwise	practice	Guided	1	0.5	-0.25	10.93129	0.72302	-1.45161	-1.05609	0.836372515806048	3.549732	-3.212872	-12.16931
Trial1	2	1	noBlindfold	counterclockwise	practice	Guided	1	0.5	-0.25	10.95129	0.74816	-1.45162	-1.05586	0.843204480600694	3.255831	-3.289044	-11.59686
Trial1	2	1	noBlindfold	counterclockwise	practice	Guided	1	0.5	-0.25	10.9713	0.77477	-1.45164	-1.0555	0.851075122327746	3.068863	-3.280581	-11.32254
Trial1	2	1	noBlindfold	counterclockwise	practice	Guided	1	0.5	-0.25	10.99129	0.82807	-1.45158	-1.0553	0.869561959092028	3.210745	-2.99705	-10.60331
Trial1	2	1	noBlindfold	counterclockwise	practice	Guided	1	0.5	-0.25	11.01129	0.8566	-1.45153	-1.05514	0.880575971878968	3.331594	-3.094382	-10.28175
Trial1	2	1	noBlindfold	counterclockwise	practice	Guided	1	0.5	-0.25	11.0313	0.8852201	-1.45152	-1.05502	0.892441397082849	3.397973	-3.064759	-10.03537
Trial1	2	1	noBlindfold	counterclockwise	practice	Guided	1	0.5	-0.25	11.05128	0.91472	-1.45152	-1.05483	0.905397219980981	3.095659	-2.992818	-9.722685
Trial1	2	1	noBlindfold	counterclockwise	practice	Guided	1	0.5	-0.25	11.07129	0.94583	-1.45149	-1.05437	0.919660561367915	2.59831	-2.760069	-9.123873
Trial1	2	1	noBlindfold	counterclockwise	practice	Guided	1	0.5	-0.25	11.09129	1.00697	-1.45132	-1.05413	0.950601714241016	1.714019	-2.552711	-8.22945
Trial1	2	1	noBlindfold	counterclockwise	practice	Guided	1	0.5	-0.25	11.1113	1.03821	-1.45125	-1.05392	0.967448942677113	1.480023	-2.459612	-7.887982
Trial1	2	1	noBlindfold	counterclockwise	practice	Guided	1	0.5	-0.25	11.13129	1.06808	-1.45125	-1.0537	0.984199405595877	1.222069	-2.641579	-7.267294
Trial1	2	1	noBlindfold	counterclockwise	practice	Guided	1	0.5	-0.25	11.15129	1.09735	-1.45128	-1.05355	1.00125902471083	1.253987	-2.451148	-7.074881
Trial1	2	1	noBlindfold	counterclockwise	practice	Guided	1	0.5	-0.25	11.1713	1.12691	-1.45123	-1.05354	1.01916271016046	1.389601	-2.379207	-6.840064
Trial1	2	1	noBlindfold	counterclockwise	practice	Guided	1	0.5	-0.25	11.1913	1.1832	-1.45115	-1.05361	1.05477543665929	1.58223	-2.36228	-7.227251
Trial1	2	1	noBlindfold	counterclockwise	practice	Guided	1	0.5	-0.25	11.21129	1.21181	-1.45112	-1.05366	1.073565516355	1.518554	-2.163386	-7.368863
Trial1	2	1	noBlindfold	counterclockwise	practice	Guided	1	0.5	-0.25	11.23129	1.24012	-1.45108	-1.05362	1.09251213578813	1.264088	-2.201472	-7.114092
Trial1	2	1	noBlindfold	counterclockwise	practice	Guided	1	0.5	-0.25	11.2513	1.26629	-1.45108	-1.05362	1.11040774499194	1.001436	-2.294571	-7.193282
Trial1	2	1	noBlindfold	counterclockwise	practice	Guided	1	0.5	-0.25	11.27129	1.2941	-1.45114	-1.05373	1.12985698823699	0.728397	-2.552711	-7.254923
Trial1	2	1	noBlindfold	counterclockwise	practice	Guided	1	0.5	-0.25	11.29129	1.30569	-1.45123	-1.0539	1.13815266124501	4.911993	-3.623357	-8.080238
Trial1	2	1	noBlindfold	counterclockwise	practice	Guided	1	0.5	-0.25	11.31129	1.30358	-1.45145	-1.05402	1.13674488542452	5.775429	-3.77147	-8.647475
Trial1	2	1	noBlindfold	counterclockwise	practice	Guided	1	0.5	-0.25	11.3313	1.30326	-1.45158	-1.05411	1.13658248348087	4.190234	-4.198881	-8.893564
Trial1	2	1	noBlindfold	counterclockwise	practice	Guided	1	0.5	-0.25	11.35129	1.30281	-1.45169	-1.05414	1.13628566285238	1.615461	-3.953437	-8.655264
Trial1	2	1	noBlindfold	counterclockwise	practice	Guided	1	0.5	-0.25	11.37129	1.30182	-1.45172	-1.05339	1.13505546567922	-0.281055	-3.039368	-7.712124
Trial1	2	1	noBlindfold	counterclockwise	practice	Guided	1	0.5	-0.25	11.3913	1.30031	-1.45125	-1.05293	1.13366339889353	0.434578	-1.625947	-5.199966
Trial1	2	1	noBlindfold	counterclockwise	practice	Guided	1	0.5	-0.25	11.41129	1.30036	-1.45106	-1.0528	1.13360655273641	2.317948	-1.769828	-5.058233
Trial1	2	1	noBlindfold	counterclockwise	practice	Guided	1	0.5	-0.25	11.43129	1.30072	-1.45104	-1.0529	1.13393166132117	3.621158	-2.654274	-5.816629
Trial1	2	1	noBlindfold	counterclockwise	practice	Guided	1	0.5	-0.25	11.45129	1.30116	-1.45118	-1.05308	1.13436983749467	3.845341	-3.267885	-6.839605
Trial1	2	1	noBlindfold	counterclockwise	practice	Guided	1	0.5	-0.25	11.4713	1.30133	-1.45134	-1.0532	1.13457488200043	3.125229	-3.492171	-7.228419
Trial1	2	1	noBlindfold	counterclockwise	practice	Guided	1	0.5	-0.25	11.49129	1.30132	-1.45142	-1.05322	1.13458198762026	1.960675	-3.55988	-7.267784
Trial1	2	1	noBlindfold	counterclockwise	practice	Guided	1	0.5	-0.25	11.51129	1.30131	-1.45144	-1.05324	1.13458909363747	2.28034	-3.289044	-7.110657
Trial1	2	1	noBlindfold	counterclockwise	practice	Guided	1	0.5	-0.25	11.5313	1.30131	-1.45145	-1.05327	1.134610276986	2.898973	-3.013977	-7.18569
Trial1	2	1	noBlindfold	counterclockwise	practice	Guided	1	0.5	-0.25	11.55128	1.30132	-1.45145	-1.05336	1.13468106983712	3.641546	-3.018209	-7.619975
Trial1	2	1	noBlindfold	counterclockwise	practice	Guided	1	0.5	-0.25	11.57129	1.30137	-1.45146	-1.0537	1.13495698930324	3.930953	-3.1367	-8.134652
Trial1	2	1	noBlindfold	counterclockwise	practice	Guided	1	0.5	-0.25	11.59129	1.30148	-1.45151	-1.05386	1.13514796613898	3.47372	-3.657211	-8.821072
Trial1	2	1	noBlindfold	counterclockwise	practice	Guided	1	0.5	-0.25	11.6113	1.30149	-1.45154	-1.054	1.13525431600355	3.131795	-3.881496	-9.101882
Trial1	2	1	noBlindfold	counterclockwise	practice	Guided	1	0.5	-0.25	11.63129	1.3015	-1.45158	-1.05414	1.13536058912244	3.122471	-3.974596	-9.419632
Trial1	2	1	noBlindfold	counterclockwise	practice	Guided	1	0.5	-0.25	11.65129	1.3015	-1.45161	-1.0543	1.13547381828304	3.356698	-3.940742	-9.78219
Trial1	2	1	noBlindfold	counterclockwise	practice	Guided	1	0.5	-0.25	11.6713	1.30152	-1.45164	-1.05457	1.13567914230789	3.718791	-3.953437	-10.03452
Trial1	2	1	noBlindfold	counterclockwise	practice	Guided	1	0.5	-0.25	11.6913	1.30159	-1.45171	-1.05469	1.13581365812432	3.979656	-4.35969	-10.55998
Trial1	2	1	noBlindfold	counterclockwise	practice	Guided	1	0.5	-0.25	11.71129	1.30161	-1.45175	-1.0548	1.13590566284359	3.763031	-4.554353	-10.80917
Trial1	2	1	noBlindfold	counterclockwise	practice	Guided	1	0.5	-0.25	11.73129	1.30162	-1.4518	-1.05486	1.13595521382934	3.32083	-4.605134	-10.96325
Trial1	2	1	noBlindfold	counterclockwise	practice	Guided	1	0.5	-0.25	11.7513	1.30162	-1.45184	-1.0549	1.13598350946175	3.005835	-4.672843	-10.85047
Trial1	2	1	noBlindfold	counterclockwise	practice	Guided	1	0.5	-0.25	11.77129	1.30161	-1.45187	-1.05496	1.13601901501153	3.030861	-4.630525	-10.79035
Trial1	2	1	noBlindfold	counterclockwise	practice	Guided	1	0.5	-0.25	11.79129	1.30161	-1.45194	-1.05498	1.1360332059389	3.353294	-4.837883	-10.55159
Trial1	2	1	noBlindfold	counterclockwise	practice	Guided	1	0.5	-0.25	11.81129	1.30161	-1.45197	-1.055	1.13604731257068	3.458327	-4.981764	-10.53224
Trial1	2	1	noBlindfold	counterclockwise	practice	Guided	1	0.5	-0.25	11.8313	1.30162	-1.45201	-1.05502	1.13606856949705	3.413609	-5.1595	-10.60881
Trial1	2	1	noBlindfold	counterclockwise	practice	Guided	1	0.5	-0.25	11.85129	1.30162	-1.45205	-1.05504	1.13608276086246	3.220099	-5.341467	-10.61457
Trial1	2	1	noBlindfold	counterclockwise	practice	Guided	1	0.5	-0.25	11.87129	1.30162	-1.4521	-1.05506	1.13609695240364	2.889404	-5.438799	-10.53883
Trial1	2	1	noBlindfold	counterclockwise	practice	Guided	1	0.5	-0.25	11.8913	1.30159	-1.45219	-1.05508	1.13608994773628	2.522748	-5.608071	-10.43982
Trial1	2	1	noBlindfold	counterclockwise	practice	Guided	1	0.5	-0.25	11.91129	1.30158	-1.45223	-1.05509	1.13608997858435	2.639956	-5.650389	-10.5056
Trial1	2	1	noBlindfold	counterclockwise	practice	Guided	1	0.5	-0.25	11.93129	1.30157	-1.45228	-1.0551	1.13608992550065	2.794075	-5.730793	-10.58628
Trial1	2	1	noBlindfold	counterclockwise	practice	Guided	1	0.5	-0.25	11.95129	1.30156	-1.45232	-1.05512	1.13609705302326	2.941066	-5.726561	-10.62327
Trial1	2	1	noBlindfold	counterclockwise	practice	Guided	1	0.5	-0.25	11.9713	1.30155	-1.45236	-1.05516	1.13611837397913	2.996432	-5.751952	-10.70276
Trial1	2	1	noBlindfold	counterclockwise	practice	Guided	1	0.5	-0.25	11.99129	1.30155	-1.45243	-1.05518	1.13613248270761	2.908518	-5.861979	-10.88561
Trial1	2	1	noBlindfold	counterclockwise	practice	Guided	1	0.5	-0.25	12.01129	1.30154	-1.45246	-1.0552	1.13613969565122	2.876546	-5.845052	-10.98535
Trial1	2	1	noBlindfold	counterclockwise	practice	Guided	1	0.5	-0.25	12.0313	1.30154	-1.45249	-1.05522	1.13615388930121	2.946186	-5.798502	-11.0195
Trial1	2	1	noBlindfold	counterclockwise	practice	Guided	1	0.5	-0.25	12.05128	1.30154	-1.45252	-1.05524	1.1361680831269	2.980431	-5.709634	-11.10715
Trial1	2	1	noBlindfold	counterclockwise	practice	Guided	1	0.5	-0.25	12.07129	1.30154	-1.45254	-1.05529	1.13620348396959	3.105247	-5.70117	-11.19519
Trial1	2	1	noBlindfold	counterclockwise	practice	Guided	1	0.5	-0.25	12.09129	1.30154	-1.45258	-1.05531	1.13621767840914	3.311499	-5.760416	-11.3323
Trial1	2	1	noBlindfold	counterclockwise	practice	Guided	1	0.5	-0.25	12.1113	1.30155	-1.4526	-1.05534	1.13624595023143	3.257549	-5.785806	-11.45755
Trial1	2	1	noBlindfold	counterclockwise	practice	Guided	1	0.5	-0.25	12.13129	1.30155	-1.45262	-1.05537	1.13626715799074	3.31006	-5.828124	-11.5461
Trial1	2	1	noBlindfold	counterclockwise	practice	Guided	1	0.5	-0.25	12.15129	1.30156	-1.45263	-1.05541	1.13630261193801	3.28303	-5.828124	-11.74326
Trial1	2	1	noBlindfold	counterclockwise	practice	Guided	1	0.5	-0.25	12.1713	1.30156	-1.45265	-1.05551	1.13637342127809	3.314032	-5.900065	-11.98525
Trial1	2	1	noBlindfold	counterclockwise	practice	Guided	1	0.5	-0.25	12.1913	1.30158	-1.4527	-1.05558	1.13643731876803	3.363468	-6.056642	-12.61289
Trial1	2	1	noBlindfold	counterclockwise	practice	Guided	1	0.5	-0.25	12.21129	1.30158	-1.45273	-1.05566	1.13649402183448	3.479898	-6.153973	-12.98393
Trial1	2	1	noBlindfold	counterclockwise	practice	Guided	1	0.5	-0.25	12.23129	1.30159	-1.45276	-1.05579	1.13659328523481	3.606603	-6.285159	-13.32786
Trial1	2	1	noBlindfold	counterclockwise	practice	Guided	1	0.5	-0.25	12.2513	1.30161	-1.45279	-1.05592	1.13669944798779	3.645974	-6.344404	-13.6309
Trial1	2	1	noBlindfold	counterclockwise	practice	Guided	1	0.5	-0.25	12.27129	1.30162	-1.45283	-1.05623	1.1369262797472	3.623127	-6.374027	-13.9007
Trial1	2	1	noBlindfold	counterclockwise	practice	Guided	1	0.5	-0.25	12.29129	1.30164	-1.45289	-1.05643	1.13708225728536	3.537079	-6.496749	-14.69447
Trial1	2	1	noBlindfold	counterclockwise	practice	Guided	1	0.5	-0.25	12.31129	1.30165	-1.45292	-1.05665	1.13724522685787	3.551386	-6.606776	-15.16589
Trial1	2	1	noBlindfold	counterclockwise	practice	Guided	1	0.5	-0.25	12.3313	1.30166	-1.45296	-1.05692	1.13744390266814	3.559781	-6.75912	-15.72807
Trial1	2	1	noBlindfold	counterclockwise	practice	Guided	1	0.5	-0.25	12.35129	1.30167	-1.453	-1.0572	1.13764962779393	3.661395	-6.941088	-16.35423
Trial1	2	1	noBlindfold	counterclockwise	practice	Guided	1	0.5	-0.25	12.37129	1.30168	-1.45305	-1.05794	1.13818189112026	3.799156	-7.068042	-16.91521
Trial1	2	1	noBlindfold	counterclockwise	practice	Guided	1	0.5	-0.25	12.3913	1.30173	-1.45314	-1.05835	1.13850802799549	4.049968	-7.32195	-18.75803
Trial1	2	1	noBlindfold	counterclockwise	practice	Guided	1	0.5	-0.25	12.41129	1.30175	-1.45319	-1.05871	1.13877776762295	4.006486	-7.32195	-19.43387
Trial1	2	1	noBlindfold	counterclockwise	practice	Guided	1	0.5	-0.25	12.43129	1.30177	-1.45323	-1.05895	1.1389623770092	3.857789	-7.271168	-19.93103
Trial1	2	1	noBlindfold	counterclockwise	practice	Guided	1	0.5	-0.25	12.45129	1.30177	-1.45327	-1.05921	1.13914713860808	3.667477	-7.186532	-20.42303
Trial1	2	1	noBlindfold	counterclockwise	practice	Guided	1	0.5	-0.25	12.4713	1.30177	-1.4533	-1.05984	1.13959468499279	3.44884	-7.144214	-21.07825
Trial1	2	1	noBlindfold	counterclockwise	practice	Guided	1	0.5	-0.25	12.49129	1.30175	-1.45335	-1.06021	1.13984349845422	3.089235	-7.292327	-22.56657
Trial1	2	1	noBlindfold	counterclockwise	practice	Guided	1	0.5	-0.25	12.51129	1.30173	-1.45338	-1.06053	1.14005695004294	2.992666	-7.351572	-23.1993
Trial1	2	1	noBlindfold	counterclockwise	practice	Guided	1	0.5	-0.25	12.5313	1.30171	-1.4534	-1.06074	1.14019221072732	3.013713	-7.385427	-23.60966
Trial1	2	1	noBlindfold	counterclockwise	practice	Guided	1	0.5	-0.25	12.55128	1.3017	-1.45343	-1.06085	1.1402634105156	3.024328	-7.309254	-23.79133
Trial1	2	1	noBlindfold	counterclockwise	practice	Guided	1	0.5	-0.25	12.57129	1.30169	-1.45344	-1.06098	1.14034894296673	3.03898	-7.194996	-23.72456
Trial1	2	1	noBlindfold	counterclockwise	practice	Guided	1	0.5	-0.25	12.59129	1.30167	-1.45347	-1.06104	1.1403775081027	3.051977	-7.1823	-23.40187
Trial1	2	1	noBlindfold	counterclockwise	practice	Guided	1	0.5	-0.25	12.6113	1.30167	-1.45347	-1.0611	1.14042015423723	3.111673	-7.186532	-23.67701
Trial1	2	1	noBlindfold	counterclockwise	practice	Guided	1	0.5	-0.25	12.63129	1.30166	-1.45348	-1.06116	1.14045567927018	3.122689	-7.161141	-23.78602
Trial1	2	1	noBlindfold	counterclockwise	practice	Guided	1	0.5	-0.25	12.65129	1.30166	-1.45349	-1.06119	1.14047704622892	3.090569	-7.169605	-23.58695
Trial1	2	1	noBlindfold	counterclockwise	practice	Guided	1	0.5	-0.25	12.6713	1.30165	-1.4535	-1.06122	1.14049137502359	3.101848	-7.211923	-23.25351
Trial1	2	1	noBlindfold	counterclockwise	practice	Guided	1	0.5	-0.25	12.6913	1.30164	-1.45351	-1.06123	1.14049145813534	3.206791	-7.415049	-22.71997
Trial1	2	1	noBlindfold	counterclockwise	practice	Guided	1	0.5	-0.25	12.71129	1.30164	-1.45352	-1.06126	1.14051282626692	3.401748	-7.360036	-23.11541
Trial1	2	1	noBlindfold	counterclockwise	practice	Guided	1	0.5	-0.25	12.73129	1.30165	-1.45353	-1.06131	1.14055539501689	3.458346	-7.3685	-23.66871
Trial1	2	1	noBlindfold	counterclockwise	practice	Guided	1	0.5	-0.25	12.7513	1.30165	-1.45354	-1.06137	1.14059804869497	3.431234	-7.410818	-24.16054
Trial1	2	1	noBlindfold	counterclockwise	practice	Guided	1	0.5	-0.25	12.77129	1.30165	-1.45355	-1.06142	1.14063358048242	3.283583	-7.3685	-24.0724
Trial1	2	1	noBlindfold	counterclockwise	practice	Guided	1	0.5	-0.25	12.79129	1.30164	-1.45356	-1.06142	1.14062662663046	3.004833	-7.250009	-23.09878
Trial1	2	1	noBlindfold	counterclockwise	practice	Guided	1	0.5	-0.25	12.81129	1.30163	-1.45357	-1.06142	1.14061958904138	2.952003	-7.220387	-22.76259
Trial1	2	1	noBlindfold	counterclockwise	practice	Guided	1	0.5	-0.25	12.8313	1.30163	-1.45357	-1.0614	1.14060542690403	2.96482	-7.241546	-22.41431
Trial1	2	1	noBlindfold	counterclockwise	practice	Guided	1	0.5	-0.25	12.85129	1.30162	-1.45357	-1.06137	1.14057701905424	2.837034	-7.076505	-22.01505
Trial1	2	1	noBlindfold	counterclockwise	practice	Guided	1	0.5	-0.25	12.87129	1.30161	-1.45356	-1.06126	1.14049171152648	2.62706	-6.839525	-21.56259
Trial1	2	1	noBlindfold	counterclockwise	practice	Guided	1	0.5	-0.25	12.8913	1.30156	-1.45353	-1.06119	1.14040674515045	2.016993	-6.454431	-20.82931
Trial1	2	1	noBlindfold	counterclockwise	practice	Guided	1	0.5	-0.25	12.91129	1.30153	-1.4535	-1.06111	1.14032881688513	1.744393	-6.331709	-20.51687
Trial1	2	1	noBlindfold	counterclockwise	practice	Guided	1	0.5	-0.25	12.93129	1.3015	-1.45347	-1.06104	1.14025801210464	1.577153	-6.234377	-20.53016
Trial1	2	1	noBlindfold	counterclockwise	practice	Guided	1	0.5	-0.25	12.95129	1.30146	-1.45344	-1.06099	1.1401942453153	1.459368	-6.348636	-20.62869
Trial1	2	1	noBlindfold	counterclockwise	practice	Guided	1	0.5	-0.25	12.9713	1.30142	-1.45343	-1.0609	1.14010207428828	1.463148	-6.59408	-20.74757
Trial1	2	1	noBlindfold	counterclockwise	practice	Guided	1	0.5	-0.25	12.99129	1.30135	-1.45342	-1.06086	1.14002448194456	1.506944	-6.721034	-20.66266
Trial1	2	1	noBlindfold	counterclockwise	practice	Guided	1	0.5	-0.25	13.01129	1.30132	-1.45341	-1.06081	1.13996783791263	1.538937	-6.602544	-20.5457
Trial1	2	1	noBlindfold	counterclockwise	practice	Guided	1	0.5	-0.25	13.0313	1.3013	-1.4534	-1.06075	1.13991102814133	1.637566	-6.615239	-20.2457
Trial1	2	1	noBlindfold	counterclockwise	practice	Guided	1	0.5	-0.25	13.05128	1.30127	-1.45339	-1.06069	1.1398472626703	1.678188	-6.471358	-19.92645
Trial1	2	1	noBlindfold	counterclockwise	practice	Guided	1	0.5	-0.25	13.07129	1.30125	-1.45338	-1.06055	1.13973365002614	1.733769	-6.467126	-19.83509
Trial1	2	1	noBlindfold	counterclockwise	practice	Guided	1	0.5	-0.25	13.09129	1.30121	-1.45336	-1.06047	1.13964860509282	1.696037	-6.361331	-19.26124
Trial1	2	1	noBlindfold	counterclockwise	practice	Guided	1	0.5	-0.25	13.1113	1.30119	-1.45334	-1.06039	1.13957764101442	1.708452	-6.352868	-19.05824
Trial1	2	1	noBlindfold	counterclockwise	practice	Guided	1	0.5	-0.25	13.13129	1.30118	-1.45333	-1.06031	1.13951380271717	1.774698	-6.378258	-18.92647
Trial1	2	1	noBlindfold	counterclockwise	practice	Guided	1	0.5	-0.25	13.15129	1.30116	-1.45332	-1.06022	1.13943572160882	1.829173	-6.348636	-18.68157
Trial1	2	1	noBlindfold	counterclockwise	practice	Guided	1	0.5	-0.25	13.1713	1.30115	-1.45331	-1.06006	1.13931501318364	1.91159	-6.399417	-18.56391
Trial1	2	1	noBlindfold	counterclockwise	practice	Guided	1	0.5	-0.25	13.1913	1.30113	-1.45329	-1.05997	1.13923693872594	1.985897	-6.378258	-18.13172
Trial1	2	1	noBlindfold	counterclockwise	practice	Guided	1	0.5	-0.25	13.21129	1.30113	-1.45329	-1.05987	1.1391658315081	1.890995	-6.395186	-17.93566
Trial1	2	1	noBlindfold	counterclockwise	practice	Guided	1	0.5	-0.25	13.23129	1.30112	-1.45328	-1.05974	1.13906641523601	1.824678	-6.412113	-17.55071
Trial1	2	1	noBlindfold	counterclockwise	practice	Guided	1	0.5	-0.25	13.2513	1.3011	-1.45327	-1.0596	1.13895275931689	1.707525	-6.297854	-17.30165
Trial1	2	1	noBlindfold	counterclockwise	practice	Guided	1	0.5	-0.25	13.27129	1.30109	-1.45326	-1.05934	1.13876091750963	1.68988	-6.390954	-17.10761
Trial1	2	1	noBlindfold	counterclockwise	practice	Guided	1	0.5	-0.25	13.29129	1.30106	-1.45325	-1.05924	1.13866870187002	1.720054	-6.374027	-16.61336
Trial1	2	1	noBlindfold	counterclockwise	practice	Guided	1	0.5	-0.25	13.31129	1.30105	-1.45325	-1.05916	1.13860489453113	1.728069	-6.361331	-16.5094
Trial1	2	1	noBlindfold	counterclockwise	practice	Guided	1	0.5	-0.25	13.3313	1.30104	-1.45324	-1.05908	1.13854100545028	1.716092	-6.488285	-16.46889
Trial1	2	1	noBlindfold	counterclockwise	practice	Guided	1	0.5	-0.25	13.35129	1.30103	-1.45325	-1.05902	1.13849134984767	1.771812	-6.534835	-16.59957
Trial1	2	1	noBlindfold	counterclockwise	practice	Guided	1	0.5	-0.25	13.37129	1.30102	-1.45325	-1.05889	1.13839180398342	1.726918	-6.666021	-16.55231
Trial1	2	1	noBlindfold	counterclockwise	practice	Guided	1	0.5	-0.25	13.3913	1.301	-1.45326	-1.05881	1.13832095980773	1.665576	-6.462894	-16.06994
Trial1	2	1	noBlindfold	counterclockwise	practice	Guided	1	0.5	-0.25	13.41129	1.301	-1.45325	-1.05868	1.13822855398533	1.752068	-6.412113	-15.61136
Trial1	2	1	noBlindfold	counterclockwise	practice	Guided	1	0.5	-0.25	13.43129	1.30099	-1.45325	-1.05846	1.13806525465479	1.864843	-6.314781	-15.01517
Trial1	2	1	noBlindfold	counterclockwise	practice	Guided	1	0.5	-0.25	13.45129	1.30099	-1.45324	-1.05809	1.13780242525851	2.013142	-6.280927	-14.39428
Trial1	2	1	noBlindfold	counterclockwise	practice	Guided	1	0.5	-0.25	13.4713	1.30099	-1.45323	-1.057	1.1370285937494	2.091308	-6.365563	-13.17133
Trial1	2	1	noBlindfold	counterclockwise	practice	Guided	1	0.5	-0.25	13.49129	1.30101	-1.45322	-1.05644	1.13664520239301	2.395832	-6.234377	-11.01418
Trial1	2	1	noBlindfold	counterclockwise	practice	Guided	1	0.5	-0.25	13.51129	1.30103	-1.4532	-1.05578	1.13619119278622	2.444642	-5.963542	-9.655687
Trial1	2	1	noBlindfold	counterclockwise	practice	Guided	1	0.5	-0.25	13.5313	1.30105	-1.45317	-1.05486	1.13555309108119	2.323024	-5.434567	-7.764838
Trial1	2	1	noBlindfold	counterclockwise	practice	Guided	1	0.5	-0.25	13.55128	1.30104	-1.45307	-1.05372	1.13473829640561	1.812526	-4.588207	-5.531321
Trial1	2	1	noBlindfold	counterclockwise	practice	Guided	1	0.5	-0.25	13.57129	1.30097	-1.45272	-1.0518	1.13332975133486	1.228625	-3.966132	-3.981837
Trial1	2	1	noBlindfold	counterclockwise	practice	Guided	1	0.5	-0.25	13.59129	1.3005	-1.45191	-1.0508	1.13229010938527	-0.241564	-2.696592	-0.716512
Trial1	2	1	noBlindfold	counterclockwise	practice	Guided	1	0.5	-0.25	13.6113	1.30001	-1.45145	-1.04944	1.13098200744206	-1.095901	-1.86716	1.007229
Trial1	2	1	noBlindfold	counterclockwise	practice	Guided	1	0.5	-0.25	13.63129	1.29885	-1.451	-1.04871	1.12964554770861	-1.32795	-1.342416	2.431637
Trial1	2	1	noBlindfold	counterclockwise	practice	Guided	1	0.5	-0.25	13.65129	1.29693	-1.45071	-1.04828	1.12798426560148	-1.174555	-1.194303	3.570375
Trial1	2	1	noBlindfold	counterclockwise	practice	Guided	1	0.5	-0.25	13.6713	1.29478	-1.45061	-1.04792	1.12621107813533	-0.672919	-1.291635	3.87609
Trial1	2	1	noBlindfold	counterclockwise	practice	Guided	1	0.5	-0.25	13.6913	1.29075	-1.4506	-1.04746	1.12304407416094	-0.82126	-0.71611	5.070063
Trial1	2	1	noBlindfold	counterclockwise	practice	Guided	1	0.5	-0.25	13.71129	1.28877	-1.45037	-1.04664	1.12106788885727	-1.584568	0.257233	6.869322
Trial1	2	1	noBlindfold	counterclockwise	practice	Guided	1	0.5	-0.25	13.73129	1.28611	-1.44987	-1.04569	1.11852200879261	-2.325941	1.044317	8.877107
Trial1	2	1	noBlindfold	counterclockwise	practice	Guided	1	0.5	-0.25	13.7513	1.28242	-1.44949	-1.04477	1.11527596332257	-2.893636	1.594451	10.63119
Trial1	2	1	noBlindfold	counterclockwise	practice	Guided	1	0.5	-0.25	13.77129	1.27706	-1.44921	-1.0439	1.11090032125117	-2.998492	1.924531	11.826
Trial1	2	1	noBlindfold	counterclockwise	practice	Guided	1	0.5	-0.25	13.79129	1.26478	-1.44906	-1.04366	1.10217266969973	-2.389898	1.979544	12.63544
Trial1	2	1	noBlindfold	counterclockwise	practice	Guided	1	0.5	-0.25	13.81129	1.25743	-1.449	-1.04322	1.09676723047472	-2.421328	2.258843	13.61973
Trial1	2	1	noBlindfold	counterclockwise	practice	Guided	1	0.5	-0.25	13.8313	1.24991	-1.4489	-1.04257	1.09111511786697	-2.663007	2.385797	15.03995
Trial1	2	1	noBlindfold	counterclockwise	practice	Guided	1	0.5	-0.25	13.85129	1.24201	-1.44883	-1.04182	1.0851532785097	-2.866514	2.495824	16.58321
Trial1	2	1	noBlindfold	counterclockwise	practice	Guided	1	0.5	-0.25	13.87129	1.2337	-1.44877	-1.04069	1.07865959518574	-2.994298	2.559301	17.82597
Trial1	2	1	noBlindfold	counterclockwise	practice	Guided	1	0.5	-0.25	13.8913	1.21604	-1.44873	-1.04029	1.0664293621343	-2.427618	2.622778	19.42795
Trial1	2	1	noBlindfold	counterclockwise	practice	Guided	1	0.5	-0.25	13.91129	1.20739	-1.44868	-1.03983	1.06029803498703	-1.988636	2.851295	20.45654
Trial1	2	1	noBlindfold	counterclockwise	practice	Guided	1	0.5	-0.25	13.93129	1.19979	-1.44859	-1.03932	1.05486117345152	-1.867244	3.079812	21.45976
Trial1	2	1	noBlindfold	counterclockwise	practice	Guided	1	0.5	-0.25	13.95129	1.19286	-1.44849	-1.03881	1.0498934369861	-2.014587	3.240621	22.528
Trial1	2	1	noBlindfold	counterclockwise	practice	Guided	1	0.5	-0.25	13.9713	1.18752	-1.4484	-1.0376	1.04546517094687	-2.370314	3.439515	23.55261
Trial1	2	1	noBlindfold	counterclockwise	practice	Guided	1	0.5	-0.25	13.99129	1.17897	-1.4482	-1.03698	1.03939299833507	-2.735378	3.786523	26.4537
Trial1	2	1	noBlindfold	counterclockwise	practice	Guided	1	0.5	-0.25	14.01129	1.1761	-1.44815	-1.03657	1.03720948802823	-2.675609	3.769596	27.07198
Trial1	2	1	noBlindfold	counterclockwise	practice	Guided	1	0.5	-0.25	14.0313	1.17407	-1.44812	-1.03629	1.03567485621704	-2.533736	3.862695	27.56771
Trial1	2	1	noBlindfold	counterclockwise	practice	Guided	1	0.5	-0.25	14.05128	1.1732	-1.4481	-1.03599	1.03488092788094	-2.614673	4.019272	28.58864
Trial1	2	1	noBlindfold	counterclockwise	practice	Guided	1	0.5	-0.25	14.07129	1.17303	-1.44808	-1.03448	1.03362392847887	-3.183154	4.370511	30.2449
Trial1	2	1	noBlindfold	counterclockwise	practice	Guided	1	0.5	-0.25	14.09129	1.17237	-1.44795	-1.03354	1.03248065696926	-3.917499	5.017977	34.04725
Trial1	2	1	noBlindfold	counterclockwise	practice	Guided	1	0.5	-0.25	14.1113	1.17182	-1.44783	-1.03263	1.03143193524753	-3.909794	5.428461	35.93885
Trial1	2	1	noBlindfold	counterclockwise	practice	Guided	1	0.5	-0.25	14.13129	1.17136	-1.4477	-1.03173	1.03044948981645	-3.887987	5.927814	37.73917
Trial1	2	1	noBlindfold	counterclockwise	practice	Guided	1	0.5	-0.25	14.15129	1.17099	-1.44758	-1.03089	1.02957114385959	-3.913942	6.418703	39.4581
Trial1	2	1	noBlindfold	counterclockwise	practice	Guided	1	0.5	-0.25	14.1713	1.17072	-1.44746	-1.02895	1.02792429596342	-4.21274	6.939214	41.03159
Trial1	2	1	noBlindfold	counterclockwise	practice	Guided	1	0.5	-0.25	14.1913	1.16983	-1.44713	-1.02762	1.02633570555066	-5.028832	7.523202	46.42374
Trial1	2	1	noBlindfold	counterclockwise	practice	Guided	1	0.5	-0.25	14.21129	1.16923	-1.44696	-1.02667	1.02522437948586	-4.934411	7.387785	48.26834
Trial1	2	1	noBlindfold	counterclockwise	practice	Guided	1	0.5	-0.25	14.23129	1.16887	-1.44687	-1.02614	1.02458786832198	-4.579886	7.451262	49.28937
Trial1	2	1	noBlindfold	counterclockwise	practice	Guided	1	0.5	-0.25	14.2513	1.16868	-1.44681	-1.02581	1.02421386449713	-3.474474	7.599375	49.7495
Trial1	2	1	noBlindfold	counterclockwise	practice	Guided	1	0.5	-0.25	14.27129	1.16855	-1.44675	-1.02497	1.02349280538893	-2.165691	7.620534	50.69056
Trial1	2	1	noBlindfold	counterclockwise	practice	Guided	1	0.5	-0.25	14.29129	1.16846	-1.4466	-1.02463	1.02317659629151	-0.187294	8.610775	52.56393
Trial1	2	1	noBlindfold	counterclockwise	practice	Guided	1	0.5	-0.25	14.31129	1.16845	-1.44651	-1.02445	1.02303378058849	-0.195522	8.674252	52.82737
Trial1	2	1	noBlindfold	counterclockwise	practice	Guided	1	0.5	-0.25	14.3313	1.16843	-1.44643	-1.02422	1.02284662503959	-0.798722	8.76312	53.55316
Trial1	2	1	noBlindfold	counterclockwise	practice	Guided	1	0.5	-0.25	14.35129	1.16839	-1.44636	-1.02391	1.02258584672945	-1.474873	8.589616	53.93048
Trial1	2	1	noBlindfold	counterclockwise	practice	Guided	1	0.5	-0.25	14.37129	1.16831	-1.4463	-1.02305	1.02188285480313	-2.246566	8.547298	54.96464
Trial1	2	1	noBlindfold	counterclockwise	practice	Guided	1	0.5	-0.25	14.3913	1.1681	-1.44616	-1.0227	1.02148070233864	-2.194806	9.042419	56.49117
Trial1	2	1	noBlindfold	counterclockwise	practice	Guided	1	0.5	-0.25	14.41129	1.16802	-1.44611	-1.02222	1.02106536819724	-1.550331	8.682716	57.4815
Trial1	2	1	noBlindfold	counterclockwise	practice	Guided	1	0.5	-0.25	14.43129	1.16797	-1.44607	-1.02135	1.02037478719899	-0.687461	8.24684	59.29374
Trial1	2	1	noBlindfold	counterclockwise	practice	Guided	1	0.5	-0.25	14.45129	1.16794	-1.44606	-1.01996	1.01930474326633	-0.249098	7.929455	62.39465
Trial1	2	1	noBlindfold	counterclockwise	practice	Guided	1	0.5	-0.25	14.4713	1.16795	-1.44608	-1.0185	1.01820903349688	0.622887	7.159268	64.49274
Trial1	2	1	noBlindfold	counterclockwise	practice	Guided	1	0.5	-0.25	14.49129	1.16799	-1.44616	-1.01844	1.01818988659758	0.460418	6.964605	64.34248
Trial1	2	1	noBlindfold	counterclockwise	practice	Guided	1	0.5	-0.25	14.51129	1.168	-1.4462	-1.01835	1.01812853190538	0.431243	6.803796	64.73387
Trial1	2	1	noBlindfold	counterclockwise	practice	Guided	1	0.5	-0.25	14.5313	1.16801	-1.44624	-1.01809	1.01793890695554	-0.00267	6.782637	65.66232
Trial1	2	1	noBlindfold	counterclockwise	practice	Guided	1	0.5	-0.25	14.55128	1.16801	-1.44626	-1.01781	1.01772763131936	-0.049052	7.396248	66.40806
Trial1	2	1	noBlindfold	counterclockwise	practice	Guided	1	0.5	-0.25	14.57129	1.16801	-1.44626	-1.01677	1.01694326106414	0.115585	7.586679	66.96266
Trial1	2	1	noBlindfold	counterclockwise	practice	Guided	1	0.5	-0.25	14.59129	1.16806	-1.44632	-1.01586	1.01629018010471	0.986071	5.8728	70.31936
Trial1	2	1	noBlindfold	counterclockwise	practice	Guided	1	0.5	-0.25	14.6113	1.16811	-1.4464	-1.0152	1.01582580119815	1.126259	5.601965	71.70845
Trial1	2	1	noBlindfold	counterclockwise	practice	Guided	1	0.5	-0.25	14.63129	1.16817	-1.44647	-1.01509	1.01578236187121	1.182418	5.995523	70.88059
Trial1	2	1	noBlindfold	counterclockwise	practice	Guided	1	0.5	-0.25	14.65129	1.1682	-1.4465	-1.01486	1.01562884492722	0.951422	6.630293	69.17329
Trial1	2	1	noBlindfold	counterclockwise	practice	Guided	1	0.5	-0.25	14.6713	1.16823	-1.44652	-1.01453	1.01540013946103	0.574855	6.609134	67.74824
Trial1	2	1	noBlindfold	counterclockwise	practice	Guided	1	0.5	-0.25	14.6913	1.16824	-1.44652	-1.01425	1.01519599848259	-0.028718	7.425871	73.33186
Trial1	2	1	noBlindfold	counterclockwise	practice	Guided	1	0.5	-0.25	14.71129	1.16825	-1.44648	-1.01411	1.015097069387	0.339638	8.314549	73.63589
Trial1	2	1	noBlindfold	counterclockwise	practice	Guided	1	0.5	-0.25	14.73129	1.16827	-1.44641	-1.01407	1.0150801933534	0.990821	8.399185	72.69286
Trial1	2	1	noBlindfold	counterclockwise	practice	Guided	1	0.5	-0.25	14.7513	1.1683	-1.44637	-1.014	1.0150473006142	1.351357	7.942151	72.66282
Trial1	2	1	noBlindfold	counterclockwise	practice	Guided	1	0.5	-0.25	14.77129	1.16834	-1.44634	-1.01376	1.01489290334122	1.49821	7.819428	74.11012
Trial1	2	1	noBlindfold	counterclockwise	practice	Guided	1	0.5	-0.25	14.79129	1.16843	-1.44625	-1.01354	1.01478667830898	1.352358	8.729265	71.48453
Trial1	2	1	noBlindfold	counterclockwise	practice	Guided	1	0.5	-0.25	14.81129	1.16848	-1.44618	-1.01336	1.01468423045777	1.381088	8.898537	68.87082
Trial1	2	1	noBlindfold	counterclockwise	practice	Guided	1	0.5	-0.25	14.8313	1.16852	-1.44613	-1.01326	1.01463530071117	1.394989	8.796974	66.52277
Trial1	2	1	noBlindfold	counterclockwise	practice	Guided	1	0.5	-0.25	14.85129	1.16856	-1.44608	-1.01313	1.01456395215671	1.110671	8.83506	63.63155
Trial1	2	1	noBlindfold	counterclockwise	practice	Guided	1	0.5	-0.25	14.87129	1.16859	-1.44603	-1.01292	1.0144256900836	0.791503	8.945087	62.29272
Trial1	2	1	noBlindfold	counterclockwise	practice	Guided	1	0.5	-0.25	14.8913	1.1686	-1.44594	-1.01287	1.01439471462762	-0.370388	8.830829	65.6955
Trial1	2	1	noBlindfold	counterclockwise	practice	Guided	1	0.5	-0.25	14.91129	1.16859	-1.44592	-1.01275	1.01429776025711	0.0093681	8.365331	65.27945
Trial1	2	1	noBlindfold	counterclockwise	practice	Guided	1	0.5	-0.25	14.93129	1.16861	-1.44593	-1.01274	1.01430352114986	0.9468	7.518971	62.91928
Trial1	2	1	noBlindfold	counterclockwise	practice	Guided	1	0.5	-0.25	14.95129	1.16865	-1.44596	-1.01284	1.01440513572203	1.634114	7.159268	60.08662
Trial1	2	1	noBlindfold	counterclockwise	practice	Guided	1	0.5	-0.25	14.9713	1.16871	-1.446	-1.01301	1.01457249790763	1.891329	7.561289	57.85359
Trial1	2	1	noBlindfold	counterclockwise	practice	Guided	1	0.5	-0.25	14.99129	1.1688	-1.44601	-1.01308	1.01468444498357	0.330704	8.141045	56.95866
Trial1	2	1	noBlindfold	counterclockwise	practice	Guided	1	0.5	-0.25	15.01129	1.1688	-1.446	-1.01314	1.01472953958639	-0.319303	8.018323	57.28876
Trial1	2	1	noBlindfold	counterclockwise	practice	Guided	1	0.5	-0.25	15.0313	1.16879	-1.44601	-1.01319	1.01476059471409	-0.312409	7.760183	57.24733
Trial1	2	1	noBlindfold	counterclockwise	practice	Guided	1	0.5	-0.25	15.05128	1.16879	-1.44603	-1.01331	1.01485088135576	0.014702	7.286222	57.53168
Trial1	2	1	noBlindfold	counterclockwise	practice	Guided	1	0.5	-0.25	15.07129	1.16879	-1.44606	-1.01351	1.01500125323176	0.462978	6.943446	57.95542
Trial1	2	1	noBlindfold	counterclockwise	practice	Guided	1	0.5	-0.25	15.09129	1.16886	-1.44616	-1.01358	1.01509999836455	1.445005	6.863042	58.23796
Trial1	2	1	noBlindfold	counterclockwise	practice	Guided	1	0.5	-0.25	15.1113	1.1689	-1.44619	-1.01367	1.01519409318803	1.205193	6.875737	58.73027
Trial1	2	1	noBlindfold	counterclockwise	practice	Guided	1	0.5	-0.25	15.13129	1.16894	-1.44623	-1.01376	1.01528811030666	1.001507	6.761478	58.56874
Trial1	2	1	noBlindfold	counterclockwise	practice	Guided	1	0.5	-0.25	15.15129	1.16897	-1.44627	-1.01384	1.0153680764081	0.887821	6.681074	57.20985
Trial1	2	1	noBlindfold	counterclockwise	practice	Guided	1	0.5	-0.25	15.1713	1.169	-1.44631	-1.01407	1.01556087801404	0.925644	6.418703	56.58477
Trial1	2	1	noBlindfold	counterclockwise	practice	Guided	1	0.5	-0.25	15.1913	1.16907	-1.44637	-1.01424	1.0157349507689	1.155362	6.918055	55.4108
Trial1	2	1	noBlindfold	counterclockwise	practice	Guided	1	0.5	-0.25	15.21129	1.16911	-1.44639	-1.01443	1.01590431015674	1.060466	6.723392	55.15105
Trial1	2	1	noBlindfold	counterclockwise	practice	Guided	1	0.5	-0.25	15.23129	1.16915	-1.44641	-1.01463	1.01608104569936	1.004134	6.736088	54.92028
Trial1	2	1	noBlindfold	counterclockwise	practice	Guided	1	0.5	-0.25	15.2513	1.16919	-1.44644	-1.0148	1.01623535131623	0.989123	6.410239	54.61153
Trial1	2	1	noBlindfold	counterclockwise	practice	Guided	1	0.5	-0.25	15.27129	1.16922	-1.44648	-1.01508	1.01646580735902	0.934048	6.101318	53.76516
Trial1	2	1	noBlindfold	counterclockwise	practice	Guided	1	0.5	-0.25	15.29129	1.16928	-1.44656	-1.01523	1.01661816351604	0.842851	6.376385	53.40253
Trial1	2	1	noBlindfold	counterclockwise	practice	Guided	1	0.5	-0.25	15.31129	1.16931	-1.44658	-1.01543	1.01678851557515	1.196361	6.50757	53.08737
Trial1	2	1	noBlindfold	counterclockwise	practice	Guided	1	0.5	-0.25	15.3313	1.16935	-1.4466	-1.01562	1.01695793130156	1.005617	6.279053	51.82088
Trial1	2	1	noBlindfold	counterclockwise	practice	Guided	1	0.5	-0.25	15.35129	1.16938	-1.44663	-1.01581	1.01712076579427	1.005495	6.215576	51.1395
Trial1	2	1	noBlindfold	counterclockwise	practice	Guided	1	0.5	-0.25	15.37129	1.16941	-1.44666	-1.01618	1.01741908103311	0.611317	6.105549	50.4779
Trial1	2	1	noBlindfold	counterclockwise	practice	Guided	1	0.5	-0.25	15.3913	1.16943	-1.44669	-1.01635	1.01756027740405	0.218213	6.642988	51.37478
Trial1	2	1	noBlindfold	counterclockwise	practice	Guided	1	0.5	-0.25	15.41129	1.16944	-1.44669	-1.01654	1.01770998039965	0.296075	6.448325	51.1106
Trial1	2	1	noBlindfold	counterclockwise	practice	Guided	1	0.5	-0.25	15.43129	1.16946	-1.4467	-1.01657	1.017745702386	0.682948	5.999754	49.9917
Trial1	2	1	noBlindfold	counterclockwise	practice	Guided	1	0.5	-0.25	15.45129	1.16948	-1.44674	-1.01663	1.01780404010539	1.099675	5.860105	48.92935
Trial1	2	1	noBlindfold	counterclockwise	practice	Guided	1	0.5	-0.25	15.4713	1.16951	-1.44677	-1.01677	1.01792921672378	1.081925	5.940509	48.15097
Trial1	2	1	noBlindfold	counterclockwise	practice	Guided	1	0.5	-0.25	15.49129	1.16955	-1.4468	-1.01683	1.0180006502496	0.300298	6.143636	48.52297
Trial1	2	1	noBlindfold	counterclockwise	practice	Guided	1	0.5	-0.25	15.51129	1.16956	-1.44682	-1.01689	1.01805257280758	0.134599	6.088622	48.64874
Trial1	2	1	noBlindfold	counterclockwise	practice	Guided	1	0.5	-0.25	15.5313	1.16956	-1.44683	-1.01696	1.01810528604235	0.15565	5.915118	48.41381
Trial1	2	1	noBlindfold	counterclockwise	practice	Guided	1	0.5	-0.25	15.55128	1.16957	-1.44685	-1.01707	1.01819459340057	0.415419	5.885496	48.00606
Trial1	2	1	noBlindfold	counterclockwise	practice	Guided	1	0.5	-0.25	15.57129	1.16959	-1.44687	-1.01761	1.01861464965506	0.740572	5.792396	47.36557
Trial1	2	1	noBlindfold	counterclockwise	practice	Guided	1	0.5	-0.25	15.59129	1.16967	-1.44692	-1.01801	1.01896873409171	1.025044	5.703528	46.14434
Trial1	2	1	noBlindfold	counterclockwise	practice	Guided	1	0.5	-0.25	15.6113	1.16971	-1.44694	-1.01852	1.01937948012835	0.772421	5.898191	45.71059
Trial1	2	1	noBlindfold	counterclockwise	practice	Guided	1	0.5	-0.25	15.63129	1.16974	-1.44695	-1.01911	1.01984406316315	0.694785	5.923582	44.87592
Trial1	2	1	noBlindfold	counterclockwise	practice	Guided	1	0.5	-0.25	15.65129	1.16978	-1.44696	-1.01981	1.02039827827461	0.746226	5.669674	44.37705
Trial1	2	1	noBlindfold	counterclockwise	practice	Guided	1	0.5	-0.25	15.6713	1.16982	-1.44698	-1.02131	1.02155657672357	0.796624	5.648515	44.09118
Trial1	2	1	noBlindfold	counterclockwise	practice	Guided	1	0.5	-0.25	15.6913	1.16992	-1.44699	-1.02209	1.02221116536519	1.233217	5.868569	43.70508
Trial1	2	1	noBlindfold	counterclockwise	practice	Guided	1	0.5	-0.25	15.71129	1.16998	-1.44701	-1.02288	1.02284734733531	1.339582	5.276117	43.83326
Trial1	2	1	noBlindfold	counterclockwise	practice	Guided	1	0.5	-0.25	15.73129	1.17005	-1.44704	-1.02374	1.0235432115325	1.425972	5.530025	43.66044
Trial1	2	1	noBlindfold	counterclockwise	practice	Guided	1	0.5	-0.25	15.7513	1.17013	-1.44706	-1.02461	1.02425336429976	1.506119	5.580806	43.11966
Trial1	2	1	noBlindfold	counterclockwise	practice	Guided	1	0.5	-0.25	15.77129	1.1702	-1.44707	-1.02635	1.02561561153804	1.336491	5.656979	43.35531
Trial1	2	1	noBlindfold	counterclockwise	practice	Guided	1	0.5	-0.25	15.79129	1.17033	-1.44706	-1.02716	1.0263136794264	1.278034	5.8728	43.50759
Trial1	2	1	noBlindfold	counterclockwise	practice	Guided	1	0.5	-0.25	15.81129	1.1704	-1.44706	-1.02779	1.02683668798552	1.488603	5.936277	42.86975
Trial1	2	1	noBlindfold	counterclockwise	practice	Guided	1	0.5	-0.25	15.8313	1.17048	-1.44706	-1.02821	1.02720704832468	1.808479	5.885496	42.08273
Trial1	2	1	noBlindfold	counterclockwise	practice	Guided	1	0.5	-0.25	15.85129	1.17057	-1.44707	-1.02846	1.027455185389	2.043849	5.741615	41.69565
Trial1	2	1	noBlindfold	counterclockwise	practice	Guided	1	0.5	-0.25	15.87129	1.17066	-1.44707	-1.029	1.02792311450172	2.348154	5.885496	41.27958
Trial1	2	1	noBlindfold	counterclockwise	practice	Guided	1	0.5	-0.25	15.8913	1.1709	-1.44706	-1.02959	1.02852679962516	3.382676	5.995523	39.4433
Trial1	2	1	noBlindfold	counterclockwise	practice	Guided	1	0.5	-0.25	15.91129	1.17108	-1.44705	-1.03049	1.02932650849626	4.358099	5.970132	37.14761
Trial1	2	1	noBlindfold	counterclockwise	practice	Guided	1	0.5	-0.25	15.93129	1.17149	-1.44706	-1.03133	1.03023078521242	5.358542	5.678138	36.17717
Trial1	2	1	noBlindfold	counterclockwise	practice	Guided	1	0.5	-0.25	15.95129	1.17258	-1.4471	-1.03232	1.03169204667043	6.388589	5.669674	34.70588
Trial1	2	1	noBlindfold	counterclockwise	practice	Guided	1	0.5	-0.25	15.9713	1.17505	-1.44713	-1.0343	1.03480392307779	7.169552	5.508866	32.71595
Trial1	2	1	noBlindfold	counterclockwise	practice	Guided	1	0.5	-0.25	15.99129	1.18771	-1.44749	-1.03508	1.0436933615782	8.396254	4.709055	29.80528
Trial1	2	1	noBlindfold	counterclockwise	practice	Guided	1	0.5	-0.25	16.01129	1.19964	-1.44759	-1.0356	1.05198072992977	9.141176	4.958732	28.59536
Trial1	2	1	noBlindfold	counterclockwise	practice	Guided	1	0.5	-0.25	16.0313	1.21624	-1.44757	-1.03599	1.06338143988149	10.06181	4.780996	28.0398
Trial1	2	1	noBlindfold	counterclockwise	practice	Guided	1	0.5	-0.25	16.05128	1.23688	-1.44759	-1.03651	1.07777085621618	10.94729	4.725983	26.99899
Trial1	2	1	noBlindfold	counterclockwise	practice	Guided	1	0.5	-0.25	16.07129	1.2641	-1.44761	-1.02454	1.08800775382042	11.72631	4.709055	25.3018
Trial1	2	1	noBlindfold	counterclockwise	practice	Guided	1	0.5	-0.25	16.09129	1.31506	-1.44779	-1.00447	1.11065188423881	16.25467	3.354879	12.57667
Trial1	2	1	noBlindfold	counterclockwise	practice	Guided	1	0.5	-0.25	16.1113	1.31268	-1.44876	-0.97874	1.09156344117222	22.01116	-3.225565	9.639526
Trial1	2	1	noBlindfold	counterclockwise	practice	Guided	1	0.5	-0.25	16.13129	1.31131	-1.45125	-0.94727	1.06977068159739	23.22691	-1.482063	10.15617
Trial1	2	1	noBlindfold	counterclockwise	practice	Guided	1	0.5	-0.25	16.15129	1.31099	-1.4512	-0.91052	1.04594045438051	17.80469	-0.098253	8.842903
Trial1	2	1	noBlindfold	counterclockwise	practice	Guided	1	0.5	-0.25	16.1713	1.30913	-1.45049	-0.82216	0.990988671150539	11.98142	-1.080006	5.97952
Trial1	2	1	noBlindfold	counterclockwise	practice	Guided	1	0.5	-0.25	16.1913	1.30394	-1.44927	-0.77338	0.959294580529582	5.341321	3.659611	8.277076
Trial1	2	1	noBlindfold	counterclockwise	practice	Guided	1	0.5	-0.25	16.21129	1.30289	-1.44843	-0.71839	0.929527639717813	7.859827	2.957132	5.729673
Trial1	2	1	noBlindfold	counterclockwise	practice	Guided	1	0.5	-0.25	16.23129	1.30379	-1.44851	-0.66303	0.903699240379963	11.86594	1.247485	4.995196
Trial1	2	1	noBlindfold	counterclockwise	practice	Guided	1	0.5	-0.25	16.2513	1.30565	-1.44921	-0.60816	0.881674835124682	15.40506	-0.381784	2.112989
Trial1	2	1	noBlindfold	counterclockwise	practice	Guided	1	0.5	-0.25	16.27129	1.30737	-1.45039	-0.50799	0.847587910466442	16.06702	-2.294551	-0.90861
Trial1	2	1	noBlindfold	counterclockwise	practice	Guided	1	0.5	-0.25	16.29129	1.30675	-1.45102	-0.46327	0.834463745014561	9.354394	-0.597599	-0.739473
Trial1	2	1	noBlindfold	counterclockwise	practice	Guided	1	0.5	-0.25	16.31129	1.30499	-1.45045	-0.41876	0.822489467333044	7.126561	0.824288	0.01228
Trial1	2	1	noBlindfold	counterclockwise	practice	Guided	1	0.5	-0.25	16.3313	1.3037	-1.44946	-0.3766	0.813610098942499	6.940586	1.374422	0.96023
Trial1	2	1	noBlindfold	counterclockwise	practice	Guided	1	0.5	-0.25	16.35129	1.3035	-1.4492	-0.33563	0.808049902969696	8.887783	1.586012	0.768911
Trial1	2	1	noBlindfold	counterclockwise	practice	Guided	1	0.5	-0.25	16.37129	1.30428	-1.44931	-0.25738	0.804313901117438	11.28668	-0.089802	-0.212791
Trial1	2	1	noBlindfold	counterclockwise	practice	Guided	1	0.5	-0.25	16.3913	1.30594	-1.45062	-0.22378	0.806366432861989	10.72897	-1.054633	-0.257462
Trial1	2	1	noBlindfold	counterclockwise	practice	Guided	1	0.5	-0.25	16.41129	1.30547	-1.45069	-0.18911	0.807768218740944	8.149326	-1.630158	0.825729
Trial1	2	1	noBlindfold	counterclockwise	practice	Guided	1	0.5	-0.25	16.43129	1.30429	-1.45067	-0.15517	0.809861237901095	6.109183	-0.479097	1.837526
Trial1	2	1	noBlindfold	counterclockwise	practice	Guided	1	0.5	-0.25	16.45129	1.30321	-1.45035	-0.12046	0.81358892998669	5.505826	-0.29707	2.063073
Trial1	2	1	noBlindfold	counterclockwise	practice	Guided	1	0.5	-0.25	16.4713	1.30283	-1.45027	-0.048418	0.827750735873247	6.580536	-1.355007	1.998365
Trial1	2	1	noBlindfold	counterclockwise	practice	Guided	1	0.5	-0.25	16.49129	1.30397	-1.45082	-0.011895	0.838487871288712	9.596924	-2.328321	2.109318
Trial1	2	1	noBlindfold	counterclockwise	practice	Guided	1	0.5	-0.25	16.51129	1.30468	-1.45117	0.023219	0.849799098769112	9.916204	-2.603388	1.96765
Trial1	2	1	noBlindfold	counterclockwise	practice	Guided	1	0.5	-0.25	16.5313	1.30489	-1.4513	0.058368	0.861938974123682	9.083511	-2.34948	2.507466
Trial1	2	1	noBlindfold	counterclockwise	practice	Guided	1	0.5	-0.25	16.55128	1.30468	-1.45126	0.093089	0.874768510813646	9.152315	-2.980018	1.62771
Trial1	2	1	noBlindfold	counterclockwise	practice	Guided	1	0.5	-0.25	16.57129	1.30457	-1.45138	0.12934	0.889512035641113	9.501919	-2.853064	1.698497
Trial1	2	1	noBlindfold	counterclockwise	practice	Guided	1	0.5	-0.25	16.59129	1.30474	-1.45139	0.19702	0.920561393430704	10.36701	-2.20983	2.364557
Trial1	2	1	noBlindfold	counterclockwise	practice	Guided	1	0.5	-0.25	16.6113	1.30604	-1.45129	0.22991	0.93809070412089	13.58857	-2.565301	1.931331
Trial1	2	1	noBlindfold	counterclockwise	practice	Guided	1	0.5	-0.25	16.63129	1.3067	-1.45134	0.26189	0.955403706267429	13.9116	-2.645706	1.781032
Trial1	2	1	noBlindfold	counterclockwise	practice	Guided	1	0.5	-0.25	16.65129	1.30698	-1.45134	0.29244	0.972346492207519	13.9504	-2.916541	1.116597
Trial1	2	1	noBlindfold	counterclockwise	practice	Guided	1	0.5	-0.25	16.6713	1.30702	-1.45143	0.34988	1.00555328883758	13.89738	-2.933468	0.997433
Trial1	2	1	noBlindfold	counterclockwise	practice	Guided	1	0.5	-0.25	16.6913	1.30693	-1.45136	0.37602	1.0212919212144	13.9107	-2.785355	1.070316
Trial1	2	1	noBlindfold	counterclockwise	practice	Guided	1	0.5	-0.25	16.71129	1.30692	-1.4514	0.40237	1.03764471534171	13.87642	-3.225462	1.258047
Trial1	2	1	noBlindfold	counterclockwise	practice	Guided	1	0.5	-0.25	16.73129	1.30689	-1.45155	0.42618	1.05275395456134	13.57371	-3.293171	1.623902
Trial1	2	1	noBlindfold	counterclockwise	practice	Guided	1	0.5	-0.25	16.7513	1.30679	-1.45168	0.44924	1.06763600042672	13.27491	-3.593629	1.774105
Trial1	2	1	noBlindfold	counterclockwise	practice	Guided	1	0.5	-0.25	16.77129	1.30666	-1.45174	0.49546	1.09836745359601	12.97884	-3.263548	2.377594
Trial1	2	1	noBlindfold	counterclockwise	practice	Guided	1	0.5	-0.25	16.79129	1.30642	-1.45159	0.5196	1.11471847835451	12.60904	-2.996945	3.253753
Trial1	2	1	noBlindfold	counterclockwise	practice	Guided	1	0.5	-0.25	16.81129	1.30629	-1.45154	0.54549	1.13265528536714	12.07305	-3.288939	3.615553
Trial1	2	1	noBlindfold	counterclockwise	practice	Guided	1	0.5	-0.25	16.8313	1.30602	-1.4516	0.55919	1.14212814124506	11.31749	-3.373575	3.806321
Trial1	2	1	noBlindfold	counterclockwise	practice	Guided	1	0.5	-0.25	16.85129	1.30589	-1.45165	0.55916	1.14201511826071	9.293746	-4.313035	11.66902
Trial1	2	1	noBlindfold	counterclockwise	practice	Guided	1	0.5	-0.25	16.87129	1.30555	-1.45135	0.55734	1.14048624651342	7.389606	3.291513	20.22158
Trial1	2	1	noBlindfold	counterclockwise	practice	Guided	1	0.5	-0.25	16.8913	1.30472	-1.4504	0.55587	1.13885942976739	9.687438	-3.386266	9.504409
Trial1	2	1	noBlindfold	counterclockwise	practice	Guided	1	0.5	-0.25	16.91129	1.30471	-1.45069	0.55567	1.13871085846258	8.39256	-1.312684	10.74845
Trial1	2	1	noBlindfold	counterclockwise	practice	Guided	1	0.5	-0.25	16.93129	1.30466	-1.45075	0.55538	1.13847028005868	8.875188	-3.669797	9.611571
Trial1	2	1	noBlindfold	counterclockwise	practice	Guided	1	0.5	-0.25	16.95129	1.30468	-1.45086	0.55529	1.13842076752639	9.835415	-2.950391	9.098518
Trial1	2	1	noBlindfold	counterclockwise	practice	Guided	1	0.5	-0.25	16.9713	1.3047	-1.45091	0.55529	1.13843483932629	9.612143	-2.992709	10.64297
Trial1	2	1	noBlindfold	counterclockwise	practice	Guided	1	0.5	-0.25	16.99129	1.30468	-1.45095	0.55533	1.13844905912578	7.92165	-2.264839	11.19546
Trial1	2	1	noBlindfold	counterclockwise	practice	Guided	1	0.5	-0.25	17.01129	1.30459	-1.45096	0.55543	1.13845620196957	7.272111	-2.036322	11.81851
Trial1	2	1	noBlindfold	counterclockwise	practice	Guided	1	0.5	-0.25	17.0313	1.30441	-1.45096	0.55555	1.13841389053972	7.032118	-1.9136	12.3827
Trial1	2	1	noBlindfold	counterclockwise	practice	Guided	1	0.5	-0.25	17.05128	1.30429	-1.45098	0.55557	1.13834332681845	7.359582	-2.400257	12.034
Trial1	2	1	noBlindfold	counterclockwise	practice	Guided	1	0.5	-0.25	17.07129	1.30427	-1.45099	0.55559	1.13834330750789	7.759855	-2.738801	11.49172
Trial1	2	1	noBlindfold	counterclockwise	practice	Guided	1	0.5	-0.25	17.09129	1.30422	-1.45103	0.55561	1.13832210722192	7.365736	-2.624542	11.62024
Trial1	2	1	noBlindfold	counterclockwise	practice	Guided	1	0.5	-0.25	17.1113	1.30419	-1.45105	0.55563	1.1383150997082	6.824745	-2.683788	11.89242
Trial1	2	1	noBlindfold	counterclockwise	practice	Guided	1	0.5	-0.25	17.13129	1.30412	-1.45106	0.55566	1.13828684257531	6.356316	-2.611847	12.09119
Trial1	2	1	noBlindfold	counterclockwise	practice	Guided	1	0.5	-0.25	17.15129	1.30404	-1.45107	0.55569	1.13825155843736	6.323675	-2.556834	12.03177
Trial1	2	1	noBlindfold	counterclockwise	practice	Guided	1	0.5	-0.25	17.1713	1.30398	-1.45109	0.55577	1.13826590971008	6.575494	-2.586456	12.24498
Trial1	2	1	noBlindfold	counterclockwise	practice	Guided	1	0.5	-0.25	17.1913	1.3039	-1.45111	0.55581	1.1382376424975	6.546321	-2.616079	12.77115
Trial1	2	1	noBlindfold	counterclockwise	practice	Guided	1	0.5	-0.25	17.21129	1.30386	-1.45112	0.55584	1.13823062172148	6.394112	-2.645701	12.58568
Trial1	2	1	noBlindfold	counterclockwise	practice	Guided	1	0.5	-0.25	17.23129	1.30381	-1.45113	0.55586	1.13820948376068	6.125609	-2.599152	12.44579
Trial1	2	1	noBlindfold	counterclockwise	practice	Guided	1	0.5	-0.25	17.2513	1.30376	-1.45114	0.55588	1.13818830596931	5.934657	-2.582224	12.36119
Trial1	2	1	noBlindfold	counterclockwise	practice	Guided	1	0.5	-0.25	17.27129	1.30371	-1.45114	0.55598	1.13822381168885	5.811497	-2.569529	12.51718
Trial1	2	1	noBlindfold	counterclockwise	practice	Guided	1	0.5	-0.25	17.29129	1.3036	-1.45116	0.55606	1.13820289348865	5.592922	-2.721874	13.38016
Trial1	2	1	noBlindfold	counterclockwise	practice	Guided	1	0.5	-0.25	17.31129	1.30354	-1.45118	0.5561	1.1381888003634	5.454848	-2.85306	13.33875
Trial1	2	1	noBlindfold	counterclockwise	practice	Guided	1	0.5	-0.25	17.3313	1.30348	-1.45119	0.55613	1.13816761929999	5.288263	-2.925	13.25542
Trial1	2	1	noBlindfold	counterclockwise	practice	Guided	1	0.5	-0.25	17.35129	1.30343	-1.45121	0.55615	1.13814662830397	5.212378	-3.106968	12.99553
Trial1	2	1	noBlindfold	counterclockwise	practice	Guided	1	0.5	-0.25	17.37129	1.30338	-1.45122	0.55617	1.13812542894009	5.107872	-3.161981	12.80198
Trial1	2	1	noBlindfold	counterclockwise	practice	Guided	1	0.5	-0.25	17.3913	1.30328	-1.45126	0.55616	1.1380477380773	4.906894	-3.250849	12.36087
Trial1	2	1	noBlindfold	counterclockwise	practice	Guided	1	0.5	-0.25	17.41129	1.30323	-1.45128	0.55615	1.13800534738093	4.868419	-3.352412	11.96727
Trial1	2	1	noBlindfold	counterclockwise	practice	Guided	1	0.5	-0.25	17.43129	1.30317	-1.4513	0.55612	1.13794178655624	4.567999	-3.343948	11.66191
Trial1	2	1	noBlindfold	counterclockwise	practice	Guided	1	0.5	-0.25	17.45129	1.30312	-1.45132	0.55608	1.13787807363105	4.408189	-3.314326	11.25246
Trial1	2	1	noBlindfold	counterclockwise	practice	Guided	1	0.5	-0.25	17.4713	1.30305	-1.45134	0.55583	1.13765168681821	4.119911	-3.377803	11.02364
Trial1	2	1	noBlindfold	counterclockwise	practice	Guided	1	0.5	-0.25	17.49129	1.30275	-1.45144	0.55561	1.13728405535802	3.442521	-3.627479	10.17018
Trial1	2	1	noBlindfold	counterclockwise	practice	Guided	1	0.5	-0.25	17.51129	1.30254	-1.45152	0.55536	1.13695875854314	2.983129	-3.69942	9.61992
Trial1	2	1	noBlindfold	counterclockwise	practice	Guided	1	0.5	-0.25	17.5313	1.30229	-1.4516	0.55514	1.13662642661958	2.430452	-3.733274	9.254387
Trial1	2	1	noBlindfold	counterclockwise	practice	Guided	1	0.5	-0.25	17.55128	1.30203	-1.45167	0.55492	1.13628702686926	1.923816	-3.77136	8.925836
Trial1	2	1	noBlindfold	counterclockwise	practice	Guided	1	0.5	-0.25	17.57129	1.30177	-1.45171	0.55459	1.13586985424121	1.228524	-3.741738	8.582534
Trial1	2	1	noBlindfold	counterclockwise	practice	Guided	1	0.5	-0.25	17.59129	1.30121	-1.45179	0.55447	1.13538950658195	0.325727	-3.729042	8.228535
Trial1	2	1	noBlindfold	counterclockwise	practice	Guided	1	0.5	-0.25	17.6113	1.30102	-1.4518	0.5544	1.13520583795169	-0.02229	-3.576697	8.154063
Trial1	2	1	noBlindfold	counterclockwise	practice	Guided	1	0.5	-0.25	17.63129	1.30084	-1.45179	0.55436	1.13505048706949	-0.360332	-3.458207	8.306508
Trial1	2	1	noBlindfold	counterclockwise	practice	Guided	1	0.5	-0.25	17.65129	1.3007	-1.45178	0.55431	1.13491630665554	-0.725036	-3.462439	8.340359
Trial1	2	1	noBlindfold	counterclockwise	practice	Guided	1	0.5	-0.25	17.6713	1.30052	-1.45177	0.55407	1.13461920387209	-1.171545	-3.483598	8.068509
Trial1	2	1	noBlindfold	counterclockwise	practice	Guided	1	0.5	-0.25	17.6913	1.29994	-1.45179	0.55384	1.13404713056356	-2.110495	-3.690956	7.306062
Trial1	2	1	noBlindfold	counterclockwise	practice	Guided	1	0.5	-0.25	17.71129	1.29916	-1.45182	0.55356	1.13329846679871	-2.446782	-3.750201	6.822373
Trial1	2	1	noBlindfold	counterclockwise	practice	Guided	1	0.5	-0.25	17.73129	1.29765	-1.45185	0.55331	1.13205680040895	-2.65001	-3.69942	6.396393
Trial1	2	1	noBlindfold	counterclockwise	practice	Guided	1	0.5	-0.25	17.7513	1.29532	-1.45184	0.5531	1.13026694221711	-2.97751	-3.521684	6.150708
Trial1	2	1	noBlindfold	counterclockwise	practice	Guided	1	0.5	-0.25	17.77129	1.29151	-1.45177	0.55226	1.12699118716412	-3.453945	-3.407425	5.594319
Trial1	2	1	noBlindfold	counterclockwise	practice	Guided	1	0.5	-0.25	17.79129	1.2784	-1.45186	0.55182	1.11750693682572	-4.334003	-4.228395	3.43286
Trial1	2	1	noBlindfold	counterclockwise	practice	Guided	1	0.5	-0.25	17.81129	1.26785	-1.45202	0.55172	1.11011193062686	-4.832326	-3.949096	3.540702
Trial1	2	1	noBlindfold	counterclockwise	practice	Guided	1	0.5	-0.25	17.8313	1.25378	-1.45201	0.55169	1.10040498335956	-4.907666	-3.999877	3.382541
Trial1	2	1	noBlindfold	counterclockwise	practice	Guided	1	0.5	-0.25	17.85129	1.23803	-1.45198	0.55169	1.08967657819354	-4.599194	-3.805215	3.3649
Trial1	2	1	noBlindfold	counterclockwise	practice	Guided	1	0.5	-0.25	17.87129	1.21974	-1.45191	0.55158	1.07729115410236	-4.370419	-3.72481	3.342142
Trial1	2	1	noBlindfold	counterclockwise	practice	Guided	1	0.5	-0.25	17.8913	1.1741	-1.45195	0.55151	1.04729601705117	-4.673915	-3.822142	2.986963
Trial1	2	1	noBlindfold	counterclockwise	practice	Guided	1	0.5	-0.25	17.91129	1.14774	-1.45194	0.55144	1.03047231423643	-5.182882	-3.877155	2.856477
Trial1	2	1	noBlindfold	counterclockwise	practice	Guided	1	0.5	-0.25	17.93129	1.11735	-1.45191	0.55139	1.01160610924225	-5.232291	-3.686724	2.864889
Trial1	2	1	noBlindfold	counterclockwise	practice	Guided	1	0.5	-0.25	17.95129	1.08367	-1.45184	0.55137	0.991395283842394	-4.801362	-3.631711	2.688724
Trial1	2	1	noBlindfold	counterclockwise	practice	Guided	1	0.5	-0.25	17.9713	1.04827	-1.45182	0.5514	0.971000488200556	-4.148769	-3.686724	2.68941
Trial1	2	1	noBlindfold	counterclockwise	practice	Guided	1	0.5	-0.25	17.99129	0.97134	-1.45189	0.55147	0.929793271492145	-3.794257	-3.826374	3.050151
Trial1	2	1	noBlindfold	counterclockwise	practice	Guided	1	0.5	-0.25	18.01129	0.93034	-1.45189	0.55149	0.909713549976262	-3.746961	-3.750201	2.934956
Trial1	2	1	noBlindfold	counterclockwise	practice	Guided	1	0.5	-0.25	18.0313	0.88648	-1.45188	0.55148	0.889796017596239	-3.779613	-3.72481	2.932913
Trial1	2	1	noBlindfold	counterclockwise	practice	Guided	1	0.5	-0.25	18.05128	0.84234	-1.45186	0.55144	0.871494546705147	-3.783267	-3.707883	2.96482
Trial1	2	1	noBlindfold	counterclockwise	practice	Guided	1	0.5	-0.25	18.07129	0.79665	-1.45187	0.55096	0.854130052489587	-3.821782	-3.915241	2.564429
Trial1	2	1	noBlindfold	counterclockwise	practice	Guided	1	0.5	-0.25	18.09129	0.69913	-1.45198	0.55069	0.825080132430492	-3.760926	-3.894082	1.325253
Trial1	2	1	noBlindfold	counterclockwise	practice	Guided	1	0.5	-0.25	18.1113	0.64877	-1.45197	0.55048	0.81418718149934	-3.477529	-3.915241	0.959796
Trial1	2	1	noBlindfold	counterclockwise	practice	Guided	1	0.5	-0.25	18.13129	0.59558	-1.45197	0.55035	0.806037016557546	-3.163423	-3.885619	0.700187
Trial1	2	1	noBlindfold	counterclockwise	practice	Guided	1	0.5	-0.25	18.15129	0.54295	-1.45197	0.55022	0.801371804459057	-2.817564	-4.016805	0.427416
Trial1	2	1	noBlindfold	counterclockwise	practice	Guided	1	0.5	-0.25	18.1713	0.48954	-1.45198	0.54999	0.800058378772962	-2.876356	-3.805215	0.11167
Trial1	2	1	noBlindfold	counterclockwise	practice	Guided	1	0.5	-0.25	18.1913	0.37885	-1.4519	0.54992	0.809042254115045	-2.67327	-3.703651	-0.166677
Trial1	2	1	noBlindfold	counterclockwise	practice	Guided	1	0.5	-0.25	18.21129	0.32163	-1.45184	0.54988	0.819526641022664	-2.561104	-3.610552	-0.24464
Trial1	2	1	noBlindfold	counterclockwise	practice	Guided	1	0.5	-0.25	18.23129	0.26726	-1.45183	0.5498	0.832975333724934	-2.34452	-3.843301	-0.420476
Trial1	2	1	noBlindfold	counterclockwise	practice	Guided	1	0.5	-0.25	18.2513	0.2092	-1.45187	0.54969	0.85092229503013	-2.244268	-3.784056	-0.650565
Trial1	2	1	noBlindfold	counterclockwise	practice	Guided	1	0.5	-0.25	18.27129	0.15271	-1.45191	0.54969	0.871845433370157	-2.056442	-3.932169	-0.735333
Trial1	2	1	noBlindfold	counterclockwise	practice	Guided	1	0.5	-0.25	18.29129	0.038259	-1.45189	0.54969	0.923422363071031	-1.921052	-3.695188	-0.666083
Trial1	2	1	noBlindfold	counterclockwise	practice	Guided	1	0.5	-0.25	18.31129	-0.017932	-1.45187	0.54958	0.952670823239026	-1.758949	-3.678261	-0.932062
Trial1	2	1	noBlindfold	counterclockwise	practice	Guided	1	0.5	-0.25	18.3313	-0.075592	-1.45184	0.54947	0.985118489818392	-1.651675	-3.648638	-1.163385
Trial1	2	1	noBlindfold	counterclockwise	practice	Guided	1	0.5	-0.25	18.35129	-0.13117	-1.45184	0.5495	1.01861465059931	-1.30898	-3.631711	-1.028932
Trial1	2	1	noBlindfold	counterclockwise	practice	Guided	1	0.5	-0.25	18.37129	-0.18607	-1.45185	0.54959	1.05358255152772	-1.011104	-3.564002	-0.849383
Trial1	2	1	noBlindfold	counterclockwise	practice	Guided	1	0.5	-0.25	18.3913	-0.29503	-1.45193	0.54956	1.12754995797372	-1.192849	-3.703651	-0.834953
Trial1	2	1	noBlindfold	counterclockwise	practice	Guided	1	0.5	-0.25	18.41129	-0.31991	-1.45193	0.54957	1.14523559510023	-4.797593	-4.054891	-1.19105
Trial1	2	1	noBlindfold	counterclockwise	practice	Guided	1	0.5	-0.25	18.43129	-0.31431	-1.45195	0.55085	1.14213023793662	-15.7077	-4.14799	2.835741
Trial1	2	1	noBlindfold	counterclockwise	practice	Guided	1	0.5	-0.25	18.45129	-0.31001	-1.45156	0.55314	1.14067962748447	-15.97567	0.608553	8.77296
Trial1	2	1	noBlindfold	counterclockwise	practice	Guided	1	0.5	-0.25	18.4713	-0.30756	-1.45025	0.55316	1.13895529016961	-7.196581	1.658039	9.701668
Trial1	2	1	noBlindfold	counterclockwise	practice	Guided	1	0.5	-0.25	18.49129	-0.30118	-1.4503	0.55172	1.1334215438475	0.172119	-3.898319	2.424503
Trial1	2	1	noBlindfold	counterclockwise	practice	Guided	1	0.5	-0.25	18.51129	-0.29904	-1.45172	0.55079	1.13125129854142	-2.418553	-5.078991	0.312732
Trial1	2	1	noBlindfold	counterclockwise	practice	Guided	1	0.5	-0.25	18.5313	-0.29967	-1.45258	0.55042	1.13143461170602	-4.90064	-6.065	-0.0044499
Trial1	2	1	noBlindfold	counterclockwise	practice	Guided	1	0.5	-0.25	18.55128	-0.30153	-1.45285	0.5505	1.13280653824028	-5.123961	-5.002819	0.951884
Trial1	2	1	noBlindfold	counterclockwise	practice	Guided	1	0.5	-0.25	18.57129	-0.30199	-1.45265	0.55113	1.1335771855832	-4.791326	-3.52592	2.443996
Trial1	2	1	noBlindfold	counterclockwise	practice	Guided	1	0.5	-0.25	18.59129	-0.30233	-1.45172	0.55133	1.13395905124375	-5.813973	-2.171744	3.523661
Trial1	2	1	noBlindfold	counterclockwise	practice	Guided	1	0.5	-0.25	18.6113	-0.3026	-1.45148	0.55137	1.13417841213966	-6.788179	-2.857296	3.39333
Trial1	2	1	noBlindfold	counterclockwise	practice	Guided	1	0.5	-0.25	18.63129	-0.30294	-1.45149	0.55139	1.13443313293592	-7.751857	-3.597861	3.21213
Trial1	2	1	noBlindfold	counterclockwise	practice	Guided	1	0.5	-0.25	18.65129	-0.3033	-1.45152	0.55141	1.13470207669403	-8.143994	-3.839074	3.289356
Trial1	2	1	noBlindfold	counterclockwise	practice	Guided	1	0.5	-0.25	18.6713	-0.30348	-1.45156	0.5514	1.13482248770696	-7.792703	-3.809451	3.274046
Trial1	2	1	noBlindfold	counterclockwise	practice	Guided	1	0.5	-0.25	18.6913	-0.30349	-1.4516	0.55136	1.13480131313999	-6.458157	-4.198777	1.954223
Trial1	2	1	noBlindfold	counterclockwise	practice	Guided	1	0.5	-0.25	18.71129	-0.30345	-1.45167	0.55124	1.13468822549497	-6.115466	-4.439989	1.228396
Trial1	2	1	noBlindfold	counterclockwise	practice	Guided	1	0.5	-0.25	18.73129	-0.30338	-1.45181	0.55116	1.13458223598787	-6.02455	-4.681202	1.033672
Trial1	2	1	noBlindfold	counterclockwise	practice	Guided	1	0.5	-0.25	18.7513	-0.30333	-1.45194	0.55113	1.13452561337667	-6.077601	-4.727752	1.188365
Trial1	2	1	noBlindfold	counterclockwise	practice	Guided	1	0.5	-0.25	18.77129	-0.30331	-1.45198	0.5511	1.13449028297967	-6.19312	-4.605029	1.194829
Trial1	2	1	noBlindfold	counterclockwise	practice	Guided	1	0.5	-0.25	18.79129	-0.3033	-1.452	0.551	1.13441256942542	-6.283201	-4.626188	0.939063
Trial1	2	1	noBlindfold	counterclockwise	practice	Guided	1	0.5	-0.25	18.81129	-0.30328	-1.45207	0.5509	1.13432778936897	-6.350005	-4.820851	0.143434
Trial1	2	1	noBlindfold	counterclockwise	practice	Guided	1	0.5	-0.25	18.8313	-0.30327	-1.45213	0.55072	1.13419361009113	-6.186841	-4.926646	-0.168864
Trial1	2	1	noBlindfold	counterclockwise	practice	Guided	1	0.5	-0.25	18.85129	-0.30321	-1.45223	0.5504	1.13392521048142	-5.73307	-5.062064	-0.938496
Trial1	2	1	noBlindfold	counterclockwise	practice	Guided	1	0.5	-0.25	18.87129	-0.30309	-1.45237	0.54861	1.13257736717212	-5.336324	-5.286349	-1.814801
Trial1	2	1	noBlindfold	counterclockwise	practice	Guided	1	0.5	-0.25	18.8913	-0.30269	-1.45267	0.54604	1.13048260238952	-4.865412	-5.61643	-3.444629
Trial1	2	1	noBlindfold	counterclockwise	practice	Guided	1	0.5	-0.25	18.91129	-0.30253	-1.45277	0.5415	1.12717638023043	-4.832016	-5.540257	-3.968088
Trial1	2	1	noBlindfold	counterclockwise	practice	Guided	1	0.5	-0.25	18.93129	-0.30244	-1.45278	0.53468	1.12233357347259	-4.774432	-5.548721	-4.619369
Trial1	2	1	noBlindfold	counterclockwise	practice	Guided	1	0.5	-0.25	18.95129	-0.30239	-1.45278	0.52503	1.11557216436326	-4.761795	-5.409071	-5.121026
Trial1	2	1	noBlindfold	counterclockwise	practice	Guided	1	0.5	-0.25	18.9713	-0.30239	-1.45274	0.51172	1.10636661545511	-4.878247	-5.540257	-5.624039
Trial1	2	1	noBlindfold	counterclockwise	practice	Guided	1	0.5	-0.25	18.99129	-0.30245	-1.45276	0.47481	1.08133045214119	-5.133437	-5.561416	-6.140463
Trial1	2	1	noBlindfold	counterclockwise	practice	Guided	1	0.5	-0.25	19.01129	-0.30265	-1.45273	0.45199	1.06631937136776	-5.569787	-5.438694	-5.684734
Trial1	2	1	noBlindfold	counterclockwise	practice	Guided	1	0.5	-0.25	19.0313	-0.30275	-1.4527	0.42698	1.05009973525074	-5.604992	-5.134004	-4.804753
Trial1	2	1	noBlindfold	counterclockwise	practice	Guided	1	0.5	-0.25	19.05128	-0.30281	-1.45259	0.40054	1.03329869909479	-5.625549	-5.129773	-3.816473
Trial1	2	1	noBlindfold	counterclockwise	practice	Guided	1	0.5	-0.25	19.07129	-0.30284	-1.45252	0.34339	0.998330473566374	-5.635175	-5.045137	-3.438768
Trial1	2	1	noBlindfold	counterclockwise	practice	Guided	1	0.5	-0.25	19.09129	-0.30278	-1.45253	0.31335	0.980723684688966	-5.477703	-5.142468	-3.698439
Trial1	2	1	noBlindfold	counterclockwise	practice	Guided	1	0.5	-0.25	19.1113	-0.30276	-1.45255	0.28132	0.962665332482471	-5.478977	-4.812388	-3.49375
Trial1	2	1	noBlindfold	counterclockwise	practice	Guided	1	0.5	-0.25	19.13129	-0.30272	-1.45244	0.24929	0.945330589461321	-5.213039	-4.715056	-3.374963
Trial1	2	1	noBlindfold	counterclockwise	practice	Guided	1	0.5	-0.25	19.15129	-0.30262	-1.45239	0.21636	0.928272862059582	-4.891807	-4.863169	-3.137004
Trial1	2	1	noBlindfold	counterclockwise	practice	Guided	1	0.5	-0.25	19.1713	-0.30248	-1.45238	0.14674	0.895196488611158	-4.701694	-4.799692	-3.186365
Trial1	2	1	noBlindfold	counterclockwise	practice	Guided	1	0.5	-0.25	19.1913	-0.30223	-1.45258	0.11101	0.879716541776301	-4.380832	-5.307508	-3.571787
Trial1	2	1	noBlindfold	counterclockwise	practice	Guided	1	0.5	-0.25	19.21129	-0.30217	-1.45255	0.074355	0.865264606824054	-4.270951	-4.833547	-3.452708
Trial1	2	1	noBlindfold	counterclockwise	practice	Guided	1	0.5	-0.25	19.23129	-0.30219	-1.45243	0.035537	0.85149291492466	-4.336776	-4.706593	-3.454787
Trial1	2	1	noBlindfold	counterclockwise	practice	Guided	1	0.5	-0.25	19.2513	-0.3022	-1.45237	-0.0031208	0.839329591180435	-4.323785	-4.748911	-3.397911
Trial1	2	1	noBlindfold	counterclockwise	practice	Guided	1	0.5	-0.25	19.27129	-0.30222	-1.45234	-0.085573	0.818897547111531	-4.610016	-4.812388	-3.267086
Trial1	2	1	noBlindfold	counterclockwise	practice	Guided	1	0.5	-0.25	19.29129	-0.30212	-1.45237	-0.12587	0.811667884132206	-4.175582	-4.761606	-3.716543
Trial1	2	1	noBlindfold	counterclockwise	practice	Guided	1	0.5	-0.25	19.31129	-0.30203	-1.45238	-0.16977	0.806032859861426	-3.934236	-4.702361	-3.438205
Trial1	2	1	noBlindfold	counterclockwise	practice	Guided	1	0.5	-0.25	19.3313	-0.30197	-1.45238	-0.21317	0.802815257993995	-3.891943	-4.592334	-3.169853
Trial1	2	1	noBlindfold	counterclockwise	practice	Guided	1	0.5	-0.25	19.35129	-0.30195	-1.45229	-0.25729	0.801983141341598	-3.947126	-4.431526	-3.04651
Trial1	2	1	noBlindfold	counterclockwise	practice	Guided	1	0.5	-0.25	19.37129	-0.30194	-1.45231	-0.34873	0.807994661180837	-3.753408	-5.078991	-3.301109
Trial1	2	1	noBlindfold	counterclockwise	practice	Guided	1	0.5	-0.25	19.3913	-0.30186	-1.45236	-0.39428	0.814736878763904	-3.750266	-4.757374	-2.670717
Trial1	2	1	noBlindfold	counterclockwise	practice	Guided	1	0.5	-0.25	19.41129	-0.30183	-1.45237	-0.4416	0.824403971546628	-3.49401	-4.731983	-2.699067
Trial1	2	1	noBlindfold	counterclockwise	practice	Guided	1	0.5	-0.25	19.43129	-0.30178	-1.45235	-0.48778	0.836295686756027	-3.528775	-4.638884	-2.606038
Trial1	2	1	noBlindfold	counterclockwise	practice	Guided	1	0.5	-0.25	19.45129	-0.30177	-1.45232	-0.53429	0.850679697989134	-3.796377	-4.249558	-2.918427
Trial1	2	1	noBlindfold	counterclockwise	practice	Guided	1	0.5	-0.25	19.4713	-0.30185	-1.45226	-0.58208	0.867894313256583	-3.798839	-4.575407	-2.317249
Trial1	2	1	noBlindfold	counterclockwise	practice	Guided	1	0.5	-0.25	19.49129	-0.30196	-1.45226	-0.673	0.906680103089306	-4.275275	-4.004114	-1.65837
Trial1	2	1	noBlindfold	counterclockwise	practice	Guided	1	0.5	-0.25	19.51129	-0.30219	-1.4521	-0.71774	0.928595451373715	-4.305546	-4.338426	-1.961773
Trial1	2	1	noBlindfold	counterclockwise	practice	Guided	1	0.5	-0.25	19.5313	-0.30222	-1.45214	-0.76338	0.952426359587994	-4.626287	-4.071823	-1.969914
Trial1	2	1	noBlindfold	counterclockwise	practice	Guided	1	0.5	-0.25	19.55128	-0.30227	-1.45207	-0.80708	0.976716560280261	-4.691722	-3.796756	-1.676062
Trial1	2	1	noBlindfold	counterclockwise	practice	Guided	1	0.5	-0.25	19.57129	-0.30232	-1.45196	-0.85131	1.0026420349048	-4.659249	-4.092982	-1.519468
Trial1	2	1	noBlindfold	counterclockwise	practice	Guided	1	0.5	-0.25	19.59129	-0.30232	-1.45198	-0.93479	1.05482451288231	-4.617002	-3.894087	-1.226504
Trial1	2	1	noBlindfold	counterclockwise	practice	Guided	1	0.5	-0.25	19.6113	-0.30239	-1.45204	-0.97719	1.0828827492625	-4.683734	-4.249558	-2.028348
Trial1	2	1	noBlindfold	counterclockwise	practice	Guided	1	0.5	-0.25	19.63129	-0.30239	-1.45215	-1.01818	1.11082413492136	-4.674145	-4.245326	-2.33266
Trial1	2	1	noBlindfold	counterclockwise	practice	Guided	1	0.5	-0.25	19.65129	-0.3024	-1.45216	-1.05768	1.13850461066848	-4.809399	-4.054895	-1.974907
Trial1	2	1	noBlindfold	counterclockwise	practice	Guided	1	0.5	-0.25	19.6713	-0.30242	-1.4521	-1.06344	1.14261210298934	-4.908782	-3.822146	-4.02892
Trial1	2	1	noBlindfold	counterclockwise	practice	Guided	1	0.5	-0.25	19.6913	-0.30241	-1.45205	-1.05561	1.13704414534193	-3.694072	-5.667211	-10.8337
Trial1	2	1	noBlindfold	counterclockwise	practice	Guided	1	0.5	-0.25	19.71129	-0.30156	-1.45374	-1.05379	1.13515493663123	-1.09657	-4.655811	-5.558067
Trial1	2	1	noBlindfold	counterclockwise	practice	Guided	1	0.5	-0.25	19.73129	-0.30119	-1.45293	-1.05268	1.13410784567505	-2.411261	-5.434462	-3.734922
Trial1	2	1	noBlindfold	counterclockwise	practice	Guided	1	0.5	-0.25	19.7513	-0.30112	-1.45303	-1.05271	1.13407959083079	-2.353357	-7.935456	-4.75592
Trial1	2	1	noBlindfold	counterclockwise	practice	Guided	1	0.5	-0.25	19.77129	-0.30112	-1.4533	-1.05278	1.13412920571612	-2.027914	-5.713761	-7.447748
Trial1	2	1	noBlindfold	counterclockwise	practice	Guided	1	0.5	-0.25	19.79129	-0.30115	-1.45309	-1.05277	1.13414331703787	-3.436177	-5.0536	-5.907529
Trial1	2	1	noBlindfold	counterclockwise	practice	Guided	1	0.5	-0.25	19.81129	-0.30128	-1.45288	-1.05275	1.1342209547012	-4.057553	-3.661338	-5.645345
Trial1	2	1	noBlindfold	counterclockwise	practice	Guided	1	0.5	-0.25	19.8313	-0.30137	-1.45242	-1.05271	1.13425619319627	-4.258507	-3.729047	-4.97411
Trial1	2	1	noBlindfold	counterclockwise	practice	Guided	1	0.5	-0.25	19.85129	-0.30145	-1.45232	-1.05272	1.13431990008133	-3.868095	-5.184786	-5.380168
Trial1	2	1	noBlindfold	counterclockwise	practice	Guided	1	0.5	-0.25	19.87129	-0.30147	-1.45233	-1.05274	1.13434809628078	-3.443205	-4.913951	-5.856618
Trial1	2	1	noBlindfold	counterclockwise	practice	Guided	1	0.5	-0.25	19.8913	-0.30149	-1.45239	-1.05277	1.13438350524988	-3.215853	-5.819556	-6.160609
Trial1	2	1	noBlindfold	counterclockwise	practice	Guided	1	0.5	-0.25	19.91129	-0.30149	-1.45244	-1.0528	1.13440468003944	-2.958237	-5.425999	-6.486952
Trial1	2	1	noBlindfold	counterclockwise	practice	Guided	1	0.5	-0.25	19.93129	-0.30149	-1.45246	-1.05282	1.13441885302704	-2.869965	-5.574112	-6.30421
Trial1	2	1	noBlindfold	counterclockwise	practice	Guided	1	0.5	-0.25	19.95129	-0.30149	-1.45249	-1.05285	1.13444011283937	-2.859991	-5.916887	-6.272744
Trial1	2	1	noBlindfold	counterclockwise	practice	Guided	1	0.5	-0.25	19.9713	-0.30148	-1.45252	-1.05287	1.13444721171298	-2.633266	-5.565648	-6.593391
Trial1	2	1	noBlindfold	counterclockwise	practice	Guided	1	0.5	-0.25	19.99129	-0.30147	-1.45253	-1.05292	1.13447548761823	-2.374256	-5.451389	-6.474209
Trial1	2	1	noBlindfold	counterclockwise	practice	Guided	1	0.5	-0.25	20.01129	-0.30141	-1.45256	-1.05295	1.1344543681595	-1.129653	-5.400608	-6.649815
Trial1	2	1	noBlindfold	counterclockwise	practice	Guided	1	0.5	-0.25	20.0313	-0.30133	-1.45257	-1.05304	1.13446157057752	-0.271382	-5.451389	-6.674129
Trial1	2	1	noBlindfold	counterclockwise	practice	Guided	1	0.5	-0.25	20.05128	-0.30102	-1.45264	-1.05317	1.13433461928716	1.032973	-5.785702	-6.89398
Trial1	2	1	noBlindfold	counterclockwise	practice	Guided	1	0.5	-0.25	20.07129	-0.30052	-1.45277	-1.05327	1.13405244123686	2.039894	-6.014219	-6.897562
Trial1	2	1	noBlindfold	counterclockwise	practice	Guided	1	0.5	-0.25	20.09129	-0.29993	-1.45291	-1.05352	1.13381318911947	2.80992	-6.145405	-6.927793
Trial1	2	1	noBlindfold	counterclockwise	practice	Guided	1	0.5	-0.25	20.1113	-0.2965	-1.45308	-1.05364	1.13148111262919	4.021607	-6.065	-7.427247
Trial1	2	1	noBlindfold	counterclockwise	practice	Guided	1	0.5	-0.25	20.13129	-0.29273	-1.45304	-1.05358	1.12878764914364	4.178131	-5.756079	-7.219259
Trial1	2	1	noBlindfold	counterclockwise	practice	Guided	1	0.5	-0.25	20.15129	-0.28707	-1.45289	-1.05338	1.12467712658209	4.150402	-5.366753	-6.581934
Trial1	2	1	noBlindfold	counterclockwise	practice	Guided	1	0.5	-0.25	20.1713	-0.27977	-1.45271	-1.05322	1.11946581070954	4.067246	-5.125541	-6.384679
Trial1	2	1	noBlindfold	counterclockwise	practice	Guided	1	0.5	-0.25	20.1913	-0.27033	-1.45257	-1.05325	1.11293250995991	4.078124	-5.049368	-6.42987
Trial1	2	1	noBlindfold	counterclockwise	practice	Guided	1	0.5	-0.25	20.21129	-0.24646	-1.4525	-1.05321	1.09651669121296	4.469589	-4.964732	-6.412224
Trial1	2	1	noBlindfold	counterclockwise	practice	Guided	1	0.5	-0.25	20.23129	-0.23152	-1.45249	-1.05309	1.08631257759315	4.800535	-4.850474	-6.093915
Trial1	2	1	noBlindfold	counterclockwise	practice	Guided	1	0.5	-0.25	20.2513	-0.21426	-1.45246	-1.05304	1.07472816529876	5.095753	-4.994355	-6.090649
Trial1	2	1	noBlindfold	counterclockwise	practice	Guided	1	0.5	-0.25	20.27129	-0.19377	-1.4525	-1.05299	1.06118324925239	5.313205	-5.231336	-6.074471
Trial1	2	1	noBlindfold	counterclockwise	practice	Guided	1	0.5	-0.25	20.29129	-0.14506	-1.45259	-1.05287	1.02990421913571	5.033221	-5.134004	-5.698546
Trial1	2	1	noBlindfold	counterclockwise	practice	Guided	1	0.5	-0.25	20.31129	-0.11732	-1.45257	-1.05271	1.01263380691219	4.678014	-5.062064	-5.382224
Trial1	2	1	noBlindfold	counterclockwise	practice	Guided	1	0.5	-0.25	20.3313	-0.086511	-1.45251	-1.05252	0.99399877443792	4.381005	-4.837778	-4.98754
Trial1	2	1	noBlindfold	counterclockwise	practice	Guided	1	0.5	-0.25	20.35129	-0.054688	-1.45244	-1.05233	0.975403627684623	4.112007	-4.782765	-4.600601
Trial1	2	1	noBlindfold	counterclockwise	practice	Guided	1	0.5	-0.25	20.37129	-0.021196	-1.45238	-1.05215	0.956603319539267	3.890411	-4.579639	-4.369622
Trial1	2	1	noBlindfold	counterclockwise	practice	Guided	1	0.5	-0.25	20.3913	0.05126	-1.45225	-1.05218	0.919162893451558	3.615332	-4.592334	-4.445197
Trial1	2	1	noBlindfold	counterclockwise	practice	Guided	1	0.5	-0.25	20.41129	0.088897	-1.45228	-1.05216	0.90136916846564	3.562321	-4.715056	-4.334296
Trial1	2	1	noBlindfold	counterclockwise	practice	Guided	1	0.5	-0.25	20.43129	0.12768	-1.45234	-1.05199	0.884200311823663	3.49474	-4.715056	-3.934022
Trial1	2	1	noBlindfold	counterclockwise	practice	Guided	1	0.5	-0.25	20.45129	0.16875	-1.45235	-1.05179	0.867521621076461	3.372123	-4.55848	-3.41756
Trial1	2	1	noBlindfold	counterclockwise	practice	Guided	1	0.5	-0.25	20.4713	0.20961	-1.45227	-1.05174	0.852709369647119	3.130795	-4.20724	-3.447266
Trial1	2	1	noBlindfold	counterclockwise	practice	Guided	1	0.5	-0.25	20.49129	0.25135	-1.45215	-1.05174	0.839412739236261	3.018854	-4.37228	-3.593102
Trial1	2	1	noBlindfold	counterclockwise	practice	Guided	1	0.5	-0.25	20.51129	0.33802	-1.45215	-1.05164	0.81784122241176	2.650298	-4.143763	-3.222255
Trial1	2	1	noBlindfold	counterclockwise	practice	Guided	1	0.5	-0.25	20.5313	0.38131	-1.45208	-1.05148	0.810220709268203	2.529323	-4.076054	-2.91977
Trial1	2	1	noBlindfold	counterclockwise	practice	Guided	1	0.5	-0.25	20.55128	0.42627	-1.45203	-1.05138	0.804764491244151	2.529616	-4.033736	-2.739924
Trial1	2	1	noBlindfold	counterclockwise	practice	Free	1	0.5	-0.25	0	0.44964	-1.45	-1.05	0.801583465846924	-0.033945	0.032825	0.017853
Trial1	2	1	noBlindfold	counterclockwise	practice	Free	1	0.5	-0.25	0.002197266	0.44964	-1.45	-1.05	0.801583465846924	-0.0085318	0.024358	-0.031034
Trial1	2	1	noBlindfold	counterclockwise	practice	Free	1	0.5	-0.25	0.02220154	0.44964	-1.45	-1.05	0.801583465846924	-0.0085318	0.024358	-0.031034
Trial1	2	1	noBlindfold	counterclockwise	practice	Free	1	0.5	-0.25	0.04219055	0.44963	-1.45	-1.05	0.801584095018814	-0.050879	0.0074291	-0.021
Trial1	2	1	noBlindfold	counterclockwise	practice	Free	1	0.5	-0.25	0.06219482	0.44962	-1.45	-1.05	0.801584722442212	0.014413	-0.03066	0.029339
Trial1	2	1	noBlindfold	counterclockwise	practice	Free	1	0.5	-0.25	0.0821991	0.44962	-1.45	-1.05001	0.801594716225469	-0.048998	0.0074252	-0.025189
Trial1	2	1	noBlindfold	counterclockwise	practice	Free	1	0.5	-0.25	0.1022034	0.4496	-1.45	-1.05001	0.801595975175802	-0.0022628	0.024351	0.011449
Trial1	2	1	noBlindfold	counterclockwise	practice	Free	1	0.5	-0.25	0.1221924	0.44957	-1.45	-1.05003	0.801617848275518	-0.040093	0.032811	-0.02462
Trial1	2	1	noBlindfold	counterclockwise	practice	Free	1	0.5	-0.25	0.1421967	0.4495	-1.45	-1.05003	0.801622253517826	-0.085814	0.0074184	-0.0064814
Trial1	2	1	noBlindfold	counterclockwise	practice	Free	1	0.5	-0.25	0.1622009	0.44946	-1.45	-1.05003	0.801624775946595	-0.0058677	0.037036	-0.0014036
Trial1	2	1	noBlindfold	counterclockwise	practice	Free	1	0.5	-0.25	0.1821899	0.44942	-1.44999	-1.05003	0.801627300365815	-0.013676	0.020107	-0.018732
Trial1	2	1	noBlindfold	counterclockwise	practice	Free	1	0.5	-0.25	0.2021942	0.44939	-1.45	-1.05004	0.80163918623864	-0.076906	0.0031771	-0.0059142
Trial1	2	1	noBlindfold	counterclockwise	practice	Free	1	0.5	-0.25	0.2221985	0.44935	-1.44999	-1.05004	0.80164171222474	-0.03852	0.0074051	0.021773
Trial1	2	1	noBlindfold	counterclockwise	practice	Free	1	0.5	-0.25	0.2422028	0.44923	-1.45	-1.05004	0.801649302107433	-0.022513	0.011633	-0.03215
Trial1	2	1	noBlindfold	counterclockwise	practice	Free	1	0.5	-0.25	0.2621918	0.44917	-1.45	-1.05005	0.801663099076883	-0.013625	-0.001065	-0.01873
Trial1	2	1	noBlindfold	counterclockwise	practice	Free	1	0.5	-0.25	0.282196	0.44912	-1.45	-1.05005	0.801666271441248	-0.014947	-0.0095299	0.00082024
Trial1	2	1	noBlindfold	counterclockwise	practice	Free	1	0.5	-0.25	0.3022003	0.44908	-1.45	-1.05005	0.801668810812574	-0.089903	-0.0010667	0.0083577
Trial1	2	1	noBlindfold	counterclockwise	practice	Free	1	0.5	-0.25	0.3222046	0.44901	-1.45	-1.05006	0.801683253746933	0.0075487	0.011625	-0.00055209
Trial1	2	1	noBlindfold	counterclockwise	practice	Free	1	0.5	-0.25	0.3421936	0.44888	-1.45	-1.05006	0.80169153067947	-0.032405	0.0031565	-0.003087
Trial1	2	1	noBlindfold	counterclockwise	practice	Free	1	0.5	-0.25	0.3621979	0.44881	-1.45	-1.05006	0.801695997644885	-0.055399	0.011618	0.0080812
Trial1	2	1	noBlindfold	counterclockwise	practice	Free	1	0.5	-0.25	0.3822021	0.44874	-1.45	-1.05006	0.801700470698406	-0.051477	0.04547	0.016746
Trial1	2	1	noBlindfold	counterclockwise	practice	Free	1	0.5	-0.25	0.4021912	0.44867	-1.44999	-1.05006	0.801704947931808	-0.060614	0.015844	0.020375
Trial1	2	1	noBlindfold	counterclockwise	practice	Free	1	0.5	-0.25	0.4221954	0.4486	-1.45	-1.05007	0.801719426137755	-0.081747	0.020072	0.0022028
Trial1	2	1	noBlindfold	counterclockwise	practice	Free	1	0.5	-0.25	0.4421997	0.44842	-1.45	-1.05007	0.801730986840215	-0.072574	0.020067	-0.016785
Trial1	2	1	noBlindfold	counterclockwise	practice	Free	1	0.5	-0.25	0.462204	0.44833	-1.44999	-1.05007	0.801736782284547	-0.055067	0.032759	-0.029639
Trial1	2	1	noBlindfold	counterclockwise	practice	Free	1	0.5	-0.25	0.482193	0.44824	-1.44999	-1.05008	0.801752461520985	-0.018997	0.015828	-0.0022372
Trial1	2	1	noBlindfold	counterclockwise	practice	Free	1	0.5	-0.25	0.5021973	0.44814	-1.44999	-1.05008	0.801758922733385	-0.058161	0.0031313	-0.017343
Trial1	2	1	noBlindfold	counterclockwise	practice	Free	1	0.5	-0.25	0.5222015	0.44804	-1.45	-1.0501	0.801785502313963	-0.067824	0.011592	-0.0053286
Trial1	2	1	noBlindfold	counterclockwise	practice	Free	1	0.5	-0.25	0.5421906	0.44779	-1.45	-1.05011	0.801811616596217	-0.024984	-0.013802	0.022637
Trial1	2	1	noBlindfold	counterclockwise	practice	Free	1	0.5	-0.25	0.5621948	0.44769	-1.45	-1.05012	0.80182812569704	-0.039827	-0.0011081	-0.024593
Trial1	2	1	noBlindfold	counterclockwise	practice	Free	1	0.5	-0.25	0.5821991	0.44758	-1.45	-1.05013	0.801845303566748	-0.05082	-0.0053426	0.0083802
Trial1	2	1	noBlindfold	counterclockwise	practice	Free	1	0.5	-0.25	0.6022034	0.44747	-1.45	-1.05014	0.801862375386093	0.010106	-0.009575	-0.038268
Trial1	2	1	noBlindfold	counterclockwise	practice	Free	1	0.5	-0.25	0.6221924	0.44735	-1.45	-1.05017	0.801900220407354	-0.050002	0.0031157	-0.0041916
Trial1	2	1	noBlindfold	counterclockwise	practice	Free	1	0.5	-0.25	0.6421967	0.44711	-1.45	-1.05017	0.801916013614164	-0.053368	0.0073434	-0.021236
Trial1	2	1	noBlindfold	counterclockwise	practice	Free	1	0.5	-0.25	0.6622009	0.447	-1.45	-1.05018	0.801933267836642	-0.042418	0.028501	0.017331
Trial1	2	1	noBlindfold	counterclockwise	practice	Free	1	0.5	-0.25	0.6821899	0.44688	-1.44999	-1.05019	0.801951198149133	-0.03405	-0.0011256	0.026276
Trial1	2	1	noBlindfold	counterclockwise	practice	Free	1	0.5	-0.25	0.7021942	0.44675	-1.45	-1.05019	0.801959821463479	-0.042657	-0.0095906	0.021524
Trial1	2	1	noBlindfold	counterclockwise	practice	Free	1	0.5	-0.25	0.7221985	0.44662	-1.45	-1.05019	0.801968463783496	-0.041853	0.015798	0.0089488
Trial1	2	1	noBlindfold	counterclockwise	practice	Free	1	0.5	-0.25	0.7422028	0.44636	-1.44999	-1.05019	0.801985811360008	-0.029041	0.0073276	0.018175
Trial1	2	1	noBlindfold	counterclockwise	practice	Free	1	0.5	-0.25	0.7621918	0.44624	-1.45	-1.0502	0.802003836371042	0.0041706	0.024255	-0.013398
Trial1	2	1	noBlindfold	counterclockwise	practice	Free	1	0.5	-0.25	0.782196	0.44612	-1.45	-1.0502	0.802011888093921	-0.041819	0.02002	0.0089546
Trial1	2	1	noBlindfold	counterclockwise	practice	Free	1	0.5	-0.25	0.8022003	0.446	-1.45	-1.05022	0.802039943414403	-0.031606	0.028483	-0.011443
Trial1	2	1	noBlindfold	counterclockwise	practice	Free	1	0.5	-0.25	0.8222046	0.44588	-1.45	-1.05024	0.802068012198435	-0.017745	-0.0011432	-0.028207
Trial1	2	1	noBlindfold	counterclockwise	practice	Free	1	0.5	-0.25	0.8421936	0.44564	-1.44999	-1.05026	0.802104102111075	-0.037601	-0.022308	0.013435
Trial1	2	1	noBlindfold	counterclockwise	practice	Free	1	0.5	-0.25	0.8621979	0.44551	-1.45	-1.05027	0.80212291523903	-0.027917	0.015777	-0.020656
Trial1	2	1	noBlindfold	counterclockwise	practice	Free	1	0.5	-0.25	0.8822021	0.44539	-1.45	-1.05028	0.802141184242147	-0.0185	0.036935	-0.0064033
Trial1	2	1	noBlindfold	counterclockwise	practice	Free	1	0.5	-0.25	0.9021912	0.44527	-1.45	-1.05029	0.802159235074351	-0.0096082	0.015773	-0.0058451
Trial1	2	1	noBlindfold	counterclockwise	practice	Free	1	0.5	-0.25	0.9221954	0.44516	-1.44999	-1.05031	0.80218672803086	-0.0095984	0.028465	-0.005843
Trial1	2	1	noBlindfold	counterclockwise	practice	Free	1	0.5	-0.25	0.9421997	0.4449	-1.44999	-1.05032	0.802214417122009	-0.025008	0.019995	0.026854
Trial1	2	1	noBlindfold	counterclockwise	practice	Free	1	0.5	-0.25	0.962204	0.44478	-1.44999	-1.05033	0.80223277590911	-0.037793	0.0072964	0.017635
Trial1	2	1	noBlindfold	counterclockwise	practice	Free	1	0.5	-0.25	0.982193	0.44464	-1.45	-1.05034	0.802252415163684	-0.0059045	0.028452	-0.010869
Trial1	2	1	noBlindfold	counterclockwise	practice	Free	1	0.5	-0.25	1.002197	0.44451	-1.44999	-1.05034	0.802261396235081	-0.049255	0.003058	-0.012541
Trial1	2	1	noBlindfold	counterclockwise	practice	Free	1	0.5	-0.25	1.022202	0.44437	-1.45	-1.05036	0.802290952591619	-0.058128	0.015753	-0.013097
Trial1	2	1	noBlindfold	counterclockwise	practice	Free	1	0.5	-0.25	1.042191	0.44409	-1.45	-1.05037	0.802320402787155	-0.063333	0.024214	-0.00079754
Trial1	2	1	noBlindfold	counterclockwise	practice	Free	1	0.5	-0.25	1.062195	0.44393	-1.45	-1.05038	0.802341558026426	-0.014468	-0.0054098	0.013451
Trial1	2	1	noBlindfold	counterclockwise	practice	Free	1	0.5	-0.25	1.082199	0.44378	-1.45	-1.05039	0.802362043047247	-0.032492	0.011515	0.0053476
Trial1	2	1	noBlindfold	counterclockwise	practice	Free	1	0.5	-0.25	1.102203	0.44364	-1.44999	-1.0504	0.802381852285214	-0.040841	0.041133	-0.0035904
Trial1	2	1	noBlindfold	counterclockwise	practice	Free	1	0.5	-0.25	1.122192	0.44351	-1.44999	-1.05042	0.802410973480407	-0.072179	0.015741	-0.0013461
Trial1	2	1	noBlindfold	counterclockwise	practice	Free	1	0.5	-0.25	1.142197	0.44319	-1.45	-1.05043	0.802443552649823	-0.039756	0.011506	-0.020354
Trial1	2	1	noBlindfold	counterclockwise	practice	Free	1	0.5	-0.25	1.162201	0.44303	-1.45	-1.05044	0.802464765940662	-0.040271	0.011504	-0.011968
Trial1	2	1	noBlindfold	counterclockwise	practice	Free	1	0.5	-0.25	1.18219	0.44287	-1.45	-1.05046	0.80249611777688	-0.039736	0.0072711	-0.020349
Trial1	2	1	noBlindfold	counterclockwise	practice	Free	1	0.5	-0.25	1.202194	0.44271	-1.45	-1.05047	0.802517512758448	0.018531	0.015731	-0.025121
Trial1	2	1	noBlindfold	counterclockwise	practice	Free	1	0.5	-0.25	1.222198	0.44256	-1.45	-1.05049	0.802548208199859	-0.016222	0.0072671	0.031622
Trial1	2	1	noBlindfold	counterclockwise	practice	Free	1	0.5	-0.25	1.242203	0.44228	-1.44999	-1.05049	0.802568298580631	-0.030296	0.019956	-0.028174
Trial1	2	1	noBlindfold	counterclockwise	practice	Free	1	0.5	-0.25	1.262192	0.44213	-1.45	-1.0505	0.802588968655985	-0.02245	-0.0012044	-0.01085
Trial1	2	1	noBlindfold	counterclockwise	practice	Free	1	0.5	-0.25	1.282196	0.44197	-1.45	-1.05052	0.802620615456233	-0.040469	0.0030262	-0.0077651
Trial1	2	1	noBlindfold	counterclockwise	practice	Free	1	0.5	-0.25	1.3022	0.44181	-1.45	-1.05053	0.802642066229857	-0.028967	0.024183	0.022411
Trial1	2	1	noBlindfold	counterclockwise	practice	Free	1	0.5	-0.25	1.322205	0.44166	-1.45	-1.05056	0.80268291797635	0.0078796	-0.026601	0.0036703
Trial1	2	1	noBlindfold	counterclockwise	practice	Free	1	0.5	-0.25	1.342194	0.44137	-1.45	-1.05057	0.802714032777724	-0.035207	-0.0012155	0.0087336
Trial1	2	1	noBlindfold	counterclockwise	practice	Free	1	0.5	-0.25	1.362198	0.44122	-1.44999	-1.05059	0.802744977892024	-0.015865	-0.0012194	-0.013883
Trial1	2	1	noBlindfold	counterclockwise	practice	Free	1	0.5	-0.25	1.382202	0.44107	-1.44999	-1.05061	0.802775945974692	-0.023431	0.032633	0.0059303
Trial1	2	1	noBlindfold	counterclockwise	practice	Free	1	0.5	-0.25	1.402191	0.44092	-1.45	-1.05062	0.802796840448808	-0.053729	0.019935	-0.0085808
Trial1	2	1	noBlindfold	counterclockwise	practice	Free	1	0.5	-0.25	1.422195	0.44077	-1.45	-1.05064	0.802827863314419	-0.040916	0.0030059	0.00063268
Trial1	2	1	noBlindfold	counterclockwise	practice	Free	1	0.5	-0.25	1.4422	0.44048	-1.45	-1.05065	0.802859299349466	-0.05344	0.0072346	-0.0052153
Trial1	2	1	noBlindfold	counterclockwise	practice	Free	1	0.5	-0.25	1.462204	0.44034	-1.45	-1.05066	0.802879674916276	-0.056569	0.0030022	-0.034003
Trial1	2	1	noBlindfold	counterclockwise	practice	Free	1	0.5	-0.25	1.482193	0.44019	-1.45	-1.05068	0.802910689469865	-0.030693	-0.0012307	-0.019768
Trial1	2	1	noBlindfold	counterclockwise	practice	Free	1	0.5	-0.25	1.502197	0.44004	-1.45	-1.05069	0.802931862380281	-0.026767	0.02416	-0.011107
Trial1	2	1	noBlindfold	counterclockwise	practice	Free	1	0.5	-0.25	1.522202	0.43991	-1.45	-1.05071	0.802961551599892	-0.0019353	0.0029966	0.019894
Trial1	2	1	noBlindfold	counterclockwise	practice	Free	1	0.5	-0.25	1.542191	0.43965	-1.44999	-1.05071	0.802981050338423	-0.046328	0.02415	0.015755
Trial1	2	1	noBlindfold	counterclockwise	practice	Free	1	0.5	-0.25	1.562195	0.43951	-1.44999	-1.05071	0.802991583122579	-0.053634	-0.0012439	-0.0085669
Trial1	2	1	noBlindfold	counterclockwise	practice	Free	1	0.5	-0.25	1.582199	0.43936	-1.44999	-1.05072	0.803012883537065	-0.040821	0.032607	0.00064421
Trial1	2	1	noBlindfold	counterclockwise	practice	Free	1	0.5	-0.25	1.602203	0.43922	-1.44999	-1.05072	0.803023466457044	-0.063281	0.011445	0.0034607
Trial1	2	1	noBlindfold	counterclockwise	practice	Free	1	0.5	-0.25	1.622192	0.43908	-1.44999	-1.05072	0.803034075899412	-0.08392	-0.0054857	-0.023067
Trial1	2	1	noBlindfold	counterclockwise	practice	Free	1	0.5	-0.25	1.642197	0.43863	-1.45	-1.05067	0.803018537811263	-0.435965	-0.018177	0.047692
Trial1	2	1	noBlindfold	counterclockwise	practice	Free	1	0.5	-0.25	1.662201	0.43803	-1.45001	-1.05062	0.803014695022623	-0.303941	0.057992	0.0053821
Trial1	2	1	noBlindfold	counterclockwise	practice	Free	1	0.5	-0.25	1.68219	0.43722	-1.44997	-1.05056	0.803017831177707	-0.349824	0.100284	0.027825
Trial1	2	1	noBlindfold	counterclockwise	practice	Free	1	0.5	-0.25	1.702194	0.43609	-1.44997	-1.05052	0.803067157487582	-0.41137	-0.15362	0.015655
Trial1	2	1	noBlindfold	counterclockwise	practice	Free	1	0.5	-0.25	1.722198	0.43465	-1.45008	-1.05084	0.803501935225084	-0.243973	-0.331283	-0.149124
Trial1	2	1	noBlindfold	counterclockwise	practice	Free	1	0.5	-0.25	1.742203	0.43168	-1.45019	-1.05119	0.804097671403352	-0.048534	-0.508813	-0.155414
Trial1	2	1	noBlindfold	counterclockwise	practice	Free	1	0.5	-0.25	1.762192	0.43031	-1.45024	-1.05174	0.804763077998813	-0.024668	-0.593449	-0.254884
Trial1	2	1	noBlindfold	counterclockwise	practice	Free	1	0.5	-0.25	1.782196	0.42906	-1.45029	-1.05251	0.805639385262602	-0.052865	-0.648463	-0.378519
Trial1	2	1	noBlindfold	counterclockwise	practice	Free	1	0.5	-0.25	1.8022	0.42789	-1.45034	-1.05342	0.806649648544756	0.022105	-0.906603	-0.218194
Trial1	2	1	noBlindfold	counterclockwise	practice	Free	1	0.5	-0.25	1.822205	0.42693	-1.45042	-1.05569	0.808996593423715	0.116558	-0.898139	-0.380733
Trial1	2	1	noBlindfold	counterclockwise	practice	Free	1	0.5	-0.25	1.842194	0.42592	-1.45053	-1.05699	0.81038308801668	0.306988	-1.245147	-0.415235
Trial1	2	1	noBlindfold	counterclockwise	practice	Free	1	0.5	-0.25	1.862198	0.42591	-1.45059	-1.05843	0.811817909838858	0.451799	-1.147815	-0.47397
Trial1	2	1	noBlindfold	counterclockwise	practice	Free	1	0.5	-0.25	1.882202	0.42624	-1.4506	-1.06002	0.81337131110124	0.457635	-1.376332	-0.498779
Trial1	2	1	noBlindfold	counterclockwise	practice	Free	1	0.5	-0.25	1.902191	0.4269	-1.45068	-1.06172	0.815004899520424	0.485272	-1.499055	-0.589677
Trial1	2	1	noBlindfold	counterclockwise	practice	Free	1	0.5	-0.25	1.922195	0.42778	-1.45074	-1.06631	0.819498519031136	0.500353	-1.490591	-0.841183
Trial1	2	1	noBlindfold	counterclockwise	practice	Free	1	0.5	-0.25	1.9422	0.43027	-1.45085	-1.069	0.821963067400606	0.448049	-1.748731	-0.785273
Trial1	2	1	noBlindfold	counterclockwise	practice	Free	1	0.5	-0.25	1.962204	0.43172	-1.45085	-1.0719	0.824731339592586	0.465429	-1.613313	-0.556917
Trial1	2	1	noBlindfold	counterclockwise	practice	Free	1	0.5	-0.25	1.982193	0.43342	-1.45082	-1.07476	0.827443100531763	0.426319	-1.60485	-0.500287
Trial1	2	1	noBlindfold	counterclockwise	practice	Free	1	0.5	-0.25	2.002197	0.43525	-1.45081	-1.07759	0.830119120336529	0.379415	-1.5583	-0.389636
Trial1	2	1	noBlindfold	counterclockwise	practice	Free	1	0.5	-0.25	2.022202	0.43717	-1.45078	-1.08308	0.835445979280312	0.237091	-1.469432	-0.32219
Trial1	2	1	noBlindfold	counterclockwise	practice	Free	1	0.5	-0.25	2.042191	0.44096	-1.45078	-1.08558	0.837663204818451	0.14966	-1.617545	-0.203405
Trial1	2	1	noBlindfold	counterclockwise	practice	Free	1	0.5	-0.25	2.062195	0.44268	-1.4508	-1.08795	0.839908191442177	0.24656	-1.664095	-0.315416
Trial1	2	1	noBlindfold	counterclockwise	practice	Free	1	0.5	-0.25	2.082199	0.44439	-1.45084	-1.09032	0.84215803723706	0.371953	-1.765658	-0.338509
Trial1	2	1	noBlindfold	counterclockwise	practice	Free	1	0.5	-0.25	2.102203	0.44621	-1.45087	-1.09259	0.844305177409543	0.427575	-1.807976	-0.372707
Trial1	2	1	noBlindfold	counterclockwise	practice	Free	1	0.5	-0.25	2.122192	0.4481	-1.45089	-1.09729	0.848878095034963	0.486365	-1.791049	-0.45716
Trial1	2	1	noBlindfold	counterclockwise	practice	Free	1	0.5	-0.25	2.142197	0.45225	-1.45094	-1.0996	0.850940745709277	0.366636	-1.901076	-0.421579
Trial1	2	1	noBlindfold	counterclockwise	practice	Free	1	0.5	-0.25	2.162201	0.45435	-1.45095	-1.10182	0.853042332988195	0.35996	-1.867221	-0.291996
Trial1	2	1	noBlindfold	counterclockwise	practice	Free	1	0.5	-0.25	2.18219	0.45644	-1.45096	-1.10403	0.855140185407386	0.352256	-1.939162	-0.380694
Trial1	2	1	noBlindfold	counterclockwise	practice	Free	1	0.5	-0.25	2.202194	0.45858	-1.45097	-1.10617	0.85717126758356	0.390067	-2.074579	-0.371252
Trial1	2	1	noBlindfold	counterclockwise	practice	Free	1	0.5	-0.25	2.222198	0.46063	-1.45102	-1.11014	0.861040508952988	0.40916	-2.05342	-0.363998
Trial1	2	1	noBlindfold	counterclockwise	practice	Free	1	0.5	-0.25	2.242203	0.46468	-1.45104	-1.11197	0.862693397281233	0.297337	-2.019566	-0.324718
Trial1	2	1	noBlindfold	counterclockwise	practice	Free	1	0.5	-0.25	2.262192	0.46647	-1.45102	-1.11373	0.864380525996869	0.21475	-1.968784	-0.254055
Trial1	2	1	noBlindfold	counterclockwise	practice	Free	1	0.5	-0.25	2.282196	0.46809	-1.45099	-1.11531	0.865898125761152	0.178728	-1.905307	-0.180545
Trial1	2	1	noBlindfold	counterclockwise	practice	Free	1	0.5	-0.25	2.3022	0.46959	-1.45096	-1.11662	0.867153448097142	0.108505	-1.913771	-0.197694
Trial1	2	1	noBlindfold	counterclockwise	practice	Free	1	0.5	-0.25	2.322205	0.47074	-1.45096	-1.11865	0.869142622740596	0.077446	-1.930698	-0.132329
Trial1	2	1	noBlindfold	counterclockwise	practice	Free	1	0.5	-0.25	2.342194	0.47243	-1.45097	-1.11932	0.869757108983883	0.094901	-1.98148	-0.194201
Trial1	2	1	noBlindfold	counterclockwise	practice	Free	1	0.5	-0.25	2.362198	0.47293	-1.45099	-1.11976	0.870181191001341	0.109318	-2.049189	-0.14268
Trial1	2	1	noBlindfold	counterclockwise	practice	Free	1	0.5	-0.25	2.382202	0.47323	-1.45101	-1.11993	0.870341822434133	0.128997	-1.985712	-0.173145
Trial1	2	1	noBlindfold	counterclockwise	practice	Free	1	0.5	-0.25	2.402191	0.47335	-1.451	-1.11994	0.870348149106162	0.185019	-2.006871	-0.209118
Trial1	2	1	noBlindfold	counterclockwise	practice	Free	1	0.5	-0.25	2.422195	0.47336	-1.45101	-1.11996	0.870367860325611	0.142243	-2.002639	-0.190756
Trial1	2	1	noBlindfold	counterclockwise	practice	Free	1	0.5	-0.25	2.4422	0.47338	-1.45099	-1.11997	0.870377137311842	0.152422	-1.951857	-0.19007
Trial1	2	1	noBlindfold	counterclockwise	practice	Free	1	0.5	-0.25	2.462204	0.47339	-1.45098	-1.11998	0.870386841831637	0.180962	-1.918003	-0.150248
Trial1	2	1	noBlindfold	counterclockwise	practice	Free	1	0.5	-0.25	2.482193	0.47339	-1.45096	-1.11999	0.870396850731144	0.19424	-1.761426	-0.149326
Trial1	2	1	noBlindfold	counterclockwise	practice	Free	1	0.5	-0.25	2.502197	0.4734	-1.45091	-1.11999	0.870396544650703	0.123984	-1.727572	-0.166558
Trial1	2	1	noBlindfold	counterclockwise	practice	Free	1	0.5	-0.25	2.522202	0.47341	-1.45088	-1.12	0.870406247592009	0.158911	-1.706413	-0.155789
Trial1	2	1	noBlindfold	counterclockwise	practice	Free	1	0.5	-0.25	2.542191	0.47342	-1.45083	-1.12001	0.870415951565628	0.038697	-1.621777	-0.092136
Trial1	2	1	noBlindfold	counterclockwise	practice	Free	1	0.5	-0.25	2.562195	0.47342	-1.45082	-1.12001	0.870415951565628	-0.022363	-1.596386	-0.04566
Trial1	2	1	noBlindfold	counterclockwise	practice	Free	1	0.5	-0.25	2.582199	0.47342	-1.45081	-1.12001	0.870415951565628	0.018706	-1.545604	0.0075746
Trial1	2	1	noBlindfold	counterclockwise	practice	Free	1	0.5	-0.25	2.602203	0.47342	-1.45079	-1.12001	0.870415951565628	0.0037181	-1.549836	-0.035504
Trial1	2	1	noBlindfold	counterclockwise	practice	Free	1	0.5	-0.25	2.622192	0.47342	-1.45079	-1.12002	0.870425960476001	0.078639	-1.600618	-0.066076
Trial1	2	1	noBlindfold	counterclockwise	practice	Free	1	0.5	-0.25	2.642197	0.47343	-1.4508	-1.12003	0.870435544511307	0.117724	-1.647168	-0.141527
Trial1	2	1	noBlindfold	counterclockwise	practice	Free	1	0.5	-0.25	2.662201	0.47344	-1.45082	-1.12004	0.870445248731896	0.119355	-1.655631	-0.166625
Trial1	2	1	noBlindfold	counterclockwise	practice	Free	1	0.5	-0.25	2.68219	0.47345	-1.45082	-1.12005	0.870455071318819	0.171762	-1.693717	-0.217815
Trial1	2	1	noBlindfold	counterclockwise	practice	Free	1	0.5	-0.25	2.702194	0.47345	-1.45083	-1.12006	0.870464961086327	0.171989	-1.689486	-0.221942
Trial1	2	1	noBlindfold	counterclockwise	practice	Free	1	0.5	-0.25	2.722198	0.47346	-1.45084	-1.12008	0.870484674478956	0.191638	-1.672558	-0.182699
Trial1	2	1	noBlindfold	counterclockwise	practice	Free	1	0.5	-0.25	2.742203	0.47348	-1.45084	-1.12009	0.870494073945648	0.171828	-1.685254	-0.22178
Trial1	2	1	noBlindfold	counterclockwise	practice	Free	1	0.5	-0.25	2.762192	0.47349	-1.45084	-1.1201	0.870503777870503	0.188708	-1.664095	-0.20797
Trial1	2	1	noBlindfold	counterclockwise	practice	Free	1	0.5	-0.25	2.782196	0.4735	-1.45083	-1.12011	0.87051348191756	0.155918	-1.655631	-0.204605
Trial1	2	1	noBlindfold	counterclockwise	practice	Free	1	0.5	-0.25	2.8022	0.47351	-1.45083	-1.12012	0.870523186993696	0.148107	-1.642936	-0.20212
Trial1	2	1	noBlindfold	counterclockwise	practice	Free	1	0.5	-0.25	2.822205	0.47351	-1.45083	-1.12014	0.870543204879995	0.134474	-1.626009	-0.192805
Trial1	2	1	noBlindfold	counterclockwise	practice	Free	1	0.5	-0.25	2.842194	0.47353	-1.45082	-1.12016	0.870562495350789	0.189333	-1.664095	-0.287589
Trial1	2	1	noBlindfold	counterclockwise	practice	Free	1	0.5	-0.25	2.862198	0.47354	-1.45082	-1.12017	0.870572199893071	0.220914	-1.693717	-0.293828
Trial1	2	1	noBlindfold	counterclockwise	practice	Free	1	0.5	-0.25	2.882202	0.47355	-1.45083	-1.12018	0.870581905462985	0.195323	-1.659863	-0.244937
Trial1	2	1	noBlindfold	counterclockwise	practice	Free	1	0.5	-0.25	2.902191	0.47356	-1.45084	-1.12019	0.870591611154366	0.204702	-1.668327	-0.252661
Trial1	2	1	noBlindfold	counterclockwise	practice	Free	1	0.5	-0.25	2.922195	0.47357	-1.45084	-1.12022	0.870621214838042	0.178012	-1.727572	-0.254363
Trial1	2	1	noBlindfold	counterclockwise	practice	Free	1	0.5	-0.25	2.9422	0.47359	-1.45086	-1.12024	0.87064062503504	0.118256	-1.744499	-0.296035
Trial1	2	1	noBlindfold	counterclockwise	practice	Free	1	0.5	-0.25	2.962204	0.47359	-1.45086	-1.12025	0.870650634007359	0.138196	-1.731804	-0.260959
Trial1	2	1	noBlindfold	counterclockwise	practice	Free	1	0.5	-0.25	2.982193	0.4736	-1.45086	-1.12027	0.87067034917236	0.154804	-1.681022	-0.242944
Trial1	2	1	noBlindfold	counterclockwise	practice	Free	1	0.5	-0.25	3.002197	0.47361	-1.45086	-1.12028	0.87068005458308	0.124783	-1.67679	-0.258164
Trial1	2	1	noBlindfold	counterclockwise	practice	Free	1	0.5	-0.25	3.022202	0.47362	-1.45085	-1.1203	0.870699770002185	0.12888	-1.685254	-0.257119
Trial1	2	1	noBlindfold	counterclockwise	practice	Free	1	0.5	-0.25	3.042191	0.47364	-1.45085	-1.12032	0.870719182343031	0.171823	-1.689486	-0.233105
Trial1	2	1	noBlindfold	counterclockwise	practice	Free	1	0.5	-0.25	3.062195	0.47364	-1.45085	-1.12033	0.870729072178957	0.108786	-1.67679	-0.224579
Trial1	2	1	noBlindfold	counterclockwise	practice	Free	1	0.5	-0.25	3.082199	0.47365	-1.45085	-1.12034	0.870738778986523	0.147329	-1.647168	-0.268257
Trial1	2	1	noBlindfold	counterclockwise	practice	Free	1	0.5	-0.25	3.102203	0.47366	-1.45085	-1.12035	0.870748485013992	0.152841	-1.689486	-0.284649
Trial1	2	1	noBlindfold	counterclockwise	practice	Free	1	0.5	-0.25	3.122192	0.47366	-1.45085	-1.12038	0.870778512007849	0.187766	-1.702181	-0.273839
Trial1	2	1	noBlindfold	counterclockwise	practice	Free	1	0.5	-0.25	3.142197	0.47368	-1.45085	-1.12039	0.870787796290603	0.158258	-1.651399	-0.233568
Trial1	2	1	noBlindfold	counterclockwise	practice	Free	1	0.5	-0.25	3.162201	0.47369	-1.45084	-1.1204	0.87079750359198	0.15988	-1.655631	-0.258645
Trial1	2	1	noBlindfold	counterclockwise	practice	Free	1	0.5	-0.25	3.18219	0.4737	-1.45083	-1.12042	0.870817219127053	0.211729	-1.647168	-0.30143
Trial1	2	1	noBlindfold	counterclockwise	practice	Free	1	0.5	-0.25	3.202194	0.47371	-1.45083	-1.12043	0.870826926675147	0.191141	-1.668327	-0.262687
Trial1	2	1	noBlindfold	counterclockwise	practice	Free	1	0.5	-0.25	3.222198	0.47372	-1.45082	-1.12045	0.870846643364258	0.193866	-1.613313	-0.235117
Trial1	2	1	noBlindfold	counterclockwise	practice	Free	1	0.5	-0.25	3.242203	0.47373	-1.45081	-1.12046	0.870856350259687	0.131606	-1.609081	-0.17177
Trial1	2	1	noBlindfold	counterclockwise	practice	Free	1	0.5	-0.25	3.262192	0.47374	-1.45081	-1.12047	0.870866058175857	0.159597	-1.626009	-0.203769
Trial1	2	1	noBlindfold	counterclockwise	practice	Free	1	0.5	-0.25	3.282196	0.47375	-1.45081	-1.12048	0.8708757653151	0.129865	-1.638704	-0.213856
Trial1	2	1	noBlindfold	counterclockwise	practice	Free	1	0.5	-0.25	3.3022	0.47375	-1.45081	-1.12049	0.870885655190422	0.120949	-1.583691	-0.214384
Trial1	2	1	noBlindfold	counterclockwise	practice	Free	1	0.5	-0.25	3.322205	0.47376	-1.4508	-1.12051	0.870905371489396	0.130077	-1.549836	-0.21793
Trial1	2	1	noBlindfold	counterclockwise	practice	Free	1	0.5	-0.25	3.342194	0.47377	-1.45079	-1.12052	0.870915078879888	0.061759	-1.549836	-0.197086
Trial1	2	1	noBlindfold	counterclockwise	practice	Free	1	0.5	-0.25	3.362198	0.47377	-1.45078	-1.12054	0.870935096955591	0.082553	-1.5583	-0.241946
Trial1	2	1	noBlindfold	counterclockwise	practice	Free	1	0.5	-0.25	3.382202	0.47377	-1.45078	-1.12055	0.870945105993599	0.077536	-1.532909	-0.23379
Trial1	2	1	noBlindfold	counterclockwise	practice	Free	1	0.5	-0.25	3.402191	0.47378	-1.45078	-1.12056	0.870954814414061	0.122469	-1.592154	-0.239161
Trial1	2	1	noBlindfold	counterclockwise	practice	Free	1	0.5	-0.25	3.422195	0.47379	-1.45078	-1.12059	0.870984421891136	0.110502	-1.596386	-0.260927
Trial1	2	1	noBlindfold	counterclockwise	practice	Free	1	0.5	-0.25	3.4422	0.4738	-1.4508	-1.12061	0.871004138713901	0.1762	-1.621777	-0.312302
Trial1	2	1	noBlindfold	counterclockwise	practice	Free	1	0.5	-0.25	3.462204	0.47381	-1.4508	-1.12062	0.871013847509383	0.123986	-1.60485	-0.331326
Trial1	2	1	noBlindfold	counterclockwise	practice	Free	1	0.5	-0.25	3.482193	0.47381	-1.4508	-1.12064	0.871033746459419	0.130606	-1.651399	-0.364463
Trial1	2	1	noBlindfold	counterclockwise	practice	Free	1	0.5	-0.25	3.502197	0.47382	-1.45082	-1.12066	0.87105358269943	0.175797	-1.672558	-0.373991
Trial1	2	1	noBlindfold	counterclockwise	practice	Free	1	0.5	-0.25	3.522202	0.47383	-1.45083	-1.1207	0.871093199773681	0.121918	-1.689486	-0.369036
Trial1	2	1	noBlindfold	counterclockwise	practice	Free	1	0.5	-0.25	3.542191	0.47384	-1.45083	-1.12072	0.871112917123735	0.139051	-1.655631	-0.359262
Trial1	2	1	noBlindfold	counterclockwise	practice	Free	1	0.5	-0.25	3.562195	0.47385	-1.45083	-1.12074	0.871132634603028	0.127357	-1.67679	-0.317851
Trial1	2	1	noBlindfold	counterclockwise	practice	Free	1	0.5	-0.25	3.582199	0.47386	-1.45083	-1.12075	0.871142223984663	0.086252	-1.647168	-0.303654
Trial1	2	1	noBlindfold	counterclockwise	practice	Free	1	0.5	-0.25	3.602203	0.47386	-1.45083	-1.12077	0.871162242127325	0.078173	-1.655631	-0.316727
Trial1	2	1	noBlindfold	counterclockwise	practice	Free	1	0.5	-0.25	3.622192	0.47387	-1.45083	-1.1208	0.871191969837704	0.050396	-1.651399	-0.301646
Trial1	2	1	noBlindfold	counterclockwise	practice	Free	1	0.5	-0.25	3.642197	0.47388	-1.45083	-1.12082	0.871211569449382	0.047016	-1.681022	-0.318523
Trial1	2	1	noBlindfold	counterclockwise	practice	Free	1	0.5	-0.25	3.662201	0.47388	-1.45084	-1.12083	0.871221697683967	0.116915	-1.72334	-0.296963
Trial1	2	1	noBlindfold	counterclockwise	practice	Free	1	0.5	-0.25	3.68219	0.47389	-1.45085	-1.12085	0.871241296534584	0.145183	-1.748731	-0.320258
Trial1	2	1	noBlindfold	counterclockwise	practice	Free	1	0.5	-0.25	3.702194	0.4739	-1.45086	-1.12086	0.871251006476688	0.17844	-1.740267	-0.284293
Trial1	2	1	noBlindfold	counterclockwise	practice	Free	1	0.5	-0.25	3.722198	0.47391	-1.45087	-1.1209	0.871290742917136	0.202534	-1.778353	-0.312077
Trial1	2	1	noBlindfold	counterclockwise	practice	Free	1	0.5	-0.25	3.742203	0.47393	-1.4509	-1.12091	0.871300034285	0.217128	-1.854526	-0.331963
Trial1	2	1	noBlindfold	counterclockwise	practice	Free	1	0.5	-0.25	3.762192	0.47394	-1.45091	-1.12093	0.871319752929124	0.229551	-1.81644	-0.317831
Trial1	2	1	noBlindfold	counterclockwise	practice	Free	1	0.5	-0.25	3.782196	0.47395	-1.45091	-1.12094	0.871329464380181	0.183143	-1.807976	-0.296724
Trial1	2	1	noBlindfold	counterclockwise	practice	Free	1	0.5	-0.25	3.8022	0.47396	-1.4509	-1.12096	0.871349182387595	0.201121	-1.778353	-0.294871
Trial1	2	1	noBlindfold	counterclockwise	practice	Free	1	0.5	-0.25	3.822205	0.47397	-1.45089	-1.12099	0.871378911416884	0.169154	-1.786817	-0.284282
Trial1	2	1	noBlindfold	counterclockwise	practice	Free	1	0.5	-0.25	3.842194	0.47399	-1.45089	-1.121	0.87138820424334	0.167946	-1.799512	-0.267354
Trial1	2	1	noBlindfold	counterclockwise	practice	Free	1	0.5	-0.25	3.862198	0.474	-1.45089	-1.12101	0.871398033684336	0.145149	-1.782585	-0.256184
Trial1	2	1	noBlindfold	counterclockwise	practice	Free	1	0.5	-0.25	3.882202	0.47401	-1.45089	-1.12103	0.871417634949295	0.167864	-1.765658	-0.287871
Trial1	2	1	noBlindfold	counterclockwise	practice	Free	1	0.5	-0.25	3.902191	0.47401	-1.45088	-1.12104	0.871427644074992	0.186417	-1.774122	-0.278527
Trial1	2	1	noBlindfold	counterclockwise	practice	Free	1	0.5	-0.25	3.922195	0.47402	-1.45088	-1.12106	0.871447364628161	0.166388	-1.740267	-0.248759
Trial1	2	1	noBlindfold	counterclockwise	practice	Free	1	0.5	-0.25	3.9422	0.47404	-1.45089	-1.12107	0.8714567778224	0.096927	-1.778353	-0.141154
Trial1	2	1	noBlindfold	counterclockwise	practice	Free	1	0.5	-0.25	3.962204	0.47404	-1.45089	-1.12108	0.87146678695877	0.16128	-1.774122	-0.17051
Trial1	2	1	noBlindfold	counterclockwise	practice	Free	1	0.5	-0.25	3.982193	0.47405	-1.45088	-1.12109	0.871476377818852	0.14987	-1.778353	-0.195832
Trial1	2	1	noBlindfold	counterclockwise	practice	Free	1	0.5	-0.25	4.002197	0.47405	-1.45088	-1.1211	0.87148638695886	0.130963	-1.786817	-0.18504
Trial1	2	1	noBlindfold	counterclockwise	practice	Free	1	0.5	-0.25	4.022202	0.47406	-1.45089	-1.12112	0.871506108019229	0.081531	-1.791049	-0.189996
Trial1	2	1	noBlindfold	counterclockwise	practice	Free	1	0.5	-0.25	4.042191	0.47407	-1.4509	-1.12113	0.871515819173984	0.131969	-1.829135	-0.201635
Trial1	2	1	noBlindfold	counterclockwise	practice	Free	1	0.5	-0.25	4.062195	0.47408	-1.4509	-1.12114	0.871525531336987	0.134991	-1.820671	-0.247672
Trial1	2	1	noBlindfold	counterclockwise	practice	Free	1	0.5	-0.25	4.082199	0.47408	-1.4509	-1.12115	0.871535540487751	0.167148	-1.76989	-0.262307
Trial1	2	1	noBlindfold	counterclockwise	practice	Free	1	0.5	-0.25	4.102203	0.47409	-1.45089	-1.12117	0.871555261043855	0.131309	-1.727572	-0.273265
Trial1	2	1	noBlindfold	counterclockwise	practice	Free	1	0.5	-0.25	4.122192	0.4741	-1.45088	-1.12119	0.871574863457959	0.17595	-1.736035	-0.261571
Trial1	2	1	noBlindfold	counterclockwise	practice	Free	1	0.5	-0.25	4.142197	0.47411	-1.45086	-1.12121	0.87159458515696	0.098177	-1.731804	-0.232895
Trial1	2	1	noBlindfold	counterclockwise	practice	Free	1	0.5	-0.25	4.162201	0.47412	-1.45086	-1.12121	0.871594286884097	0.081496	-1.689486	-0.183432
Trial1	2	1	noBlindfold	counterclockwise	practice	Free	1	0.5	-0.25	4.18219	0.47412	-1.45085	-1.12122	0.871604296049231	0.087301	-1.710645	-0.204041
Trial1	2	1	noBlindfold	counterclockwise	practice	Free	1	0.5	-0.25	4.202194	0.47412	-1.45086	-1.12124	0.871624314379803	0.093106	-1.740267	-0.22464
Trial1	2	1	noBlindfold	counterclockwise	practice	Free	1	0.5	-0.25	4.222198	0.47413	-1.45086	-1.12127	0.871653927236479	0.134156	-1.744499	-0.305148
Trial1	2	1	noBlindfold	counterclockwise	practice	Free	1	0.5	-0.25	4.242203	0.47415	-1.45089	-1.12129	0.871673351427478	0.20289	-1.884148	-0.334948
Trial1	2	1	noBlindfold	counterclockwise	practice	Free	1	0.5	-0.25	4.262192	0.47416	-1.45093	-1.12132	0.871703082065199	0.362944	-1.956089	-0.39578
Trial1	2	1	noBlindfold	counterclockwise	practice	Free	1	0.5	-0.25	4.282196	0.47419	-1.45096	-1.12135	0.871732221416924	0.416394	-1.943394	-0.328989
Trial1	2	1	noBlindfold	counterclockwise	practice	Free	1	0.5	-0.25	4.3022	0.47424	-1.45097	-1.12141	0.87179067830684	0.50368	-1.922235	-0.30205
Trial1	2	1	noBlindfold	counterclockwise	practice	Free	1	0.5	-0.25	4.322205	0.47435	-1.45097	-1.1216	0.871977253111354	0.558836	-1.93493	-0.260415
Trial1	2	1	noBlindfold	counterclockwise	practice	Free	1	0.5	-0.25	4.342194	0.47476	-1.45094	-1.12173	0.872095292020033	0.47881	-1.833367	-0.269439
Trial1	2	1	noBlindfold	counterclockwise	practice	Free	1	0.5	-0.25	4.362198	0.47503	-1.45092	-1.12193	0.872287471285198	0.537265	-1.812208	-0.274188
Trial1	2	1	noBlindfold	counterclockwise	practice	Free	1	0.5	-0.25	4.382202	0.47536	-1.45091	-1.12222	0.872568006733136	0.502769	-1.774122	-0.360543
Trial1	2	1	noBlindfold	counterclockwise	practice	Free	1	0.5	-0.25	4.402191	0.47579	-1.4509	-1.12263	0.872965772551911	0.537099	-1.795281	-0.408627
Trial1	2	1	noBlindfold	counterclockwise	practice	Free	1	0.5	-0.25	4.422195	0.47633	-1.4509	-1.12383	0.874150484854215	0.559865	-1.820671	-0.415373
Trial1	2	1	noBlindfold	counterclockwise	practice	Free	1	0.5	-0.25	4.4422	0.47795	-1.45092	-1.12459	0.874867835987798	0.632379	-1.875685	-0.431227
Trial1	2	1	noBlindfold	counterclockwise	practice	Free	1	0.5	-0.25	4.462204	0.47895	-1.45094	-1.12548	0.875733081982365	0.610003	-1.922235	-0.495725
Trial1	2	1	noBlindfold	counterclockwise	practice	Free	1	0.5	-0.25	4.482193	0.48014	-1.45097	-1.12643	0.876655020627554	0.554134	-1.968784	-0.32669
Trial1	2	1	noBlindfold	counterclockwise	practice	Free	1	0.5	-0.25	4.502197	0.48149	-1.45098	-1.12728	0.877475248893058	0.505502	-1.875685	-0.28788
Trial1	2	1	noBlindfold	counterclockwise	practice	Free	1	0.5	-0.25	4.522202	0.48278	-1.45096	-1.12871	0.878878744507904	0.446773	-1.913771	-0.19495
Trial1	2	1	noBlindfold	counterclockwise	practice	Free	1	0.5	-0.25	4.542191	0.48541	-1.45092	-1.12924	0.879361080417003	0.346099	-1.727572	-0.159749
Trial1	2	1	noBlindfold	counterclockwise	practice	Free	1	0.5	-0.25	4.562195	0.48654	-1.45088	-1.12973	0.879832949870594	0.344606	-1.807976	-0.133915
Trial1	2	1	noBlindfold	counterclockwise	practice	Free	1	0.5	-0.25	4.582199	0.48761	-1.45088	-1.13018	0.880267202132349	0.317614	-1.719108	-0.13145
Trial1	2	1	noBlindfold	counterclockwise	practice	Free	1	0.5	-0.25	4.602203	0.48859	-1.45086	-1.13057	0.880643973550103	0.293765	-1.647168	-0.175087
Trial1	2	1	noBlindfold	counterclockwise	practice	Free	1	0.5	-0.25	4.622192	0.48944	-1.45084	-1.13115	0.881213282354331	0.302724	-1.757194	-0.111554
Trial1	2	1	noBlindfold	counterclockwise	practice	Free	1	0.5	-0.25	4.642197	0.49079	-1.45085	-1.13131	0.88135810857459	0.322763	-1.651399	-0.067114
Trial1	2	1	noBlindfold	counterclockwise	practice	Free	1	0.5	-0.25	4.662201	0.49128	-1.45085	-1.13141	0.88145313628005	0.26526	-1.748731	-0.088403
Trial1	2	1	noBlindfold	counterclockwise	practice	Free	1	0.5	-0.25	4.68219	0.49162	-1.45086	-1.13146	0.881499784602025	0.299838	-1.681022	-0.07336
Trial1	2	1	noBlindfold	counterclockwise	practice	Free	1	0.5	-0.25	4.702194	0.49182	-1.45086	-1.13148	0.881517932251457	0.329393	-1.655631	-0.051772
Trial1	2	1	noBlindfold	counterclockwise	practice	Free	1	0.5	-0.25	4.722198	0.49188	-1.45085	-1.13149	0.881527390755331	0.263302	-1.719108	-0.059298
Trial1	2	1	noBlindfold	counterclockwise	practice	Free	1	0.5	-0.25	4.742203	0.4919	-1.45086	-1.1315	0.881537219938349	0.215365	-1.706413	-0.146399
Trial1	2	1	noBlindfold	counterclockwise	practice	Free	1	0.5	-0.25	4.762192	0.49191	-1.45086	-1.13151	0.881547141144101	0.19714	-1.774122	-0.206536
Trial1	2	1	noBlindfold	counterclockwise	practice	Free	1	0.5	-0.25	4.782196	0.49192	-1.45087	-1.13152	0.881557062738842	0.219284	-1.731804	-0.204956
Trial1	2	1	noBlindfold	counterclockwise	practice	Free	1	0.5	-0.25	4.8022	0.49193	-1.45087	-1.13153	0.88156698444873	0.17985	-1.72334	-0.216023
Trial1	2	1	noBlindfold	counterclockwise	practice	Free	1	0.5	-0.25	4.822205	0.49194	-1.45087	-1.13155	0.881586799686312	0.147859	-1.748731	-0.198899
Trial1	2	1	noBlindfold	counterclockwise	practice	Free	1	0.5	-0.25	4.842194	0.49196	-1.45087	-1.13157	0.881606643413425	0.182178	-1.731804	-0.316688
Trial1	2	1	noBlindfold	counterclockwise	practice	Free	1	0.5	-0.25	4.862198	0.49197	-1.45087	-1.13159	0.881626578750866	0.135599	-1.744499	-0.352565
Trial1	2	1	noBlindfold	counterclockwise	practice	Free	1	0.5	-0.25	4.882202	0.49197	-1.45087	-1.1316	0.881636591915828	0.151589	-1.748731	-0.327029
Trial1	2	1	noBlindfold	counterclockwise	practice	Free	1	0.5	-0.25	4.902191	0.49198	-1.45087	-1.13162	0.881656527100441	0.234735	-1.697949	-0.304377
Trial1	2	1	noBlindfold	counterclockwise	practice	Free	1	0.5	-0.25	4.922195	0.49199	-1.45086	-1.13166	0.881696369803493	0.209479	-1.740267	-0.302236
Trial1	2	1	noBlindfold	counterclockwise	practice	Free	1	0.5	-0.25	4.9422	0.49202	-1.45088	-1.13168	0.88171612428213	0.26665	-1.736035	-0.383697
Trial1	2	1	noBlindfold	counterclockwise	practice	Free	1	0.5	-0.25	4.962204	0.49203	-1.45088	-1.13169	0.881726046612387	0.264279	-1.782585	-0.344442
Trial1	2	1	noBlindfold	counterclockwise	practice	Free	1	0.5	-0.25	4.982193	0.49204	-1.45088	-1.13171	0.881745863834077	0.242714	-1.72334	-0.2949
Trial1	2	1	noBlindfold	counterclockwise	practice	Free	1	0.5	-0.25	5.002197	0.49206	-1.45087	-1.13173	0.881765709613596	0.215435	-1.697949	-0.29542
Trial1	2	1	noBlindfold	counterclockwise	practice	Free	1	0.5	-0.25	5.022202	0.49207	-1.45086	-1.13175	0.881785646120403	0.25562	-1.668327	-0.289624
Trial1	2	1	noBlindfold	counterclockwise	practice	Free	1	0.5	-0.25	5.042191	0.49209	-1.45083	-1.13176	0.881795479685776	0.158537	-1.609081	-0.247974
Trial1	2	1	noBlindfold	counterclockwise	practice	Free	1	0.5	-0.25	5.062195	0.4921	-1.45082	-1.13178	0.881815416274239	0.140731	-1.596386	-0.24258
Trial1	2	1	noBlindfold	counterclockwise	practice	Free	1	0.5	-0.25	5.082199	0.4921	-1.45082	-1.13179	0.881825310248207	0.160174	-1.621777	-0.26643
Trial1	2	1	noBlindfold	counterclockwise	practice	Free	1	0.5	-0.25	5.102203	0.49211	-1.45082	-1.1318	0.881835234042645	0.147388	-1.642936	-0.275649
Trial1	2	1	noBlindfold	counterclockwise	practice	Free	1	0.5	-0.25	5.122192	0.49212	-1.45082	-1.13183	0.881865183780609	0.165964	-1.651399	-0.287834
Trial1	2	1	noBlindfold	counterclockwise	practice	Free	1	0.5	-0.25	5.142197	0.49214	-1.45082	-1.13185	0.881885031684599	0.149554	-1.626009	-0.30893
Trial1	2	1	noBlindfold	counterclockwise	practice	Free	1	0.5	-0.25	5.162201	0.49215	-1.45083	-1.13186	0.881894955942315	0.187159	-1.672558	-0.27258
Trial1	2	1	noBlindfold	counterclockwise	practice	Free	1	0.5	-0.25	5.18219	0.49216	-1.45084	-1.13188	0.88191489349971	0.174825	-1.72334	-0.35333
Trial1	2	1	noBlindfold	counterclockwise	practice	Free	1	0.5	-0.25	5.202194	0.49217	-1.45084	-1.1319	0.881934830909592	0.218013	-1.693717	-0.333415
Trial1	2	1	noBlindfold	counterclockwise	practice	Free	1	0.5	-0.25	5.222198	0.49218	-1.45084	-1.13193	0.881964662683573	0.182154	-1.672558	-0.355499
Trial1	2	1	noBlindfold	counterclockwise	practice	Free	1	0.5	-0.25	5.242203	0.4922	-1.45084	-1.13195	0.881984511979523	0.21669	-1.672558	-0.316371
Trial1	2	1	noBlindfold	counterclockwise	practice	Free	1	0.5	-0.25	5.262192	0.49221	-1.45084	-1.13197	0.882004330390815	0.225102	-1.647168	-0.374633
Trial1	2	1	noBlindfold	counterclockwise	practice	Free	1	0.5	-0.25	5.282196	0.49222	-1.45083	-1.13199	0.882024388118427	0.174771	-1.664095	-0.356951
Trial1	2	1	noBlindfold	counterclockwise	practice	Free	1	0.5	-0.25	5.3022	0.49223	-1.45083	-1.132	0.882034193836235	0.191895	-1.634472	-0.347254
Trial1	2	1	noBlindfold	counterclockwise	practice	Free	1	0.5	-0.25	5.322205	0.49224	-1.45083	-1.13204	0.882074158452786	0.159034	-1.655631	-0.372606
Trial1	2	1	noBlindfold	counterclockwise	practice	Free	1	0.5	-0.25	5.342194	0.49226	-1.45082	-1.13206	0.882094009143664	0.204484	-1.638704	-0.337669
Trial1	2	1	noBlindfold	counterclockwise	practice	Free	1	0.5	-0.25	5.362198	0.49227	-1.45082	-1.13207	0.882103815587966	0.208004	-1.638704	-0.324701
Trial1	2	1	noBlindfold	counterclockwise	practice	Free	1	0.5	-0.25	5.382202	0.49228	-1.45082	-1.13209	0.882123754287969	0.189329	-1.685254	-0.313267
Trial1	2	1	noBlindfold	counterclockwise	practice	Free	1	0.5	-0.25	5.402191	0.49229	-1.45083	-1.1321	0.882133680168276	0.195847	-1.672558	-0.287433
Trial1	2	1	noBlindfold	counterclockwise	practice	Free	1	0.5	-0.25	5.422195	0.4923	-1.45083	-1.13213	0.882163632561258	0.205252	-1.638704	-0.311885
Trial1	2	1	noBlindfold	counterclockwise	practice	Free	1	0.5	-0.25	5.4422	0.49232	-1.45083	-1.13214	0.882173471180964	0.173908	-1.681022	-0.221392
Trial1	2	1	noBlindfold	counterclockwise	practice	Free	1	0.5	-0.25	5.462204	0.49232	-1.45083	-1.13215	0.882183365177045	0.127166	-1.638704	-0.190867
Trial1	2	1	noBlindfold	counterclockwise	practice	Free	1	0.5	-0.25	5.482193	0.49233	-1.45083	-1.13216	0.882193291260778	0.127414	-1.600618	-0.195613
Trial1	2	1	noBlindfold	counterclockwise	practice	Free	1	0.5	-0.25	5.502197	0.49234	-1.45082	-1.13217	0.882203336923713	0.144557	-1.592154	-0.185344
Trial1	2	1	noBlindfold	counterclockwise	practice	Free	1	0.5	-0.25	5.522202	0.49234	-1.45081	-1.13218	0.882213230921769	0.139214	-1.609081	-0.176912
Trial1	2	1	noBlindfold	counterclockwise	practice	Free	1	0.5	-0.25	5.542191	0.49236	-1.45081	-1.13219	0.882223070721962	0.103338	-1.634472	-0.171192
Trial1	2	1	noBlindfold	counterclockwise	practice	Free	1	0.5	-0.25	5.562195	0.49236	-1.45081	-1.1322	0.882233083926799	0.126368	-1.642936	-0.182187
Trial1	2	1	noBlindfold	counterclockwise	practice	Free	1	0.5	-0.25	5.582199	0.49237	-1.45082	-1.13221	0.882243010473372	0.150262	-1.672558	-0.205749
Trial1	2	1	noBlindfold	counterclockwise	practice	Free	1	0.5	-0.25	5.602203	0.49237	-1.45082	-1.13222	0.882253023679209	0.156682	-1.681022	-0.234708
Trial1	2	1	noBlindfold	counterclockwise	practice	Free	1	0.5	-0.25	5.622192	0.49238	-1.45083	-1.13225	0.882282857808625	0.144477	-1.681022	-0.252316
Trial1	2	1	noBlindfold	counterclockwise	practice	Free	1	0.5	-0.25	5.642197	0.4924	-1.45083	-1.13226	0.882292698532983	0.17363	-1.664095	-0.288046
Trial1	2	1	noBlindfold	counterclockwise	practice	Free	1	0.5	-0.25	5.662201	0.4924	-1.45083	-1.13228	0.882312724950625	0.144242	-1.685254	-0.315244
Trial1	2	1	noBlindfold	counterclockwise	practice	Free	1	0.5	-0.25	5.68219	0.49241	-1.45083	-1.13229	0.882322651962912	0.201627	-1.659863	-0.307008
Trial1	2	1	noBlindfold	counterclockwise	practice	Free	1	0.5	-0.25	5.702194	0.49242	-1.45083	-1.13231	0.882342592301605	0.156324	-1.642936	-0.298024
Trial1	2	1	noBlindfold	counterclockwise	practice	Free	1	0.5	-0.25	5.722198	0.49243	-1.45082	-1.13233	0.882362413808649	0.17404	-1.621777	-0.27547
Trial1	2	1	noBlindfold	counterclockwise	practice	Free	1	0.5	-0.25	5.742203	0.49244	-1.4508	-1.13235	0.882382354382124	0.115385	-1.592154	-0.282567
Trial1	2	1	noBlindfold	counterclockwise	practice	Free	1	0.5	-0.25	5.762192	0.49245	-1.4508	-1.13236	0.882392282114377	0.057642	-1.583691	-0.291263
Trial1	2	1	noBlindfold	counterclockwise	practice	Free	1	0.5	-0.25	5.782196	0.49245	-1.4508	-1.13237	0.882402295328149	0.102587	-1.596386	-0.286079
Trial1	2	1	noBlindfold	counterclockwise	practice	Free	1	0.5	-0.25	5.8022	0.49245	-1.45081	-1.13239	0.882422321755719	0.112423	-1.617545	-0.265881
Trial1	2	1	noBlindfold	counterclockwise	practice	Free	1	0.5	-0.25	5.822189	0.49246	-1.45081	-1.13241	0.882442262820577	0.109394	-1.638704	-0.287368
Trial1	2	1	noBlindfold	counterclockwise	practice	Free	1	0.5	-0.25	5.842194	0.49247	-1.45082	-1.13242	0.882452190532223	0.114177	-1.63024	-0.21988
Trial1	2	1	noBlindfold	counterclockwise	practice	Free	1	0.5	-0.25	5.862198	0.49248	-1.45082	-1.13244	0.882472012625175	0.106424	-1.672558	-0.224308
Trial1	2	1	noBlindfold	counterclockwise	practice	Free	1	0.5	-0.25	5.882202	0.49248	-1.45083	-1.13245	0.882482025841919	0.06016	-1.664095	-0.265312
Trial1	2	1	noBlindfold	counterclockwise	practice	Free	1	0.5	-0.25	5.902191	0.49248	-1.45083	-1.13246	0.882492039058671	0.047688	-1.67679	-0.278731
Trial1	2	1	noBlindfold	counterclockwise	practice	Free	1	0.5	-0.25	5.922195	0.49249	-1.45084	-1.13249	0.88252187423453	0.105094	-1.697949	-0.272026
Trial1	2	1	noBlindfold	counterclockwise	practice	Free	1	0.5	-0.25	5.9422	0.4925	-1.45086	-1.1325	0.882531921502361	0.13167	-1.748731	-0.268514
Trial1	2	1	noBlindfold	counterclockwise	practice	Free	1	0.5	-0.25	5.962204	0.4925	-1.45086	-1.13252	0.882551828734837	0.08453	-1.719108	-0.278654
Trial1	2	1	noBlindfold	counterclockwise	practice	Free	1	0.5	-0.25	5.982193	0.49251	-1.45087	-1.13253	0.882561756915178	0.155522	-1.752963	-0.304546
Trial1	2	1	noBlindfold	counterclockwise	practice	Free	1	0.5	-0.25	6.002197	0.49252	-1.45087	-1.13255	0.882581698684328	0.155486	-1.714876	-0.291892
Trial1	2	1	noBlindfold	counterclockwise	practice	Free	1	0.5	-0.25	6.022202	0.49252	-1.45086	-1.13257	0.882601725125722	0.096877	-1.719108	-0.280161
Trial1	2	1	noBlindfold	counterclockwise	practice	Free	1	0.5	-0.25	6.042191	0.49253	-1.45085	-1.13258	0.882611534334695	0.028632	-1.697949	-0.199365
Trial1	2	1	noBlindfold	counterclockwise	practice	Free	1	0.5	-0.25	6.062195	0.49253	-1.45085	-1.13259	0.882621666761394	0.047818	-1.664095	-0.219036
Trial1	2	1	noBlindfold	counterclockwise	practice	Free	1	0.5	-0.25	6.082199	0.49254	-1.45085	-1.1326	0.882631595543776	0.047807	-1.685254	-0.215404
Trial1	2	1	noBlindfold	counterclockwise	practice	Free	1	0.5	-0.25	6.102203	0.49254	-1.45085	-1.13261	0.882641489561398	0.094032	-1.744499	-0.177854
Trial1	2	1	noBlindfold	counterclockwise	practice	Free	1	0.5	-0.25	6.122192	0.49254	-1.45085	-1.13262	0.88265150278406	0.065649	-1.736035	-0.162881
Trial1	2	1	noBlindfold	counterclockwise	practice	Free	1	0.5	-0.25	6.142197	0.49255	-1.45086	-1.13263	0.882661431683204	0.020064	-1.740267	-0.139789
Trial1	2	1	noBlindfold	counterclockwise	practice	Free	1	0.5	-0.25	6.162201	0.49255	-1.45087	-1.13264	0.882671444906839	0.055163	-1.76989	-0.197175
Trial1	2	1	noBlindfold	counterclockwise	practice	Free	1	0.5	-0.25	6.18219	0.49255	-1.45087	-1.13265	0.882681458130481	0.039987	-1.782585	-0.235221
Trial1	2	1	noBlindfold	counterclockwise	practice	Free	1	0.5	-0.25	6.202194	0.49255	-1.45088	-1.13266	0.882691471354132	-0.022174	-1.774122	-0.240259
Trial1	2	1	noBlindfold	counterclockwise	practice	Free	1	0.5	-0.25	6.222198	0.49255	-1.45088	-1.13269	0.882721391820089	0.01547	-1.774122	-0.203924
Trial1	2	1	noBlindfold	counterclockwise	practice	Free	1	0.5	-0.25	6.242203	0.49256	-1.45088	-1.1327	0.882731320588654	0.040539	-1.791049	-0.24417
Trial1	2	1	noBlindfold	counterclockwise	practice	Free	1	0.5	-0.25	6.262192	0.49256	-1.45088	-1.13271	0.882741333813304	0.056558	-1.774122	-0.217746
Trial1	2	1	noBlindfold	counterclockwise	practice	Free	1	0.5	-0.25	6.282196	0.49256	-1.45089	-1.13272	0.882751347037961	0.013018	-1.774122	-0.233313
Trial1	2	1	noBlindfold	counterclockwise	practice	Free	1	0.5	-0.25	6.3022	0.49256	-1.45089	-1.13273	0.882761360262626	-0.022797	-1.774122	-0.231505
Trial1	2	1	noBlindfold	counterclockwise	practice	Free	1	0.5	-0.25	6.322189	0.49256	-1.45089	-1.13275	0.882781386711981	0.042923	-1.782585	-0.214298
Trial1	2	1	noBlindfold	counterclockwise	practice	Free	1	0.5	-0.25	6.342194	0.49257	-1.45089	-1.13276	0.882791196646641	0.010961	-1.786817	-0.203746
Trial1	2	1	noBlindfold	counterclockwise	practice	Free	1	0.5	-0.25	6.362198	0.49257	-1.45089	-1.13277	0.882801329077359	-0.012394	-1.76989	-0.188457
Trial1	2	1	noBlindfold	counterclockwise	practice	Free	1	0.5	-0.25	6.382202	0.49257	-1.45089	-1.13278	0.882811342303019	-0.016252	-1.778353	-0.19709
Trial1	2	1	noBlindfold	counterclockwise	practice	Free	1	0.5	-0.25	6.402191	0.49256	-1.45089	-1.13279	0.882821320405731	-0.077237	-1.761426	-0.218066
Trial1	2	1	noBlindfold	counterclockwise	practice	Free	1	0.5	-0.25	6.422195	0.49256	-1.45089	-1.13281	0.882841346855182	-0.087249	-1.765658	-0.204524
Trial1	2	1	noBlindfold	counterclockwise	practice	Free	1	0.5	-0.25	6.4422	0.49255	-1.45089	-1.13281	0.882841431299775	-0.102824	-1.748731	-0.169147
Trial1	2	1	noBlindfold	counterclockwise	practice	Free	1	0.5	-0.25	6.462204	0.49255	-1.45088	-1.13282	0.882851444523555	-0.091899	-1.72334	-0.197819
Trial1	2	1	noBlindfold	counterclockwise	practice	Free	1	0.5	-0.25	6.482193	0.49254	-1.45087	-1.13283	0.882861542051763	-0.10248	-1.727572	-0.173241
Trial1	2	1	noBlindfold	counterclockwise	practice	Free	1	0.5	-0.25	6.502197	0.49254	-1.45087	-1.13284	0.882871555274603	-0.104869	-1.72334	-0.213033
Trial1	2	1	noBlindfold	counterclockwise	practice	Free	1	0.5	-0.25	6.522202	0.49253	-1.45087	-1.13286	0.882891666134749	-0.106398	-1.76989	-0.245274
Trial1	2	1	noBlindfold	counterclockwise	practice	Free	1	0.5	-0.25	6.542191	0.49252	-1.45088	-1.13288	0.882911658151456	-0.085292	-1.76989	-0.237377
Trial1	2	1	noBlindfold	counterclockwise	practice	Free	1	0.5	-0.25	6.562195	0.49251	-1.45088	-1.13289	0.882921756010106	-0.106885	-1.786817	-0.236703
Trial1	2	1	noBlindfold	counterclockwise	practice	Free	1	0.5	-0.25	6.582199	0.49251	-1.45088	-1.1329	0.882931769230116	-0.089393	-1.778353	-0.230922
Trial1	2	1	noBlindfold	counterclockwise	practice	Free	1	0.5	-0.25	6.602203	0.49251	-1.45089	-1.13291	0.882941782450134	-0.051836	-1.807976	-0.25774
Trial1	2	1	noBlindfold	counterclockwise	practice	Free	1	0.5	-0.25	6.622192	0.4925	-1.45089	-1.13294	0.882971787904157	-0.065132	-1.765658	-0.258589
Trial1	2	1	noBlindfold	counterclockwise	practice	Free	1	0.5	-0.25	6.642197	0.49249	-1.45089	-1.13295	0.882981886234752	-0.077819	-1.778353	-0.267729
Trial1	2	1	noBlindfold	counterclockwise	practice	Free	1	0.5	-0.25	6.662201	0.49249	-1.45088	-1.13296	0.88299201865786	-0.132213	-1.748731	-0.25456
Trial1	2	1	noBlindfold	counterclockwise	practice	Free	1	0.5	-0.25	6.68219	0.49248	-1.45088	-1.13298	0.883012011111328	-0.100818	-1.761426	-0.271783
Trial1	2	1	noBlindfold	counterclockwise	practice	Free	1	0.5	-0.25	6.702194	0.49248	-1.45088	-1.13299	0.883022024328516	-0.105809	-1.714876	-0.248407
Trial1	2	1	noBlindfold	counterclockwise	practice	Free	1	0.5	-0.25	6.722198	0.49247	-1.45088	-1.13301	0.883042135841589	-0.055105	-1.731804	-0.206963
Trial1	2	1	noBlindfold	counterclockwise	practice	Free	1	0.5	-0.25	6.742203	0.49247	-1.45087	-1.13302	0.883052149057837	-0.076693	-1.710645	-0.216754
Trial1	2	1	noBlindfold	counterclockwise	practice	Free	1	0.5	-0.25	6.762192	0.49246	-1.45086	-1.13303	0.883062128513225	-0.054479	-1.72334	-0.215165
Trial1	2	1	noBlindfold	counterclockwise	practice	Free	1	0.5	-0.25	6.782196	0.49246	-1.45086	-1.13304	0.88307214172852	-0.091821	-1.72334	-0.255561
Trial1	2	1	noBlindfold	counterclockwise	practice	Free	1	0.5	-0.25	6.8022	0.49246	-1.45086	-1.13305	0.883082154943824	-0.087533	-1.706413	-0.187842
Trial1	2	1	noBlindfold	counterclockwise	practice	Free	1	0.5	-0.25	6.822189	0.49245	-1.45085	-1.13307	0.883102266673412	-0.073041	-1.672558	-0.192282
Trial1	2	1	noBlindfold	counterclockwise	practice	Free	1	0.5	-0.25	6.842194	0.49245	-1.45085	-1.13308	0.883112279887774	-0.079164	-1.689486	-0.178688
Trial1	2	1	noBlindfold	counterclockwise	practice	Free	1	0.5	-0.25	6.862198	0.49244	-1.45085	-1.13309	0.883122378512024	-0.063807	-1.706413	-0.183132
Trial1	2	1	noBlindfold	counterclockwise	practice	Free	1	0.5	-0.25	6.882202	0.49244	-1.45085	-1.1331	0.883132391725434	-0.075666	-1.719108	-0.228857
Trial1	2	1	noBlindfold	counterclockwise	practice	Free	1	0.5	-0.25	6.902191	0.49244	-1.45085	-1.13311	0.883142404938852	-0.067925	-1.697949	-0.21143
Trial1	2	1	noBlindfold	counterclockwise	practice	Free	1	0.5	-0.25	6.922195	0.49243	-1.45085	-1.13313	0.883162397935113	-0.032684	-1.689486	-0.204743
Trial1	2	1	noBlindfold	counterclockwise	practice	Free	1	0.5	-0.25	6.9422	0.49243	-1.45085	-1.13314	0.883172530352494	-0.031352	-1.702181	-0.288725
Trial1	2	1	noBlindfold	counterclockwise	practice	Free	1	0.5	-0.25	6.962204	0.49243	-1.45085	-1.13316	0.88319243757255	0.059567	-1.765658	-0.248716
Trial1	2	1	noBlindfold	counterclockwise	practice	Free	1	0.5	-0.25	6.982193	0.49243	-1.45086	-1.13317	0.883202450785045	0.016029	-1.736035	-0.261823
Trial1	2	1	noBlindfold	counterclockwise	practice	Free	1	0.5	-0.25	7.002197	0.49244	-1.45086	-1.13319	0.883222391441574	0.053838	-1.685254	-0.295875
Trial1	2	1	noBlindfold	counterclockwise	practice	Free	1	0.5	-0.25	7.022202	0.49244	-1.45086	-1.13322	0.883252311877155	0.044652	-1.693717	-0.291603
Trial1	2	1	noBlindfold	counterclockwise	practice	Free	1	0.5	-0.25	7.042191	0.49245	-1.45085	-1.13323	0.883262239694324	0.115929	-1.689486	-0.290737
Trial1	2	1	noBlindfold	counterclockwise	practice	Free	1	0.5	-0.25	7.062195	0.49245	-1.45085	-1.13325	0.883282266123321	0.059057	-1.697949	-0.307192
Trial1	2	1	noBlindfold	counterclockwise	practice	Free	1	0.5	-0.25	7.082199	0.49246	-1.45085	-1.13326	0.883292194057225	0.079794	-1.693717	-0.284638
Trial1	2	1	noBlindfold	counterclockwise	practice	Free	1	0.5	-0.25	7.102203	0.49246	-1.45085	-1.13328	0.883312220488205	0.067611	-1.681022	-0.289663
Trial1	2	1	noBlindfold	counterclockwise	practice	Free	1	0.5	-0.25	7.122192	0.49246	-1.45085	-1.13331	0.88334214092979	0.047246	-1.72334	-0.265661
Trial1	2	1	noBlindfold	counterclockwise	practice	Free	1	0.5	-0.25	7.142197	0.49246	-1.45085	-1.13332	0.883352273350264	0.018744	-1.63024	-0.305339
Trial1	2	1	noBlindfold	counterclockwise	practice	Free	1	0.5	-0.25	7.162201	0.49246	-1.45084	-1.13334	0.883372180576396	0.053969	-1.63024	-0.298622
Trial1	2	1	noBlindfold	counterclockwise	practice	Free	1	0.5	-0.25	7.18219	0.49247	-1.45083	-1.13335	0.883382108378819	0.045368	-1.638704	-0.303339
Trial1	2	1	noBlindfold	counterclockwise	practice	Free	1	0.5	-0.25	7.202194	0.49247	-1.45083	-1.13337	0.883402134811884	0.093779	-1.642936	-0.358849
Trial1	2	1	noBlindfold	counterclockwise	practice	Free	1	0.5	-0.25	7.222198	0.49247	-1.45083	-1.13341	0.883442068473153	0.075708	-1.655631	-0.351595
Trial1	2	1	noBlindfold	counterclockwise	practice	Free	1	0.5	-0.25	7.242203	0.49248	-1.45083	-1.13343	0.883462009868088	0.083262	-1.685254	-0.401359
Trial1	2	1	noBlindfold	counterclockwise	practice	Free	1	0.5	-0.25	7.262192	0.49249	-1.45083	-1.13345	0.88348195112639	0.116899	-1.689486	-0.436816
Trial1	2	1	noBlindfold	counterclockwise	practice	Free	1	0.5	-0.25	7.282196	0.4925	-1.45084	-1.13348	0.883511786516597	0.174578	-1.702181	-0.432733
Trial1	2	1	noBlindfold	counterclockwise	practice	Free	1	0.5	-0.25	7.3022	0.49251	-1.45085	-1.1335	0.883531728010618	0.129279	-1.744499	-0.423094
Trial1	2	1	noBlindfold	counterclockwise	practice	Free	1	0.5	-0.25	7.322189	0.49251	-1.45085	-1.1336	0.883631741011052	0.162329	-1.72334	-0.437291
Trial1	2	1	noBlindfold	counterclockwise	practice	Free	1	0.5	-0.25	7.342194	0.49255	-1.45085	-1.1337	0.883731416197301	0.145924	-1.685254	-0.472094
Trial1	2	1	noBlindfold	counterclockwise	practice	Free	1	0.5	-0.25	7.362198	0.49258	-1.45084	-1.13383	0.883861216460442	0.137007	-1.689486	-0.472589
Trial1	2	1	noBlindfold	counterclockwise	practice	Free	1	0.5	-0.25	7.382202	0.49262	-1.45084	-1.13398	0.884010841669532	0.120479	-1.617545	-0.445267
Trial1	2	1	noBlindfold	counterclockwise	practice	Free	1	0.5	-0.25	7.402191	0.49266	-1.45083	-1.13414	0.884170482038265	0.08666	-1.672558	-0.454748
Trial1	2	1	noBlindfold	counterclockwise	practice	Free	1	0.5	-0.25	7.422195	0.4927	-1.45083	-1.13445	0.884480084269686	0.125142	-1.685254	-0.430919
Trial1	2	1	noBlindfold	counterclockwise	practice	Free	1	0.5	-0.25	7.4422	0.49279	-1.45084	-1.13461	0.884639438773083	0.129515	-1.651399	-0.430377
Trial1	2	1	noBlindfold	counterclockwise	practice	Free	1	0.5	-0.25	7.462204	0.49284	-1.45083	-1.13478	0.884808900524713	0.131212	-1.647168	-0.455397
Trial1	2	1	noBlindfold	counterclockwise	practice	Free	1	0.5	-0.25	7.482193	0.49289	-1.45083	-1.13497	0.884998510736934	0.131174	-1.634472	-0.455274
Trial1	2	1	noBlindfold	counterclockwise	practice	Free	1	0.5	-0.25	7.502197	0.49294	-1.45083	-1.13516	0.885188124187622	0.129412	-1.634472	-0.413253
Trial1	2	1	noBlindfold	counterclockwise	practice	Free	1	0.5	-0.25	7.522202	0.493	-1.45082	-1.13516	0.885187647504177	0.113758	-1.613313	-0.397289
Trial1	2	1	noBlindfold	counterclockwise	practice	Free	1	0.5	-0.25	7.542191	0.49305	-1.45082	-1.13555	0.885577294466724	0.039833	-1.642936	-0.359136
Trial1	2	1	noBlindfold	counterclockwise	practice	Free	1	0.5	-0.25	7.562195	0.49306	-1.45082	-1.13558	0.885607255521621	0.075914	-1.621777	-0.365882
Trial1	2	1	noBlindfold	counterclockwise	practice	Free	1	0.5	-0.25	7.582199	0.49306	-1.45082	-1.13559	0.88561714958885	0.123173	-1.617545	-0.404627
Trial1	2	1	noBlindfold	counterclockwise	practice	Free	1	0.5	-0.25	7.602203	0.49307	-1.45082	-1.13561	0.885637097956568	0.092357	-1.655631	-0.394092
Trial1	2	1	noBlindfold	counterclockwise	practice	Free	1	0.5	-0.25	7.622192	0.49307	-1.45082	-1.13565	0.885677031846019	0.086449	-1.621777	-0.390102
Trial1	2	1	noBlindfold	counterclockwise	practice	Free	1	0.5	-0.25	7.642197	0.49308	-1.45083	-1.13567	0.885697099539065	0.077527	-1.697949	-0.390504
Trial1	2	1	noBlindfold	counterclockwise	practice	Free	1	0.5	-0.25	7.662201	0.49308	-1.45083	-1.13569	0.885717006882794	0.057043	-1.672558	-0.417064
Trial1	2	1	noBlindfold	counterclockwise	practice	Free	1	0.5	-0.25	7.68219	0.49309	-1.45084	-1.13571	0.885736955255565	0.046703	-1.672558	-0.396617
Trial1	2	1	noBlindfold	counterclockwise	practice	Free	1	0.5	-0.25	7.702194	0.49309	-1.45084	-1.13573	0.885756981806768	0.110561	-1.668327	-0.417364
Trial1	2	1	noBlindfold	counterclockwise	practice	Free	1	0.5	-0.25	7.722198	0.4931	-1.45084	-1.13578	0.885806851154109	0.141319	-1.685254	-0.421137
Trial1	2	1	noBlindfold	counterclockwise	practice	Free	1	0.5	-0.25	7.742203	0.49311	-1.45085	-1.1358	0.885826799764515	0.129079	-1.714876	-0.413667
Trial1	2	1	noBlindfold	counterclockwise	practice	Free	1	0.5	-0.25	7.762192	0.49312	-1.45085	-1.13582	0.885846748723121	0.150369	-1.731804	-0.414157
Trial1	2	1	noBlindfold	counterclockwise	practice	Free	1	0.5	-0.25	7.782196	0.49313	-1.45085	-1.13585	0.885876710614739	0.17754	-1.693717	-0.420588
Trial1	2	1	noBlindfold	counterclockwise	practice	Free	1	0.5	-0.25	7.8022	0.49314	-1.45085	-1.13588	0.88590655411216	0.205857	-1.714876	-0.443774
Trial1	2	1	noBlindfold	counterclockwise	practice	Free	1	0.5	-0.25	7.822189	0.49315	-1.45086	-1.13593	0.885956423597407	0.194042	-1.740267	-0.40237
Trial1	2	1	noBlindfold	counterclockwise	practice	Free	1	0.5	-0.25	7.842194	0.49317	-1.45087	-1.13595	0.885976296004214	0.172895	-1.76989	-0.420433
Trial1	2	1	noBlindfold	counterclockwise	practice	Free	1	0.5	-0.25	7.862198	0.49318	-1.45088	-1.13597	0.885996245433228	0.154226	-1.761426	-0.416126
Trial1	2	1	noBlindfold	counterclockwise	practice	Free	1	0.5	-0.25	7.882202	0.49319	-1.45088	-1.13599	0.886016195207984	0.166814	-1.778353	-0.462713
Trial1	2	1	noBlindfold	counterclockwise	practice	Free	1	0.5	-0.25	7.902191	0.4932	-1.45089	-1.13601	0.886036025664228	0.1414	-1.791049	-0.418029
Trial1	2	1	noBlindfold	counterclockwise	practice	Free	1	0.5	-0.25	7.922195	0.4932	-1.45089	-1.13605	0.886076078805955	0.159407	-1.757194	-0.420889
Trial1	2	1	noBlindfold	counterclockwise	practice	Free	1	0.5	-0.25	7.9422	0.49322	-1.45087	-1.13607	0.886095951912604	0.098447	-1.706413	-0.37855
Trial1	2	1	noBlindfold	counterclockwise	practice	Free	1	0.5	-0.25	7.962204	0.49322	-1.45087	-1.13609	0.886115978487002	0.086074	-1.740267	-0.328776
Trial1	2	1	noBlindfold	counterclockwise	practice	Free	1	0.5	-0.25	7.982193	0.49323	-1.45087	-1.13611	0.886135809752056	0.104668	-1.72334	-0.34003
Trial1	2	1	noBlindfold	counterclockwise	practice	Free	1	0.5	-0.25	8.002197	0.49323	-1.45087	-1.13613	0.886155836328227	0.081871	-1.706413	-0.333076
Trial1	2	1	noBlindfold	counterclockwise	practice	Free	1	0.5	-0.25	8.022202	0.49324	-1.45086	-1.13617	0.886195813039363	0.081446	-1.702181	-0.391946
Trial1	2	1	noBlindfold	counterclockwise	practice	Free	1	0.5	-0.25	8.042191	0.49325	-1.45085	-1.13619	0.88621564408509	0.160707	-1.744499	-0.356294
Trial1	2	1	noBlindfold	counterclockwise	practice	Free	1	0.5	-0.25	8.062195	0.49326	-1.45086	-1.1362	0.886225581389177	0.168096	-1.752963	-0.356187
Trial1	2	1	noBlindfold	counterclockwise	practice	Free	1	0.5	-0.25	8.082199	0.49327	-1.45087	-1.13623	0.886255545164327	0.145167	-1.765658	-0.412389
Trial1	2	1	noBlindfold	counterclockwise	practice	Free	1	0.5	-0.25	8.102203	0.49328	-1.45088	-1.13625	0.886275495991318	0.156024	-1.774122	-0.440988
Trial1	2	1	noBlindfold	counterclockwise	practice	Free	1	0.5	-0.25	8.122192	0.49328	-1.45088	-1.13632	0.886345469832914	0.175189	-1.765658	-0.460594
Trial1	2	1	noBlindfold	counterclockwise	practice	Free	1	0.5	-0.25	8.142197	0.49331	-1.45089	-1.13634	0.886365269622105	0.177247	-1.774122	-0.426519
Trial1	2	1	noBlindfold	counterclockwise	practice	Free	1	0.5	-0.25	8.162201	0.49331	-1.45088	-1.13636	0.886385296212302	0.163021	-1.761426	-0.398607
Trial1	2	1	noBlindfold	counterclockwise	practice	Free	1	0.5	-0.25	8.18219	0.49332	-1.45088	-1.13638	0.886405128077023	0.136056	-1.719108	-0.412291
Trial1	2	1	noBlindfold	counterclockwise	practice	Free	1	0.5	-0.25	8.202194	0.49333	-1.45087	-1.1364	0.886425079264189	0.166804	-1.710645	-0.405846
Trial1	2	1	noBlindfold	counterclockwise	practice	Free	1	0.5	-0.25	8.222198	0.49334	-1.45086	-1.13644	0.886464937957383	0.134827	-1.67679	-0.395308
Trial1	2	1	noBlindfold	counterclockwise	practice	Free	1	0.5	-0.25	8.242203	0.49335	-1.45085	-1.13646	0.886485008808839	0.047248	-1.689486	-0.354813
Trial1	2	1	noBlindfold	counterclockwise	practice	Free	1	0.5	-0.25	8.262192	0.49335	-1.45085	-1.13648	0.886504916200058	0.083033	-1.693717	-0.356457
Trial1	2	1	noBlindfold	counterclockwise	practice	Free	1	0.5	-0.25	8.282196	0.49335	-1.45085	-1.1365	0.886524942797238	0.094194	-1.731804	-0.389266
Trial1	2	1	noBlindfold	counterclockwise	practice	Free	1	0.5	-0.25	8.3022	0.49336	-1.45086	-1.13652	0.886544894338821	0.148877	-1.752963	-0.406434
Trial1	2	1	noBlindfold	counterclockwise	practice	Free	1	0.5	-0.25	8.322189	0.49337	-1.45087	-1.13656	0.886584753614469	0.169882	-1.727572	-0.371889
Trial1	2	1	noBlindfold	counterclockwise	practice	Free	1	0.5	-0.25	8.342194	0.49338	-1.45087	-1.13658	0.886604705390431	0.0929	-1.748731	-0.372085
Trial1	2	1	noBlindfold	counterclockwise	practice	Free	1	0.5	-0.25	8.362198	0.49339	-1.45087	-1.1366	0.886624657505069	0.094022	-1.748731	-0.38874
Trial1	2	1	noBlindfold	counterclockwise	practice	Free	1	0.5	-0.25	8.382202	0.49339	-1.45087	-1.13662	0.886644564903179	0.108467	-1.744499	-0.404479
Trial1	2	1	noBlindfold	counterclockwise	practice	Free	1	0.5	-0.25	8.402191	0.4934	-1.45087	-1.13664	0.886664636341302	0.106995	-1.731804	-0.383421
Trial1	2	1	noBlindfold	counterclockwise	practice	Free	1	0.5	-0.25	8.422195	0.4934	-1.45087	-1.13668	0.886704570346975	0.12703	-1.744499	-0.415608
Trial1	2	1	noBlindfold	counterclockwise	practice	Free	1	0.5	-0.25	8.4422	0.49342	-1.45086	-1.13672	0.886744474723127	0.14259	-1.744499	-0.447969
Trial1	2	1	noBlindfold	counterclockwise	practice	Free	1	0.5	-0.25	8.462204	0.49343	-1.45087	-1.13678	0.886804361101856	0.171491	-1.761426	-0.479535
Trial1	2	1	noBlindfold	counterclockwise	practice	Free	1	0.5	-0.25	8.482193	0.49345	-1.45087	-1.13686	0.886884200426413	0.15582	-1.76989	-0.4462
Trial1	2	1	noBlindfold	counterclockwise	practice	Free	1	0.5	-0.25	8.502197	0.49348	-1.45087	-1.13697	0.886994006712057	0.193887	-1.736035	-0.481946
Trial1	2	1	noBlindfold	counterclockwise	practice	Free	1	0.5	-0.25	8.522202	0.49352	-1.45087	-1.13727	0.887293635979176	0.175795	-1.740267	-0.478853
Trial1	2	1	noBlindfold	counterclockwise	practice	Free	1	0.5	-0.25	8.542191	0.49365	-1.45087	-1.13743	0.887452671101266	0.161904	-1.736035	-0.40799
Trial1	2	1	noBlindfold	counterclockwise	practice	Free	1	0.5	-0.25	8.562195	0.49372	-1.45087	-1.13757	0.88759224035783	0.189938	-1.719108	-0.426987
Trial1	2	1	noBlindfold	counterclockwise	practice	Free	1	0.5	-0.25	8.582199	0.49378	-1.45087	-1.13769	0.887711858520171	0.16896	-1.752963	-0.382005
Trial1	2	1	noBlindfold	counterclockwise	practice	Free	1	0.5	-0.25	8.602203	0.49382	-1.45087	-1.13777	0.887791447476419	0.174808	-1.761426	-0.402537
Trial1	2	1	noBlindfold	counterclockwise	practice	Free	1	0.5	-0.25	8.622192	0.49385	-1.45088	-1.13784	0.887861332662028	0.108465	-1.782585	-0.413252
Trial1	2	1	noBlindfold	counterclockwise	practice	Free	1	0.5	-0.25	8.642197	0.49388	-1.45088	-1.13786	0.887881032974314	0.077715	-1.765658	-0.348751
Trial1	2	1	noBlindfold	counterclockwise	practice	Free	1	0.5	-0.25	8.662201	0.49388	-1.45088	-1.13788	0.887901059659205	0.10046	-1.714876	-0.360915
Trial1	2	1	noBlindfold	counterclockwise	practice	Free	1	0.5	-0.25	8.68219	0.49389	-1.45087	-1.13789	0.887911003833323	0.105554	-1.744499	-0.305732
Trial1	2	1	noBlindfold	counterclockwise	practice	Free	1	0.5	-0.25	8.702194	0.49389	-1.45087	-1.13791	0.887931030519806	0.084488	-1.727572	-0.323928
Trial1	2	1	noBlindfold	counterclockwise	practice	Free	1	0.5	-0.25	8.722198	0.49389	-1.45087	-1.13794	0.887960951343104	0.082736	-1.714876	-0.298695
Trial1	2	1	noBlindfold	counterclockwise	practice	Free	1	0.5	-0.25	8.742203	0.4939	-1.45087	-1.13795	0.887970896045752	0.073238	-1.752963	-0.290766
Trial1	2	1	noBlindfold	counterclockwise	practice	Free	1	0.5	-0.25	8.762192	0.49391	-1.45087	-1.13797	0.887990854002632	0.122914	-1.72334	-0.299892
Trial1	2	1	noBlindfold	counterclockwise	practice	Free	1	0.5	-0.25	8.782196	0.49391	-1.45087	-1.13798	0.888000867347463	0.094803	-1.714876	-0.280699
Trial1	2	1	noBlindfold	counterclockwise	practice	Free	1	0.5	-0.25	8.8022	0.49392	-1.45086	-1.138	0.888020825625207	0.091201	-1.693717	-0.293497
Trial1	2	1	noBlindfold	counterclockwise	practice	Free	1	0.5	-0.25	8.822189	0.49392	-1.45086	-1.13803	0.888050865662077	0.11868	-1.689486	-0.304144
Trial1	2	1	noBlindfold	counterclockwise	practice	Free	1	0.5	-0.25	8.842194	0.49393	-1.45086	-1.13805	0.888070824057507	0.098742	-1.752963	-0.339024
Trial1	2	1	noBlindfold	counterclockwise	practice	Free	1	0.5	-0.25	8.862198	0.49394	-1.45087	-1.13806	0.888080649811203	0.140692	-1.752963	-0.365504
Trial1	2	1	noBlindfold	counterclockwise	practice	Free	1	0.5	-0.25	8.882202	0.49394	-1.45087	-1.13808	0.888100676505591	0.12107	-1.740267	-0.404643
Trial1	2	1	noBlindfold	counterclockwise	practice	Free	1	0.5	-0.25	8.902191	0.49395	-1.45087	-1.13811	0.888130648480765	0.129342	-1.731804	-0.395537
Trial1	2	1	noBlindfold	counterclockwise	practice	Free	1	0.5	-0.25	8.922195	0.49395	-1.45088	-1.13815	0.888170582666211	0.1597	-1.736035	-0.456532
Trial1	2	1	noBlindfold	counterclockwise	practice	Free	1	0.5	-0.25	8.9422	0.49397	-1.45087	-1.13816	0.888180460023305	0.111876	-1.714876	-0.337466
Trial1	2	1	noBlindfold	counterclockwise	practice	Free	1	0.5	-0.25	8.962204	0.49397	-1.45087	-1.13818	0.888200486722398	0.102389	-1.702181	-0.329601
Trial1	2	1	noBlindfold	counterclockwise	practice	Free	1	0.5	-0.25	8.982193	0.49398	-1.45086	-1.1382	0.888220445294965	0.10438	-1.710645	-0.358841
Trial1	2	1	noBlindfold	counterclockwise	practice	Free	1	0.5	-0.25	9.002197	0.49398	-1.45086	-1.13821	0.888230458645297	0.09518	-1.714876	-0.355167
Trial1	2	1	noBlindfold	counterclockwise	practice	Free	1	0.5	-0.25	9.022202	0.49399	-1.45086	-1.13825	0.888270325234244	0.10201	-1.710645	-0.325135
Trial1	2	1	noBlindfold	counterclockwise	practice	Free	1	0.5	-0.25	9.042191	0.494	-1.45084	-1.13826	0.888280270891146	0.109388	-1.67679	-0.303396
Trial1	2	1	noBlindfold	counterclockwise	practice	Free	1	0.5	-0.25	9.062195	0.494	-1.45084	-1.13828	0.888300297594929	0.090049	-1.697949	-0.346734
Trial1	2	1	noBlindfold	counterclockwise	practice	Free	1	0.5	-0.25	9.082199	0.49401	-1.45086	-1.1383	0.888320137714819	0.14888	-1.786817	-0.359418
Trial1	2	1	noBlindfold	counterclockwise	practice	Free	1	0.5	-0.25	9.102203	0.49402	-1.45088	-1.13832	0.888340097156536	0.11072	-1.803744	-0.32406
Trial1	2	1	noBlindfold	counterclockwise	practice	Free	1	0.5	-0.25	9.122192	0.49403	-1.45089	-1.13834	0.888360056513224	0.163475	-1.803744	-0.248771
Trial1	2	1	noBlindfold	counterclockwise	practice	Free	1	0.5	-0.25	9.142197	0.49405	-1.45089	-1.13836	0.888379948862891	0.179874	-1.778353	-0.293803
Trial1	2	1	noBlindfold	counterclockwise	practice	Free	1	0.5	-0.25	9.162201	0.49405	-1.45088	-1.13837	0.888389962218623	0.177989	-1.765658	-0.331733
Trial1	2	1	noBlindfold	counterclockwise	practice	Free	1	0.5	-0.25	9.18219	0.49406	-1.45088	-1.13839	0.888409922320811	0.142148	-1.748731	-0.329901
Trial1	2	1	noBlindfold	counterclockwise	practice	Free	1	0.5	-0.25	9.202194	0.49407	-1.45088	-1.13841	0.888429762734141	0.111905	-1.719108	-0.344519
Trial1	2	1	noBlindfold	counterclockwise	practice	Free	1	0.5	-0.25	9.222198	0.49407	-1.45087	-1.13844	0.888459802805947	0.087364	-1.76989	-0.312441
Trial1	2	1	noBlindfold	counterclockwise	practice	Free	1	0.5	-0.25	9.242203	0.49409	-1.45088	-1.13846	0.888479577268857	0.143736	-1.812208	-0.354668
Trial1	2	1	noBlindfold	counterclockwise	practice	Free	1	0.5	-0.25	9.262192	0.4941	-1.45089	-1.13848	0.888499537435798	0.179097	-1.812208	-0.415271
Trial1	2	1	noBlindfold	counterclockwise	practice	Free	1	0.5	-0.25	9.282196	0.49411	-1.4509	-1.1385	0.888519497916166	0.146814	-1.791049	-0.400543
Trial1	2	1	noBlindfold	counterclockwise	practice	Free	1	0.5	-0.25	9.3022	0.49412	-1.4509	-1.13852	0.888539458314494	0.194442	-1.799512	-0.380303
Trial1	2	1	noBlindfold	counterclockwise	practice	Free	1	0.5	-0.25	9.322189	0.49412	-1.4509	-1.13856	0.888579511758771	0.127223	-1.81644	-0.37243
Trial1	2	1	noBlindfold	counterclockwise	practice	Free	1	0.5	-0.25	9.342194	0.49414	-1.4509	-1.13858	0.888599286977151	0.170378	-1.761426	-0.368955
Trial1	2	1	noBlindfold	counterclockwise	practice	Free	1	0.5	-0.25	9.362198	0.49415	-1.45089	-1.1386	0.888619248116901	0.079711	-1.752963	-0.400419
Trial1	2	1	noBlindfold	counterclockwise	practice	Free	1	0.5	-0.25	9.382202	0.49415	-1.45088	-1.13862	0.888639274843568	0.126776	-1.774122	-0.371804
Trial1	2	1	noBlindfold	counterclockwise	practice	Free	1	0.5	-0.25	9.402191	0.49416	-1.45088	-1.13864	0.888659116500861	0.095958	-1.731804	-0.378035
Trial1	2	1	noBlindfold	counterclockwise	practice	Free	1	0.5	-0.25	9.422195	0.49417	-1.45087	-1.13868	0.888699104210367	0.073737	-1.710645	-0.379465
Trial1	2	1	noBlindfold	counterclockwise	practice	Free	1	0.5	-0.25	9.4422	0.49418	-1.45086	-1.1387	0.888719065502655	0.150306	-1.697949	-0.390806
Trial1	2	1	noBlindfold	counterclockwise	practice	Free	1	0.5	-0.25	9.462204	0.49418	-1.45086	-1.13872	0.88873909223386	0.09487	-1.702181	-0.428196
Trial1	2	1	noBlindfold	counterclockwise	practice	Free	1	0.5	-0.25	9.482193	0.49419	-1.45086	-1.13874	0.888759053447933	0.157849	-1.778353	-0.436358
Trial1	2	1	noBlindfold	counterclockwise	practice	Free	1	0.5	-0.25	9.502197	0.4942	-1.45087	-1.13876	0.888778895765527	0.129725	-1.748731	-0.417128
Trial1	2	1	noBlindfold	counterclockwise	practice	Free	1	0.5	-0.25	9.522202	0.49421	-1.45087	-1.13884	0.88885881821121	0.189995	-1.799512	-0.450737
Trial1	2	1	noBlindfold	counterclockwise	practice	Free	1	0.5	-0.25	9.542191	0.49424	-1.45089	-1.13887	0.888888663530972	0.191157	-1.76989	-0.404091
Trial1	2	1	noBlindfold	counterclockwise	practice	Free	1	0.5	-0.25	9.562195	0.49425	-1.45089	-1.13889	0.888908625440831	0.162741	-1.76989	-0.380681
Trial1	2	1	noBlindfold	counterclockwise	practice	Free	1	0.5	-0.25	9.582199	0.49426	-1.45088	-1.13891	0.888928468259622	0.205538	-1.72334	-0.419716
Trial1	2	1	noBlindfold	counterclockwise	practice	Free	1	0.5	-0.25	9.602203	0.49427	-1.45087	-1.13894	0.888958443965333	0.183578	-1.731804	-0.425326
Trial1	2	1	noBlindfold	counterclockwise	practice	Free	1	0.5	-0.25	9.622192	0.49428	-1.45087	-1.13909	0.889108341658973	0.195878	-1.803744	-0.47487
Trial1	2	1	noBlindfold	counterclockwise	practice	Free	1	0.5	-0.25	9.642197	0.49434	-1.45091	-1.1392	0.889217985674865	0.213241	-1.867221	-0.46925
Trial1	2	1	noBlindfold	counterclockwise	practice	Free	1	0.5	-0.25	9.662201	0.4944	-1.45093	-1.13938	0.889397608298833	0.30302	-1.892612	-0.542958
Trial1	2	1	noBlindfold	counterclockwise	practice	Free	1	0.5	-0.25	9.68219	0.4945	-1.45095	-1.13967	0.889687015019315	0.33749	-1.926466	-0.591097
Trial1	2	1	noBlindfold	counterclockwise	practice	Free	1	0.5	-0.25	9.702194	0.49469	-1.45096	-1.14013	0.890145881074261	0.380839	-1.943394	-0.638617
Trial1	2	1	noBlindfold	counterclockwise	practice	Free	1	0.5	-0.25	9.722198	0.49499	-1.45097	-1.14123	0.891244068633957	0.383274	-1.871453	-0.543055
Trial1	2	1	noBlindfold	counterclockwise	practice	Free	1	0.5	-0.25	9.742203	0.49581	-1.45091	-1.14173	0.891739914032115	0.234315	-1.710645	-0.328577
Trial1	2	1	noBlindfold	counterclockwise	practice	Free	1	0.5	-0.25	9.762192	0.49622	-1.45085	-1.14219	0.892197987035859	0.210325	-1.575227	-0.304878
Trial1	2	1	noBlindfold	counterclockwise	practice	Free	1	0.5	-0.25	9.782196	0.4966	-1.4508	-1.14262	0.892626442749417	0.257657	-1.528677	-0.280456
Trial1	2	1	noBlindfold	counterclockwise	practice	Free	1	0.5	-0.25	9.8022	0.49694	-1.45077	-1.14305	0.893055197779159	0.264077	-1.524445	-0.309385
Trial1	2	1	noBlindfold	counterclockwise	practice	Free	1	0.5	-0.25	9.822189	0.49726	-1.45077	-1.14393	0.89393427683102	0.250046	-1.592154	-0.364983
Trial1	2	1	noBlindfold	counterclockwise	practice	Free	1	0.5	-0.25	9.842194	0.49789	-1.45084	-1.14434	0.894342408139671	0.21558	-1.76989	-0.383981
Trial1	2	1	noBlindfold	counterclockwise	practice	Free	1	0.5	-0.25	9.862198	0.49817	-1.45088	-1.14469	0.894691908337485	0.209925	-1.782585	-0.367418
Trial1	2	1	noBlindfold	counterclockwise	practice	Free	1	0.5	-0.25	9.882202	0.49839	-1.45088	-1.14492	0.894921439688003	0.150792	-1.702181	-0.287234
Trial1	2	1	noBlindfold	counterclockwise	practice	Free	1	0.5	-0.25	9.902191	0.49852	-1.45086	-1.14498	0.894981177501308	0.077189	-1.579459	-0.191238
Trial1	2	1	noBlindfold	counterclockwise	practice	Free	1	0.5	-0.25	9.922195	0.49854	-1.45081	-1.145	0.895001171789467	-0.037872	-1.532909	-0.173761
Trial1	2	1	noBlindfold	counterclockwise	practice	Free	1	0.5	-0.25	9.9422	0.49853	-1.45077	-1.14501	0.895011201698509	-0.095242	-1.51175	-0.148368
Trial1	2	1	noBlindfold	counterclockwise	practice	Free	1	0.5	-0.25	9.962204	0.49852	-1.45076	-1.14502	0.895021231767832	-0.039617	-1.545604	-0.17814
Trial1	2	1	noBlindfold	counterclockwise	practice	Free	1	0.5	-0.25	9.982193	0.49852	-1.45077	-1.14503	0.895031245334464	0.087817	-1.60485	-0.278682
Trial1	2	1	noBlindfold	counterclockwise	practice	Free	1	0.5	-0.25	10.0022	0.49853	-1.45081	-1.14506	0.895061150323463	0.209022	-1.757194	-0.354369
Trial1	2	1	noBlindfold	counterclockwise	practice	Free	1	0.5	-0.25	10.0222	0.49855	-1.45086	-1.1452	0.895201188435732	0.371958	-1.884148	-0.389242
Trial1	2	1	noBlindfold	counterclockwise	practice	Free	1	0.5	-0.25	10.04219	0.4987	-1.45095	-1.14526	0.895261039465916	0.325088	-1.896844	-0.295438
Trial1	2	1	noBlindfold	counterclockwise	practice	Free	1	0.5	-0.25	10.06219	0.49875	-1.45094	-1.14527	0.89527086264865	0.179757	-1.782585	-0.259143
Trial1	2	1	noBlindfold	counterclockwise	practice	Free	1	0.5	-0.25	10.0822	0.49876	-1.4509	-1.14528	0.895280862252555	0.044586	-1.67679	-0.175853
Trial1	2	1	noBlindfold	counterclockwise	practice	Free	1	0.5	-0.25	10.1022	0.49875	-1.45085	-1.14528	0.895280876219212	-0.147672	-1.5583	-0.114904
Trial1	2	1	noBlindfold	counterclockwise	practice	Free	1	0.5	-0.25	10.12219	0.49874	-1.45079	-1.14528	0.895280890172704	-0.202282	-1.456737	-0.02456
Trial1	2	1	noBlindfold	counterclockwise	practice	Free	1	0.5	-0.25	10.1422	0.49872	-1.45072	-1.14527	0.895270905012044	-0.217081	-1.372101	0.125933
Trial1	2	1	noBlindfold	counterclockwise	practice	Free	1	0.5	-0.25	10.1622	0.49871	-1.4507	-1.14527	0.895270919341975	-0.144545	-1.342478	0.109894
Trial1	2	1	noBlindfold	counterclockwise	practice	Free	1	0.5	-0.25	10.18219	0.4987	-1.45069	-1.14527	0.895270933826518	-0.063802	-1.367869	0.026522
Trial1	2	1	noBlindfold	counterclockwise	practice	Free	1	0.5	-0.25	10.20219	0.4987	-1.4507	-1.14528	0.895280947396283	0.04967	-1.473664	-0.101062
Trial1	2	1	noBlindfold	counterclockwise	practice	Free	1	0.5	-0.25	10.2222	0.49871	-1.45072	-1.1453	0.895300840842592	0.115587	-1.520214	-0.166695
Trial1	2	1	noBlindfold	counterclockwise	practice	Free	1	0.5	-0.25	10.2422	0.49873	-1.45078	-1.14531	0.895310945074435	0.269617	-1.668327	-0.202187
Trial1	2	1	noBlindfold	counterclockwise	practice	Free	1	0.5	-0.25	10.26219	0.49874	-1.4508	-1.14532	0.895320944454328	0.249973	-1.672558	-0.240934
Trial1	2	1	noBlindfold	counterclockwise	practice	Free	1	0.5	-0.25	10.2822	0.49875	-1.45083	-1.14534	0.895340838433412	0.224656	-1.72334	-0.311727
Trial1	2	1	noBlindfold	counterclockwise	practice	Free	1	0.5	-0.25	10.3022	0.49877	-1.45084	-1.14536	0.895360837838257	0.197376	-1.693717	-0.320632
Trial1	2	1	noBlindfold	counterclockwise	practice	Free	1	0.5	-0.25	10.32219	0.49878	-1.45085	-1.14539	0.895390864851183	0.175998	-1.647168	-0.334654
Trial1	2	1	noBlindfold	counterclockwise	practice	Free	1	0.5	-0.25	10.34219	0.4988	-1.45085	-1.14541	0.89541086497035	0.210752	-1.799512	-0.386764
Trial1	2	1	noBlindfold	counterclockwise	practice	Free	1	0.5	-0.25	10.3622	0.49881	-1.45088	-1.14543	0.895430759579961	0.191477	-1.854526	-0.366939
Trial1	2	1	noBlindfold	counterclockwise	practice	Free	1	0.5	-0.25	10.3822	0.49882	-1.45091	-1.14545	0.895450773510664	0.2083	-1.875685	-0.353035
Trial1	2	1	noBlindfold	counterclockwise	practice	Free	1	0.5	-0.25	10.40219	0.49883	-1.45092	-1.14547	0.895470787475391	0.212462	-1.812208	-0.285286
Trial1	2	1	noBlindfold	counterclockwise	practice	Free	1	0.5	-0.25	10.4222	0.49884	-1.45091	-1.14551	0.895510709603815	0.1884	-1.672558	-0.31219
Trial1	2	1	noBlindfold	counterclockwise	practice	Free	1	0.5	-0.25	10.4422	0.49886	-1.45083	-1.14557	0.895570765318252	0.243543	-1.626009	-0.413333
Trial1	2	1	noBlindfold	counterclockwise	practice	Free	1	0.5	-0.25	10.4622	0.49889	-1.45081	-1.14565	0.895650717028073	0.256212	-1.617545	-0.404535
Trial1	2	1	noBlindfold	counterclockwise	practice	Free	1	0.5	-0.25	10.48219	0.49895	-1.45082	-1.14575	0.895750661176843	0.236348	-1.651399	-0.375709
Trial1	2	1	noBlindfold	counterclockwise	practice	Free	1	0.5	-0.25	10.5022	0.49902	-1.45082	-1.14587	0.89587050635819	0.293998	-1.655631	-0.371584
Trial1	2	1	noBlindfold	counterclockwise	practice	Free	1	0.5	-0.25	10.5222	0.49909	-1.45082	-1.14633	0.896330460923281	0.255079	-1.613313	-0.451834
Trial1	2	1	noBlindfold	counterclockwise	practice	Free	1	0.5	-0.25	10.54219	0.49935	-1.45081	-1.14675	0.896750208883373	0.250742	-1.617545	-0.509481
Trial1	2	1	noBlindfold	counterclockwise	practice	Free	1	0.5	-0.25	10.56219	0.49958	-1.45082	-1.14727	0.897270062504293	0.264297	-1.634472	-0.525002
Trial1	2	1	noBlindfold	counterclockwise	practice	Free	1	0.5	-0.25	10.5822	0.49985	-1.45082	-1.14798	0.897979987278981	0.312725	-1.681022	-0.580563
Trial1	2	1	noBlindfold	counterclockwise	practice	Free	1	0.5	-0.25	10.6022	0.50023	-1.45085	-1.14879	0.898790031301321	0.297019	-1.782585	-0.547963
Trial1	2	1	noBlindfold	counterclockwise	practice	Free	1	0.5	-0.25	10.62219	0.50071	-1.45088	-1.15051	0.900510352613312	0.342574	-1.846062	-0.522978
Trial1	2	1	noBlindfold	counterclockwise	practice	Free	1	0.5	-0.25	10.6422	0.50186	-1.45095	-1.15124	0.901241910588108	0.267141	-1.867221	-0.314055
Trial1	2	1	noBlindfold	counterclockwise	practice	Free	1	0.5	-0.25	10.6622	0.50242	-1.45093	-1.15167	0.901673226641231	0.182291	-1.76989	-0.122037
Trial1	2	1	noBlindfold	counterclockwise	practice	Free	1	0.5	-0.25	10.68219	0.50281	-1.4509	-1.15185	0.901854362839975	0.041135	-1.748731	-0.081369
Trial1	2	1	noBlindfold	counterclockwise	practice	Free	1	0.5	-0.25	10.70219	0.50296	-1.45086	-1.15184	0.901844829240045	-0.082789	-1.60485	0.032051
Trial1	2	1	noBlindfold	counterclockwise	practice	Free	1	0.5	-0.25	10.7222	0.50295	-1.45083	-1.15183	0.901834902111065	-0.132146	-1.621777	0.083081
Trial1	2	1	noBlindfold	counterclockwise	practice	Free	1	0.5	-0.25	10.7422	0.50294	-1.45079	-1.15183	0.901834869411007	-0.17201	-1.541373	0.097292
Trial1	2	1	noBlindfold	counterclockwise	practice	Free	1	0.5	-0.25	10.76219	0.50293	-1.45078	-1.15183	0.901834836822134	-0.132936	-1.549836	0.04948
Trial1	2	1	noBlindfold	counterclockwise	practice	Free	1	0.5	-0.25	10.7822	0.50293	-1.45078	-1.15183	0.901834836822134	-0.011335	-1.579459	-0.030422
Trial1	2	1	noBlindfold	counterclockwise	practice	Free	1	0.5	-0.25	10.8022	0.50293	-1.45079	-1.15184	0.901844731140948	0.104037	-1.626009	-0.085478
Trial1	2	1	noBlindfold	counterclockwise	practice	Free	1	0.5	-0.25	10.82219	0.50293	-1.4508	-1.15191	0.901914706624636	0.195351	-1.63024	-0.231911
Trial1	2	1	noBlindfold	counterclockwise	practice	Free	1	0.5	-0.25	10.84219	0.50298	-1.45085	-1.15207	0.902074967671516	0.388586	-1.833367	-0.520037
Trial1	2	1	noBlindfold	counterclockwise	practice	Free	1	0.5	-0.25	10.8622	0.5031	-1.4509	-1.15235	0.902355273981496	0.485236	-1.939162	-0.563785
Trial1	2	1	noBlindfold	counterclockwise	practice	Free	1	0.5	-0.25	10.8822	0.50333	-1.45096	-1.15264	0.902646127517361	0.47752	-2.019566	-0.391652
Trial1	2	1	noBlindfold	counterclockwise	practice	Free	1	0.5	-0.25	10.90219	0.50366	-1.45101	-1.15291	0.902917411962511	0.369444	-2.002639	-0.314894
Trial1	2	1	noBlindfold	counterclockwise	practice	Free	1	0.5	-0.25	10.9222	0.50395	-1.45101	-1.15315	0.903158600206625	0.263441	-2.002639	-0.26749
Trial1	2	1	noBlindfold	counterclockwise	practice	Free	1	0.5	-0.25	10.9422	0.50421	-1.45096	-1.15315	0.903159774729183	0.136437	-1.803744	-0.112081
Trial1	2	1	noBlindfold	counterclockwise	practice	Free	1	0.5	-0.25	10.9622	0.50421	-1.45092	-1.15315	0.903159774729183	0.0089173	-1.748731	-0.011551
Trial1	2	1	noBlindfold	counterclockwise	practice	Free	1	0.5	-0.25	10.98219	0.50421	-1.45088	-1.15315	0.903159774729183	-0.110599	-1.613313	0.038992
Trial1	2	1	noBlindfold	counterclockwise	practice	Free	1	0.5	-0.25	11.0022	0.5042	-1.45083	-1.15315	0.903159728107321	-0.132169	-1.51175	0.029048
Trial1	2	1	noBlindfold	counterclockwise	practice	Free	1	0.5	-0.25	11.0222	0.5042	-1.45079	-1.15316	0.90316986078737	-0.078305	-1.592154	-0.038747
Trial1	2	1	noBlindfold	counterclockwise	practice	Free	1	0.5	-0.25	11.04219	0.5042	-1.45082	-1.15317	0.90317975505142	0.192388	-1.744499	-0.209136
Trial1	2	1	noBlindfold	counterclockwise	practice	Free	1	0.5	-0.25	11.06219	0.50421	-1.45086	-1.15319	0.903199828615325	0.349423	-1.930698	-0.28646
Trial1	2	1	noBlindfold	counterclockwise	practice	Free	1	0.5	-0.25	11.0822	0.50424	-1.45093	-1.15324	0.903249917002978	0.464701	-2.011102	-0.341426
Trial1	2	1	noBlindfold	counterclockwise	practice	Free	1	0.5	-0.25	11.1022	0.5043	-1.45099	-1.15335	0.903360229675527	0.5169	-2.061884	-0.434873
Trial1	2	1	noBlindfold	counterclockwise	practice	Free	1	0.5	-0.25	11.12219	0.50442	-1.45103	-1.15361	0.903620801117791	0.51768	-2.112666	-0.400619
Trial1	2	1	noBlindfold	counterclockwise	practice	Free	1	0.5	-0.25	11.1422	0.50471	-1.45101	-1.15366	0.903672214363872	0.2228	-1.850294	-0.277294
Trial1	2	1	noBlindfold	counterclockwise	practice	Free	1	0.5	-0.25	11.1622	0.50475	-1.45094	-1.15368	0.903692450588835	0.132202	-1.72334	-0.250565
Trial1	2	1	noBlindfold	counterclockwise	practice	Free	1	0.5	-0.25	11.18219	0.50475	-1.45088	-1.15369	0.903702464030831	0.086306	-1.655631	-0.232672
Trial1	2	1	noBlindfold	counterclockwise	practice	Free	1	0.5	-0.25	11.20219	0.50476	-1.45083	-1.1537	0.903712530160798	0.124734	-1.626009	-0.264874
Trial1	2	1	noBlindfold	counterclockwise	practice	Free	1	0.5	-0.25	11.2222	0.50477	-1.45083	-1.15374	0.90375251751544	0.108715	-1.67679	-0.298312
Trial1	2	1	noBlindfold	counterclockwise	practice	Free	1	0.5	-0.25	11.2422	0.50479	-1.45086	-1.15379	0.90380269032395	0.274285	-1.803744	-0.433823
Trial1	2	1	noBlindfold	counterclockwise	practice	Free	1	0.5	-0.25	11.26219	0.50482	-1.45089	-1.1539	0.903912878326131	0.39168	-1.867221	-0.454917
Trial1	2	1	noBlindfold	counterclockwise	practice	Free	1	0.5	-0.25	11.2822	0.50491	-1.45092	-1.15405	0.904063325809504	0.423846	-1.862989	-0.406213
Trial1	2	1	noBlindfold	counterclockwise	practice	Free	1	0.5	-0.25	11.3022	0.50506	-1.45094	-1.15416	0.904174181497335	0.388857	-1.867221	-0.290665
Trial1	2	1	noBlindfold	counterclockwise	practice	Free	1	0.5	-0.25	11.32219	0.50522	-1.45092	-1.15423	0.904245065624057	0.330487	-1.757194	-0.223114
Trial1	2	1	noBlindfold	counterclockwise	practice	Free	1	0.5	-0.25	11.34219	0.50532	-1.45086	-1.15423	0.904245648176986	0.18862	-1.668327	-0.110891
Trial1	2	1	noBlindfold	counterclockwise	practice	Free	1	0.5	-0.25	11.3622	0.50533	-1.45085	-1.15424	0.904255720903076	0.123771	-1.634472	-0.077529
Trial1	2	1	noBlindfold	counterclockwise	practice	Free	1	0.5	-0.25	11.3822	0.50533	-1.45083	-1.15424	0.904255720903076	0.125524	-1.60485	-0.039497
Trial1	2	1	noBlindfold	counterclockwise	practice	Free	1	0.5	-0.25	11.40219	0.50534	-1.45081	-1.15424	0.904255779630368	0.029023	-1.507518	-0.06312
Trial1	2	1	noBlindfold	counterclockwise	practice	Free	1	0.5	-0.25	11.4222	0.50534	-1.45079	-1.15426	0.904275687234596	0.050598	-1.482127	-0.116317
Trial1	2	1	noBlindfold	counterclockwise	practice	Free	1	0.5	-0.25	11.4422	0.50534	-1.45078	-1.15428	0.904295714046051	0.095801	-1.566763	-0.315133
Trial1	2	1	noBlindfold	counterclockwise	practice	Free	1	0.5	-0.25	11.4622	0.50535	-1.45078	-1.15436	0.904375880473677	0.188948	-1.647168	-0.434788
Trial1	2	1	noBlindfold	counterclockwise	practice	Free	1	0.5	-0.25	11.48219	0.5054	-1.45081	-1.15465	0.904666089514753	0.414916	-1.740267	-0.60411
Trial1	2	1	noBlindfold	counterclockwise	practice	Free	1	0.5	-0.25	11.5022	0.50561	-1.45087	-1.1552	0.905217388402255	0.587329	-1.837599	-0.707234
Trial1	2	1	noBlindfold	counterclockwise	practice	Free	1	0.5	-0.25	11.5222	0.50607	-1.45092	-1.157	0.907020256944825	0.704004	-2.002639	-0.592123
Trial1	2	1	noBlindfold	counterclockwise	practice	Free	1	0.5	-0.25	11.54219	0.50788	-1.45094	-1.15842	0.908454142959882	0.752688	-1.918003	-0.824072
Trial1	2	1	noBlindfold	counterclockwise	practice	Free	1	0.5	-0.25	11.56219	0.50925	-1.45095	-1.16024	0.910287053336922	0.876828	-1.985712	-0.823815
Trial1	2	1	noBlindfold	counterclockwise	practice	Free	1	0.5	-0.25	11.5822	0.51114	-1.45096	-1.16243	0.912497931112956	0.890905	-1.812208	-0.767882
Trial1	2	1	noBlindfold	counterclockwise	practice	Free	1	0.5	-0.25	11.6022	0.51356	-1.45092	-1.16477	0.914870504209121	1.030385	-1.846062	-0.594476
Trial1	2	1	noBlindfold	counterclockwise	practice	Free	1	0.5	-0.25	11.62219	0.51639	-1.45091	-1.16997	0.92011602488764	1.130816	-1.744499	-0.497442
Trial1	2	1	noBlindfold	counterclockwise	practice	Free	1	0.5	-0.25	11.6422	0.52444	-1.4508	-1.173	0.923323492956579	1.401002	-1.655631	-0.522895
Trial1	2	1	noBlindfold	counterclockwise	practice	Free	1	0.5	-0.25	11.6622	0.52985	-1.45081	-1.17623	0.926710823351872	1.567306	-1.664095	-0.593914
Trial1	2	1	noBlindfold	counterclockwise	practice	Free	1	0.5	-0.25	11.68219	0.53605	-1.45083	-1.17984	0.930538538384175	1.655009	-1.642936	-0.565023
Trial1	2	1	noBlindfold	counterclockwise	practice	Free	1	0.5	-0.25	11.70219	0.54352	-1.45083	-1.18348	0.934493950731232	1.749706	-1.672558	-0.509978
Trial1	2	1	noBlindfold	counterclockwise	practice	Free	1	0.5	-0.25	11.7222	0.55158	-1.45083	-1.19153	0.942941789436112	1.711827	-1.727572	-0.41414
Trial1	2	1	noBlindfold	counterclockwise	practice	Free	1	0.5	-0.25	11.7422	0.57191	-1.45089	-1.19547	0.948200678139951	1.687683	-1.837599	-0.247093
Trial1	2	1	noBlindfold	counterclockwise	practice	Free	1	0.5	-0.25	11.76219	0.58325	-1.45091	-1.19942	0.953062878124898	1.85184	-1.824903	-0.23951
Trial1	2	1	noBlindfold	counterclockwise	practice	Free	1	0.5	-0.25	11.7822	0.59559	-1.45089	-1.20352	0.958299510200034	1.903932	-1.566763	-0.430172
Trial1	2	1	noBlindfold	counterclockwise	practice	Free	1	0.5	-0.25	11.8022	0.60908	-1.45079	-1.20796	0.964150315028221	1.93983	-1.350942	-0.4195
Trial1	2	1	noBlindfold	counterclockwise	practice	Free	1	0.5	-0.25	11.82219	0.62432	-1.45068	-1.21751	0.9754645181188	2.142354	-1.291696	-0.423438
Trial1	2	1	noBlindfold	counterclockwise	practice	Free	1	0.5	-0.25	11.84219	0.65869	-1.45061	-1.22241	0.985273395886094	2.280519	-1.118193	-0.388533
Trial1	2	1	noBlindfold	counterclockwise	practice	Free	1	0.5	-0.25	11.8622	0.67717	-1.45057	-1.22782	0.993741038054689	2.393682	-1.139352	-0.292198
Trial1	2	1	noBlindfold	counterclockwise	practice	Free	1	0.5	-0.25	11.8822	0.69834	-1.45053	-1.23348	1.00328042917847	2.446442	-0.860053	-0.499867
Trial1	2	1	noBlindfold	counterclockwise	practice	Free	1	0.5	-0.25	11.90219	0.72123	-1.45046	-1.23895	1.01339273248057	2.552703	-0.838894	-0.375374
Trial1	2	1	noBlindfold	counterclockwise	practice	Free	1	0.5	-0.25	11.9222	0.74448	-1.4504	-1.2501	1.02954868326743	2.584543	-0.728867	-0.057315
Trial1	2	1	noBlindfold	counterclockwise	practice	Free	1	0.5	-0.25	11.9422	0.79876	-1.45029	-1.25516	1.04862009768621	2.665188	-0.593445	0.249445
Trial1	2	1	noBlindfold	counterclockwise	practice	Free	1	0.5	-0.25	11.9622	0.82825	-1.45026	-1.25989	1.06189737226402	2.5828	-0.411417	0.423994
Trial1	2	1	noBlindfold	counterclockwise	practice	Free	1	0.5	-0.25	11.98219	0.86045	-1.45021	-1.2639	1.07606562685083	2.501895	-0.330917	0.573424
Trial1	2	1	noBlindfold	counterclockwise	practice	Free	1	0.5	-0.25	12.0022	0.89338	-1.45015	-1.2672	1.09061617429845	2.441638	-0.174273	0.734203
Trial1	2	1	noBlindfold	counterclockwise	practice	Free	1	0.5	-0.25	12.0222	0.92793	-1.45011	-1.27159	1.10759658695445	2.40012	-0.01342	0.692623
Trial1	2	1	noBlindfold	counterclockwise	practice	Free	1	0.5	-0.25	12.04219	1.00268	-1.44999	-1.27275	1.13960726989784	2.105124	-0.114972	0.712043
Trial1	2	1	noBlindfold	counterclockwise	practice	Free	1	0.5	-0.25	12.06219	1.04146	-1.45002	-1.27322	1.15765204950432	2.040828	-0.085329	0.769357
Trial1	2	1	noBlindfold	counterclockwise	practice	Free	1	0.5	-0.25	12.0822	1.08258	-1.45003	-1.27304	1.17728942002921	1.925264	-0.038763	0.712615
Trial1	2	1	noBlindfold	counterclockwise	practice	Free	1	0.5	-0.25	12.1022	1.12356	-1.45003	-1.27216	1.19734620901026	1.770994	-0.089525	0.704635
Trial1	2	1	noBlindfold	counterclockwise	practice	Free	1	0.5	-0.25	12.12219	1.16669	-1.45002	-1.26848	1.21728260491226	1.54484	-0.051436	0.806853
Trial1	2	1	noBlindfold	counterclockwise	practice	Free	1	0.5	-0.25	12.1422	1.25378	-1.44992	-1.26566	1.26481199768896	1.321674	0.126223	0.841753
Trial1	2	1	noBlindfold	counterclockwise	practice	Free	1	0.5	-0.25	12.1622	1.29604	-1.44992	-1.26211	1.28765143813038	1.123723	0.185424	0.859167
Trial1	2	1	noBlindfold	counterclockwise	practice	Free	1	0.5	-0.25	12.18219	1.34121	-1.4499	-1.25779	1.31273574636649	0.895611	0.350391	0.995574
Trial1	2	1	noBlindfold	counterclockwise	practice	Free	1	0.5	-0.25	12.20219	1.38638	-1.44983	-1.25267	1.33828878361648	0.557397	0.536476	0.984775
Trial1	2	1	noBlindfold	counterclockwise	practice	Free	1	0.5	-0.25	12.2222	1.42857	-1.44977	-1.23959	1.35703004140601	0.341619	0.498325	1.05805
Trial1	2	1	noBlindfold	counterclockwise	practice	Free	1	0.5	-0.25	12.2422	1.51654	-1.44976	-1.23251	1.41374662395354	0.293519	0.350002	0.820639
Trial1	2	1	noBlindfold	counterclockwise	practice	Free	1	0.5	-0.25	12.26219	1.5572	-1.44982	-1.22457	1.43786595333671	0.367267	0.252592	0.545015
Trial1	2	1	noBlindfold	counterclockwise	practice	Free	1	0.5	-0.25	12.2822	1.59999	-1.44985	-1.21649	1.46426807700046	0.393149	0.286367	0.518964
Trial1	2	1	noBlindfold	counterclockwise	practice	Free	1	0.5	-0.25	12.3022	1.64115	-1.44986	-1.20784	1.48985929449693	0.332424	0.205885	0.519272
Trial1	2	1	noBlindfold	counterclockwise	practice	Free	1	0.5	-0.25	12.32219	1.68311	-1.44988	-1.19052	1.51139909685929	0.259932	0.277762	0.303884
Trial1	2	1	noBlindfold	counterclockwise	practice	Free	1	0.5	-0.25	12.34219	1.76412	-1.44985	-1.18205	1.57057840110289	0.164055	0.319914	0.141337
Trial1	2	1	noBlindfold	counterclockwise	practice	Free	1	0.5	-0.25	12.3622	1.80313	-1.44986	-1.17368	1.59728911684795	0.198438	0.184427	0.038416
Trial1	2	1	noBlindfold	counterclockwise	practice	Free	1	0.5	-0.25	12.3822	1.84161	-1.44989	-1.16518	1.62402954541587	0.216447	0.184381	0.039831
Trial1	2	1	noBlindfold	counterclockwise	practice	Free	1	0.5	-0.25	12.40219	1.88076	-1.4499	-1.15709	1.65206251575659	0.205285	0.209708	-0.0052992
Trial1	2	1	noBlindfold	counterclockwise	practice	Free	1	0.5	-0.25	12.4222	1.91826	-1.44991	-1.14134	1.67509653229457	0.121326	0.031933	0.016789
Trial1	2	1	noBlindfold	counterclockwise	practice	Free	1	0.5	-0.25	12.4422	1.99159	-1.44997	-1.13347	1.73359745644622	0.049576	0.01075	-0.023693
Trial1	2	1	noBlindfold	counterclockwise	practice	Free	1	0.5	-0.25	12.4622	2.02848	-1.45	-1.12601	1.76171640429662	0.167107	-0.031563	-0.028627
Trial1	2	1	noBlindfold	counterclockwise	practice	Free	1	0.5	-0.25	12.48219	2.06378	-1.45001	-1.11873	1.78888234289083	0.161289	0.023445	-0.056499
Trial1	2	1	noBlindfold	counterclockwise	practice	Free	1	0.5	-0.25	12.5022	2.09857	-1.44999	-1.11142	1.81589395858824	0.12288	0.07845	-0.097735
Trial1	2	1	noBlindfold	counterclockwise	practice	Free	1	0.5	-0.25	12.5222	2.13287	-1.44997	-1.09804	1.83995546637955	0.073914	-0.06968	-0.133834
Trial1	2	1	noBlindfold	counterclockwise	practice	Free	1	0.5	-0.25	12.54219	2.20077	-1.45008	-1.09156	1.89758833813403	-0.075775	-0.150003	-0.127041
Trial1	2	1	noBlindfold	counterclockwise	practice	Free	1	0.5	-0.25	12.56219	2.23322	-1.4501	-1.08554	1.92410470161961	-0.088988	-0.319211	-0.202114
Trial1	2	1	noBlindfold	counterclockwise	practice	Free	1	0.5	-0.25	12.5822	2.26591	-1.45016	-1.07979	1.95115096563724	-0.141674	-0.399504	-0.078422
Trial1	2	1	noBlindfold	counterclockwise	practice	Free	1	0.5	-0.25	12.6022	2.2969	-1.45017	-1.07434	1.97696387025141	-0.13151	-0.128601	-0.239217
Trial1	2	1	noBlindfold	counterclockwise	practice	Free	1	0.5	-0.25	12.62219	2.32727	-1.45011	-1.06376	2.00028027345335	-0.109204	-0.263967	-0.021769
Trial1	2	1	noBlindfold	counterclockwise	practice	Free	1	0.5	-0.25	12.6422	2.38712	-1.45013	-1.05833	2.05295382576639	0.015422	-0.3019	0.056112
Trial1	2	1	noBlindfold	counterclockwise	practice	Free	1	0.5	-0.25	12.6622	2.41664	-1.45017	-1.05343	2.07822249963369	0.142066	-0.420273	0.0152
Trial1	2	1	noBlindfold	counterclockwise	practice	Free	1	0.5	-0.25	12.68219	2.44476	-1.45024	-1.0484	2.10226887335457	0.277741	-0.606437	0.031599
Trial1	2	1	noBlindfold	counterclockwise	practice	Free	1	0.5	-0.25	12.70219	2.47246	-1.4503	-1.04312	2.12594401442693	0.429052	-0.530264	0.219224
Trial1	2	1	noBlindfold	counterclockwise	practice	Free	1	0.5	-0.25	12.7222	2.49985	-1.45032	-1.03233	2.14742647064524	0.486889	-0.708	0.241573
Trial1	2	1	noBlindfold	counterclockwise	practice	Free	1	0.5	-0.25	12.7422	2.55485	-1.45033	-1.02672	2.19674827208815	0.638444	-0.657218	0.289081
Trial1	2	1	noBlindfold	counterclockwise	practice	Free	1	0.5	-0.25	12.76219	2.58179	-1.45031	-1.0208	2.21990587915849	0.577569	-0.619132	0.276652
Trial1	2	1	noBlindfold	counterclockwise	practice	Free	1	0.5	-0.25	12.7822	2.60865	-1.4503	-1.01475	2.2430441949556	0.564882	-0.636059	0.310216
Trial1	2	1	noBlindfold	counterclockwise	practice	Free	1	0.5	-0.25	12.8022	2.63706	-1.4503	-1.0089	2.26780828375774	0.515072	-0.631827	0.365883
Trial1	2	1	noBlindfold	counterclockwise	practice	Free	1	0.5	-0.25	12.82219	2.6629	-1.4503	-0.9966	2.28813196563271	0.412022	-0.576814	0.206417
Trial1	2	1	noBlindfold	counterclockwise	practice	Free	1	0.5	-0.25	12.84219	2.71646	-1.45035	-0.99064	2.33693013846491	0.526416	-0.805331	0.040144
Trial1	2	1	noBlindfold	counterclockwise	practice	Free	1	0.5	-0.25	12.8622	2.74266	-1.45038	-0.98459	2.3599039258949	0.619072	-0.75455	0.11839
Trial1	2	1	noBlindfold	counterclockwise	practice	Free	1	0.5	-0.25	12.8822	2.76874	-1.4504	-0.97883	2.38293414324257	0.485133	-0.894199	0.058683
Trial1	2	1	noBlindfold	counterclockwise	practice	Free	1	0.5	-0.25	12.90219	2.79538	-1.45043	-0.97334	2.40665547886148	0.43567	-0.974603	-0.140183
Trial1	2	1	noBlindfold	counterclockwise	practice	Free	1	0.5	-0.25	12.9222	2.82095	-1.45047	-0.9628301	2.42794864957029	0.292197	-1.118484	-0.11416
Trial1	2	1	noBlindfold	counterclockwise	practice	Free	1	0.5	-0.25	12.9422	2.87245	-1.45052	-0.95811	2.47587143466533	0.297316	-1.126948	0.097656
Trial1	2	1	noBlindfold	counterclockwise	practice	Free	1	0.5	-0.25	12.9622	2.89622	-1.4505	-0.95328	2.49729335169574	0.458426	-0.818027	-0.01165
Trial1	2	1	noBlindfold	counterclockwise	practice	Free	1	0.5	-0.25	12.98219	2.92055	-1.45044	-0.94814	2.51921859310111	0.540015	-0.864576	0.347407
Trial1	2	1	noBlindfold	counterclockwise	practice	Free	1	0.5	-0.25	13.0022	2.94554	-1.45039	-0.9426	2.54172390906346	0.767499	-0.699536	0.50536
Trial1	2	1	noBlindfold	counterclockwise	practice	Free	1	0.5	-0.25	13.0222	2.97063	-1.45037	-0.9304399	2.56261795391107	0.710213	-0.818027	0.724988
Trial1	2	1	noBlindfold	counterclockwise	practice	Free	1	0.5	-0.25	13.04219	3.01967	-1.45047	-0.92406	2.60827410820061	0.723273	-1.160802	0.33537
Trial1	2	1	noBlindfold	counterclockwise	practice	Free	1	0.5	-0.25	13.06219	3.04423	-1.45054	-0.91767	2.63037819661177	0.700782	-1.059239	0.154092
Trial1	2	1	noBlindfold	counterclockwise	practice	Free	1	0.5	-0.25	13.0822	3.06875	-1.45055	-0.91081	2.65238494950896	0.678922	-1.093094	0.346937
Trial1	2	1	noBlindfold	counterclockwise	practice	Free	1	0.5	-0.25	13.1022	3.09469	-1.45052	-0.9044	2.6759402053575	0.680114	-0.99153	0.300242
Trial1	2	1	noBlindfold	counterclockwise	practice	Free	1	0.5	-0.25	13.12219	3.11839	-1.45049	-0.89042	2.69557126226156	0.692928	-1.135412	0.434647
Trial1	2	1	noBlindfold	counterclockwise	practice	Free	1	0.5	-0.25	13.1422	3.16796	-1.4506	-0.88325	2.74208260495844	0.727355	-1.313147	0.230031
Trial1	2	1	noBlindfold	counterclockwise	practice	Free	1	0.5	-0.25	13.1622	3.19307	-1.45064	-0.87637	2.7649529954144	0.614025	-1.262366	0.115496
Trial1	2	1	noBlindfold	counterclockwise	practice	Free	1	0.5	-0.25	13.18219	3.21729	-1.45064	-0.8696001	2.78703583863399	0.65832	-1.224279	0.106
Trial1	2	1	noBlindfold	counterclockwise	practice	Free	1	0.5	-0.25	13.20219	3.2414	-1.45062	-0.86259	2.80901082454708	0.579137	-1.29622	0.27538
Trial1	2	1	noBlindfold	counterclockwise	practice	Free	1	0.5	-0.25	13.2222	3.26611	-1.45063	-0.84903	2.83023011435346	0.6183	-1.347002	0.174814
Trial1	2	1	noBlindfold	counterclockwise	practice	Free	1	0.5	-0.25	13.2422	3.31378	-1.45071	-0.84227	2.87543771473572	0.731041	-1.351233	0.206576
Trial1	2	1	noBlindfold	counterclockwise	practice	Free	1	0.5	-0.25	13.26219	3.33749	-1.45069	-0.8352	2.89720710650261	0.800606	-1.24967	0.308583
Trial1	2	1	noBlindfold	counterclockwise	practice	Free	1	0.5	-0.25	13.2822	3.3619	-1.45066	-0.82816	2.91971569486226	0.804078	-1.270829	0.392871
Trial1	2	1	noBlindfold	counterclockwise	practice	Free	1	0.5	-0.25	13.3022	3.38561	-1.45065	-0.82077	2.94151729957966	0.810296	-1.402015	0.310185
Trial1	2	1	noBlindfold	counterclockwise	practice	Free	1	0.5	-0.25	13.32219	3.4101	-1.45069	-0.80642	2.96281708746462	0.735727	-1.512042	0.280836
Trial1	2	1	noBlindfold	counterclockwise	practice	Free	1	0.5	-0.25	13.34219	3.45752	-1.4508	-0.79916	3.00807268992257	0.645004	-1.630532	0.264065
Trial1	2	1	noBlindfold	counterclockwise	practice	Free	1	0.5	-0.25	13.3622	3.481	-1.4508	-0.79224	3.02991499223371	0.577641	-1.418942	0.015077
Trial1	2	1	noBlindfold	counterclockwise	practice	Free	1	0.5	-0.25	13.3822	3.50492	-1.45077	-0.7853	3.05222711291417	0.34048	-1.55436	0.114856
Trial1	2	1	noBlindfold	counterclockwise	practice	Free	1	0.5	-0.25	13.40219	3.52776	-1.45076	-0.77911	3.07364411351416	0.341279	-1.499346	-0.241181
Trial1	2	1	noBlindfold	counterclockwise	practice	Free	1	0.5	-0.25	13.4222	3.55018	-1.45076	-0.76733	3.09374014709179	0.247732	-1.643228	-0.169345
Trial1	2	1	noBlindfold	counterclockwise	practice	Free	1	0.5	-0.25	13.4422	3.59418	-1.4508	-0.76191	3.1362401702021	0.319349	-1.571287	0.02513
Trial1	2	1	noBlindfold	counterclockwise	practice	Free	1	0.5	-0.25	13.4622	3.61523	-1.4508	-0.75639	3.15611934828685	0.602086	-1.67285	0.090907
Trial1	2	1	noBlindfold	counterclockwise	practice	Free	1	0.5	-0.25	13.48219	3.63672	-1.45082	-0.7510101	3.17647966712451	0.728864	-1.7194	0.213909
Trial1	2	1	noBlindfold	counterclockwise	practice	Free	1	0.5	-0.25	13.5022	3.6575	-1.45085	-0.74567	3.19616905787235	0.870233	-1.804036	0.168687
Trial1	2	1	noBlindfold	counterclockwise	practice	Free	1	0.5	-0.25	13.5222	3.67827	-1.4509	-0.73516	3.21508624174317	0.850648	-1.867513	0.132021
Trial1	2	1	noBlindfold	counterclockwise	practice	Free	1	0.5	-0.25	13.54219	3.72039	-1.45092	-0.73018	3.25599195289545	0.745182	-1.710936	0.04067
Trial1	2	1	noBlindfold	counterclockwise	practice	Free	1	0.5	-0.25	13.56219	3.74102	-1.45088	-0.72638	3.27584314396818	0.623458	-1.791341	0.124112
Trial1	2	1	noBlindfold	counterclockwise	practice	Free	1	0.5	-0.25	13.5822	3.75943	-1.45088	-0.72617	3.29402813458329	0.787841	-1.863281	0.092559
Trial1	2	1	noBlindfold	counterclockwise	practice	Free	1	0.5	-0.25	13.6022	3.77165	-1.45093	-0.72848	3.3064536518445	1.754978	-1.888672	0.992025
Trial1	2	1	noBlindfold	counterclockwise	practice	Free	1	0.5	-0.25	13.62219	3.77878	-1.45091	-0.73357	3.31424774354159	3.155977	-1.541664	2.238641
Trial1	2	1	noBlindfold	counterclockwise	practice	Free	1	0.5	-0.25	13.6422	3.78515	-1.45057	-0.73467	3.32071015129703	3.730576	-0.809563	3.944352
Trial1	2	1	noBlindfold	counterclockwise	practice	Free	1	0.5	-0.25	13.6622	3.78619	-1.45043	-0.73478	3.321754802736	3.224612	-0.809563	3.164103
Trial1	2	1	noBlindfold	counterclockwise	practice	Free	1	0.5	-0.25	13.68219	3.78642	-1.4504	-0.73454	3.32194740319133	2.630254	-1.016921	2.223246
Trial1	2	1	noBlindfold	counterclockwise	practice	Free	1	0.5	-0.25	13.70219	3.78636	-1.45046	-0.73444	3.32187362161192	2.515483	-1.012689	1.455394
Trial1	2	1	noBlindfold	counterclockwise	practice	Free	1	0.5	-0.25	13.7222	3.78634	-1.45052	-0.7344199	3.32185087928086	2.597442	-1.262366	1.400364
Trial1	2	1	noBlindfold	counterclockwise	practice	Free	1	0.5	-0.25	13.7422	3.78634	-1.45076	-0.73435	3.32184068423177	3.076088	-1.804036	2.304561
Trial1	2	1	noBlindfold	counterclockwise	practice	Free	1	0.5	-0.25	13.76219	3.7863	-1.45088	-0.73407	3.32176047545584	3.298116	-1.859049	2.724142
Trial1	2	1	noBlindfold	counterclockwise	practice	Free	1	0.5	-0.25	13.7822	3.78614	-1.45091	-0.73357	3.32152913507966	3.301052	-1.689777	2.764334
Trial1	2	1	noBlindfold	counterclockwise	practice	Free	1	0.5	-0.25	13.8022	3.78585	-1.45086	-0.73286	3.32113900464389	2.986434	-1.622069	2.524864
Trial1	2	1	noBlindfold	counterclockwise	practice	Free	1	0.5	-0.25	13.82219	3.78545	-1.45081	-0.73089	3.32045731918824	2.57963	-1.499346	2.209734
Trial1	2	1	noBlindfold	counterclockwise	practice	Free	1	0.5	-0.25	13.84219	3.78434	-1.45073	-0.72961	3.31917375066317	1.988607	-1.482419	1.79737
Trial1	2	1	noBlindfold	counterclockwise	practice	Free	1	0.5	-0.25	13.8622	3.78361	-1.45074	-0.72801	3.31822050476473	1.779352	-1.541664	2.029594
Trial1	2	1	noBlindfold	counterclockwise	practice	Free	1	0.5	-0.25	13.8822	3.78274	-1.45076	-0.72592	3.31705907617123	1.456525	-1.473956	2.040893
Trial1	2	1	noBlindfold	counterclockwise	practice	Free	1	0.5	-0.25	13.90219	3.78152	-1.45074	-0.72324	3.31546836308901	1.034953	-1.380856	1.909986
Trial1	2	1	noBlindfold	counterclockwise	practice	Free	1	0.5	-0.25	13.9222	3.78	-1.45071	-0.71507	3.31280695571045	0.388483	-1.351233	1.792051
Trial1	2	1	noBlindfold	counterclockwise	practice	Free	1	0.5	-0.25	13.9422	3.77537	-1.4506	-0.70906	3.30738347801331	-1.320241	-1.118484	1.949927
Trial1	2	1	noBlindfold	counterclockwise	practice	Free	1	0.5	-0.25	13.9622	3.77178	-1.45056	-0.70118	3.30274248004717	-1.770514	-1.139643	2.188321
Trial1	2	1	noBlindfold	counterclockwise	practice	Free	1	0.5	-0.25	13.98219	3.76665	-1.45056	-0.69112	3.29629926589232	-1.914941	-1.253902	2.627489
Trial1	2	1	noBlindfold	counterclockwise	practice	Free	1	0.5	-0.25	14.0022	3.75997	-1.4506	-0.67888	3.28806077523132	-1.937894	-1.228511	3.625786
Trial1	2	1	noBlindfold	counterclockwise	practice	Free	1	0.5	-0.25	14.0222	3.75225	-1.4506	-0.64185	3.2757713208132	-1.959676	-0.957676	4.717084
Trial1	2	1	noBlindfold	counterclockwise	practice	Free	1	0.5	-0.25	14.04219	3.7316	-1.45038	-0.61714	3.25238845071249	-1.818516	-0.695304	4.624314
Trial1	2	1	noBlindfold	counterclockwise	practice	Free	1	0.5	-0.25	14.06219	3.71907	-1.45034	-0.58985	3.23695990414605	-1.789339	-0.669914	4.75011
Trial1	2	1	noBlindfold	counterclockwise	practice	Free	1	0.5	-0.25	14.0822	3.70442	-1.4503	-0.55948	3.21933005280713	-1.707858	-0.458278	4.550225
Trial1	2	1	noBlindfold	counterclockwise	practice	Free	1	0.5	-0.25	14.1022	3.68717	-1.45023	-0.52534	3.19904124479659	-1.395245	-0.555514	4.101321
Trial1	2	1	noBlindfold	counterclockwise	practice	Free	1	0.5	-0.25	14.12219	3.66809	-1.45027	-0.4528	3.17457441934699	-1.163629	-1.076012	3.7433
Trial1	2	1	noBlindfold	counterclockwise	practice	Free	1	0.5	-0.25	14.1422	3.62734	-1.45044	-0.41418	3.13164645998125	-0.270783	-0.513174	3.180343
Trial1	2	1	noBlindfold	counterclockwise	practice	Free	1	0.5	-0.25	14.1622	3.60562	-1.45033	-0.37319	3.10806222412647	0.183926	-0.593551	2.925187
Trial1	2	1	noBlindfold	counterclockwise	practice	Free	1	0.5	-0.25	14.18219	3.58256	-1.45029	-0.33268	3.08366867927252	0.28457	-0.513126	2.355449
Trial1	2	1	noBlindfold	counterclockwise	practice	Free	1	0.5	-0.25	14.20219	3.55977	-1.45026	-0.29162	3.06005315886484	0.430036	-0.551126	2.278219
Trial1	2	1	noBlindfold	counterclockwise	practice	Free	1	0.5	-0.25	14.2222	3.53668	-1.45026	-0.20777	3.03697360747276	0.569532	-0.800769	1.839361
Trial1	2	1	noBlindfold	counterclockwise	practice	Free	1	0.5	-0.25	14.2422	3.48884	-1.45043	-0.1654	2.99003693911471	0.616748	-0.906552	1.409971
Trial1	2	1	noBlindfold	counterclockwise	practice	Free	1	0.5	-0.25	14.26219	3.46642	-1.45044	-0.12584	2.96901716723873	0.508541	-0.766903	1.093834
Trial1	2	1	noBlindfold	counterclockwise	practice	Free	1	0.5	-0.25	14.2822	3.44349	-1.45046	-0.084195	2.94815617746245	0.319804	-1.287414	1.011853
Trial1	2	1	noBlindfold	counterclockwise	practice	Free	1	0.5	-0.25	14.3022	3.42008	-1.45053	-0.044076	2.92733182063046	0.334555	-0.78383	1.130947
Trial1	2	1	noBlindfold	counterclockwise	practice	Free	1	0.5	-0.25	14.32219	3.39752	-1.45047	0.03701	2.91169982773476	0.364118	-0.991188	1.28727
Trial1	2	1	noBlindfold	counterclockwise	practice	Free	1	0.5	-0.25	14.34219	3.35194	-1.45052	0.077114	2.87063840592178	0.58817	-1.046202	1.966718
Trial1	2	1	noBlindfold	counterclockwise	practice	Free	1	0.5	-0.25	14.3622	3.32938	-1.45047	0.11996	2.8534646377857	0.771099	-0.707658	2.007353
Trial1	2	1	noBlindfold	counterclockwise	practice	Free	1	0.5	-0.25	14.3822	3.30529	-1.45048	0.15932	2.83499466537993	0.58382	-1.592104	2.10446
Trial1	2	1	noBlindfold	counterclockwise	practice	Free	1	0.5	-0.25	14.40219	3.28316	-1.45063	0.20002	2.8193079693786	0.607568	-0.923479	2.098534
Trial1	2	1	noBlindfold	counterclockwise	practice	Free	1	0.5	-0.25	14.4222	3.26027	-1.45053	0.2822	2.81110796260986	0.84494	-1.071592	1.572139
Trial1	2	1	noBlindfold	counterclockwise	practice	Free	1	0.5	-0.25	14.4422	3.21408	-1.45064	0.32205	2.77371086670944	0.808108	-1.04197	1.069416
Trial1	2	1	noBlindfold	counterclockwise	practice	Free	1	0.5	-0.25	14.4622	3.191	-1.45058	0.36261	2.7598499793511	0.49828	-1.524395	1.112095
Trial1	2	1	noBlindfold	counterclockwise	practice	Free	1	0.5	-0.25	14.48219	3.16889	-1.45064	0.4024	2.74747149407282	0.669903	-1.342428	0.615898
Trial1	2	1	noBlindfold	counterclockwise	practice	Free	1	0.5	-0.25	14.5022	3.14653	-1.45066	0.4392	2.73479770003976	0.522809	-1.304341	0.759582
Trial1	2	1	noBlindfold	counterclockwise	practice	Free	1	0.5	-0.25	14.5222	3.12585	-1.4506	0.51343	2.73457736918829	0.978864	-1.130838	0.293155
Trial1	2	1	noBlindfold	counterclockwise	practice	Free	1	0.5	-0.25	14.54219	3.08415	-1.45077	0.54951	2.70500399743431	1.170352	-1.11391	0.444811
Trial1	2	1	noBlindfold	counterclockwise	practice	Free	1	0.5	-0.25	14.56219	3.06447	-1.4507	0.58352	2.69652781066918	1.223337	-1.875634	0.584803
Trial1	2	1	noBlindfold	counterclockwise	practice	Free	1	0.5	-0.25	14.5822	3.04478	-1.45085	0.61641	2.68822812158698	1.217087	-1.477845	0.677682
Trial1	2	1	noBlindfold	counterclockwise	practice	Free	1	0.5	-0.25	14.6022	3.02575	-1.45076	0.64929	2.68106978964591	1.411336	-1.30011	0.377406
Trial1	2	1	noBlindfold	counterclockwise	practice	Free	1	0.5	-0.25	14.62219	3.00784	-1.45068	0.71066	2.68554066319241	1.257498	-1.342428	0.633017
Trial1	2	1	noBlindfold	counterclockwise	practice	Free	1	0.5	-0.25	14.6422	2.97336	-1.45055	0.74029	2.66424177791347	0.975926	-1.405905	0.725338
Trial1	2	1	noBlindfold	counterclockwise	practice	Free	1	0.5	-0.25	14.6622	2.9567	-1.45062	0.7702	2.66010963357731	0.987707	-1.287414	0.84011
Trial1	2	1	noBlindfold	counterclockwise	practice	Free	1	0.5	-0.25	14.68219	2.9399	-1.45063	0.79866	2.6557107110543	0.867239	-1.262023	0.827926
Trial1	2	1	noBlindfold	counterclockwise	practice	Free	1	0.5	-0.25	14.70219	2.92391	-1.45065	0.82656	2.65222959964336	0.795969	-1.727521	0.927512
Trial1	2	1	noBlindfold	counterclockwise	practice	Free	1	0.5	-0.25	14.7222	2.90823	-1.45074	0.88233	2.66115450172208	0.778493	-1.388977	0.77269
Trial1	2	1	noBlindfold	counterclockwise	practice	Free	1	0.5	-0.25	14.7422	2.8769	-1.45075	0.90772	2.6438551791789	0.560966	-1.634422	0.58161
Trial1	2	1	noBlindfold	counterclockwise	practice	Free	1	0.5	-0.25	14.76219	2.86263	-1.45079	0.93414	2.64276514312816	0.499804	-1.460918	0.582509
Trial1	2	1	noBlindfold	counterclockwise	practice	Free	1	0.5	-0.25	14.7822	2.84822	-1.45078	0.95926	2.64129632583489	0.508897	-1.769839	0.693505
Trial1	2	1	noBlindfold	counterclockwise	practice	Free	1	0.5	-0.25	14.8022	2.83367	-1.45082	0.98386	2.63977777678216	0.577181	-1.689435	0.717329
Trial1	2	1	noBlindfold	counterclockwise	practice	Free	1	0.5	-0.25	14.82219	2.81985	-1.45083	1.03259	2.65080023076924	0.58803	-1.638654	0.924754
Trial1	2	1	noBlindfold	counterclockwise	practice	Free	1	0.5	-0.25	14.84219	2.79246	-1.4508	1.05671	2.6387238822304	0.560541	-1.528627	0.837778
Trial1	2	1	noBlindfold	counterclockwise	practice	Free	1	0.5	-0.25	14.8622	2.77891	-1.45076	1.07966	2.63845164263594	0.684856	-1.524395	0.743717
Trial1	2	1	noBlindfold	counterclockwise	practice	Free	1	0.5	-0.25	14.8822	2.76602	-1.45073	1.10201	2.63870763482962	0.687423	-1.37205	0.403037
Trial1	2	1	noBlindfold	counterclockwise	practice	Free	1	0.5	-0.25	14.90219	2.75346	-1.45072	1.12376	2.63918533431184	0.591675	-1.63019	0.537101
Trial1	2	1	noBlindfold	counterclockwise	practice	Free	1	0.5	-0.25	14.9222	2.74124	-1.45076	1.16581	2.65097619238695	0.720303	-1.308573	0.426277
Trial1	2	1	noBlindfold	counterclockwise	practice	Free	1	0.5	-0.25	14.9422	2.71762	-1.45081	1.18549	2.64167951033566	0.673268	-1.562481	0.419144
Trial1	2	1	noBlindfold	counterclockwise	practice	Free	1	0.5	-0.25	14.9622	2.70657	-1.4508	1.20527	2.6432485210874	0.49441	-1.566713	0.57394
Trial1	2	1	noBlindfold	counterclockwise	practice	Free	1	0.5	-0.25	14.98219	2.69577	-1.45078	1.22468	2.64501177713432	0.429964	-1.621726	0.715888
Trial1	2	1	noBlindfold	counterclockwise	practice	Free	1	0.5	-0.25	15.0022	2.68454	-1.45077	1.2426	2.64576430706772	0.679831	-1.638654	0.706321
Trial1	2	1	noBlindfold	counterclockwise	practice	Free	1	0.5	-0.25	15.0222	2.67448	-1.45078	1.27944	2.65848633440225	0.706143	-1.554018	0.923859
Trial1	2	1	noBlindfold	counterclockwise	practice	Free	1	0.5	-0.25	15.04219	2.65377	-1.45073	1.29802	2.6523747938393	0.74172	-1.388977	1.314755
Trial1	2	1	noBlindfold	counterclockwise	practice	Free	1	0.5	-0.25	15.06219	2.64363	-1.4507	1.31588	2.65464304296186	0.788449	-1.405905	1.095318
Trial1	2	1	noBlindfold	counterclockwise	practice	Free	1	0.5	-0.25	15.0822	2.63328	-1.4507	1.33348	2.65674455279941	0.744582	-1.532859	0.882695
Trial1	2	1	noBlindfold	counterclockwise	practice	Free	1	0.5	-0.25	15.1022	2.62369	-1.45075	1.35147	2.65984320995137	0.546113	-1.460918	0.825253
Trial1	2	1	noBlindfold	counterclockwise	practice	Free	1	0.5	-0.25	15.12219	2.61328	-1.45076	1.38757	2.67349736957675	0.312681	-1.592104	1.48782
Trial1	2	1	noBlindfold	counterclockwise	practice	Free	1	0.5	-0.25	15.1422	2.59297	-1.45073	1.40591	2.66881283626973	0.502554	-1.460918	1.604134
Trial1	2	1	noBlindfold	counterclockwise	practice	Free	1	0.5	-0.25	15.1622	2.58265	-1.45072	1.42523	2.67279375173119	0.537524	-1.545554	1.646079
Trial1	2	1	noBlindfold	counterclockwise	practice	Free	1	0.5	-0.25	15.18219	2.57178	-1.45075	1.44394	2.67613633505912	0.437357	-1.554018	2.09262
Trial1	2	1	noBlindfold	counterclockwise	practice	Free	1	0.5	-0.25	15.20219	2.56126	-1.45079	1.46385	2.6806852926961	0.258368	-1.862939	2.093217
Trial1	2	1	noBlindfold	counterclockwise	practice	Free	1	0.5	-0.25	15.2222	2.55005	-1.45085	1.50556	2.69901754765436	0.244618	-1.744449	2.09957
Trial1	2	1	noBlindfold	counterclockwise	practice	Free	1	0.5	-0.25	15.2422	2.52659	-1.45094	1.52642	2.69494610512502	0.205593	-2.044906	1.523991
Trial1	2	1	noBlindfold	counterclockwise	practice	Free	1	0.5	-0.25	15.26219	2.51486	-1.451	1.54824	2.70061636860624	0.056054	-2.036443	1.526682
Trial1	2	1	noBlindfold	counterclockwise	practice	Free	1	0.5	-0.25	15.2822	2.50258	-1.45102	1.5698	2.70591907529464	-0.084025	-1.964502	1.712724
Trial1	2	1	noBlindfold	counterclockwise	practice	Free	1	0.5	-0.25	15.3022	2.49083	-1.45104	1.59156	2.71196362171704	0.054292	-2.070297	1.438976
Trial1	2	1	noBlindfold	counterclockwise	practice	Free	1	0.5	-0.25	15.32219	2.47822	-1.45106	1.63632	2.73341505919833	0.212755	-2.133774	1.399312
Trial1	2	1	noBlindfold	counterclockwise	practice	Free	1	0.5	-0.25	15.34219	2.45305	-1.45105	1.6586	2.73077986879694	0.134634	-2.201483	1.450404
Trial1	2	1	noBlindfold	counterclockwise	practice	Free	1	0.5	-0.25	15.3622	2.44052	-1.45109	1.68137	2.73784719912282	0.365651	-2.193019	1.175532
Trial1	2	1	noBlindfold	counterclockwise	practice	Free	1	0.5	-0.25	15.3822	2.42772	-1.4511	1.70311	2.74421997302819	0.406409	-2.286119	1.039421
Trial1	2	1	noBlindfold	counterclockwise	practice	Free	1	0.5	-0.25	15.40219	2.4155	-1.45112	1.72444	2.7509186091408	0.310266	-2.129542	0.802766
Trial1	2	1	noBlindfold	counterclockwise	practice	Free	1	0.5	-0.25	15.4222	2.40352	-1.45109	1.76634	2.77290747487531	0.079945	-1.985661	0.645308
Trial1	2	1	noBlindfold	counterclockwise	practice	Free	1	0.5	-0.25	15.4422	2.37964	-1.45103	1.78666	2.77146724512222	0.201162	-1.998357	0.268647
Trial1	2	1	noBlindfold	counterclockwise	practice	Free	1	0.5	-0.25	15.4622	2.3689	-1.45101	1.80577	2.77830477128115	0.226259	-1.951807	0.205625
Trial1	2	1	noBlindfold	counterclockwise	practice	Free	1	0.5	-0.25	15.48219	2.35783	-1.45101	1.82433	2.78466826024912	0.132515	-2.116847	0.335952
Trial1	2	1	noBlindfold	counterclockwise	practice	Free	1	0.5	-0.25	15.5022	2.34741	-1.45102	1.84231	2.79117976991169	0.0012338	-2.00682	0.335954
Trial1	2	1	noBlindfold	counterclockwise	practice	Free	1	0.5	-0.25	15.5222	2.33731	-1.451	1.87722	2.81083135084991	0.139633	-2.150701	0.190294
Trial1	2	1	noBlindfold	counterclockwise	practice	Free	1	0.5	-0.25	15.54219	2.31798	-1.45099	1.89397	2.81098879654602	0.03321	-1.917952	0.766476
Trial1	2	1	noBlindfold	counterclockwise	practice	Free	1	0.5	-0.25	15.56219	2.30828	-1.45099	1.91115	2.81787974757922	-0.101138	-1.972966	0.787331
Trial1	2	1	noBlindfold	counterclockwise	practice	Free	1	0.5	-0.25	15.5822	2.29862	-1.45097	1.92783	2.82453133776552	-0.067231	-1.816389	1.162886
Trial1	2	1	noBlindfold	counterclockwise	practice	Free	1	0.5	-0.25	15.6022	2.28895	-1.45097	1.94456	2.83133100792844	0.157168	-2.138006	1.154088
Trial1	2	1	noBlindfold	counterclockwise	practice	Free	1	0.5	-0.25	15.62219	2.27983	-1.45104	1.97922	2.85258071018138	0.132008	-2.070297	1.217033
Trial1	2	1	noBlindfold	counterclockwise	practice	Free	1	0.5	-0.25	15.6422	2.26034	-1.4511	1.99743	2.85477474083486	0.0026769	-2.252265	1.674301
Trial1	2	1	noBlindfold	counterclockwise	practice	Free	1	0.5	-0.25	15.6622	2.25039	-1.45111	2.01553	2.86295162612785	0.133889	-2.252265	1.776925
Trial1	2	1	noBlindfold	counterclockwise	practice	Free	1	0.5	-0.25	15.68219	2.2399	-1.45112	2.03397	2.87119680073762	0.144532	-2.290351	1.585383
Trial1	2	1	noBlindfold	counterclockwise	practice	Free	1	0.5	-0.25	15.70219	2.22953	-1.45115	2.05272	2.87989480249004	-0.045275	-2.286119	1.70516
Trial1	2	1	noBlindfold	counterclockwise	practice	Free	1	0.5	-0.25	15.7222	2.21898	-1.45117	2.09169	2.9048932593039	-0.128332	-2.374987	1.644038
Trial1	2	1	noBlindfold	counterclockwise	practice	Free	1	0.5	-0.25	15.7422	2.19707	-1.45116	2.11113	2.9077450132188	-0.180827	-2.38345	1.301397
Trial1	2	1	noBlindfold	counterclockwise	practice	Free	1	0.5	-0.25	15.76219	2.18614	-1.45118	2.1312	2.91773578331924	0.017666	-2.548491	1.14796
Trial1	2	1	noBlindfold	counterclockwise	practice	Free	1	0.5	-0.25	15.7822	2.17485	-1.45122	2.15075	2.92723806105192	-0.164038	-2.396146	1.334919
Trial1	2	1	noBlindfold	counterclockwise	practice	Free	1	0.5	-0.25	15.8022	2.16352	-1.45122	2.1704	2.9369433031973	-0.102462	-2.362291	1.306889
Trial1	2	1	noBlindfold	counterclockwise	practice	Free	1	0.5	-0.25	15.82219	2.15281	-1.45122	2.21112	2.96460647333992	-0.035001	-2.616199	1.123184
Trial1	2	1	noBlindfold	counterclockwise	practice	Free	1	0.5	-0.25	15.84219	2.12991	-1.45118	2.23094	2.96844578526204	-0.105977	-2.319973	1.04958
Trial1	2	1	noBlindfold	counterclockwise	practice	Free	1	0.5	-0.25	15.8622	2.11877	-1.45114	2.25013	2.97843355089576	-0.234623	-2.214178	1.078465
Trial1	2	1	noBlindfold	counterclockwise	practice	Free	1	0.5	-0.25	15.8822	2.10798	-1.45113	2.27036	2.98961773745148	-0.169135	-2.252265	0.734671
Trial1	2	1	noBlindfold	counterclockwise	practice	Free	1	0.5	-0.25	15.90219	2.09661	-1.45115	2.28972	2.99989027941996	-0.125334	-2.298814	0.711109
Trial1	2	1	noBlindfold	counterclockwise	practice	Free	1	0.5	-0.25	15.9222	2.08573	-1.45118	2.32815	3.02678004998248	-0.159889	-2.556954	0.754317
Trial1	2	1	noBlindfold	counterclockwise	practice	Free	1	0.5	-0.25	15.9422	2.06413	-1.45119	2.3467	3.03139464857298	-0.197821	-2.468086	0.694459
Trial1	2	1	noBlindfold	counterclockwise	practice	Free	1	0.5	-0.25	15.9622	2.05371	-1.4512	2.3655	3.04217928862795	-0.19256	-2.421537	0.639604
Trial1	2	1	noBlindfold	counterclockwise	practice	Free	1	0.5	-0.25	15.98219	2.04345	-1.45119	2.38353	3.05249373564124	-0.171905	-2.366523	0.757198
Trial1	2	1	noBlindfold	counterclockwise	practice	Free	1	0.5	-0.25	16.0022	2.03301	-1.4512	2.40145	3.06272857921966	-0.313326	-2.451159	0.82708
Trial1	2	1	noBlindfold	counterclockwise	practice	Free	1	0.5	-0.25	16.0222	2.02293	-1.45119	2.42438	3.07760040095212	-0.152981	-2.315742	0.941266
Trial1	2	1	noBlindfold	counterclockwise	practice	Free	1	0.5	-0.25	16.04219	2.0103	-1.4513	2.42579	3.07259798186345	-2.339404	-1.291646	5.801231
Trial1	2	1	noBlindfold	counterclockwise	practice	Free	1	0.5	-0.25	16.06219	2.00955	-1.4508	2.42607	3.07247327062058	-1.221219	-1.757099	8.410557
Trial1	2	1	noBlindfold	counterclockwise	practice	Free	1	0.5	-0.25	16.0822	2.00939	-1.45093	2.42613	3.07244688813673	0.133241	-1.964457	9.695661
Trial1	2	1	noBlindfold	counterclockwise	practice	Free	1	0.5	-0.25	16.1022	2.00937	-1.45092	2.42614	3.0724458885952	-0.108892	-1.875589	10.19181
Trial1	2	1	noBlindfold	counterclockwise	practice	Free	1	0.5	-0.25	16.12219	2.00936	-1.45106	2.42614	3.07244096933506	0.401876	-3.09858	9.567967
Trial1	2	1	noBlindfold	counterclockwise	practice	Free	1	0.5	-0.25	16.1422	2.00936	-1.45126	2.42614	3.07244096933506	-0.407746	-3.140898	6.228324
Trial1	2	1	noBlindfold	counterclockwise	practice	Free	1	0.5	-0.25	16.1622	2.00936	-1.45139	2.42614	3.07244096933506	-0.161594	-2.552677	4.935064
Trial1	2	1	noBlindfold	counterclockwise	practice	Free	1	0.5	-0.25	16.18219	2.00936	-1.45132	2.42614	3.07244096933506	-0.16583	-2.743108	4.241517
Trial1	2	1	noBlindfold	counterclockwise	practice	Free	1	0.5	-0.25	16.20219	2.00936	-1.45138	2.42614	3.07244096933506	-0.376905	-2.925076	3.783092
Trial1	2	1	noBlindfold	counterclockwise	practice	Free	1	0.5	-0.25	16.2222	2.00936	-1.45139	2.42614	3.07244096933506	-0.600505	-2.637313	3.595979
Trial1	2	1	noBlindfold	counterclockwise	practice	Free	1	0.5	-0.25	16.2422	2.00936	-1.4514	2.42614	3.07244096933506	-0.446573	-2.548446	4.461552
Trial1	2	1	noBlindfold	counterclockwise	practice	Free	1	0.5	-0.25	16.26219	2.00936	-1.45135	2.42614	3.07244096933506	-0.47192	-2.785426	5.078634
Trial1	2	1	noBlindfold	counterclockwise	practice	Free	1	0.5	-0.25	16.2822	2.00936	-1.45135	2.42614	3.07244096933506	-0.543217	-2.62885	4.860321
Trial1	2	1	noBlindfold	counterclockwise	practice	Free	1	0.5	-0.25	16.3022	2.00936	-1.45134	2.42614	3.07244096933506	-0.645545	-2.789658	4.30661
Trial1	2	1	noBlindfold	counterclockwise	practice	Free	1	0.5	-0.25	16.32219	2.00936	-1.4514	2.42606	3.07237119381257	-0.890757	-3.153593	3.170764
Trial1	2	1	noBlindfold	counterclockwise	practice	Free	1	0.5	-0.25	16.34219	2.0092	-1.4516	2.4254	3.0717177914283	-2.594427	-3.255156	0.089735
Trial1	2	1	noBlindfold	counterclockwise	practice	Free	1	0.5	-0.25	16.3622	2.00798	-1.45165	2.42344	3.06941123526723	-3.63281	-3.344024	-1.308392
Trial1	2	1	noBlindfold	counterclockwise	practice	Free	1	0.5	-0.25	16.3822	2.00457	-1.45169	2.41959	3.06438275277207	-3.666799	-3.619091	-2.554056
Trial1	2	1	noBlindfold	counterclockwise	practice	Free	1	0.5	-0.25	16.40219	1.99841	-1.4518	2.4128	3.05544378441512	-3.800719	-3.902622	-4.023736
Trial1	2	1	noBlindfold	counterclockwise	practice	Free	1	0.5	-0.25	16.4222	1.98977	-1.45194	2.38817	3.02974510981888	-4.622981	-4.097284	-4.764808
Trial1	2	1	noBlindfold	counterclockwise	practice	Free	1	0.5	-0.25	16.4422	1.96142	-1.45186	2.37124	3.00110766316104	-5.069704	-3.788363	-4.273972
Trial1	2	1	noBlindfold	counterclockwise	practice	Free	1	0.5	-0.25	16.4622	1.9418	-1.45181	2.3516	2.97440909085476	-4.492353	-3.225534	-3.153535
Trial1	2	1	noBlindfold	counterclockwise	practice	Free	1	0.5	-0.25	16.48219	1.91904	-1.45164	2.33121	2.9455591928961	-4.051647	-3.035103	-2.252073
Trial1	2	1	noBlindfold	counterclockwise	practice	Free	1	0.5	-0.25	16.5022	1.89269	-1.45156	2.30993	2.91424564101134	-3.991073	-2.916612	-1.925103
Trial1	2	1	noBlindfold	counterclockwise	practice	Free	1	0.5	-0.25	16.5222	1.86445	-1.45147	2.26532	2.86156578810068	-4.013918	-2.671168	-1.422924
Trial1	2	1	noBlindfold	counterclockwise	practice	Free	1	0.5	-0.25	16.54219	1.79935	-1.45139	2.24344	2.81168148478911	-3.351597	-2.616154	-0.531234
Trial1	2	1	noBlindfold	counterclockwise	practice	Free	1	0.5	-0.25	16.56219	1.76409	-1.45134	2.22137	2.77589503936414	-3.382685	-2.544214	-0.180621
Trial1	2	1	noBlindfold	counterclockwise	practice	Free	1	0.5	-0.25	16.5822	1.72572	-1.45126	2.20057	2.74001502082162	-3.535252	-2.218365	0.035647
Trial1	2	1	noBlindfold	counterclockwise	practice	Free	1	0.5	-0.25	16.6022	1.68643	-1.45113	2.18062	2.7047235454411	-3.334982	-2.167584	0.336506
Trial1	2	1	noBlindfold	counterclockwise	practice	Free	1	0.5	-0.25	16.62219	1.64517	-1.45107	2.14369	2.65351966396546	-2.965634	-1.985616	0.70811
Trial1	2	1	noBlindfold	counterclockwise	practice	Free	1	0.5	-0.25	16.6422	1.55552	-1.45096	2.12754	2.60131090807146	-2.676191	-1.748635	1.181156
Trial1	2	1	noBlindfold	counterclockwise	practice	Free	1	0.5	-0.25	16.6622	1.51144	-1.45088	2.1122	2.56963030309291	-2.766694	-1.604754	0.918131
Trial1	2	1	noBlindfold	counterclockwise	practice	Free	1	0.5	-0.25	16.68219	1.46466	-1.45085	2.09855	2.53894791070956	-2.614412	-1.892517	0.977693
Trial1	2	1	noBlindfold	counterclockwise	practice	Free	1	0.5	-0.25	16.70219	1.41519	-1.45088	2.08629	2.50914788683028	-2.612393	-1.579363	1.234017
Trial1	2	1	noBlindfold	counterclockwise	practice	Free	1	0.5	-0.25	16.7222	1.36443	-1.45084	2.06573	2.47180988630437	-2.784444	-2.006775	1.302738
Trial1	2	1	noBlindfold	counterclockwise	practice	Free	1	0.5	-0.25	16.7422	1.2618	-1.45093	2.0577	2.43018889197074	-3.2277	-1.896748	1.273078
Trial1	2	1	noBlindfold	counterclockwise	practice	Free	1	0.5	-0.25	16.76219	1.20815	-1.45097	2.05076	2.40727505343937	-2.904642	-2.057557	1.28471
Trial1	2	1	noBlindfold	counterclockwise	practice	Free	1	0.5	-0.25	16.7822	1.15163	-1.45101	2.04455	2.38528425879801	-2.374292	-2.087179	1.238304
Trial1	2	1	noBlindfold	counterclockwise	practice	Free	1	0.5	-0.25	16.8022	1.09622	-1.45108	2.03385	2.36039168851285	-2.411747	-2.514591	1.498937
Trial1	2	1	noBlindfold	counterclockwise	practice	Free	1	0.5	-0.25	16.82219	1.04178	-1.4512	2.00746	2.32156234986807	-2.936129	-2.116802	2.65727
Trial1	2	1	noBlindfold	counterclockwise	practice	Free	1	0.5	-0.25	16.84219	0.93099	-1.45107	1.99498	2.28597626044571	-2.608632	-1.824808	2.98462
Trial1	2	1	noBlindfold	counterclockwise	practice	Free	1	0.5	-0.25	16.8622	0.87401	-1.4509	1.98288	2.26398675910534	-2.289271	-1.613218	3.339822
Trial1	2	1	noBlindfold	counterclockwise	practice	Free	1	0.5	-0.25	16.8822	0.8185	-1.45086	1.97198	2.24469102126244	-1.857454	-2.04063	3.381682
Trial1	2	1	noBlindfold	counterclockwise	practice	Free	1	0.5	-0.25	16.90219	0.76316	-1.4509	1.96193	2.22752938021122	-1.492114	-1.427019	3.518557
Trial1	2	1	noBlindfold	counterclockwise	practice	Free	1	0.5	-0.25	16.9222	0.70821	-1.45081	1.94399	2.20384742805843	-1.747163	-1.867126	3.566184
Trial1	2	1	noBlindfold	counterclockwise	practice	Free	1	0.5	-0.25	16.9422	0.59728	-1.45079	1.93632	2.18848322733545	-1.73348	-1.78249	3.212902
Trial1	2	1	noBlindfold	counterclockwise	practice	Free	1	0.5	-0.25	16.9622	0.54279	-1.45086	1.92922	2.17964002139699	-1.46388	-1.892517	2.948995
Trial1	2	1	noBlindfold	counterclockwise	practice	Free	1	0.5	-0.25	16.98219	0.48692	-1.45091	1.92313	2.17316939909945	-1.11007	-1.888285	2.786871
Trial1	2	1	noBlindfold	counterclockwise	practice	Free	1	0.5	-0.25	17.0022	0.43322	-1.45097	1.91768	2.16870843124293	-0.857307	-2.154888	2.685501
Trial1	2	1	noBlindfold	counterclockwise	practice	Free	1	0.5	-0.25	17.0222	0.37865	-1.45104	1.90934	2.16274713255772	-0.921646	-2.032166	2.741552
Trial1	2	1	noBlindfold	counterclockwise	practice	Free	1	0.5	-0.25	17.04219	0.27488	-1.45104	1.90613	2.16785052996708	-0.949235	-2.044861	2.887664
Trial1	2	1	noBlindfold	counterclockwise	practice	Free	1	0.5	-0.25	17.06219	0.22244	-1.45103	1.90362	2.17143240181027	-1.000811	-2.015239	2.974369
Trial1	2	1	noBlindfold	counterclockwise	practice	Free	1	0.5	-0.25	17.0822	0.17059	-1.45102	1.90184	2.17690748822842	-0.923703	-2.006775	3.249347
Trial1	2	1	noBlindfold	counterclockwise	practice	Free	1	0.5	-0.25	17.1022	0.12093	-1.451	1.90067	2.18382124314621	-0.781667	-1.972921	3.465146
Trial1	2	1	noBlindfold	counterclockwise	practice	Free	1	0.5	-0.25	17.12219	0.072008	-1.45101	1.90007	2.19225408007639	-0.721935	-2.011007	3.525222
Trial1	2	1	noBlindfold	counterclockwise	practice	Free	1	0.5	-0.25	17.1422	-0.024046	-1.45099	1.90061	2.21353731698297	-1.020907	-1.951762	3.715626
Trial1	2	1	noBlindfold	counterclockwise	practice	Free	1	0.5	-0.25	17.1622	-0.07162	-1.45099	1.90173	2.22636288163532	-0.909632	-2.015239	3.545418
Trial1	2	1	noBlindfold	counterclockwise	practice	Free	1	0.5	-0.25	17.18219	-0.12043	-1.45101	1.90337	2.24096761244722	-1.08754	-2.429955	3.520138
Trial1	2	1	noBlindfold	counterclockwise	practice	Free	1	0.5	-0.25	17.20219	-0.16749	-1.45106	1.90553	2.25651332466671	-0.957455	-2.366478	3.411372
Trial1	2	1	noBlindfold	counterclockwise	practice	Free	1	0.5	-0.25	17.2222	-0.21413	-1.45113	1.91144	2.27635774728393	-0.850024	-2.226829	3.367743
Trial1	2	1	noBlindfold	counterclockwise	practice	Free	1	0.5	-0.25	17.2422	-0.30735	-1.45119	1.91508	2.31071096969528	-0.978682	-2.671168	3.607513
Trial1	2	1	noBlindfold	counterclockwise	practice	Free	1	0.5	-0.25	17.26219	-0.35264	-1.45123	1.91933	2.33087711914914	-0.901893	-2.379174	3.64108
Trial1	2	1	noBlindfold	counterclockwise	practice	Free	1	0.5	-0.25	17.2822	-0.39889	-1.45125	1.9239	2.35241237725307	-0.518818	-2.46381	3.758086
Trial1	2	1	noBlindfold	counterclockwise	practice	Free	1	0.5	-0.25	17.3022	-0.44328	-1.45126	1.92889	2.37430806084998	-0.483481	-2.62885	3.716425
Trial1	2	1	noBlindfold	counterclockwise	practice	Free	1	0.5	-0.25	17.32219	-0.4871	-1.45128	1.94044	2.40258060191927	-0.39177	-2.446882	3.964822
Trial1	2	1	noBlindfold	counterclockwise	practice	Free	1	0.5	-0.25	17.34219	-0.5757	-1.45132	1.94665	2.44589488823726	-0.543119	-2.696559	3.793719
Trial1	2	1	noBlindfold	counterclockwise	practice	Free	1	0.5	-0.25	17.3622	-0.61796	-1.45133	1.95321	2.47062102932634	-0.424754	-2.510359	3.570793
Trial1	2	1	noBlindfold	counterclockwise	practice	Free	1	0.5	-0.25	17.3822	-0.65964	-1.45132	1.9601	2.49585787841874	-0.186891	-2.658472	3.342186
Trial1	2	1	noBlindfold	counterclockwise	practice	Free	1	0.5	-0.25	17.40219	-0.70064	-1.45135	1.96728	2.52148115138468	-0.183976	-2.827744	3.165964
Trial1	2	1	noBlindfold	counterclockwise	practice	Free	1	0.5	-0.25	17.4222	-0.7409	-1.45141	1.98268	2.55434777941739	-0.190064	-2.971626	3.093826
Trial1	2	1	noBlindfold	counterclockwise	practice	Free	1	0.5	-0.25	17.4422	-0.82035	-1.45153	1.99058	2.60067734810988	0.160776	-3.140898	3.4445
Trial1	2	1	noBlindfold	counterclockwise	practice	Free	1	0.5	-0.25	17.4622	-0.85819	-1.45157	1.99892	2.62722688019108	0.061895	-3.187447	3.483992
Trial1	2	1	noBlindfold	counterclockwise	practice	Free	1	0.5	-0.25	17.48219	-0.89626	-1.45159	2.00719	2.65413803314802	-0.017636	-3.204375	3.434432
Trial1	2	1	noBlindfold	counterclockwise	practice	Free	1	0.5	-0.25	17.5022	-0.93246	-1.45159	2.01591	2.68072550455779	-0.211454	-3.250924	3.306769
Trial1	2	1	noBlindfold	counterclockwise	practice	Free	1	0.5	-0.25	17.5222	-0.96905	-1.4516	2.03325	2.71502096915014	-0.202226	-3.238229	3.015405
Trial1	2	1	noBlindfold	counterclockwise	practice	Free	1	0.5	-0.25	17.54219	-1.03777	-1.45172	2.04201	2.76008094626605	0.279911	-3.538687	2.745279
Trial1	2	1	noBlindfold	counterclockwise	practice	Free	1	0.5	-0.25	17.56219	-1.07071	-1.45179	2.05104	2.78602126805478	0.311455	-3.631786	2.705788
Trial1	2	1	noBlindfold	counterclockwise	practice	Free	1	0.5	-0.25	17.5822	-1.10259	-1.45184	2.05977	2.81128643907765	0.318607	-3.720654	2.585076
Trial1	2	1	noBlindfold	counterclockwise	practice	Free	1	0.5	-0.25	17.6022	-1.1343	-1.45187	2.06841	2.83654052152448	0.436592	-3.750277	2.340278
Trial1	2	1	noBlindfold	counterclockwise	practice	Free	1	0.5	-0.25	17.62219	-1.1639	-1.45189	2.08591	2.86793291057876	0.369501	-3.741813	2.239344
Trial1	2	1	noBlindfold	counterclockwise	practice	Free	1	0.5	-0.25	17.6422	-1.22142	-1.45189	2.09397	2.90817513764336	0.342334	-3.771436	2.221541
Trial1	2	1	noBlindfold	counterclockwise	practice	Free	1	0.5	-0.25	17.6622	-1.24696	-1.45191	2.10246	2.93017695908496	0.151769	-3.771436	2.58464
Trial1	2	1	noBlindfold	counterclockwise	practice	Free	1	0.5	-0.25	17.68219	-1.27321	-1.45191	2.11066	2.95245469840965	0.025596	-3.813754	2.802846
Trial1	2	1	noBlindfold	counterclockwise	practice	Free	1	0.5	-0.25	17.70219	-1.29805	-1.45188	2.11892	2.97401492800137	-0.268083	-3.661409	2.979558
Trial1	2	1	noBlindfold	counterclockwise	practice	Free	1	0.5	-0.25	17.7222	-1.32256	-1.45184	2.13597	3.00242878494714	-0.171551	-3.500601	3.112416
Trial1	2	1	noBlindfold	counterclockwise	practice	Free	1	0.5	-0.25	17.7422	-1.37158	-1.45173	2.14451	3.03915949688858	-0.153495	-3.424428	2.978761
Trial1	2	1	noBlindfold	counterclockwise	practice	Free	1	0.5	-0.25	17.76219	-1.39541	-1.4517	2.1531	3.06063212015067	0.013679	-3.327097	2.850374
Trial1	2	1	noBlindfold	counterclockwise	practice	Free	1	0.5	-0.25	17.7822	-1.41892	-1.45166	2.16193	3.08215198386151	0.154183	-3.250924	2.657041
Trial1	2	1	noBlindfold	counterclockwise	practice	Free	1	0.5	-0.25	17.8022	-1.44263	-1.45164	2.1707	3.10380417644692	0.246049	-3.272083	2.654566
Trial1	2	1	noBlindfold	counterclockwise	practice	Free	1	0.5	-0.25	17.82219	-1.46574	-1.45166	2.1873	3.13122423480256	0.455133	-3.339792	2.435194
Trial1	2	1	noBlindfold	counterclockwise	practice	Free	1	0.5	-0.25	17.84219	-1.50838	-1.45175	2.19535	3.16438410051421	0.345173	-3.712191	2.245534
Trial1	2	1	noBlindfold	counterclockwise	practice	Free	1	0.5	-0.25	17.8622	-1.52855	-1.45182	2.20348	3.18348533402245	0.236653	-3.720654	2.104234
Trial1	2	1	noBlindfold	counterclockwise	practice	Free	1	0.5	-0.25	17.8822	-1.54861	-1.45188	2.21108	3.20214271223903	-0.16241	-3.940708	2.368273
Trial1	2	1	noBlindfold	counterclockwise	practice	Free	1	0.5	-0.25	17.90219	-1.56712	-1.45195	2.2192	3.22023804062227	-0.223248	-4.025344	2.697842
Trial1	2	1	noBlindfold	counterclockwise	practice	Free	1	0.5	-0.25	17.9222	-1.58661	-1.45202	2.23559	3.24531950315413	-0.31703	-4.160761	2.9718
Trial1	2	1	noBlindfold	counterclockwise	practice	Free	1	0.5	-0.25	17.9422	-1.62456	-1.45206	2.2443	3.27647487830093	-0.630563	-4.084589	3.379573
Trial1	2	1	noBlindfold	counterclockwise	practice	Free	1	0.5	-0.25	17.9622	-1.6452	-1.45203	2.25308	3.29655760488276	-0.778044	-3.94494	3.442637
Trial1	2	1	noBlindfold	counterclockwise	practice	Free	1	0.5	-0.25	17.98219	-1.66512	-1.45197	2.26207	3.3163594535247	-0.396351	-3.885694	3.196809
Trial1	2	1	noBlindfold	counterclockwise	practice	Free	1	0.5	-0.25	18.0022	-1.68521	-1.45195	2.27109	3.33632097394176	-0.040159	-3.923781	2.824874
Trial1	2	1	noBlindfold	counterclockwise	practice	Free	1	0.5	-0.25	18.0222	-1.70507	-1.45197	2.28897	3.3628414199941	0.137951	-4.105748	2.32559
Trial1	2	1	noBlindfold	counterclockwise	practice	Free	1	0.5	-0.25	18.04219	-1.74361	-1.4522	2.29753	3.39465678910358	0.109001	-4.829386	2.45118
Trial1	2	1	noBlindfold	counterclockwise	practice	Free	1	0.5	-0.25	18.06219	-1.7617	-1.45239	2.30624	3.41315842002255	-0.037337	-5.040976	2.791103
Trial1	2	1	noBlindfold	counterclockwise	practice	Free	1	0.5	-0.25	18.0822	-1.77988	-1.45251	2.31467	3.43152792660209	0.051204	-5.201784	3.295904
Trial1	2	1	noBlindfold	counterclockwise	practice	Free	1	0.5	-0.25	18.1022	-1.79727	-1.45261	2.32326	3.44950969107636	-0.29919	-5.290652	3.885242
Trial1	2	1	noBlindfold	counterclockwise	practice	Free	1	0.5	-0.25	18.12219	-1.81479	-1.45265	2.34164	3.47488858226467	-0.357952	-5.172162	4.261085
Trial1	2	1	noBlindfold	counterclockwise	practice	Free	1	0.5	-0.25	18.1422	-1.85161	-1.45243	2.35285	3.50783369771087	-0.269067	-4.592405	3.785526
Trial1	2	1	noBlindfold	counterclockwise	practice	Free	1	0.5	-0.25	18.1622	-1.87362	-1.45232	2.36095	3.52861614927963	0.0042446	-4.541623	3.290282
Trial1	2	1	noBlindfold	counterclockwise	practice	Free	1	0.5	-0.25	18.18219	-1.8892	-1.45228	2.36736	3.54384692790552	0.156417	-4.499305	3.034088
Trial1	2	1	noBlindfold	counterclockwise	practice	Free	1	0.5	-0.25	18.20219	-1.90128	-1.45226	2.37043	3.55426485098766	-1.250463	-4.634723	3.739556
Trial1	2	1	noBlindfold	counterclockwise	practice	Free	1	0.5	-0.25	18.2222	-1.90701	-1.45235	2.37253	3.55968544372289	-4.326178	-5.019817	6.749109
Trial1	2	1	noBlindfold	counterclockwise	practice	Free	1	0.5	-0.25	18.2422	-1.91091	-1.45253	2.3728	3.56252245657521	-5.930542	-4.554319	10.83575
Trial1	2	1	noBlindfold	counterclockwise	practice	Free	1	0.5	-0.25	18.26219	-1.9114	-1.45241	2.37291	3.56293513229647	-6.160841	-5.248334	11.2733
Trial1	2	1	noBlindfold	counterclockwise	practice	Free	1	0.5	-0.25	18.2822	-1.91161	-1.45258	2.37296	3.56311423326428	-6.681499	-5.7096	11.6868
Trial1	2	1	noBlindfold	counterclockwise	practice	Free	1	0.5	-0.25	18.3022	-1.91169	-1.45276	2.37297	3.56317566335076	-6.89603	-5.459924	11.98722
Trial1	2	1	noBlindfold	counterclockwise	practice	Free	1	0.5	-0.25	18.32219	-1.91172	-1.45277	2.37298	3.56320319189296	-6.169163	-5.493778	11.31805
Trial1	2	1	noBlindfold	counterclockwise	practice	Free	1	0.5	-0.25	18.34219	-1.91174	-1.45284	2.37298	3.5632167471158	-3.551064	-5.861945	8.574503
Trial1	2	1	noBlindfold	counterclockwise	practice	Free	1	0.5	-0.25	18.3622	-1.91174	-1.45291	2.37299	3.56322411838859	-2.794454	-5.84925	7.647638
Trial1	2	1	noBlindfold	counterclockwise	practice	Free	1	0.5	-0.25	18.3822	-1.91174	-1.45291	2.37299	3.56322411838859	-2.110531	-5.722296	6.740875
Trial1	2	1	noBlindfold	counterclockwise	practice	Free	1	0.5	-0.25	18.40219	-1.91174	-1.45289	2.37299	3.56322411838859	-1.702433	-5.768845	6.141027
Trial1	2	1	noBlindfold	counterclockwise	practice	Free	1	0.5	-0.25	18.4222	-1.91174	-1.45291	2.37299	3.56322411838859	-1.654377	-6.010058	5.669339
Trial1	2	1	noBlindfold	counterclockwise	practice	Free	1	0.5	-0.25	18.4422	-1.91174	-1.45305	2.37299	3.56322411838859	-2.446075	-6.08623	4.244531
Trial1	2	1	noBlindfold	counterclockwise	practice	Free	1	0.5	-0.25	18.4622	-1.91174	-1.45305	2.37299	3.56322411838859	-2.607209	-6.170866	3.128185
Trial1	2	1	noBlindfold	counterclockwise	practice	Free	1	0.5	-0.25	18.48219	-1.91174	-1.45307	2.37295	3.56319480888018	-2.663108	-6.318979	1.448242
Trial1	2	1	noBlindfold	counterclockwise	practice	Free	1	0.5	-0.25	18.5022	-1.91176	-1.45315	2.37258	3.5629359089688	-2.665195	-6.665987	-0.616161
Trial1	2	1	noBlindfold	counterclockwise	practice	Free	1	0.5	-0.25	18.5222	-1.91197	-1.45334	2.36622	3.55839934155318	-2.241909	-7.360002	-2.941823
Trial1	2	1	noBlindfold	counterclockwise	practice	Free	1	0.5	-0.25	18.54219	-1.91433	-1.45396	2.35724	3.55340535172267	-0.676055	-8.544906	-7.291643
Trial1	2	1	noBlindfold	counterclockwise	practice	Free	1	0.5	-0.25	18.56219	-1.91586	-1.45425	2.34205	3.54331796096384	-0.171246	-8.81151	-8.874593
Trial1	2	1	noBlindfold	counterclockwise	practice	Free	1	0.5	-0.25	18.5822	-1.91739	-1.45433	2.32193	3.5296738312978	-0.842561	-7.87205	-8.359384
Trial1	2	1	noBlindfold	counterclockwise	practice	Free	1	0.5	-0.25	18.6022	-1.91933	-1.45399	2.29766	3.51336435106818	-1.676229	-7.110326	-6.747266
Trial1	2	1	noBlindfold	counterclockwise	practice	Free	1	0.5	-0.25	18.62219	-1.92278	-1.45359	2.23857	3.47316046667854	-2.138922	-6.302052	-5.698549
Trial1	2	1	noBlindfold	counterclockwise	practice	Free	1	0.5	-0.25	18.6422	-1.93459	-1.45304	2.20449	3.45713029229077	-2.272245	-5.925422	-4.852144
Trial1	2	1	noBlindfold	counterclockwise	practice	Free	1	0.5	-0.25	18.6622	-1.94303	-1.45292	2.16893	3.43796724341653	-1.808231	-5.557255	-4.504281
Trial1	2	1	noBlindfold	counterclockwise	practice	Free	1	0.5	-0.25	18.68219	-1.9525	-1.45276	2.13184	3.41875979054567	-1.418358	-5.417606	-5.248974
Trial1	2	1	noBlindfold	counterclockwise	practice	Free	1	0.5	-0.25	18.70219	-1.96244	-1.45263	2.08953	3.39661764134179	-0.925072	-4.867472	-5.026058
Trial1	2	1	noBlindfold	counterclockwise	practice	Free	1	0.5	-0.25	18.7222	-1.97351	-1.45249	1.99766	3.34218886165571	-1.367824	-4.998658	-5.057927
Trial1	2	1	noBlindfold	counterclockwise	practice	Free	1	0.5	-0.25	18.7422	-1.99712	-1.45249	1.94878	3.32719717479824	-1.323642	-4.592405	-4.591216
Trial1	2	1	noBlindfold	counterclockwise	practice	Free	1	0.5	-0.25	18.76219	-2.01039	-1.45244	1.89659	3.30301480067552	-1.338742	-4.964803	-4.136008
Trial1	2	1	noBlindfold	counterclockwise	practice	Free	1	0.5	-0.25	18.7822	-2.02451	-1.45242	1.84451	3.28026270936178	-1.79362	-4.617796	-3.652276
Trial1	2	1	noBlindfold	counterclockwise	practice	Free	1	0.5	-0.25	18.8022	-2.03933	-1.45235	1.79157	3.25825186529522	-2.010732	-4.757445	-2.871934
Trial1	2	1	noBlindfold	counterclockwise	practice	Free	1	0.5	-0.25	18.82219	-2.05533	-1.4523	1.68247	3.20377149081116	-2.211229	-4.080357	-2.837846
Trial1	2	1	noBlindfold	counterclockwise	practice	Free	1	0.5	-0.25	18.84219	-2.09117	-1.45211	1.62883	3.20065042032238	-1.848866	-4.067662	-1.772705
Trial1	2	1	noBlindfold	counterclockwise	practice	Free	1	0.5	-0.25	18.8622	-2.11018	-1.45205	1.57552	3.18520996601074	-1.900602	-3.877231	-1.590466
Trial1	2	1	noBlindfold	counterclockwise	practice	Free	1	0.5	-0.25	18.8822	-2.13014	-1.45199	1.52101	3.17082211917842	-1.632142	-4.245397	-1.469213
Trial1	2	1	noBlindfold	counterclockwise	practice	Free	1	0.5	-0.25	18.90219	-2.15097	-1.45199	1.46848	3.15924277570672	-1.788629	-3.500601	-1.562553
Trial1	2	1	noBlindfold	counterclockwise	practice	Free	1	0.5	-0.25	18.9222	-2.17341	-1.4519	1.36316	3.1224038707702	-1.592403	-4.097284	-1.475684
Trial1	2	1	noBlindfold	counterclockwise	practice	Free	1	0.5	-0.25	18.9422	-2.22017	-1.45181	1.31199	3.13673999151111	-1.358576	-3.602164	-1.08241
Trial1	2	1	noBlindfold	counterclockwise	practice	Free	1	0.5	-0.25	18.9622	-2.24408	-1.45173	1.25972	3.1319690537427	-1.057962	-3.314401	-1.331816
Trial1	2	1	noBlindfold	counterclockwise	practice	Free	1	0.5	-0.25	18.98219	-2.26825	-1.45163	1.21091	3.1300904009504	-0.851282	-3.00548	-1.137421
Trial1	2	1	noBlindfold	counterclockwise	practice	Free	1	0.5	-0.25	19.0022	-2.29254	-1.4515	1.15939	3.12804414237167	-1.00107	-3.26362	-1.275248
Trial1	2	1	noBlindfold	counterclockwise	practice	Free	1	0.5	-0.25	19.0222	-2.31771	-1.45158	1.05898	3.10691473359384	-1.078175	-2.789658	-1.168465
Trial1	2	1	noBlindfold	counterclockwise	practice	Free	1	0.5	-0.25	19.04219	-2.36798	-1.4515	1.00836	3.13189707053012	-0.640833	-2.705022	-1.335977
Trial1	2	1	noBlindfold	counterclockwise	practice	Free	1	0.5	-0.25	19.06219	-2.39348	-1.45141	0.95928	3.13601397392134	-0.580527	-2.844672	-1.439243
Trial1	2	1	noBlindfold	counterclockwise	practice	Free	1	0.5	-0.25	19.0822	-2.41803	-1.45141	0.91037	3.14027988201891	-0.852493	-2.975857	-1.322921
Trial1	2	1	noBlindfold	counterclockwise	practice	Free	1	0.5	-0.25	19.1022	-2.4425	-1.45147	0.86165	3.14548450265657	-0.946958	-2.396101	-1.357463
Trial1	2	1	noBlindfold	counterclockwise	practice	Free	1	0.5	-0.25	19.12219	-2.46702	-1.45137	0.76325	3.13526449216284	-0.959699	-2.95893	-1.308628
Trial1	2	1	noBlindfold	counterclockwise	practice	Free	1	0.5	-0.25	19.1422	-2.51677	-1.45135	0.71504	3.16736548640514	-0.726891	-2.624618	-1.275692
Trial1	2	1	noBlindfold	counterclockwise	practice	Free	1	0.5	-0.25	19.1622	-2.5411	-1.45133	0.66559	3.17593993942399	-0.391492	-2.984321	-1.213556
Trial1	2	1	noBlindfold	counterclockwise	practice	Free	1	0.5	-0.25	19.18219	-2.56677	-1.45139	0.61776	3.18717525809214	-0.490447	-2.442651	-1.408348
Trial1	2	1	noBlindfold	counterclockwise	practice	Free	1	0.5	-0.25	19.20219	-2.59014	-1.45128	0.57	3.19708708865349	-0.384622	-2.590764	-1.31361
Trial1	2	1	noBlindfold	counterclockwise	practice	Free	1	0.5	-0.25	19.2222	-2.61415	-1.45129	0.47352	3.19709426245302	-0.557979	-2.527287	-1.352575
Trial1	2	1	noBlindfold	counterclockwise	practice	Free	1	0.5	-0.25	19.2422	-2.66173	-1.45114	0.42624	3.23323946675728	-0.510924	-2.620386	-1.202771
Trial1	2	1	noBlindfold	counterclockwise	practice	Free	1	0.5	-0.25	19.26219	-2.68607	-1.45122	0.37926	3.24761604508201	-0.356105	-2.125266	-1.034963
Trial1	2	1	noBlindfold	counterclockwise	practice	Free	1	0.5	-0.25	19.2822	-2.70949	-1.45111	0.33097	3.26164875161033	-0.477057	-2.176047	-1.341511
Trial1	2	1	noBlindfold	counterclockwise	practice	Free	1	0.5	-0.25	19.3022	-2.73348	-1.45115	0.28311	3.27713274430326	-0.51079	-2.654241	-0.904422
Trial1	2	1	noBlindfold	counterclockwise	practice	Free	1	0.5	-0.25	19.32219	-2.75662	-1.45118	0.19202	3.28648064801156	-0.772111	-1.845967	-1.281967
Trial1	2	1	noBlindfold	counterclockwise	practice	Free	1	0.5	-0.25	19.34219	-2.80271	-1.45117	0.14474	3.32621607594991	-0.415004	-2.332624	-1.020529
Trial1	2	1	noBlindfold	counterclockwise	practice	Free	1	0.5	-0.25	19.3622	-2.82607	-1.45114	0.099016	3.34433142671245	-0.186765	-1.807881	-1.214757
Trial1	2	1	noBlindfold	counterclockwise	practice	Free	1	0.5	-0.25	19.3822	-2.84837	-1.45108	0.052439	3.3620011171799	0.074881	-2.556909	-0.795427
[truncated: 14,743 more rows]
