# Supplementary material for: Assessing kinesthetic proprioceptive function of the upper limb: a novel dynamic movement reproduction task using a robotic arm
Source: PeerJ. 2021 May 3;9:e11301. doi: 10.7717/peerj.11301 (PMC8101453; doi:10.7717/peerj.11301)
Supplement: Supplemental Information 3 [file peerj-09-11301-s003.zip › DMR raw data_Study 2_part 2/HMData_PP062_2019-12-06-11-42-06.txt]

Trial1	1	1	blindfold	counterclockwise	practice	Guided	1	-0.5	-0.5	0	-0.48528	-1.45075	-1.29921	0.799345617789426	5.714124	-1.531817	1.67389
Trial1	1	1	blindfold	counterclockwise	practice	Guided	1	-0.5	-0.5	0.001953125	-0.48561	-1.45074	-1.29921	0.799339608897087	5.627873	-1.519122	1.649947
Trial1	1	1	blindfold	counterclockwise	practice	Guided	1	-0.5	-0.5	0.02194214	-0.48561	-1.45074	-1.29918	0.799309453834599	5.627873	-1.519122	1.649947
Trial1	1	1	blindfold	counterclockwise	practice	Guided	1	-0.5	-0.5	0.04194641	-0.48412	-1.45073	-1.29914	0.79929773991264	5.561884	-1.442949	1.730077
Trial1	1	1	blindfold	counterclockwise	practice	Guided	1	-0.5	-0.5	0.06195068	-0.47811	-1.45072	-1.29908	0.799379665772498	4.581784	-1.3033	1.841444
Trial1	1	1	blindfold	counterclockwise	practice	Guided	1	-0.5	-0.5	0.08195496	-0.46852	-1.45063	-1.29904	0.799659952315275	3.10342	-0.740471	1.989454
Trial1	1	1	blindfold	counterclockwise	practice	Guided	1	-0.5	-0.5	0.101944	-0.45629	-1.45036	-1.29903	0.800224725784154	2.000932	0.160938	1.886942
Trial1	1	1	blindfold	counterclockwise	practice	Guided	1	-0.5	-0.5	0.1219482	-0.443	-1.44987	-1.29877	0.80080111905989	1.604264	0.626383	2.242841
Trial1	1	1	blindfold	counterclockwise	practice	Guided	1	-0.5	-0.5	0.1419525	-0.41343	-1.44951	-1.29872	0.803397669541087	2.066386	0.766032	2.537898
Trial1	1	1	blindfold	counterclockwise	practice	Guided	1	-0.5	-0.5	0.1619568	-0.39728	-1.44964	-1.29872	0.805297987258293	2.359266	-0.025356	2.547762
Trial1	1	1	blindfold	counterclockwise	practice	Guided	1	-0.5	-0.5	0.1819458	-0.37854	-1.45002	-1.29871	0.807892428006621	2.500937	-0.270747	2.570795
Trial1	1	1	blindfold	counterclockwise	practice	Guided	1	-0.5	-0.5	0.2019501	-0.36055	-1.45017	-1.29871	0.81079217570437	2.138244	0.0043476	2.57779
Trial1	1	1	blindfold	counterclockwise	practice	Guided	1	-0.5	-0.5	0.2219543	-0.33966	-1.45005	-1.29871	0.814645048772052	1.618812	0.190518	2.494342
Trial1	1	1	blindfold	counterclockwise	practice	Guided	1	-0.5	-0.5	0.2419434	-0.29655	-1.44974	-1.29866	0.824166099476884	1.729129	0.617837	2.729916
Trial1	1	1	blindfold	counterclockwise	practice	Guided	1	-0.5	-0.5	0.2619476	-0.27316	-1.44971	-1.29862	0.830210974494	1.870425	0.376583	2.691774
Trial1	1	1	blindfold	counterclockwise	practice	Guided	1	-0.5	-0.5	0.2819519	-0.24948	-1.44982	-1.29861	0.836981572813347	2.153864	-0.122807	2.784562
Trial1	1	1	blindfold	counterclockwise	practice	Guided	1	-0.5	-0.5	0.3019562	-0.22377	-1.45008	-1.29862	0.845042542338707	2.293712	-0.503598	2.732782
Trial1	1	1	blindfold	counterclockwise	practice	Guided	1	-0.5	-0.5	0.3219452	-0.19753	-1.45027	-1.29848	0.853849204806197	2.445504	-0.698241	2.795492
Trial1	1	1	blindfold	counterclockwise	practice	Guided	1	-0.5	-0.5	0.3419495	-0.14085	-1.45036	-1.29834	0.875405856472384	2.901303	-0.567055	3.334297
Trial1	1	1	blindfold	counterclockwise	practice	Guided	1	-0.5	-0.5	0.3619537	-0.11015	-1.4503	-1.29823	0.88834343155571	2.680806	-0.397703	3.526096
Trial1	1	1	blindfold	counterclockwise	practice	Guided	1	-0.5	-0.5	0.3819427	-0.077025	-1.4502	-1.29815	0.903300160268414	2.275521	-0.215648	3.756657
Trial1	1	1	blindfold	counterclockwise	practice	Guided	1	-0.5	-0.5	0.401947	-0.043716	-1.45012	-1.29812	0.919342512792488	1.844591	-0.160583	3.7822
Trial1	1	1	blindfold	counterclockwise	practice	Guided	1	-0.5	-0.5	0.4219513	-0.00862	-1.45008	-1.29806	0.937205406114947	1.45262	-0.105526	3.795763
Trial1	1	1	blindfold	counterclockwise	practice	Guided	1	-0.5	-0.5	0.4419556	0.06167	-1.44996	-1.29804	0.975879646260225	1.326124	0.135662	3.94305
Trial1	1	1	blindfold	counterclockwise	practice	Guided	1	-0.5	-0.5	0.4619446	0.096669	-1.44992	-1.29805	0.996442464559608	1.502758	0.156781	3.905443
Trial1	1	1	blindfold	counterclockwise	practice	Guided	1	-0.5	-0.5	0.4819489	0.13201	-1.44993	-1.29806	1.0180060441367	1.584582	0.110197	3.788884
Trial1	1	1	blindfold	counterclockwise	practice	Guided	1	-0.5	-0.5	0.5019531	0.16779	-1.44996	-1.29809	1.04062062563438	1.567799	-0.105623	3.910104
Trial1	1	1	blindfold	counterclockwise	practice	Guided	1	-0.5	-0.5	0.5219421	0.20402	-1.45007	-1.29835	1.06442793854256	1.380753	-0.291759	3.396629
Trial1	1	1	blindfold	counterclockwise	practice	Guided	1	-0.5	-0.5	0.5419464	0.27917	-1.4503	-1.2983	1.11552177635014	1.155543	-0.609088	3.26424
Trial1	1	1	blindfold	counterclockwise	practice	Guided	1	-0.5	-0.5	0.5619507	0.30981	-1.45031	-1.29799	1.13691698900675	1.074552	-0.215454	2.825397
Trial1	1	1	blindfold	counterclockwise	practice	Guided	1	-0.5	-0.5	0.581955	0.30975	-1.4503	-1.29602	1.13549237652894	5.556552	-0.871336	3.127639
Trial1	1	1	blindfold	counterclockwise	practice	Guided	1	-0.5	-0.5	0.601944	0.30509	-1.4505	-1.2925	1.12970182114611	9.136266	-2.318612	2.445406
Trial1	1	1	blindfold	counterclockwise	practice	Guided	1	-0.5	-0.5	0.6219482	0.30409	-1.45118	-1.28537	1.12399590296858	8.351857	-4.675724	2.142648
Trial1	1	1	blindfold	counterclockwise	practice	Guided	1	-0.5	-0.5	0.6419525	0.30295	-1.45235	-1.2826	1.12124552391831	2.722777	-3.499284	0.737811
Trial1	1	1	blindfold	counterclockwise	practice	Guided	1	-0.5	-0.5	0.6619568	0.30173	-1.45195	-1.27998	1.11854356974451	1.270637	-2.733328	0.637555
Trial1	1	1	blindfold	counterclockwise	practice	Guided	1	-0.5	-0.5	0.6819458	0.30094	-1.45137	-1.27678	1.11574740096813	1.806962	-1.324139	1.134555
Trial1	1	1	blindfold	counterclockwise	practice	Guided	1	-0.5	-0.5	0.7019501	0.30093	-1.45071	-1.26801	1.10965230839532	3.313027	-0.113809	1.65887
Trial1	1	1	blindfold	counterclockwise	practice	Guided	1	-0.5	-0.5	0.7219543	0.30199	-1.44999	-1.25986	1.10479638905774	4.509645	-1.269051	2.203201
Trial1	1	1	blindfold	counterclockwise	practice	Guided	1	-0.5	-0.5	0.7419434	0.30217	-1.45053	-1.25237	1.09978965776406	3.135576	-1.730317	1.740121
Trial1	1	1	blindfold	counterclockwise	practice	Guided	1	-0.5	-0.5	0.7619476	0.30169	-1.45082	-1.24459	1.09413034385483	1.625912	-1.869966	1.142689
Trial1	1	1	blindfold	counterclockwise	practice	Guided	1	-0.5	-0.5	0.7819519	0.30098	-1.4509	-1.23639	1.08804374327618	0.778898	-1.45525	0.712024
Trial1	1	1	blindfold	counterclockwise	practice	Guided	1	-0.5	-0.5	0.8019562	0.30049	-1.45074	-1.22794	1.0819801250117	0.877822	-0.672367	0.956688
Trial1	1	1	blindfold	counterclockwise	practice	Guided	1	-0.5	-0.5	0.8219452	0.30046	-1.45038	-1.20905	1.06933998274397	1.705442	-0.062928	1.103974
Trial1	1	1	blindfold	counterclockwise	practice	Guided	1	-0.5	-0.5	0.8419495	0.30121	-1.45011	-1.19846	1.06291290209115	3.006458	-0.680683	1.234844
Trial1	1	1	blindfold	counterclockwise	practice	Guided	1	-0.5	-0.5	0.8619537	0.30145	-1.45028	-1.18798	1.05623798564288	2.679015	-0.866882	0.928036
Trial1	1	1	blindfold	counterclockwise	practice	Guided	1	-0.5	-0.5	0.8819427	0.30135	-1.45041	-1.17728	1.04922357463725	1.960641	-1.053082	0.6376
Trial1	1	1	blindfold	counterclockwise	practice	Guided	1	-0.5	-0.5	0.901947	0.30106	-1.45051	-1.1674	1.04265043060071	1.467309	-0.811869	0.398402
Trial1	1	1	blindfold	counterclockwise	practice	Guided	1	-0.5	-0.5	0.9219513	0.30078	-1.45041	-1.14718	1.02960696766581	1.20613	-0.392872	0.153745
Trial1	1	1	blindfold	counterclockwise	practice	Guided	1	-0.5	-0.5	0.9419556	0.30059	-1.45017	-1.13705	1.02312125662661	1.440343	-0.181095	0.29624
Trial1	1	1	blindfold	counterclockwise	practice	Guided	1	-0.5	-0.5	0.9619446	0.3007	-1.4501	-1.12716	1.01707920586219	1.786645	-0.159896	0.428665
Trial1	1	1	blindfold	counterclockwise	practice	Guided	1	-0.5	-0.5	0.9819489	0.30086	-1.4501	-1.11677	1.01083232472682	2.032647	-0.316393	0.615631
Trial1	1	1	blindfold	counterclockwise	practice	Guided	1	-0.5	-0.5	1.001953	0.30101	-1.45013	-1.10616	1.0045132392452	2.110902	-0.240141	0.766207
Trial1	1	1	blindfold	counterclockwise	practice	Guided	1	-0.5	-0.5	1.021942	0.30104	-1.45014	-1.08502	0.991924164651869	1.931587	-0.312002	0.792449
Trial1	1	1	blindfold	counterclockwise	practice	Guided	1	-0.5	-0.5	1.041946	0.30095	-1.4501	-1.07348	0.985088934862458	1.765763	-0.176483	0.757333
Trial1	1	1	blindfold	counterclockwise	practice	Guided	1	-0.5	-0.5	1.061951	0.30088	-1.45008	-1.06184	0.978301034639288	1.615806	-0.117191	0.964441
Trial1	1	1	blindfold	counterclockwise	practice	Guided	1	-0.5	-0.5	1.081955	0.30083	-1.45005	-1.04927	0.971095396725079	1.703948	-0.028308	1.010278
Trial1	1	1	blindfold	counterclockwise	practice	Guided	1	-0.5	-0.5	1.101944	0.30082	-1.45004	-1.03679	0.964083077131843	1.624913	-0.14254	1.19201
Trial1	1	1	blindfold	counterclockwise	practice	Guided	1	-0.5	-0.5	1.121948	0.30081	-1.45006	-1.00886	0.948807231415709	1.494986	-0.294834	1.207649
Trial1	1	1	blindfold	counterclockwise	practice	Guided	1	-0.5	-0.5	1.141953	0.30081	-1.45018	-0.9937299	0.940779428685496	1.647525	-0.396192	1.281681
Trial1	1	1	blindfold	counterclockwise	practice	Guided	1	-0.5	-0.5	1.161957	0.30081	-1.4502	-0.9783	0.932774108433435	1.524506	-0.451087	1.343827
Trial1	1	1	blindfold	counterclockwise	practice	Guided	1	-0.5	-0.5	1.181946	0.30077	-1.45019	-0.9621	0.92453718433929	1.499994	-0.273258	1.39337
Trial1	1	1	blindfold	counterclockwise	practice	Guided	1	-0.5	-0.5	1.20195	0.30074	-1.45016	-0.94463	0.915904122212668	1.378563	-0.29011	1.417728
Trial1	1	1	blindfold	counterclockwise	practice	Guided	1	-0.5	-0.5	1.221954	0.30072	-1.45016	-0.90746	0.898429829769972	1.363637	-0.353486	1.450863
Trial1	1	1	blindfold	counterclockwise	practice	Guided	1	-0.5	-0.5	1.241943	0.30065	-1.45012	-0.88767	0.889566432155169	1.320411	-0.370287	1.72255
Trial1	1	1	blindfold	counterclockwise	practice	Guided	1	-0.5	-0.5	1.261948	0.30065	-1.45017	-0.86691	0.880717524185703	1.437029	-0.683382	1.559903
Trial1	1	1	blindfold	counterclockwise	practice	Guided	1	-0.5	-0.5	1.281952	0.3007	-1.45026	-0.84521	0.871946362566884	1.481866	-0.759547	1.788825
Trial1	1	1	blindfold	counterclockwise	practice	Guided	1	-0.5	-0.5	1.301956	0.30072	-1.45033	-0.82195	0.863020454186977	1.499773	-0.920355	1.608015
Trial1	1	1	blindfold	counterclockwise	practice	Guided	1	-0.5	-0.5	1.321945	0.30073	-1.45042	-0.77421	0.846380328592381	1.412611	-1.00076	1.832509
Trial1	1	1	blindfold	counterclockwise	practice	Guided	1	-0.5	-0.5	1.341949	0.3007	-1.45045	-0.74841	0.838348391537802	1.351295	-1.301217	1.796624
Trial1	1	1	blindfold	counterclockwise	practice	Guided	1	-0.5	-0.5	1.361954	0.30069	-1.45051	-0.7227	0.831083484657651	1.46145	-0.933051	1.616741
Trial1	1	1	blindfold	counterclockwise	practice	Guided	1	-0.5	-0.5	1.381943	0.30069	-1.4505	-0.69628	0.82439693593193	1.20425	-0.941514	1.584553
Trial1	1	1	blindfold	counterclockwise	practice	Guided	1	-0.5	-0.5	1.401947	0.30064	-1.45048	-0.66848	0.818174744288449	1.205819	-1.098091	1.2443
Trial1	1	1	blindfold	counterclockwise	practice	Guided	1	-0.5	-0.5	1.421951	0.3006	-1.45051	-0.61283	0.80851156624243	1.152059	-1.21235	1.544808
Trial1	1	1	blindfold	counterclockwise	practice	Guided	1	-0.5	-0.5	1.441956	0.30059	-1.45061	-0.58428	0.805013964147124	1.180726	-1.37739	1.391
Trial1	1	1	blindfold	counterclockwise	practice	Guided	1	-0.5	-0.5	1.461945	0.30058	-1.45069	-0.55446	0.802430195512838	1.25373	-1.360463	1.531353
Trial1	1	1	blindfold	counterclockwise	practice	Guided	1	-0.5	-0.5	1.481949	0.30058	-1.45072	-0.5251	0.800973369031283	1.155671	-1.533966	1.482374
Trial1	1	1	blindfold	counterclockwise	practice	Guided	1	-0.5	-0.5	1.501953	0.30057	-1.45074	-0.4945	0.800588903832377	1.056346	-1.233509	1.365058
Trial1	1	1	blindfold	counterclockwise	practice	Guided	1	-0.5	-0.5	1.521942	0.30056	-1.45072	-0.43452	0.80323343007162	0.987633	-1.66092	1.206559
Trial1	1	1	blindfold	counterclockwise	practice	Guided	1	-0.5	-0.5	1.541946	0.30055	-1.45084	-0.40396	0.806290242239637	1.076656	-1.555125	1.581144
Trial1	1	1	blindfold	counterclockwise	practice	Guided	1	-0.5	-0.5	1.561951	0.30055	-1.45082	-0.37202	0.810715212430251	1.004598	-1.779411	1.545734
Trial1	1	1	blindfold	counterclockwise	practice	Guided	1	-0.5	-0.5	1.581955	0.30054	-1.4509	-0.34044	0.81628652071722	1.142955	-1.986769	1.862285
Trial1	1	1	blindfold	counterclockwise	practice	Guided	1	-0.5	-0.5	1.601944	0.30055	-1.45097	-0.30719	0.823441541676025	1.086084	-1.817497	2.019682
Trial1	1	1	blindfold	counterclockwise	practice	Guided	1	-0.5	-0.5	1.621948	0.30051	-1.45094	-0.24149	0.841215584540911	0.989265	-1.910597	1.515003
Trial1	1	1	blindfold	counterclockwise	practice	Guided	1	-0.5	-0.5	1.641953	0.30047	-1.45103	-0.20793	0.852089841427222	0.921718	-2.041782	1.886536
Trial1	1	1	blindfold	counterclockwise	practice	Guided	1	-0.5	-0.5	1.661957	0.30047	-1.45097	-0.17275	0.864780190085067	0.84566	-1.969842	1.883139
Trial1	1	1	blindfold	counterclockwise	practice	Guided	1	-0.5	-0.5	1.681946	0.30047	-1.451	-0.13786	0.878577026600482	0.926139	-2.367631	2.051274
Trial1	1	1	blindfold	counterclockwise	practice	Guided	1	-0.5	-0.5	1.70195	0.3005	-1.45111	-0.099893	0.894922272171066	1.086786	-2.109491	2.399998
Trial1	1	1	blindfold	counterclockwise	practice	Guided	1	-0.5	-0.5	1.721954	0.30049	-1.45109	-0.027629	0.92947221019829	0.81512	-2.299922	1.928699
Trial1	1	1	blindfold	counterclockwise	practice	Guided	1	-0.5	-0.5	1.741943	0.30039	-1.45118	0.0099429	0.949034204831567	0.624691	-2.079869	2.243564
Trial1	1	1	blindfold	counterclockwise	practice	Guided	1	-0.5	-0.5	1.761948	0.30034	-1.45109	0.04903	0.970555536656067	0.44488	-2.464962	1.725987
Trial1	1	1	blindfold	counterclockwise	practice	Guided	1	-0.5	-0.5	1.781952	0.3003	-1.45118	0.087233	0.992634217153631	0.846181	-2.803506	1.620154
Trial1	1	1	blindfold	counterclockwise	practice	Guided	1	-0.5	-0.5	1.801956	0.30035	-1.45131	0.12588	1.01601472295628	0.718196	-2.43534	1.937811
Trial1	1	1	blindfold	counterclockwise	practice	Guided	1	-0.5	-0.5	1.821945	0.30036	-1.45131	0.2055	1.0669144101879	0.621649	-2.701943	1.870935
Trial1	1	1	blindfold	counterclockwise	practice	Guided	1	-0.5	-0.5	1.841949	0.30033	-1.45135	0.24641	1.09437469186704	0.375327	-2.490353	2.068159
Trial1	1	1	blindfold	counterclockwise	practice	Guided	1	-0.5	-0.5	1.861954	0.30025	-1.45132	0.28629	1.12189660881542	0.301599	-2.786579	1.585046
Trial1	1	1	blindfold	counterclockwise	practice	Guided	1	-0.5	-0.5	1.881943	0.30018	-1.45135	0.31352	1.14109718191898	0.383772	-2.773884	1.317172
Trial1	1	1	blindfold	counterclockwise	practice	Guided	1	-0.5	-0.5	1.901947	0.30018	-1.45139	0.31079	1.13915251012906	0.05979	-5.283341	8.8198
Trial1	1	1	blindfold	counterclockwise	practice	Guided	1	-0.5	-0.5	1.921951	0.30016	-1.4513	0.30188	1.13281399554363	0.205909	0.776594	6.517879
Trial1	1	1	blindfold	counterclockwise	practice	Guided	1	-0.5	-0.5	1.941956	0.2993	-1.45033	0.30161	1.13201548007979	-0.632231	-3.556761	3.744342
Trial1	1	1	blindfold	counterclockwise	practice	Guided	1	-0.5	-0.5	1.961945	0.2984	-1.45087	0.30206	1.13169907320746	-0.974964	1.271725	4.695595
Trial1	1	1	blindfold	counterclockwise	practice	Guided	1	-0.5	-0.5	1.981949	0.29696	-1.45008	0.30197	1.13061979664119	-2.059633	-1.373142	3.632542
Trial1	1	1	blindfold	counterclockwise	practice	Guided	1	-0.5	-0.5	2.001953	0.29464	-1.45036	0.30169	1.12878678795151	0.094333	-1.940203	3.374182
Trial1	1	1	blindfold	counterclockwise	practice	Guided	1	-0.5	-0.5	2.021942	0.29292	-1.45056	0.30147	1.12742017342829	0.331227	-0.983805	2.784801
Trial1	1	1	blindfold	counterclockwise	practice	Guided	1	-0.5	-0.5	2.041946	0.29215	-1.45136	0.30146	1.12687168007597	0.578135	-1.952887	2.738488
Trial1	1	1	blindfold	counterclockwise	practice	Guided	1	-0.5	-0.5	2.061951	0.29217	-1.4513	0.30146	1.12688571663489	0.353839	-3.154719	2.592472
Trial1	1	1	blindfold	counterclockwise	practice	Guided	1	-0.5	-0.5	2.081955	0.29219	-1.45146	0.30147	1.12690687488669	0.785046	-2.363372	2.698578
Trial1	1	1	blindfold	counterclockwise	practice	Guided	1	-0.5	-0.5	2.101944	0.29221	-1.45129	0.30149	1.12693519708873	0.294114	-1.902106	3.325381
Trial1	1	1	blindfold	counterclockwise	practice	Guided	1	-0.5	-0.5	2.121948	0.29222	-1.45123	0.30159	1.12701332905216	0.040293	-2.278736	3.320844
Trial1	1	1	blindfold	counterclockwise	practice	Guided	1	-0.5	-0.5	2.141953	0.29216	-1.45089	0.30164	1.12700672953597	-0.467183	-1.766688	3.655504
Trial1	1	1	blindfold	counterclockwise	practice	Guided	1	-0.5	-0.5	2.161957	0.29213	-1.45087	0.30165	1.12699273701333	-0.144118	-1.318117	3.530121
Trial1	1	1	blindfold	counterclockwise	practice	Guided	1	-0.5	-0.5	2.181946	0.29213	-1.45084	0.30165	1.12699273701333	-0.169513	-1.698979	3.503593
Trial1	1	1	blindfold	counterclockwise	practice	Guided	1	-0.5	-0.5	2.20195	0.29213	-1.45085	0.30166	1.12699985987317	0.03575	-2.037523	3.497242
Trial1	1	1	blindfold	counterclockwise	practice	Guided	1	-0.5	-0.5	2.221954	0.29213	-1.45086	0.30167	1.12700698277697	0.036058	-1.872483	3.577161
Trial1	1	1	blindfold	counterclockwise	practice	Guided	1	-0.5	-0.5	2.241943	0.29213	-1.45088	0.30166	1.12699985987317	-0.098643	-1.656661	3.246469
Trial1	1	1	blindfold	counterclockwise	practice	Guided	1	-0.5	-0.5	2.261948	0.29212	-1.45088	0.30165	1.12698571973227	-0.240338	-1.698979	3.054201
Trial1	1	1	blindfold	counterclockwise	practice	Guided	1	-0.5	-0.5	2.281952	0.29212	-1.45087	0.30164	1.12697861807095	-0.126234	-1.627039	3.001145
Trial1	1	1	blindfold	counterclockwise	practice	Guided	1	-0.5	-0.5	2.301956	0.29211	-1.45087	0.30163	1.12696445698249	-0.21073	-1.517012	3.08787
Trial1	1	1	blindfold	counterclockwise	practice	Guided	1	-0.5	-0.5	2.321945	0.29211	-1.45086	0.3016	1.1269431310606	-0.119275	-1.673589	3.039349
Trial1	1	1	blindfold	counterclockwise	practice	Guided	1	-0.5	-0.5	2.341949	0.2921	-1.45085	0.30158	1.12692186848311	-0.164272	-1.660893	2.872361
Trial1	1	1	blindfold	counterclockwise	practice	Guided	1	-0.5	-0.5	2.361954	0.2921	-1.45085	0.30157	1.12691474584108	-0.17144	-1.635502	2.827582
Trial1	1	1	blindfold	counterclockwise	practice	Guided	1	-0.5	-0.5	2.381943	0.29209	-1.45084	0.30155	1.12689350429751	-0.199375	-1.610112	2.859325
Trial1	1	1	blindfold	counterclockwise	practice	Guided	1	-0.5	-0.5	2.401947	0.29209	-1.45083	0.30154	1.12688638174289	-0.159794	-1.474694	2.873269
Trial1	1	1	blindfold	counterclockwise	practice	Guided	1	-0.5	-0.5	2.421951	0.29208	-1.45082	0.30152	1.12686514028568	-0.159364	-1.406985	2.86488
Trial1	1	1	blindfold	counterclockwise	practice	Guided	1	-0.5	-0.5	2.441956	0.29208	-1.4508	0.3015	1.12685091659282	-0.195043	-1.390058	2.778952
Trial1	1	1	blindfold	counterclockwise	practice	Guided	1	-0.5	-0.5	2.461945	0.29207	-1.45079	0.30149	1.12683677669676	-0.246214	-1.419681	2.734287
Trial1	1	1	blindfold	counterclockwise	practice	Guided	1	-0.5	-0.5	2.481949	0.29206	-1.45078	0.30149	1.126829758976	-0.218931	-1.406985	2.811377
Trial1	1	1	blindfold	counterclockwise	practice	Guided	1	-0.5	-0.5	2.501953	0.29206	-1.45078	0.30148	1.12682263655156	-0.275206	-1.356204	2.867384
Trial1	1	1	blindfold	counterclockwise	practice	Guided	1	-0.5	-0.5	2.521942	0.29205	-1.45077	0.30147	1.12680847545789	-0.269229	-1.368899	2.838251
Trial1	1	1	blindfold	counterclockwise	practice	Guided	1	-0.5	-0.5	2.541946	0.29203	-1.45075	0.30147	1.12679441911475	-0.39229	-1.275799	2.806743
Trial1	1	1	blindfold	counterclockwise	practice	Guided	1	-0.5	-0.5	2.561951	0.29202	-1.45074	0.30146	1.12678027922003	-0.375492	-1.292727	2.828629
Trial1	1	1	blindfold	counterclockwise	practice	Guided	1	-0.5	-0.5	2.581955	0.29201	-1.45073	0.30146	1.12677326159049	-0.452893	-1.305422	2.862531
Trial1	1	1	blindfold	counterclockwise	practice	Guided	1	-0.5	-0.5	2.601944	0.292	-1.45073	0.30146	1.12676622305777	-0.370686	-1.330813	2.824668
Trial1	1	1	blindfold	counterclockwise	practice	Guided	1	-0.5	-0.5	2.621948	0.29199	-1.45072	0.30145	1.12675210411233	-0.289991	-1.381594	2.816166
Trial1	1	1	blindfold	counterclockwise	practice	Guided	1	-0.5	-0.5	2.641953	0.29198	-1.45072	0.30145	1.12674506562515	-0.189437	-1.390058	2.857998
Trial1	1	1	blindfold	counterclockwise	practice	Guided	1	-0.5	-0.5	2.661957	0.29198	-1.45072	0.30145	1.12674506562515	-0.2163	-1.381594	2.857772
Trial1	1	1	blindfold	counterclockwise	practice	Guided	1	-0.5	-0.5	2.681946	0.29197	-1.45072	0.30145	1.12673804813068	-0.299826	-1.335045	2.836693
Trial1	1	1	blindfold	counterclockwise	practice	Guided	1	-0.5	-0.5	2.70195	0.29196	-1.45071	0.30144	1.12672388704021	-0.352678	-1.258872	2.825588
Trial1	1	1	blindfold	counterclockwise	practice	Guided	1	-0.5	-0.5	2.721954	0.29195	-1.45071	0.30144	1.12671684864348	-0.318134	-1.343508	2.848376
Trial1	1	1	blindfold	counterclockwise	practice	Guided	1	-0.5	-0.5	2.741943	0.29194	-1.4507	0.30144	1.1267098312392	-0.194495	-1.411217	2.871501
Trial1	1	1	blindfold	counterclockwise	practice	Guided	1	-0.5	-0.5	2.761948	0.29194	-1.4507	0.30145	1.12671695402127	-0.176329	-1.381594	2.952331
Trial1	1	1	blindfold	counterclockwise	practice	Guided	1	-0.5	-0.5	2.781952	0.29193	-1.4507	0.30145	1.1267099367061	-0.342846	-1.212322	2.98828
Trial1	1	1	blindfold	counterclockwise	practice	Guided	1	-0.5	-0.5	2.801956	0.29192	-1.45069	0.30146	1.12671000020437	-0.571338	-1.119223	3.012554
Trial1	1	1	blindfold	counterclockwise	practice	Guided	1	-0.5	-0.5	2.821945	0.29188	-1.45066	0.30147	1.12668899179173	-0.688266	-1.085368	2.947265
Trial1	1	1	blindfold	counterclockwise	practice	Guided	1	-0.5	-0.5	2.841949	0.29158	-1.45061	0.30146	1.12647104325409	-0.590014	-1.284263	2.948094
Trial1	1	1	blindfold	counterclockwise	practice	Guided	1	-0.5	-0.5	2.861954	0.29148	-1.45063	0.30146	1.12640078400185	-0.429627	-1.478926	2.863744
Trial1	1	1	blindfold	counterclockwise	practice	Guided	1	-0.5	-0.5	2.881943	0.29147	-1.45064	0.30146	1.12639374785332	-0.441792	-1.474694	2.8421
Trial1	1	1	blindfold	counterclockwise	practice	Guided	1	-0.5	-0.5	2.901947	0.29146	-1.45065	0.30146	1.12638673269058	-0.534856	-1.335045	2.921473
Trial1	1	1	blindfold	counterclockwise	practice	Guided	1	-0.5	-0.5	2.921951	0.29144	-1.45065	0.30148	1.12638691058088	-0.629999	-1.225018	2.954481
Trial1	1	1	blindfold	counterclockwise	practice	Guided	1	-0.5	-0.5	2.941956	0.29133	-1.45062	0.30152	1.12633806266162	-0.732008	-1.102296	3.121718
Trial1	1	1	blindfold	counterclockwise	practice	Guided	1	-0.5	-0.5	2.961945	0.29113	-1.45059	0.30156	1.12622604122615	-0.68685	-1.051514	3.199731
Trial1	1	1	blindfold	counterclockwise	practice	Guided	1	-0.5	-0.5	2.981949	0.29088	-1.45056	0.30156	1.12605043179861	-0.577154	-1.072673	3.150659
Trial1	1	1	blindfold	counterclockwise	practice	Guided	1	-0.5	-0.5	3.001953	0.29062	-1.45056	0.30155	1.12586073163622	-0.647965	-1.153077	3.058774
Trial1	1	1	blindfold	counterclockwise	practice	Guided	1	-0.5	-0.5	3.021942	0.29032	-1.45057	0.30158	1.12567143736396	-0.747253	-1.148845	3.087409
Trial1	1	1	blindfold	counterclockwise	practice	Guided	1	-0.5	-0.5	3.041946	0.28943	-1.45054	0.30161	1.12506812851782	-0.829147	-1.000732	3.217926
Trial1	1	1	blindfold	counterclockwise	practice	Guided	1	-0.5	-0.5	3.061951	0.28866	-1.45051	0.30163	1.12454222729787	-0.87696	-0.992269	3.291302
Trial1	1	1	blindfold	counterclockwise	practice	Guided	1	-0.5	-0.5	3.081955	0.2877	-1.45051	0.30162	1.12386205597608	-0.812468	-1.034587	3.261026
Trial1	1	1	blindfold	counterclockwise	practice	Guided	1	-0.5	-0.5	3.101944	0.28656	-1.45051	0.30161	1.1230561930984	-0.791984	-1.064209	3.220119
Trial1	1	1	blindfold	counterclockwise	practice	Guided	1	-0.5	-0.5	3.121948	0.28527	-1.45052	0.30161	1.12215309219787	-0.77386	-1.047282	3.216327
Trial1	1	1	blindfold	counterclockwise	practice	Guided	1	-0.5	-0.5	3.141953	0.28227	-1.45053	0.30162	1.12006292838548	-0.843926	-1.093832	3.239711
Trial1	1	1	blindfold	counterclockwise	practice	Guided	1	-0.5	-0.5	3.161957	0.28048	-1.45054	0.30163	1.11882065933167	-0.9929	-1.114991	3.299253
Trial1	1	1	blindfold	counterclockwise	practice	Guided	1	-0.5	-0.5	3.181946	0.27839	-1.45055	0.30163	1.11736369122005	-1.052266	-1.114991	3.263038
Trial1	1	1	blindfold	counterclockwise	practice	Guided	1	-0.5	-0.5	3.20195	0.2761	-1.45055	0.3016	1.11574808974928	-0.966889	-1.076905	3.183419
Trial1	1	1	blindfold	counterclockwise	practice	Guided	1	-0.5	-0.5	3.221954	0.27339	-1.45054	0.30156	1.11383593655639	-0.887239	-1.093832	3.132938
Trial1	1	1	blindfold	counterclockwise	practice	Guided	1	-0.5	-0.5	3.241943	0.26759	-1.45055	0.30154	1.10980213738275	-0.840913	-1.153077	3.06858
Trial1	1	1	blindfold	counterclockwise	practice	Guided	1	-0.5	-0.5	3.261948	0.26439	-1.45058	0.30154	1.10759126521713	-0.799411	-1.246177	3.075085
Trial1	1	1	blindfold	counterclockwise	practice	Guided	1	-0.5	-0.5	3.281952	0.26119	-1.45062	0.30155	1.10539251661296	-0.772168	-1.275799	3.101921
Trial1	1	1	blindfold	counterclockwise	practice	Guided	1	-0.5	-0.5	3.301956	0.25793	-1.45063	0.30155	1.10315015282574	-0.673688	-1.241945	3.131949
Trial1	1	1	blindfold	counterclockwise	practice	Guided	1	-0.5	-0.5	3.321945	0.25471	-1.45062	0.30154	1.10093302181629	-0.612773	-1.165773	3.105527
Trial1	1	1	blindfold	counterclockwise	practice	Guided	1	-0.5	-0.5	3.341949	0.24834	-1.45056	0.30152	1.09656146364176	-0.67659	-1.127686	3.019228
Trial1	1	1	blindfold	counterclockwise	practice	Guided	1	-0.5	-0.5	3.361954	0.24511	-1.45057	0.3015	1.09434508173265	-0.770636	-1.258872	2.96505
Trial1	1	1	blindfold	counterclockwise	practice	Guided	1	-0.5	-0.5	3.381943	0.24192	-1.45061	0.30147	1.0921535649996	-0.775519	-1.322349	2.910567
Trial1	1	1	blindfold	counterclockwise	practice	Guided	1	-0.5	-0.5	3.401947	0.23868	-1.45065	0.30145	1.08994049150373	-0.585878	-1.411217	2.889408
Trial1	1	1	blindfold	counterclockwise	practice	Guided	1	-0.5	-0.5	3.421951	0.23538	-1.4507	0.30141	1.08767721718835	-0.453824	-1.51278	2.861465
Trial1	1	1	blindfold	counterclockwise	practice	Guided	1	-0.5	-0.5	3.441956	0.23009	-1.45079	0.30138	1.08408548396824	-0.348183	-1.610112	2.739916
Trial1	1	1	blindfold	counterclockwise	practice	Guided	1	-0.5	-0.5	3.461945	0.22807	-1.4508	0.30136	1.08271131918896	-0.354817	-1.567794	2.718708
Trial1	1	1	blindfold	counterclockwise	practice	Guided	1	-0.5	-0.5	3.481949	0.22627	-1.45079	0.30136	1.08150171801292	-0.34531	-1.572025	2.719179
Trial1	1	1	blindfold	counterclockwise	practice	Guided	1	-0.5	-0.5	3.501953	0.22483	-1.45078	0.30138	1.08055006786667	-0.305828	-1.563562	2.754415
Trial1	1	1	blindfold	counterclockwise	practice	Guided	1	-0.5	-0.5	3.521942	0.22379	-1.45078	0.30143	1.07988979694133	-0.33589	-1.478926	2.832823
Trial1	1	1	blindfold	counterclockwise	practice	Guided	1	-0.5	-0.5	3.541946	0.22258	-1.4507	0.30144	1.07908661929972	-0.537679	-1.309654	2.909415
Trial1	1	1	blindfold	counterclockwise	practice	Guided	1	-0.5	-0.5	3.561951	0.2222	-1.45067	0.30142	1.07881734807739	-0.56987	-1.335045	2.828333
Trial1	1	1	blindfold	counterclockwise	practice	Guided	1	-0.5	-0.5	3.581955	0.22189	-1.45067	0.3014	1.07859498655327	-0.566166	-1.385826	2.740238
Trial1	1	1	blindfold	counterclockwise	practice	Guided	1	-0.5	-0.5	3.601944	0.22171	-1.45068	0.30139	1.07846707814877	-0.53766	-1.432376	2.699324
Trial1	1	1	blindfold	counterclockwise	practice	Guided	1	-0.5	-0.5	3.621948	0.22166	-1.4507	0.30138	1.07842620423616	-0.492236	-1.517012	2.668683
Trial1	1	1	blindfold	counterclockwise	practice	Guided	1	-0.5	-0.5	3.641953	0.22163	-1.45071	0.30138	1.07840613175276	-0.568585	-1.576257	2.70234
Trial1	1	1	blindfold	counterclockwise	practice	Guided	1	-0.5	-0.5	3.661957	0.22162	-1.45072	0.30137	1.07839198978677	-0.625139	-1.546635	2.675449
Trial1	1	1	blindfold	counterclockwise	practice	Guided	1	-0.5	-0.5	3.681946	0.2216	-1.45072	0.30137	1.07837860839734	-0.657616	-1.44084	2.589622
Trial1	1	1	blindfold	counterclockwise	practice	Guided	1	-0.5	-0.5	3.70195	0.22157	-1.45072	0.30136	1.07835111738576	-0.714358	-1.377363	2.675701
Trial1	1	1	blindfold	counterclockwise	practice	Guided	1	-0.5	-0.5	3.721954	0.22148	-1.4507	0.30138	1.07830575630712	-0.917354	-1.309654	2.743524
Trial1	1	1	blindfold	counterclockwise	practice	Guided	1	-0.5	-0.5	3.741943	0.22038	-1.45069	0.30136	1.07755519680731	-1.361767	-1.457767	2.735034
Trial1	1	1	blindfold	counterclockwise	practice	Guided	1	-0.5	-0.5	3.761948	0.21903	-1.45072	0.3013	1.07660850474653	-1.309763	-1.483158	2.564968
Trial1	1	1	blindfold	counterclockwise	practice	Guided	1	-0.5	-0.5	3.781952	0.21706	-1.45075	0.30122	1.07523417507063	-1.170571	-1.572025	2.431968
Trial1	1	1	blindfold	counterclockwise	practice	Guided	1	-0.5	-0.5	3.801956	0.21467	-1.45078	0.30117	1.07360447450917	-0.920488	-1.682052	2.319866
Trial1	1	1	blindfold	counterclockwise	practice	Guided	1	-0.5	-0.5	3.821945	0.21218	-1.45083	0.30111	1.07190372169665	-0.71685	-1.830165	2.260527
Trial1	1	1	blindfold	counterclockwise	practice	Guided	1	-0.5	-0.5	3.841949	0.20717	-1.45093	0.30113	1.06859660032743	-0.876016	-1.86402	2.293466
Trial1	1	1	blindfold	counterclockwise	practice	Guided	1	-0.5	-0.5	3.861954	0.2046	-1.45093	0.30114	1.06690509659094	-0.882837	-1.737066	2.255452
Trial1	1	1	blindfold	counterclockwise	practice	Guided	1	-0.5	-0.5	3.881943	0.20184	-1.45088	0.30112	1.06506931117866	-0.778705	-1.669357	2.238638
Trial1	1	1	blindfold	counterclockwise	practice	Guided	1	-0.5	-0.5	3.901947	0.19912	-1.45085	0.30111	1.06327137947468	-0.580755	-1.690516	2.212083
Trial1	1	1	blindfold	counterclockwise	practice	Guided	1	-0.5	-0.5	3.921951	0.19651	-1.45084	0.30109	1.06154196975556	-0.504949	-1.698979	2.227514
Trial1	1	1	blindfold	counterclockwise	practice	Guided	1	-0.5	-0.5	3.941956	0.19174	-1.45088	0.30108	1.05841078232023	-0.664092	-1.809006	2.129947
Trial1	1	1	blindfold	counterclockwise	practice	Guided	1	-0.5	-0.5	3.961945	0.1895	-1.45091	0.30108	1.0569481555553	-0.699276	-1.855556	2.147139
Trial1	1	1	blindfold	counterclockwise	practice	Guided	1	-0.5	-0.5	3.981949	0.18739	-1.45093	0.30107	1.05556532911105	-0.613268	-1.859788	2.128005
Trial1	1	1	blindfold	counterclockwise	practice	Guided	1	-0.5	-0.5	4.001953	0.18544	-1.45093	0.30104	1.05427371707527	-0.472396	-1.872483	2.065505
Trial1	1	1	blindfold	counterclockwise	practice	Guided	1	-0.5	-0.5	4.021942	0.18374	-1.45093	0.301	1.05313881914584	-0.381256	-1.821702	2.022318
Trial1	1	1	blindfold	counterclockwise	practice	Guided	1	-0.5	-0.5	4.041946	0.18115	-1.45092	0.30099	1.05145153615059	-0.526105	-1.876715	1.992681
Trial1	1	1	blindfold	counterclockwise	practice	Guided	1	-0.5	-0.5	4.061951	0.18017	-1.45093	0.30099	1.05081693596681	-0.560982	-1.88941	1.98327
Trial1	1	1	blindfold	counterclockwise	practice	Guided	1	-0.5	-0.5	4.081955	0.17929	-1.45095	0.301	1.05025516815203	-0.583321	-1.948656	1.99525
Trial1	1	1	blindfold	counterclockwise	practice	Guided	1	-0.5	-0.5	4.101944	0.17855	-1.45097	0.301	1.04977669420797	-0.520841	-2.024828	2.001469
Trial1	1	1	blindfold	counterclockwise	practice	Guided	1	-0.5	-0.5	4.121948	0.17802	-1.451	0.30099	1.04942656988486	-0.4129	-2.003669	1.975438
Trial1	1	1	blindfold	counterclockwise	practice	Guided	1	-0.5	-0.5	4.141953	0.17777	-1.451	0.30099	1.04926505814497	-0.49072	-2.033292	1.911804
Trial1	1	1	blindfold	counterclockwise	practice	Guided	1	-0.5	-0.5	4.161957	0.17776	-1.45101	0.30098	1.0492509553387	-0.421797	-2.096769	1.844919
Trial1	1	1	blindfold	counterclockwise	practice	Guided	1	-0.5	-0.5	4.181946	0.17774	-1.45101	0.30098	1.04923804785117	-0.416728	-2.088305	1.831777
Trial1	1	1	blindfold	counterclockwise	practice	Guided	1	-0.5	-0.5	4.20195	0.17773	-1.45101	0.30098	1.04923158937802	-0.307008	-2.101	1.882086
Trial1	1	1	blindfold	counterclockwise	practice	Guided	1	-0.5	-0.5	4.221954	0.17773	-1.45102	0.30098	1.04923158937802	-0.371013	-2.020596	1.938934
Trial1	1	1	blindfold	counterclockwise	practice	Guided	1	-0.5	-0.5	4.241943	0.17768	-1.451	0.30097	1.0491916567971	-0.789794	-1.927497	1.963797
Trial1	1	1	blindfold	counterclockwise	practice	Guided	1	-0.5	-0.5	4.261948	0.17756	-1.45099	0.30096	1.04910651714679	-0.909724	-1.948656	1.943307
Trial1	1	1	blindfold	counterclockwise	practice	Guided	1	-0.5	-0.5	4.281952	0.17726	-1.45098	0.30094	1.04889752495447	-0.835335	-2.012133	1.844804
Trial1	1	1	blindfold	counterclockwise	practice	Guided	1	-0.5	-0.5	4.301956	0.1769	-1.451	0.30091	1.04864218440129	-0.605282	-2.130623	1.751084
Trial1	1	1	blindfold	counterclockwise	practice	Guided	1	-0.5	-0.5	4.321945	0.17664	-1.45105	0.30089	1.04845910024234	-0.457045	-2.282968	1.713645
Trial1	1	1	blindfold	counterclockwise	practice	Guided	1	-0.5	-0.5	4.341949	0.17657	-1.4511	0.30089	1.0484139223265	-0.56735	-2.257577	1.689252
Trial1	1	1	blindfold	counterclockwise	practice	Guided	1	-0.5	-0.5	4.361954	0.17655	-1.4511	0.30089	1.04840101759897	-0.587322	-2.14755	1.760073
Trial1	1	1	blindfold	counterclockwise	practice	Guided	1	-0.5	-0.5	4.381943	0.17653	-1.45109	0.30089	1.04838811309404	-0.561522	-2.062914	1.790283
Trial1	1	1	blindfold	counterclockwise	practice	Guided	1	-0.5	-0.5	4.401947	0.17651	-1.45108	0.30089	1.04837519919607	-0.60165	-2.050219	1.793253
Trial1	1	1	blindfold	counterclockwise	practice	Guided	1	-0.5	-0.5	4.421951	0.17649	-1.45107	0.30088	1.04835467772536	-0.501778	-2.117928	1.733291
Trial1	1	1	blindfold	counterclockwise	practice	Guided	1	-0.5	-0.5	4.441956	0.17645	-1.45108	0.30088	1.0483288604708	-0.602535	-2.215259	1.683979
Trial1	1	1	blindfold	counterclockwise	practice	Guided	1	-0.5	-0.5	4.461945	0.17643	-1.45108	0.30088	1.04831596660026	-0.607984	-2.1941	1.717432
Trial1	1	1	blindfold	counterclockwise	practice	Guided	1	-0.5	-0.5	4.481949	0.17641	-1.45108	0.30088	1.0483030537223	-0.604567	-2.109464	1.751153
Trial1	1	1	blindfold	counterclockwise	practice	Guided	1	-0.5	-0.5	4.501953	0.17638	-1.45108	0.30087	1.04827603935864	-0.660957	-2.062914	1.703205
Trial1	1	1	blindfold	counterclockwise	practice	Guided	1	-0.5	-0.5	4.521942	0.17636	-1.45107	0.30086	1.04825548623188	-0.651031	-2.092537	1.669894
Trial1	1	1	blindfold	counterclockwise	practice	Guided	1	-0.5	-0.5	4.541946	0.17631	-1.45107	0.30086	1.04822322996993	-0.565343	-2.223723	1.63471
Trial1	1	1	blindfold	counterclockwise	practice	Guided	1	-0.5	-0.5	4.561951	0.17629	-1.45108	0.30086	1.04821031824083	-0.566211	-2.232186	1.680889
Trial1	1	1	blindfold	counterclockwise	practice	Guided	1	-0.5	-0.5	4.581955	0.17626	-1.45108	0.30086	1.04819097509977	-0.630155	-2.151782	1.716766
Trial1	1	1	blindfold	counterclockwise	practice	Guided	1	-0.5	-0.5	4.601944	0.17624	-1.45108	0.30086	1.04817806392784	-0.691653	-2.058682	1.689668
Trial1	1	1	blindfold	counterclockwise	practice	Guided	1	-0.5	-0.5	4.621948	0.17621	-1.45107	0.30085	1.04815107417255	-0.723032	-2.079841	1.697115
Trial1	1	1	blindfold	counterclockwise	practice	Guided	1	-0.5	-0.5	4.641953	0.17614	-1.45106	0.30085	1.04810592131426	-0.642555	-2.109464	1.686987
Trial1	1	1	blindfold	counterclockwise	practice	Guided	1	-0.5	-0.5	4.661957	0.17611	-1.45106	0.30085	1.0480865709246	-0.717269	-2.130623	1.655283
Trial1	1	1	blindfold	counterclockwise	practice	Guided	1	-0.5	-0.5	4.681946	0.17607	-1.45106	0.30086	1.0480684000643	-0.848174	-2.134855	1.714307
Trial1	1	1	blindfold	counterclockwise	practice	Guided	1	-0.5	-0.5	4.70195	0.17592	-1.45106	0.30085	1.04796401087558	-0.955137	-2.071378	1.719457
Trial1	1	1	blindfold	counterclockwise	practice	Guided	1	-0.5	-0.5	4.721954	0.17555	-1.45104	0.30081	1.0476948371958	-0.961851	-2.033292	1.652089
Trial1	1	1	blindfold	counterclockwise	practice	Guided	1	-0.5	-0.5	4.741943	0.17428	-1.45105	0.3008	1.04686872864467	-0.780655	-2.164477	1.561133
Trial1	1	1	blindfold	counterclockwise	practice	Guided	1	-0.5	-0.5	4.761948	0.17356	-1.45108	0.30079	1.04639750002376	-0.762931	-2.215259	1.570159
Trial1	1	1	blindfold	counterclockwise	practice	Guided	1	-0.5	-0.5	4.781952	0.17279	-1.4511	0.3008	1.0459096542762	-0.90264	-2.1941	1.633278
Trial1	1	1	blindfold	counterclockwise	practice	Guided	1	-0.5	-0.5	4.801956	0.17194	-1.4511	0.30082	1.04537841153048	-1.03745	-2.164477	1.684006
Trial1	1	1	blindfold	counterclockwise	practice	Guided	1	-0.5	-0.5	4.821945	0.17083	-1.45108	0.30082	1.04466528867903	-1.079606	-2.101	1.615716
Trial1	1	1	blindfold	counterclockwise	practice	Guided	1	-0.5	-0.5	4.841949	0.16762	-1.45104	0.30081	1.04259922290628	-1.132203	-2.045987	1.606486
Trial1	1	1	blindfold	counterclockwise	practice	Guided	1	-0.5	-0.5	4.861954	0.16551	-1.45103	0.30082	1.04125703825699	-1.288038	-2.07561	1.644767
Trial1	1	1	blindfold	counterclockwise	practice	Guided	1	-0.5	-0.5	4.881943	0.16282	-1.45104	0.30079	1.03951671023601	-1.503531	-2.151782	1.575751
Trial1	1	1	blindfold	counterclockwise	practice	Guided	1	-0.5	-0.5	4.901947	0.15945	-1.45108	0.30072	1.03731713730982	-1.720845	-2.295663	1.419304
Trial1	1	1	blindfold	counterclockwise	practice	Guided	1	-0.5	-0.5	4.921951	0.15533	-1.45113	0.30058	1.03459448103401	-1.932791	-2.31259	1.229936
Trial1	1	1	blindfold	counterclockwise	practice	Guided	1	-0.5	-0.5	4.941956	0.14404	-1.45111	0.30052	1.02743359929191	-2.068283	-2.244882	1.075019
Trial1	1	1	blindfold	counterclockwise	practice	Guided	1	-0.5	-0.5	4.961945	0.13672	-1.45112	0.30044	1.02279840419673	-2.2663	-2.371836	0.8291
Trial1	1	1	blindfold	counterclockwise	practice	Guided	1	-0.5	-0.5	4.981949	0.12782	-1.45121	0.30037	1.01722667177822	-2.502439	-2.740002	0.701372
Trial1	1	1	blindfold	counterclockwise	practice	Guided	1	-0.5	-0.5	5.001953	0.11777	-1.45135	0.30034	1.01103109536379	-2.54517	-2.850029	0.67909
Trial1	1	1	blindfold	counterclockwise	practice	Guided	1	-0.5	-0.5	5.021942	0.10631	-1.45141	0.3003	1.00403779981733	-2.64975	-2.752698	0.632386
Trial1	1	1	blindfold	counterclockwise	practice	Guided	1	-0.5	-0.5	5.041946	0.07876199	-1.45129	0.3003	0.987646465101699	-2.330098	-2.477631	0.607458
Trial1	1	1	blindfold	counterclockwise	practice	Guided	1	-0.5	-0.5	5.061951	0.0628	-1.45125	0.30028	0.978361857042705	-2.158476	-2.668062	0.523221
Trial1	1	1	blindfold	counterclockwise	practice	Guided	1	-0.5	-0.5	5.081955	0.046206	-1.45128	0.30027	0.968903016038677	-2.183583	-2.574962	0.546344
Trial1	1	1	blindfold	counterclockwise	practice	Guided	1	-0.5	-0.5	5.101944	0.028596	-1.45132	0.30028	0.959094268579294	-2.208694	-2.659598	0.586322
Trial1	1	1	blindfold	counterclockwise	practice	Guided	1	-0.5	-0.5	5.121948	0.0094047	-1.45131	0.30027	0.948643878063072	-2.108898	-2.562267	0.57287
Trial1	1	1	blindfold	counterclockwise	practice	Guided	1	-0.5	-0.5	5.141953	-0.030464	-1.45127	0.30023	0.927810381119434	-1.664956	-2.600353	0.459236
Trial1	1	1	blindfold	counterclockwise	practice	Guided	1	-0.5	-0.5	5.161957	-0.051309	-1.45131	0.30016	0.917376489620949	-1.504145	-2.727307	0.34603
Trial1	1	1	blindfold	counterclockwise	practice	Guided	1	-0.5	-0.5	5.181946	-0.073146	-1.45135	0.30011	0.906851900067808	-1.442381	-2.748466	0.208266
Trial1	1	1	blindfold	counterclockwise	practice	Guided	1	-0.5	-0.5	5.20195	-0.094633	-1.45138	0.30009	0.896920504019771	-1.397658	-2.803479	0.1709
Trial1	1	1	blindfold	counterclockwise	practice	Guided	1	-0.5	-0.5	5.221954	-0.11635	-1.4514	0.3001	0.887325945846143	-1.303969	-2.744234	0.161659
Trial1	1	1	blindfold	counterclockwise	practice	Guided	1	-0.5	-0.5	5.241943	-0.1607	-1.45136	0.30006	0.86903423084466	-1.082411	-2.718843	0.089816
Trial1	1	1	blindfold	counterclockwise	practice	Guided	1	-0.5	-0.5	5.261948	-0.18249	-1.45137	0.30006	0.86076048683108	-0.949306	-2.744234	0.106453
Trial1	1	1	blindfold	counterclockwise	practice	Guided	1	-0.5	-0.5	5.281952	-0.20414	-1.45138	0.30007	0.853021172363886	-0.977599	-2.697684	0.193997
Trial1	1	1	blindfold	counterclockwise	practice	Guided	1	-0.5	-0.5	5.301956	-0.22692	-1.45135	0.30004	0.845361871562262	-0.95614	-2.574962	0.113985
Trial1	1	1	blindfold	counterclockwise	practice	Guided	1	-0.5	-0.5	5.321945	-0.24957	-1.45134	0.29998	0.83826201751379	-0.92693	-2.744234	-0.038912
Trial1	1	1	blindfold	counterclockwise	practice	Guided	1	-0.5	-0.5	5.341949	-0.29055	-1.45138	0.30002	0.826983264923622	-0.934354	-2.78232	-0.042433
Trial1	1	1	blindfold	counterclockwise	practice	Guided	1	-0.5	-0.5	5.361954	-0.31148	-1.45139	0.30006	0.82197068425846	-0.928823	-2.714611	0.166379
Trial1	1	1	blindfold	counterclockwise	practice	Guided	1	-0.5	-0.5	5.381943	-0.33225	-1.45137	0.30011	0.817506021134549	-0.957106	-2.689221	0.228648
Trial1	1	1	blindfold	counterclockwise	practice	Guided	1	-0.5	-0.5	5.401947	-0.35351	-1.45135	0.30012	0.813419523812286	-0.969575	-2.634207	0.232988
Trial1	1	1	blindfold	counterclockwise	practice	Guided	1	-0.5	-0.5	5.421951	-0.37406	-1.45133	0.30008	0.809931411244352	-1.10912	-2.697684	0.136234
Trial1	1	1	blindfold	counterclockwise	practice	Guided	1	-0.5	-0.5	5.441956	-0.41578	-1.45135	0.30011	0.804530325016249	-1.243695	-2.668062	0.270471
Trial1	1	1	blindfold	counterclockwise	practice	Guided	1	-0.5	-0.5	5.461945	-0.43649	-1.45133	0.30015	0.802666497503351	-1.323577	-2.519949	0.294559
Trial1	1	1	blindfold	counterclockwise	practice	Guided	1	-0.5	-0.5	5.481949	-0.45741	-1.4513	0.30016	0.801292656174036	-1.271325	-2.61728	0.329735
Trial1	1	1	blindfold	counterclockwise	practice	Guided	1	-0.5	-0.5	5.501953	-0.47918	-1.4513	0.30015	0.800420801407174	-1.391206	-2.693452	0.348996
Trial1	1	1	blindfold	counterclockwise	practice	Guided	1	-0.5	-0.5	5.521942	-0.50122	-1.45132	0.30017	0.800170934401151	-1.483008	-2.668062	0.189558
Trial1	1	1	blindfold	counterclockwise	practice	Guided	1	-0.5	-0.5	5.541946	-0.54513	-1.45135	0.30023	0.801501569186452	-1.710054	-2.748466	0.52206
Trial1	1	1	blindfold	counterclockwise	practice	Guided	1	-0.5	-0.5	5.561951	-0.5678	-1.45135	0.30027	0.803136910353247	-1.880216	-2.668062	0.51245
Trial1	1	1	blindfold	counterclockwise	practice	Guided	1	-0.5	-0.5	5.581955	-0.59251	-1.45134	0.30027	0.80559925277367	-1.857872	-2.511485	0.492613
Trial1	1	1	blindfold	counterclockwise	practice	Guided	1	-0.5	-0.5	5.601944	-0.61574	-1.45128	0.30026	0.808586314064426	-1.8616	-2.486094	0.488191
Trial1	1	1	blindfold	counterclockwise	practice	Guided	1	-0.5	-0.5	5.621948	-0.6403201	-1.45123	0.30027	0.812478786633148	-1.705207	-2.435313	0.51329
Trial1	1	1	blindfold	counterclockwise	practice	Guided	1	-0.5	-0.5	5.641953	-0.6918	-1.45124	0.30027	0.822933349726353	-1.590508	-2.562267	0.49405
Trial1	1	1	blindfold	counterclockwise	practice	Guided	1	-0.5	-0.5	5.661957	-0.71857	-1.45129	0.30031	0.829619741663756	-1.641586	-2.697684	0.584703
Trial1	1	1	blindfold	counterclockwise	practice	Guided	1	-0.5	-0.5	5.681946	-0.74413	-1.45135	0.30035	0.836755402459697	-1.741577	-2.883883	0.7843
Trial1	1	1	blindfold	counterclockwise	practice	Guided	1	-0.5	-0.5	5.70195	-0.7717	-1.45141	0.30033	0.845191685615891	-1.909471	-2.854261	0.579915
Trial1	1	1	blindfold	counterclockwise	practice	Guided	1	-0.5	-0.5	5.721954	-0.79896	-1.45143	0.30023	0.854251219953244	-1.746022	-2.845797	0.571668
Trial1	1	1	blindfold	counterclockwise	practice	Guided	1	-0.5	-0.5	5.741943	-0.85537	-1.45136	0.30021	0.875570620401756	-1.302956	-2.807711	0.361757
Trial1	1	1	blindfold	counterclockwise	practice	Guided	1	-0.5	-0.5	5.761948	-0.88335	-1.45138	0.30021	0.887295484263825	-1.195437	-2.761161	0.432777
Trial1	1	1	blindfold	counterclockwise	practice	Guided	1	-0.5	-0.5	5.781952	-0.913	-1.4514	0.30021	0.900502682743175	-1.467665	-2.985447	0.395325
Trial1	1	1	blindfold	counterclockwise	practice	Guided	1	-0.5	-0.5	5.801956	-0.94021	-1.45149	0.30024	0.913328449487489	-1.570036	-3.175878	0.453633
Trial1	1	1	blindfold	counterclockwise	practice	Guided	1	-0.5	-0.5	5.821945	-0.96842	-1.45156	0.30032	0.927323767065511	-1.55935	-3.222427	0.600454
Trial1	1	1	blindfold	counterclockwise	practice	Guided	1	-0.5	-0.5	5.841949	-1.02584	-1.45156	0.30028	0.957578045128905	-1.050381	-2.94736	0.537385
Trial1	1	1	blindfold	counterclockwise	practice	Guided	1	-0.5	-0.5	5.861954	-1.05379	-1.45152	0.30021	0.973149205988961	-0.982618	-3.146255	0.478957
Trial1	1	1	blindfold	counterclockwise	practice	Guided	1	-0.5	-0.5	5.881943	-1.08229	-1.45153	0.30016	0.989604758617888	-1.163372	-3.061619	0.283152
Trial1	1	1	blindfold	counterclockwise	practice	Guided	1	-0.5	-0.5	5.901947	-1.10983	-1.45155	0.30013	1.00603215053198	-1.337171	-3.146255	0.297168
Trial1	1	1	blindfold	counterclockwise	practice	Guided	1	-0.5	-0.5	5.921951	-1.13736	-1.45158	0.30015	1.02297012564858	-1.275567	-3.290136	0.218592
Trial1	1	1	blindfold	counterclockwise	practice	Guided	1	-0.5	-0.5	5.941956	-1.19288	-1.4517	0.30024	1.05852095061137	-1.017306	-3.522885	0.520065
Trial1	1	1	blindfold	counterclockwise	practice	Guided	1	-0.5	-0.5	5.961945	-1.21976	-1.45173	0.30029	1.07634504590338	-1.038573	-3.294368	0.47809
Trial1	1	1	blindfold	counterclockwise	practice	Guided	1	-0.5	-0.5	5.981949	-1.2463	-1.45171	0.30026	1.09424848304816	-1.114288	-3.374772	0.564109
Trial1	1	1	blindfold	counterclockwise	practice	Guided	1	-0.5	-0.5	6.001953	-1.27333	-1.45168	0.30018	1.11280153707244	-0.991379	-3.366309	0.352816
Trial1	1	1	blindfold	counterclockwise	practice	Guided	1	-0.5	-0.5	6.021942	-1.30001	-1.45169	0.30024	1.13154760018201	-0.952497	-3.489031	0.180698
Trial1	1	1	blindfold	counterclockwise	practice	Guided	1	-0.5	-0.5	6.041946	-1.30522	-1.45174	0.30059	1.13548387166984	-7.389915	-3.213964	2.050251
Trial1	1	1	blindfold	counterclockwise	practice	Guided	1	-0.5	-0.5	6.061951	-1.30395	-1.4516	0.30097	1.13485175027993	-6.626298	-1.872483	2.924591
Trial1	1	1	blindfold	counterclockwise	practice	Guided	1	-0.5	-0.5	6.081955	-1.30342	-1.45122	0.30111	1.13457526632598	-4.219561	-0.755288	2.660925
Trial1	1	1	blindfold	counterclockwise	practice	Guided	1	-0.5	-0.5	6.101944	-1.30241	-1.45077	0.30096	1.13375435541114	-2.178312	-1.102296	1.76692
Trial1	1	1	blindfold	counterclockwise	practice	Guided	1	-0.5	-0.5	6.121948	-1.30153	-1.45074	0.30084	1.13304681479126	-2.22806	-2.52418	1.330069
Trial1	1	1	blindfold	counterclockwise	practice	Guided	1	-0.5	-0.5	6.141953	-1.30139	-1.45129	0.30083	1.13294065316533	-3.026891	-3.577899	1.326195
Trial1	1	1	blindfold	counterclockwise	practice	Guided	1	-0.5	-0.5	6.161957	-1.30139	-1.45153	0.3008	1.13291943984334	-2.311655	-3.810648	1.206633
Trial1	1	1	blindfold	counterclockwise	practice	Guided	1	-0.5	-0.5	6.181946	-1.30135	-1.45168	0.30077	1.13286997795771	-1.580679	-3.891052	1.10238
Trial1	1	1	blindfold	counterclockwise	practice	Guided	1	-0.5	-0.5	6.20195	-1.30127	-1.45176	0.30076	1.13280634045368	-1.558052	-3.823343	1.086259
Trial1	1	1	blindfold	counterclockwise	practice	Guided	1	-0.5	-0.5	6.221954	-1.30124	-1.45177	0.30076	1.13278509187974	-2.35576	-3.505958	1.190433
Trial1	1	1	blindfold	counterclockwise	practice	Guided	1	-0.5	-0.5	6.241943	-1.30132	-1.45173	0.30076	1.13284175562816	-4.127927	-3.019301	1.552925
Trial1	1	1	blindfold	counterclockwise	practice	Guided	1	-0.5	-0.5	6.261948	-1.30154	-1.4517	0.30077	1.13300439870701	-4.758559	-3.019301	1.664849
Trial1	1	1	blindfold	counterclockwise	practice	Guided	1	-0.5	-0.5	6.281952	-1.30184	-1.45168	0.30079	1.1332307553449	-5.198492	-2.858493	1.740567
Trial1	1	1	blindfold	counterclockwise	practice	Guided	1	-0.5	-0.5	6.301956	-1.30208	-1.45163	0.30081	1.13341477570334	-5.417082	-2.608816	1.851469
Trial1	1	1	blindfold	counterclockwise	practice	Guided	1	-0.5	-0.5	6.321945	-1.30225	-1.45156	0.30081	1.13353508008164	-5.601497	-2.536876	1.808935
Trial1	1	1	blindfold	counterclockwise	practice	Guided	1	-0.5	-0.5	6.341949	-1.30244	-1.45155	0.3008	1.13366249938133	-6.070748	-3.586362	1.439051
Trial1	1	1	blindfold	counterclockwise	practice	Guided	1	-0.5	-0.5	6.361954	-1.30254	-1.45159	0.30074	1.13369092235929	-6.119083	-3.861429	0.863469
Trial1	1	1	blindfold	counterclockwise	practice	Guided	1	-0.5	-0.5	6.381943	-1.30262	-1.45164	0.30067	1.1336981059927	-6.084105	-3.730243	0.278226
Trial1	1	1	blindfold	counterclockwise	practice	Guided	1	-0.5	-0.5	6.401947	-1.30267	-1.45167	0.30058	1.13366990801802	-5.730541	-3.51019	-0.151672
Trial1	1	1	blindfold	counterclockwise	practice	Guided	1	-0.5	-0.5	6.421951	-1.30268	-1.45168	0.29994	1.1332250454711	-5.318228	-3.472104	-0.650879
Trial1	1	1	blindfold	counterclockwise	practice	Guided	1	-0.5	-0.5	6.441956	-1.30263	-1.45195	0.29879	1.13237816540809	-5.305123	-4.915147	-2.445053
Trial1	1	1	blindfold	counterclockwise	practice	Guided	1	-0.5	-0.5	6.461945	-1.30266	-1.45228	0.29626	1.13061622287555	-5.516404	-5.114042	-3.25173
Trial1	1	1	blindfold	counterclockwise	practice	Guided	1	-0.5	-0.5	6.481949	-1.30269	-1.45247	0.29199	1.12763445401658	-5.295126	-4.910916	-3.935272
Trial1	1	1	blindfold	counterclockwise	practice	Guided	1	-0.5	-0.5	6.501953	-1.30264	-1.45247	0.28546	1.1230219550627	-4.867592	-4.872829	-4.046881
Trial1	1	1	blindfold	counterclockwise	practice	Guided	1	-0.5	-0.5	6.521942	-1.30248	-1.45243	0.26523	1.10885124116968	-4.694024	-4.805121	-4.380047
Trial1	1	1	blindfold	counterclockwise	practice	Guided	1	-0.5	-0.5	6.541946	-1.30242	-1.45267	0.25045	1.09865968970308	-5.174419	-5.765739	-5.841142
Trial1	1	1	blindfold	counterclockwise	practice	Guided	1	-0.5	-0.5	6.561951	-1.30255	-1.45281	0.23151	1.0859066679377	-5.495483	-5.490672	-6.364318
Trial1	1	1	blindfold	counterclockwise	practice	Guided	1	-0.5	-0.5	6.581955	-1.30271	-1.45276	0.20969	1.0714491761647	-5.777042	-5.342559	-6.003447
Trial1	1	1	blindfold	counterclockwise	practice	Guided	1	-0.5	-0.5	6.601944	-1.30285	-1.45262	0.18479	1.05522770069257	-5.835029	-4.373477	-5.590114
Trial1	1	1	blindfold	counterclockwise	practice	Guided	1	-0.5	-0.5	6.621948	-1.30291	-1.45236	0.12498	1.0174794419396	-5.82846	-4.580835	-5.495946
Trial1	1	1	blindfold	counterclockwise	practice	Guided	1	-0.5	-0.5	6.641953	-1.30297	-1.45241	0.090995	0.99701353684581	-5.99664	-4.860134	-5.808163
Trial1	1	1	blindfold	counterclockwise	practice	Guided	1	-0.5	-0.5	6.661957	-1.30301	-1.45242	0.054289	0.97573630279993	-5.96009	-4.868598	-5.361745
Trial1	1	1	blindfold	counterclockwise	practice	Guided	1	-0.5	-0.5	6.681946	-1.30303	-1.45242	0.013808	0.95333932320334	-6.032335	-4.64008	-5.489948
Trial1	1	1	blindfold	counterclockwise	practice	Guided	1	-0.5	-0.5	6.70195	-1.303	-1.45234	-0.028947	0.930967177956602	-6.046301	-4.601994	-4.769702
Trial1	1	1	blindfold	counterclockwise	practice	Guided	1	-0.5	-0.5	6.721954	-1.30295	-1.45229	-0.11654	0.889814656147748	-5.815224	-4.377709	-4.230065
Trial1	1	1	blindfold	counterclockwise	practice	Guided	1	-0.5	-0.5	6.741943	-1.30289	-1.4522	-0.16193	0.871162310087975	-5.690007	-4.741644	-3.50036
Trial1	1	1	blindfold	counterclockwise	practice	Guided	1	-0.5	-0.5	6.761948	-1.30288	-1.45225	-0.20924	0.853907341409629	-5.801551	-4.039165	-3.207262
Trial1	1	1	blindfold	counterclockwise	practice	Guided	1	-0.5	-0.5	6.781952	-1.30289	-1.45211	-0.25552	0.839287146803993	-5.89453	-4.348086	-2.978498
Trial1	1	1	blindfold	counterclockwise	practice	Guided	1	-0.5	-0.5	6.801956	-1.3029	-1.45213	-0.30194	0.826968135927045	-5.862396	-4.153423	-2.76989
Trial1	1	1	blindfold	counterclockwise	practice	Guided	1	-0.5	-0.5	6.821945	-1.3029	-1.45211	-0.39497	0.80974059602093	-5.905578	-4.35655	-2.279901
Trial1	1	1	blindfold	counterclockwise	practice	Guided	1	-0.5	-0.5	6.841949	-1.30289	-1.45217	-0.43979	0.80514451810409	-5.62417	-4.432722	-1.817773
Trial1	1	1	blindfold	counterclockwise	practice	Guided	1	-0.5	-0.5	6.861954	-1.30283	-1.45223	-0.48492	0.802971596447015	-5.669166	-4.504663	-1.383635
Trial1	1	1	blindfold	counterclockwise	practice	Guided	1	-0.5	-0.5	6.881943	-1.30276	-1.45221	-0.5278	0.80324110466658	-5.262168	-4.225364	-1.321381
Trial1	1	1	blindfold	counterclockwise	practice	Guided	1	-0.5	-0.5	6.901947	-1.30266	-1.45219	-0.56961	0.805672767962168	-5.065364	-4.42849	-1.074916
Trial1	1	1	blindfold	counterclockwise	practice	Guided	1	-0.5	-0.5	6.921951	-1.30254	-1.45219	-0.65202	0.816811255846484	-4.907385	-4.267682	-1.31131
Trial1	1	1	blindfold	counterclockwise	practice	Guided	1	-0.5	-0.5	6.941956	-1.30236	-1.45215	-0.68893	0.824303475905792	-4.797593	-3.895284	-1.116135
Trial1	1	1	blindfold	counterclockwise	practice	Guided	1	-0.5	-0.5	6.961945	-1.30234	-1.45209	-0.72664	0.83373569438234	-4.858317	-4.445418	-0.548467
Trial1	1	1	blindfold	counterclockwise	practice	Guided	1	-0.5	-0.5	6.981949	-1.30236	-1.45211	-0.76208	0.84407795612165	-4.821299	-4.077251	-0.979894
Trial1	1	1	blindfold	counterclockwise	practice	Guided	1	-0.5	-0.5	7.001953	-1.30238	-1.45205	-0.79632	0.855347373352084	-4.858408	-4.204205	-0.968492
Trial1	1	1	blindfold	counterclockwise	practice	Guided	1	-0.5	-0.5	7.021942	-1.3024	-1.45208	-0.86237	0.880430340544963	-4.847178	-4.111105	-0.933807
Trial1	1	1	blindfold	counterclockwise	practice	Guided	1	-0.5	-0.5	7.041946	-1.30243	-1.4521	-0.89288	0.893447605751264	-4.860164	-4.170351	-0.503251
Trial1	1	1	blindfold	counterclockwise	practice	Guided	1	-0.5	-0.5	7.061951	-1.3024	-1.45206	-0.92221	0.906701065940613	-4.744516	-3.937602	-0.691286
Trial1	1	1	blindfold	counterclockwise	practice	Guided	1	-0.5	-0.5	7.081955	-1.30237	-1.45199	-0.95141	0.920634848506261	-4.647236	-4.199973	-0.998772
Trial1	1	1	blindfold	counterclockwise	practice	Guided	1	-0.5	-0.5	7.101944	-1.30234	-1.45205	-0.97879	0.934339004175879	-4.592748	-4.089946	-1.041027
Trial1	1	1	blindfold	counterclockwise	practice	Guided	1	-0.5	-0.5	7.121948	-1.30229	-1.45206	-1.0319	0.962593745501694	-4.615604	-3.907979	-1.207908
Trial1	1	1	blindfold	counterclockwise	practice	Guided	1	-0.5	-0.5	7.141953	-1.30219	-1.4521	-1.05689	0.97654246907651	-4.142964	-4.254987	-1.310016
Trial1	1	1	blindfold	counterclockwise	practice	Guided	1	-0.5	-0.5	7.161957	-1.30211	-1.45215	-1.08203	0.991029450122917	-4.088801	-4.365013	-1.300536
Trial1	1	1	blindfold	counterclockwise	practice	Guided	1	-0.5	-0.5	7.181946	-1.30205	-1.45221	-1.1062	1.00536699783645	-4.032948	-4.479272	-1.881898
Trial1	1	1	blindfold	counterclockwise	practice	Guided	1	-0.5	-0.5	7.20195	-1.302	-1.45226	-1.13032	1.02005260478606	-4.006898	-4.703557	-1.924966
Trial1	1	1	blindfold	counterclockwise	practice	Guided	1	-0.5	-0.5	7.221954	-1.30199	-1.45227	-1.17942	1.0510944488818	-4.017259	-4.381941	-2.209518
Trial1	1	1	blindfold	counterclockwise	practice	Guided	1	-0.5	-0.5	7.241943	-1.30195	-1.45223	-1.20376	1.06695929400443	-3.958741	-4.572372	-2.092044
Trial1	1	1	blindfold	counterclockwise	practice	Guided	1	-0.5	-0.5	7.261948	-1.30194	-1.45228	-1.22835	1.08332889368974	-3.755846	-4.771266	-2.408818
Trial1	1	1	blindfold	counterclockwise	practice	Guided	1	-0.5	-0.5	7.281952	-1.30192	-1.45236	-1.25417	1.10083962746755	-3.748261	-4.910916	-2.638141
Trial1	1	1	blindfold	counterclockwise	practice	Guided	1	-0.5	-0.5	7.301956	-1.30189	-1.45237	-1.27966	1.11843519779434	-3.618608	-4.644312	-2.452871
Trial1	1	1	blindfold	counterclockwise	practice	Guided	1	-0.5	-0.5	7.321945	-1.30186	-1.45231	-1.3085	1.13870625875841	-3.6883	-4.348086	-2.452385
Trial1	1	1	blindfold	counterclockwise	practice	Guided	1	-0.5	-0.5	7.341949	-1.30189	-1.4522	-1.3054	1.13652838924092	-4.189548	-5.101347	-5.453974
Trial1	1	1	blindfold	counterclockwise	practice	Guided	1	-0.5	-0.5	7.361954	-1.30187	-1.45235	-1.30295	1.13477937067894	-3.238979	-6.408973	-3.789853
Trial1	1	1	blindfold	counterclockwise	practice	Guided	1	-0.5	-0.5	7.381943	-1.30173	-1.45259	-1.30195	1.13397302387215	-1.844721	-3.175878	-2.847368
Trial1	1	1	blindfold	counterclockwise	practice	Guided	1	-0.5	-0.5	7.401947	-1.30156	-1.45195	-1.30175	1.13371128921725	-3.281118	-3.353613	-2.709005
Trial1	1	1	blindfold	counterclockwise	practice	Guided	1	-0.5	-0.5	7.421951	-1.30158	-1.45198	-1.30179	1.13375385928965	-3.879223	-6.129674	-3.671447
Trial1	1	1	blindfold	counterclockwise	practice	Guided	1	-0.5	-0.5	7.441956	-1.30161	-1.4526	-1.3018	1.13378209592225	-3.898219	-4.936306	-4.085961
Trial1	1	1	blindfold	counterclockwise	practice	Guided	1	-0.5	-0.5	7.461945	-1.30163	-1.4526	-1.30186	1.13383874499634	-3.769472	-5.808057	-4.736656
Trial1	1	1	blindfold	counterclockwise	practice	Guided	1	-0.5	-0.5	7.481949	-1.30164	-1.45262	-1.3019	1.13387406728811	-3.320662	-5.334096	-4.984939
Trial1	1	1	blindfold	counterclockwise	practice	Guided	1	-0.5	-0.5	7.501953	-1.30164	-1.4526	-1.30193	1.13389522863359	-3.41537	-4.466577	-4.836432
Trial1	1	1	blindfold	counterclockwise	practice	Guided	1	-0.5	-0.5	7.521942	-1.30165	-1.45259	-1.30205	1.13398720983188	-3.732145	-5.334096	-5.112792
Trial1	1	1	blindfold	counterclockwise	practice	Guided	1	-0.5	-0.5	7.541946	-1.30168	-1.45262	-1.30211	1.1340508570027	-4.001998	-5.372182	-5.70282
Trial1	1	1	blindfold	counterclockwise	practice	Guided	1	-0.5	-0.5	7.561951	-1.30169	-1.45263	-1.30217	1.13410043173622	-4.07371	-5.325632	-5.755904
Trial1	1	1	blindfold	counterclockwise	practice	Guided	1	-0.5	-0.5	7.581955	-1.30171	-1.45263	-1.30223	1.13415700166017	-3.857963	-5.287546	-5.969186
Trial1	1	1	blindfold	counterclockwise	practice	Guided	1	-0.5	-0.5	7.601944	-1.30171	-1.45263	-1.3023	1.13420641485665	-3.445035	-4.957465	-6.213562
Trial1	1	1	blindfold	counterclockwise	practice	Guided	1	-0.5	-0.5	7.621948	-1.30171	-1.45262	-1.30255	1.13438325750429	-3.235242	-5.194446	-6.507001
Trial1	1	1	blindfold	counterclockwise	practice	Guided	1	-0.5	-0.5	7.641953	-1.30167	-1.45265	-1.30268	1.13444696848345	-2.451172	-5.765739	-7.077888
Trial1	1	1	blindfold	counterclockwise	practice	Guided	1	-0.5	-0.5	7.661957	-1.30162	-1.45268	-1.30273	1.13444701526083	-2.109185	-5.69803	-6.985352
Trial1	1	1	blindfold	counterclockwise	practice	Guided	1	-0.5	-0.5	7.681946	-1.30159	-1.4527	-1.30278	1.13446130143306	-1.835516	-5.774203	-6.7441
Trial1	1	1	blindfold	counterclockwise	practice	Guided	1	-0.5	-0.5	7.70195	-1.30154	-1.45272	-1.30282	1.13445418545871	-1.604657	-5.685335	-6.742649
Trial1	1	1	blindfold	counterclockwise	practice	Guided	1	-0.5	-0.5	7.721954	-1.30149	-1.45273	-1.30289	1.13446850198352	-1.368572	-5.723421	-6.686668
Trial1	1	1	blindfold	counterclockwise	practice	Guided	1	-0.5	-0.5	7.741943	-1.30139	-1.45275	-1.30292	1.13441893699485	-1.134623	-5.647249	-6.696088
Trial1	1	1	blindfold	counterclockwise	practice	Guided	1	-0.5	-0.5	7.761948	-1.30134	-1.45275	-1.30294	1.13439774317888	-1.269542	-5.473745	-6.623025
Trial1	1	1	blindfold	counterclockwise	practice	Guided	1	-0.5	-0.5	7.781952	-1.30131	-1.45275	-1.30296	1.13439086695869	-1.435085	-5.53299	-6.504149
Trial1	1	1	blindfold	counterclockwise	practice	Guided	1	-0.5	-0.5	7.801956	-1.30128	-1.45276	-1.30297	1.13437673510859	-1.556028	-5.69803	-6.428987
Trial1	1	1	blindfold	counterclockwise	practice	Guided	1	-0.5	-0.5	7.821945	-1.30126	-1.45276	-1.30299	1.13437668091471	-1.759524	-5.740348	-6.32253
Trial1	1	1	blindfold	counterclockwise	practice	Guided	1	-0.5	-0.5	7.841949	-1.30123	-1.45277	-1.303	1.13436263467859	-1.934057	-5.490672	-6.33832
Trial1	1	1	blindfold	counterclockwise	practice	Guided	1	-0.5	-0.5	7.861954	-1.30122	-1.45277	-1.303	1.13435556184639	-2.000315	-5.431427	-6.270514
Trial1	1	1	blindfold	counterclockwise	practice	Guided	1	-0.5	-0.5	7.881943	-1.3012	-1.45276	-1.30301	1.13434842074912	-1.96075	-5.431427	-6.184242
Trial1	1	1	blindfold	counterclockwise	practice	Guided	1	-0.5	-0.5	7.901947	-1.30119	-1.45276	-1.30301	1.13434134809453	-1.972827	-5.604931	-6.027366
Trial1	1	1	blindfold	counterclockwise	practice	Guided	1	-0.5	-0.5	7.921951	-1.30118	-1.45277	-1.303	1.13432727096056	-1.922934	-5.757276	-5.896619
Trial1	1	1	blindfold	counterclockwise	practice	Guided	1	-0.5	-0.5	7.941956	-1.30116	-1.45277	-1.303	1.13431312578343	-1.940549	-5.592235	-5.944672
Trial1	1	1	blindfold	counterclockwise	practice	Guided	1	-0.5	-0.5	7.961945	-1.30115	-1.45277	-1.303	1.13430613745775	-1.84698	-5.422963	-5.941438
Trial1	1	1	blindfold	counterclockwise	practice	Guided	1	-0.5	-0.5	7.981949	-1.30114	-1.45277	-1.303	1.13429906497941	-1.814101	-5.380645	-5.920311
Trial1	1	1	blindfold	counterclockwise	practice	Guided	1	-0.5	-0.5	8.001953	-1.30113	-1.45277	-1.303	1.13429199254538	-1.717723	-5.511831	-5.937508
Trial1	1	1	blindfold	counterclockwise	practice	Guided	1	-0.5	-0.5	8.021942	-1.30111	-1.45277	-1.30301	1.13428485264646	-1.65805	-5.676871	-6.059079
Trial1	1	1	blindfold	counterclockwise	practice	Guided	1	-0.5	-0.5	8.041946	-1.30108	-1.45278	-1.30302	1.13427080940915	-1.205652	-5.685335	-6.40223
Trial1	1	1	blindfold	counterclockwise	practice	Guided	1	-0.5	-0.5	8.061951	-1.30105	-1.45278	-1.30303	1.13425676687569	-0.966095	-5.558381	-6.438518
Trial1	1	1	blindfold	counterclockwise	practice	Guided	1	-0.5	-0.5	8.081955	-1.30102	-1.45278	-1.30304	1.13424247227138	-0.74058	-5.558381	-6.517145
Trial1	1	1	blindfold	counterclockwise	practice	Guided	1	-0.5	-0.5	8.101944	-1.30098	-1.45278	-1.30306	1.1342285338254	-0.541275	-5.706494	-6.565494
Trial1	1	1	blindfold	counterclockwise	practice	Guided	1	-0.5	-0.5	8.121948	-1.30094	-1.45279	-1.30311	1.13423569869001	-0.367606	-5.871534	-6.656203
Trial1	1	1	blindfold	counterclockwise	practice	Guided	1	-0.5	-0.5	8.141953	-1.30084	-1.45282	-1.30313	1.13417908709703	0.065194	-5.863071	-6.865655
Trial1	1	1	blindfold	counterclockwise	practice	Guided	1	-0.5	-0.5	8.161957	-1.30078	-1.45283	-1.30315	1.13415109948986	0.358946	-5.714958	-6.81565
Trial1	1	1	blindfold	counterclockwise	practice	Guided	1	-0.5	-0.5	8.181946	-1.30072	-1.45283	-1.30317	1.13412277753318	0.720681	-5.647249	-6.764951
Trial1	1	1	blindfold	counterclockwise	practice	Guided	1	-0.5	-0.5	8.20195	-1.30061	-1.45284	-1.3032	1.13406645631271	1.280984	-5.867302	-6.779903
Trial1	1	1	blindfold	counterclockwise	practice	Guided	1	-0.5	-0.5	8.221954	-1.30042	-1.45287	-1.30323	1.13395351186212	1.863421	-5.990025	-6.645093
Trial1	1	1	blindfold	counterclockwise	practice	Guided	1	-0.5	-0.5	8.241943	-1.29961	-1.45296	-1.30324	1.1333890670629	3.041805	-6.104283	-6.478626
Trial1	1	1	blindfold	counterclockwise	practice	Guided	1	-0.5	-0.5	8.261948	-1.29835	-1.45302	-1.30327	1.13252167730512	3.432786	-6.205846	-6.550674
Trial1	1	1	blindfold	counterclockwise	practice	Guided	1	-0.5	-0.5	8.281952	-1.29604	-1.45309	-1.30332	1.13092992530789	3.514307	-6.239701	-6.709868
Trial1	1	1	blindfold	counterclockwise	practice	Guided	1	-0.5	-0.5	8.301956	-1.29252	-1.45312	-1.30338	1.1284978813392	3.414421	-6.218542	-6.753957
Trial1	1	1	blindfold	counterclockwise	practice	Guided	1	-0.5	-0.5	8.321945	-1.28798	-1.45312	-1.30336	1.12529981965767	3.245086	-6.197383	-6.964576
Trial1	1	1	blindfold	counterclockwise	practice	Guided	1	-0.5	-0.5	8.341949	-1.27631	-1.45307	-1.30321	1.11705125274561	3.302502	-5.714958	-6.357932
Trial1	1	1	blindfold	counterclockwise	practice	Guided	1	-0.5	-0.5	8.361954	-1.2695	-1.45289	-1.30304	1.11220653249134	3.484251	-5.338327	-6.018906
Trial1	1	1	blindfold	counterclockwise	practice	Guided	1	-0.5	-0.5	8.381943	-1.2613	-1.4527	-1.30286	1.10641839453838	3.70626	-5.20291	-5.607123
Trial1	1	1	blindfold	counterclockwise	practice	Guided	1	-0.5	-0.5	8.401947	-1.25127	-1.45259	-1.30273	1.09944626617806	3.910958	-5.03787	-5.45049
Trial1	1	1	blindfold	counterclockwise	practice	Guided	1	-0.5	-0.5	8.421951	-1.24018	-1.45252	-1.30273	1.09189827866664	3.827676	-4.94477	-5.420999
Trial1	1	1	blindfold	counterclockwise	practice	Guided	1	-0.5	-0.5	8.441956	-1.21212	-1.45257	-1.30274	1.0730826047462	3.633965	-5.194446	-5.583738
Trial1	1	1	blindfold	counterclockwise	practice	Guided	1	-0.5	-0.5	8.461945	-1.19622	-1.45259	-1.30265	1.06252968270464	3.511286	-5.008247	-5.327937
Trial1	1	1	blindfold	counterclockwise	practice	Guided	1	-0.5	-0.5	8.481949	-1.1785	-1.45253	-1.3025	1.0508893518794	3.520961	-4.906684	-4.893033
Trial1	1	1	blindfold	counterclockwise	practice	Guided	1	-0.5	-0.5	8.501953	-1.15994	-1.45247	-1.30237	1.03890247354418	3.60398	-4.796657	-4.688224
Trial1	1	1	blindfold	counterclockwise	practice	Guided	1	-0.5	-0.5	8.521942	-1.14001	-1.45243	-1.30228	1.02628744318623	3.529362	-4.961697	-4.601317
Trial1	1	1	blindfold	counterclockwise	practice	Guided	1	-0.5	-0.5	8.541946	-1.0956	-1.45255	-1.30226	0.99917993596947	3.181382	-5.088651	-4.538297
Trial1	1	1	blindfold	counterclockwise	practice	Guided	1	-0.5	-0.5	8.561951	-1.07221	-1.45256	-1.30223	0.985392001549885	2.949351	-4.974393	-4.466904
Trial1	1	1	blindfold	counterclockwise	practice	Guided	1	-0.5	-0.5	8.581955	-1.04736	-1.45249	-1.30216	0.971114623905415	2.779581	-4.771266	-4.348269
Trial1	1	1	blindfold	counterclockwise	practice	Guided	1	-0.5	-0.5	8.601944	-1.0226	-1.45242	-1.30206	0.95729361939103	2.780615	-4.750107	-4.083351
Trial1	1	1	blindfold	counterclockwise	practice	Guided	1	-0.5	-0.5	8.621948	-0.9972	-1.45238	-1.30185	0.943488851309187	2.78704	-4.792425	-3.834455
Trial1	1	1	blindfold	counterclockwise	practice	Guided	1	-0.5	-0.5	8.641953	-0.94427	-1.45234	-1.30185	0.916700143701503	1.746556	-4.525822	-3.77778
Trial1	1	1	blindfold	counterclockwise	practice	Guided	1	-0.5	-0.5	8.661957	-0.91754	-1.4523	-1.30183	0.90403034052646	1.329313	-4.601994	-3.628469
Trial1	1	1	blindfold	counterclockwise	practice	Guided	1	-0.5	-0.5	8.681946	-0.8914601	-1.45229	-1.3018	0.892257944544309	1.020247	-4.453881	-3.652071
Trial1	1	1	blindfold	counterclockwise	practice	Guided	1	-0.5	-0.5	8.70195	-0.86771	-1.45226	-1.30175	0.882050799968674	0.996751	-4.398868	-3.479235
Trial1	1	1	blindfold	counterclockwise	practice	Guided	1	-0.5	-0.5	8.721954	-0.84402	-1.45222	-1.30153	0.872238564389113	1.143441	-4.462345	-3.228697
Trial1	1	1	blindfold	counterclockwise	practice	Guided	1	-0.5	-0.5	8.741943	-0.79783	-1.45221	-1.30148	0.855027945494636	1.187087	-4.339623	-2.908316
Trial1	1	1	blindfold	counterclockwise	practice	Guided	1	-0.5	-0.5	8.761948	-0.77528	-1.45218	-1.30148	0.847436820636877	1.141937	-4.369245	-2.991843
Trial1	1	1	blindfold	counterclockwise	practice	Guided	1	-0.5	-0.5	8.781952	-0.75341	-1.45218	-1.30152	0.84062531079931	0.886077	-4.458113	-3.079402
Trial1	1	1	blindfold	counterclockwise	practice	Guided	1	-0.5	-0.5	8.801956	-0.73364	-1.4522	-1.30156	0.834916727769236	0.759471	-4.42849	-3.219505
Trial1	1	1	blindfold	counterclockwise	practice	Guided	1	-0.5	-0.5	8.821945	-0.71422	-1.45221	-1.30146	0.829595325763001	0.566634	-4.386172	-2.990943
Trial1	1	1	blindfold	counterclockwise	practice	Guided	1	-0.5	-0.5	8.841949	-0.67694	-1.45217	-1.30139	0.820690926099493	1.502943	-4.508895	-2.740589
Trial1	1	1	blindfold	counterclockwise	practice	Guided	1	-0.5	-0.5	8.861954	-0.6599	-1.45225	-1.30133	0.817127851397294	2.090288	-4.85167	-2.688438
Trial1	1	1	blindfold	counterclockwise	practice	Guided	1	-0.5	-0.5	8.881943	-0.64206	-1.45243	-1.30128	0.813775590417272	2.694466	-5.342559	-2.542148
Trial1	1	1	blindfold	counterclockwise	practice	Guided	1	-0.5	-0.5	8.901947	-0.62307	-1.45264	-1.30123	0.810626828530944	2.727755	-5.566845	-2.410561
Trial1	1	1	blindfold	counterclockwise	practice	Guided	1	-0.5	-0.5	8.921951	-0.60398	-1.45277	-1.30115	0.80786960442558	2.646374	-5.477977	-2.405065
Trial1	1	1	blindfold	counterclockwise	practice	Guided	1	-0.5	-0.5	8.941956	-0.5632	-1.45263	-1.30111	0.803598984277953	2.072199	-4.89822	-2.193406
Trial1	1	1	blindfold	counterclockwise	practice	Free	1	-0.5	-0.5	0	-0.52834	-1.45183	-1.30006	0.80056181039494	1.852161	-3.844502	-0.137457
Trial1	1	1	blindfold	counterclockwise	practice	Free	1	-0.5	-0.5	0.01449585	-0.52837	-1.45184	-1.30007	0.800572881694404	1.815742	-3.899515	-0.147443
Trial1	1	1	blindfold	counterclockwise	practice	Free	1	-0.5	-0.5	0.03450012	-0.52837	-1.45185	-1.3001	0.800602784433275	1.885234	-3.916443	-0.17354
Trial1	1	1	blindfold	counterclockwise	practice	Free	1	-0.5	-0.5	0.05448914	-0.52799	-1.4519	-1.30041	0.800899281396744	1.853254	-3.903747	-0.183842
Trial1	1	1	blindfold	counterclockwise	practice	Free	1	-0.5	-0.5	0.07449341	-0.52502	-1.45196	-1.30067	0.801060855288656	1.657123	-3.844502	-0.181596
Trial1	1	1	blindfold	counterclockwise	practice	Free	1	-0.5	-0.5	0.09449768	-0.52268	-1.45192	-1.30096	0.801281102808343	1.300077	-3.679462	-0.121624
Trial1	1	1	blindfold	counterclockwise	practice	Free	1	-0.5	-0.5	0.1144867	-0.52005	-1.45185	-1.30123	0.801480899278105	1.182378	-3.55674	-0.083215
Trial1	1	1	blindfold	counterclockwise	practice	Free	1	-0.5	-0.5	0.134491	-0.51713	-1.45177	-1.30146	0.801643071126063	1.222689	-3.476335	-0.018237
Trial1	1	1	blindfold	counterclockwise	practice	Free	1	-0.5	-0.5	0.1544952	-0.51402	-1.45175	-1.30186	0.801982649383892	1.391671	-3.615985	-0.025437
Trial1	1	1	blindfold	counterclockwise	practice	Free	1	-0.5	-0.5	0.1744995	-0.50657	-1.45183	-1.30208	0.802106942707653	1.409222	-3.679462	-0.092631
Trial1	1	1	blindfold	counterclockwise	practice	Free	1	-0.5	-0.5	0.1944885	-0.50236	-1.45183	-1.30233	0.80233348793301	1.29771	-3.577899	-0.095525
Trial1	1	1	blindfold	counterclockwise	practice	Free	1	-0.5	-0.5	0.2144928	-0.49773	-1.4518	-1.30265	0.802653184699035	1.232746	-3.497494	-0.111414
Trial1	1	1	blindfold	counterclockwise	practice	Free	1	-0.5	-0.5	0.2344971	-0.49319	-1.45176	-1.30303	0.803058889294627	1.128155	-3.429786	-0.159368
Trial1	1	1	blindfold	counterclockwise	practice	Free	1	-0.5	-0.5	0.2544861	-0.48821	-1.45171	-1.30389	0.803976442477691	1.097467	-3.332454	-0.152299
Trial1	1	1	blindfold	counterclockwise	practice	Free	1	-0.5	-0.5	0.2744904	-0.47802	-1.45167	-1.30428	0.804580329649072	1.079298	-3.425554	-0.023282
Trial1	1	1	blindfold	counterclockwise	practice	Free	1	-0.5	-0.5	0.2944946	-0.473	-1.4517	-1.30463	0.805082917231155	1.070977	-3.467872	-0.013585
Trial1	1	1	blindfold	counterclockwise	practice	Free	1	-0.5	-0.5	0.3144989	-0.4676	-1.45173	-1.30493	0.805581789833586	1.046496	-3.505958	0.022443
Trial1	1	1	blindfold	counterclockwise	practice	Free	1	-0.5	-0.5	0.3344879	-0.46215	-1.45175	-1.30517	0.806059207609478	1.120911	-3.459408	0.0015918
Trial1	1	1	blindfold	counterclockwise	practice	Free	1	-0.5	-0.5	0.3544922	-0.4568	-1.45174	-1.30549	0.806647634469313	1.019285	-3.362077	0.017237
Trial1	1	1	blindfold	counterclockwise	practice	Free	1	-0.5	-0.5	0.3744965	-0.4459	-1.45163	-1.30557	0.807384571255625	0.958356	-3.163182	0.043488
Trial1	1	1	blindfold	counterclockwise	practice	Free	1	-0.5	-0.5	0.3945007	-0.4402	-1.4516	-1.30556	0.807776542036485	0.979135	-3.163182	0.093384
Trial1	1	1	blindfold	counterclockwise	practice	Free	1	-0.5	-0.5	0.4144897	-0.43448	-1.45159	-1.30556	0.808220125264182	0.943019	-3.218196	0.087874
Trial1	1	1	blindfold	counterclockwise	practice	Free	1	-0.5	-0.5	0.434494	-0.42895	-1.4516	-1.30538	0.808507899721153	0.894325	-3.243586	0.019868
Trial1	1	1	blindfold	counterclockwise	practice	Free	1	-0.5	-0.5	0.4544983	-0.42346	-1.45163	-1.30517	0.808799848424181	0.908417	-3.362077	-0.043377
Trial1	1	1	blindfold	counterclockwise	practice	Free	1	-0.5	-0.5	0.4744873	-0.41237	-1.4517	-1.30492	0.809675957725116	1.058096	-3.319759	0.15976
Trial1	1	1	blindfold	counterclockwise	practice	Free	1	-0.5	-0.5	0.4944916	-0.4068	-1.45166	-1.30464	0.810019668181317	1.055846	-3.230891	0.042816
Trial1	1	1	blindfold	counterclockwise	practice	Free	1	-0.5	-0.5	0.5144958	-0.40112	-1.45163	-1.30432	0.810375147467206	1.125235	-3.340918	0.090281
Trial1	1	1	blindfold	counterclockwise	practice	Free	1	-0.5	-0.5	0.5345001	-0.39512	-1.45165	-1.30388	0.810692924068565	1.201726	-3.362077	0.208627
Trial1	1	1	blindfold	counterclockwise	practice	Free	1	-0.5	-0.5	0.5544891	-0.3891	-1.45167	-1.30253	0.810156335675712	1.263147	-3.294368	0.257042
Trial1	1	1	blindfold	counterclockwise	practice	Free	1	-0.5	-0.5	0.5744934	-0.376	-1.4516	-1.30152	0.811055052083492	1.693762	-2.99391	0.409215
Trial1	1	1	blindfold	counterclockwise	practice	Free	1	-0.5	-0.5	0.5944977	-0.36854	-1.45152	-1.30038	0.81110410265101	1.8044	-2.930433	0.228543
Trial1	1	1	blindfold	counterclockwise	practice	Free	1	-0.5	-0.5	0.6144867	-0.36001	-1.45149	-1.29915	0.811318622542593	1.896843	-3.243586	0.213313
Trial1	1	1	blindfold	counterclockwise	practice	Free	1	-0.5	-0.5	0.634491	-0.35056	-1.4516	-1.29796	0.811832833669849	2.028274	-3.455176	0.090685
Trial1	1	1	blindfold	counterclockwise	practice	Free	1	-0.5	-0.5	0.6544952	-0.34052	-1.45171	-1.2953	0.811132524977839	1.883049	-3.400163	0.12625
Trial1	1	1	blindfold	counterclockwise	practice	Free	1	-0.5	-0.5	0.6744995	-0.31841	-1.45168	-1.29382	0.81432497528311	1.726994	-3.277441	0.34046
Trial1	1	1	blindfold	counterclockwise	practice	Free	1	-0.5	-0.5	0.6944885	-0.30638	-1.45164	-1.29207	0.815391707857172	1.819465	-3.226659	0.330715
Trial1	1	1	blindfold	counterclockwise	practice	Free	1	-0.5	-0.5	0.7144928	-0.29326	-1.4516	-1.29019	0.816787507110318	1.891011	-3.006606	0.356238
Trial1	1	1	blindfold	counterclockwise	practice	Free	1	-0.5	-0.5	0.7344971	-0.27973	-1.45152	-1.28805	0.818255203742413	1.989818	-2.892347	0.397686
Trial1	1	1	blindfold	counterclockwise	practice	Free	1	-0.5	-0.5	0.7544861	-0.26488	-1.45145	-1.28342	0.81794159001484	2.115665	-2.854261	0.333867
Trial1	1	1	blindfold	counterclockwise	practice	Free	1	-0.5	-0.5	0.7744904	-0.23305	-1.45145	-1.28084	0.825211165371283	2.300155	-2.972751	0.311772
Trial1	1	1	blindfold	counterclockwise	practice	Free	1	-0.5	-0.5	0.7944946	-0.21503	-1.4515	-1.27826	0.828792203873255	2.365241	-3.129328	0.285811
Trial1	1	1	blindfold	counterclockwise	practice	Free	1	-0.5	-0.5	0.8144989	-0.19589	-1.45158	-1.27552	0.833015185744414	2.447058	-3.319759	0.218211
Trial1	1	1	blindfold	counterclockwise	practice	Free	1	-0.5	-0.5	0.8344879	-0.17682	-1.45166	-1.27272	0.83758073162552	2.435076	-3.357845	0.304793
Trial1	1	1	blindfold	counterclockwise	practice	Free	1	-0.5	-0.5	0.8544922	-0.15546	-1.45165	-1.26641	0.840292967918655	2.230703	-2.985447	0.41263
Trial1	1	1	blindfold	counterclockwise	practice	Free	1	-0.5	-0.5	0.8744965	-0.11052	-1.45134	-1.26294	0.856605034399624	1.810423	-2.45224	0.407412
Trial1	1	1	blindfold	counterclockwise	practice	Free	1	-0.5	-0.5	0.8945007	-0.0873	-1.45121	-1.25925	0.864165446218443	1.514552	-2.206795	0.345313
Trial1	1	1	blindfold	counterclockwise	practice	Free	1	-0.5	-0.5	0.9144897	-0.063599	-1.45111	-1.25517	0.87219696452818	1.33162	-2.058682	0.427544
Trial1	1	1	blindfold	counterclockwise	practice	Free	1	-0.5	-0.5	0.934494	-0.038778	-1.45103	-1.25089	0.881227297940016	1.370561	-1.923265	0.494677
Trial1	1	1	blindfold	counterclockwise	practice	Free	1	-0.5	-0.5	0.9544983	-0.014303	-1.45098	-1.24146	0.886377152702393	1.484647	-1.995205	0.528496
Trial1	1	1	blindfold	counterclockwise	practice	Free	1	-0.5	-0.5	0.9744873	0.035898	-1.45105	-1.2363	0.910672468040784	1.481631	-2.333749	0.404024
Trial1	1	1	blindfold	counterclockwise	practice	Free	1	-0.5	-0.5	0.9944916	0.061597	-1.45114	-1.23116	0.921946962811851	1.373749	-2.477631	0.412448
Trial1	1	1	blindfold	counterclockwise	practice	Free	1	-0.5	-0.5	1.014496	0.08838101	-1.45118	-1.22569	0.934247395678278	1.363019	-2.211027	0.404972
Trial1	1	1	blindfold	counterclockwise	practice	Free	1	-0.5	-0.5	1.0345	0.11462	-1.45113	-1.22022	0.946823489934705	1.229691	-2.016364	0.324024
Trial1	1	1	blindfold	counterclockwise	practice	Free	1	-0.5	-0.5	1.054489	0.14187	-1.45105	-1.20871	0.956173042536942	1.141312	-2.024828	0.449215
Trial1	1	1	blindfold	counterclockwise	practice	Free	1	-0.5	-0.5	1.074493	0.19519	-1.45101	-1.20253	0.988350850278711	1.098188	-2.054451	0.443012
Trial1	1	1	blindfold	counterclockwise	practice	Free	1	-0.5	-0.5	1.094498	0.22279	-1.45101	-1.19644	1.00372009841265	1.080181	-2.092537	0.253233
Trial1	1	1	blindfold	counterclockwise	practice	Free	1	-0.5	-0.5	1.114487	0.24957	-1.45104	-1.19009	1.01886185124551	0.94174	-2.037523	0.370258
Trial1	1	1	blindfold	counterclockwise	practice	Free	1	-0.5	-0.5	1.134491	0.27628	-1.45105	-1.18382	1.03451460492907	0.856179	-2.113696	0.362092
Trial1	1	1	blindfold	counterclockwise	practice	Free	1	-0.5	-0.5	1.154495	0.30365	-1.45104	-1.17065	1.04672094605212	0.88507	-2.045987	0.387471
Trial1	1	1	blindfold	counterclockwise	practice	Free	1	-0.5	-0.5	1.1745	0.35649	-1.45101	-1.16396	1.08370568077119	0.831389	-1.978278	0.429247
Trial1	1	1	blindfold	counterclockwise	practice	Free	1	-0.5	-0.5	1.194489	0.38269	-1.45101	-1.15713	1.10043693426107	0.578048	-2.113696	0.473544
Trial1	1	1	blindfold	counterclockwise	practice	Free	1	-0.5	-0.5	1.214493	0.40934	-1.45102	-1.15018	1.11786995409658	0.54596	-2.02906	0.381334
Trial1	1	1	blindfold	counterclockwise	practice	Free	1	-0.5	-0.5	1.234497	0.43473	-1.45102	-1.14289	1.13447244922738	0.416937	-2.007901	0.488818
Trial1	1	1	blindfold	counterclockwise	practice	Free	1	-0.5	-0.5	1.254486	0.4596	-1.45101	-1.12829	1.14698756156061	0.379099	-2.033292	0.298747
Trial1	1	1	blindfold	counterclockwise	practice	Free	1	-0.5	-0.5	1.27449	0.50917	-1.45103	-1.12097	1.18491680494975	0.506348	-2.189868	0.487216
Trial1	1	1	blindfold	counterclockwise	practice	Free	1	-0.5	-0.5	1.294495	0.53177	-1.45108	-1.11357	1.20042385358801	0.447046	-2.168709	0.303396
Trial1	1	1	blindfold	counterclockwise	practice	Free	1	-0.5	-0.5	1.314499	0.55529	-1.45112	-1.1059	1.21686146271216	0.308364	-2.2872	0.466821
Trial1	1	1	blindfold	counterclockwise	practice	Free	1	-0.5	-0.5	1.334488	0.57821	-1.45113	-1.09843	1.2331485335257	0.331609	-2.202564	0.326458
Trial1	1	1	blindfold	counterclockwise	practice	Free	1	-0.5	-0.5	1.354492	0.59979	-1.4511	-1.08337	1.24493313713821	0.08326	-2.202564	0.293956
Trial1	1	1	blindfold	counterclockwise	practice	Free	1	-0.5	-0.5	1.374496	0.64099	-1.45112	-1.07595	1.27811443886108	-0.305413	-2.354908	0.406338
Trial1	1	1	blindfold	counterclockwise	practice	Free	1	-0.5	-0.5	1.394501	0.65972	-1.45116	-1.06841	1.29152635420992	-0.212877	-2.35914	0.473829
Trial1	1	1	blindfold	counterclockwise	practice	Free	1	-0.5	-0.5	1.41449	0.67741	-1.45118	-1.06062	1.30406640390405	-0.213066	-2.270272	0.743371
Trial1	1	1	blindfold	counterclockwise	practice	Free	1	-0.5	-0.5	1.434494	0.69416	-1.45117	-1.05232	1.31570340695366	-0.050448	-2.274504	0.636823
Trial1	1	1	blindfold	counterclockwise	practice	Free	1	-0.5	-0.5	1.454498	0.71051	-1.45114	-1.03552	1.3236752330244	-0.191577	-2.270272	0.686946
Trial1	1	1	blindfold	counterclockwise	practice	Free	1	-0.5	-0.5	1.474487	0.73957	-1.45111	-1.02642	1.34671892092978	-0.450954	-2.211027	0.563218
Trial1	1	1	blindfold	counterclockwise	practice	Free	1	-0.5	-0.5	1.494492	0.75292	-1.45112	-1.01777	1.3556895967721	-0.567016	-2.354908	0.501257
Trial1	1	1	blindfold	counterclockwise	practice	Free	1	-0.5	-0.5	1.514496	0.76463	-1.45116	-1.0093	1.36333246835688	-0.675901	-2.354908	0.670166
Trial1	1	1	blindfold	counterclockwise	practice	Free	1	-0.5	-0.5	1.5345	0.77509	-1.4512	-1.00017	1.36968042854111	-0.47262	-2.596121	0.805706
Trial1	1	1	blindfold	counterclockwise	practice	Free	1	-0.5	-0.5	1.554489	0.7845	-1.45127	-0.98168	1.37184398312528	-0.140409	-2.693452	0.787339
Trial1	1	1	blindfold	counterclockwise	practice	Free	1	-0.5	-0.5	1.574493	0.8016	-1.45132	-0.97251	1.384712312275	-0.147905	-2.621512	0.638383
Trial1	1	1	blindfold	counterclockwise	practice	Free	1	-0.5	-0.5	1.594498	0.8089	-1.45131	-0.96343	1.38851957674349	-0.310172	-2.587657	0.640663
Trial1	1	1	blindfold	counterclockwise	practice	Free	1	-0.5	-0.5	1.614487	0.81548	-1.4513	-0.95447	1.39177245833511	-0.358494	-2.558035	0.588242
Trial1	1	1	blindfold	counterclockwise	practice	Free	1	-0.5	-0.5	1.634491	0.8213199	-1.45128	-0.94545	1.39438591764665	-0.092858	-2.536876	0.538831
Trial1	1	1	blindfold	counterclockwise	practice	Free	1	-0.5	-0.5	1.654495	0.82677	-1.45126	-0.92814	1.39413862277543	0.260185	-2.464935	0.5384
Trial1	1	1	blindfold	counterclockwise	practice	Free	1	-0.5	-0.5	1.6745	0.83718	-1.45118	-0.92008	1.4016125046599	0.709441	-2.418385	0.559155
Trial1	1	1	blindfold	counterclockwise	practice	Free	1	-0.5	-0.5	1.694489	0.84274	-1.45119	-0.91176	1.40445613310035	0.494564	-2.507253	0.368662
Trial1	1	1	blindfold	counterclockwise	practice	Free	1	-0.5	-0.5	1.714493	0.84849	-1.45126	-0.90397	1.40769920185741	0.090136	-2.638439	0.446469
Trial1	1	1	blindfold	counterclockwise	practice	Free	1	-0.5	-0.5	1.734497	0.85367	-1.4513	-0.89632	1.41049353153702	-0.313229	-2.71038	0.301713
Trial1	1	1	blindfold	counterclockwise	practice	Free	1	-0.5	-0.5	1.754486	0.85817	-1.45134	-0.88278	1.4110798621717	-0.408235	-2.744234	0.266122
Trial1	1	1	blindfold	counterclockwise	practice	Free	1	-0.5	-0.5	1.77449	0.86529	-1.45141	-0.87677	1.41632360589289	-0.0073714	-2.94736	0.214184
Trial1	1	1	blindfold	counterclockwise	practice	Free	1	-0.5	-0.5	1.794495	0.86821	-1.45149	-0.87126	1.41768561812821	0.138901	-3.243586	0.084417
Trial1	1	1	blindfold	counterclockwise	practice	Free	1	-0.5	-0.5	1.814499	0.87105	-1.45161	-0.86635	1.41915130340614	0.017446	-3.294368	0.263837
Trial1	1	1	blindfold	counterclockwise	practice	Free	1	-0.5	-0.5	1.834488	0.87326	-1.4517	-0.86202	1.42017654322516	-0.31774	-3.51019	0.394798
Trial1	1	1	blindfold	counterclockwise	practice	Free	1	-0.5	-0.5	1.854492	0.87326	-1.4517	-0.86202	1.42017654322516	-0.31774	-3.51019	0.394798
Trial1	1	1	blindfold	counterclockwise	practice	Free	1	-0.5	-0.5	1.874496	0.87494	-1.45174	-0.85087	1.41900312668247	-0.534962	-3.374772	0.621109
Trial1	1	1	blindfold	counterclockwise	practice	Free	1	-0.5	-0.5	1.894501	0.87569	-1.45155	-0.84662	1.41868542303667	-0.531777	-3.070083	0.84153
Trial1	1	1	blindfold	counterclockwise	practice	Free	1	-0.5	-0.5	1.91449	0.8749	-1.45153	-0.84262	1.41694687238002	-0.657428	-3.15895	0.94829
Trial1	1	1	blindfold	counterclockwise	practice	Free	1	-0.5	-0.5	1.934494	0.87369	-1.45157	-0.83877	1.41484604650007	-0.969689	-3.230891	1.145571
Trial1	1	1	blindfold	counterclockwise	practice	Free	1	-0.5	-0.5	1.954498	0.87191	-1.45161	-0.82986	1.4110083569531	-1.147989	-3.154719	1.067967
Trial1	1	1	blindfold	counterclockwise	practice	Free	1	-0.5	-0.5	1.974487	0.86653	-1.45154	-0.82502	1.40465022492658	-0.839291	-2.981215	1.116226
Trial1	1	1	blindfold	counterclockwise	practice	Free	1	-0.5	-0.5	1.994492	0.86327	-1.45152	-0.81899	1.400092792941	-0.73607	-3.053155	1.510544
Trial1	1	1	blindfold	counterclockwise	practice	Free	1	-0.5	-0.5	2.014496	0.85971	-1.45155	-0.81236	1.39512722971371	-0.622348	-3.192805	1.753674
Trial1	1	1	blindfold	counterclockwise	practice	Free	1	-0.5	-0.5	2.0345	0.85596	-1.45158	-0.8045601	1.38974256108671	-0.794845	-3.146255	2.154616
Trial1	1	1	blindfold	counterclockwise	practice	Free	1	-0.5	-0.5	2.054489	0.85204	-1.45158	-0.78516	1.38178448777665	-0.869739	-3.08701	2.378112
Trial1	1	1	blindfold	counterclockwise	practice	Free	1	-0.5	-0.5	2.074493	0.84297	-1.45143	-0.77314	1.37046484513039	-0.863283	-2.744234	2.3509
Trial1	1	1	blindfold	counterclockwise	practice	Free	1	-0.5	-0.5	2.094498	0.8378201	-1.45138	-0.75976	1.36280510844081	-0.774979	-2.803479	2.336705
Trial1	1	1	blindfold	counterclockwise	practice	Free	1	-0.5	-0.5	2.114487	0.8320301	-1.45138	-0.74548	1.35446096512435	-0.586102	-2.871188	2.381358
Trial1	1	1	blindfold	counterclockwise	practice	Free	1	-0.5	-0.5	2.134491	0.82653	-1.45145	-0.72946	1.34622943033996	-0.501501	-3.125096	2.434177
Trial1	1	1	blindfold	counterclockwise	practice	Free	1	-0.5	-0.5	2.154495	0.82038	-1.45156	-0.69528	1.3347424968248	-0.588058	-3.264745	2.237607
Trial1	1	1	blindfold	counterclockwise	practice	Free	1	-0.5	-0.5	2.1745	0.80849	-1.45165	-0.67705	1.32041384568933	-0.718184	-3.201268	1.816178
Trial1	1	1	blindfold	counterclockwise	practice	Free	1	-0.5	-0.5	2.194489	0.80215	-1.45159	-0.65762	1.3116549473635	-0.809349	-3.120864	1.839394
Trial1	1	1	blindfold	counterclockwise	practice	Free	1	-0.5	-0.5	2.214493	0.79515	-1.45155	-0.63888	1.30257486871595	-0.530963	-3.366309	1.43308
Trial1	1	1	blindfold	counterclockwise	practice	Free	1	-0.5	-0.5	2.234497	0.78859	-1.45165	-0.61932	1.29410258282681	-0.416513	-3.603289	1.421504
Trial1	1	1	blindfold	counterclockwise	practice	Free	1	-0.5	-0.5	2.254486	0.78181	-1.45181	-0.57966	1.2842828950929	-0.382111	-3.776793	1.131885
Trial1	1	1	blindfold	counterclockwise	practice	Free	1	-0.5	-0.5	2.27449	0.76809	-1.45189	-0.55979	1.26949870713832	-0.427171	-3.67523	1.063173
Trial1	1	1	blindfold	counterclockwise	practice	Free	1	-0.5	-0.5	2.294495	0.76109	-1.45183	-0.5408	1.26174980767491	-0.397778	-3.560971	0.794376
Trial1	1	1	blindfold	counterclockwise	practice	Free	1	-0.5	-0.5	2.314499	0.75432	-1.45182	-0.52214	1.25451540723312	-0.339213	-3.772561	0.991572
Trial1	1	1	blindfold	counterclockwise	practice	Free	1	-0.5	-0.5	2.334488	0.74771	-1.45189	-0.50331	1.24771438008903	-0.173054	-3.937602	0.680997
Trial1	1	1	blindfold	counterclockwise	practice	Free	1	-0.5	-0.5	2.354492	0.7411	-1.45195	-0.46784	1.2415166166424	-0.332861	-4.001079	0.559386
Trial1	1	1	blindfold	counterclockwise	practice	Free	1	-0.5	-0.5	2.374496	0.72861	-1.452	-0.45131	1.22957445589188	-0.296858	-3.996847	0.484267
Trial1	1	1	blindfold	counterclockwise	practice	Free	1	-0.5	-0.5	2.394501	0.72293	-1.45201	-0.43534	1.22463814693527	-0.100145	-4.00531	0.72741
Trial1	1	1	blindfold	counterclockwise	practice	Free	1	-0.5	-0.5	2.41449	0.7172101	-1.45203	-0.41976	1.21985194640321	-0.040279	-4.115337	0.95805
Trial1	1	1	blindfold	counterclockwise	practice	Free	1	-0.5	-0.5	2.434494	0.71201	-1.45205	-0.40446	1.21576973700443	-0.064507	-4.081483	0.938433
Trial1	1	1	blindfold	counterclockwise	practice	Free	1	-0.5	-0.5	2.454498	0.70709	-1.45204	-0.37372	1.21367739279546	-0.155915	-4.043397	1.127858
Trial1	1	1	blindfold	counterclockwise	practice	Free	1	-0.5	-0.5	2.474487	0.69752	-1.45201	-0.35969	1.20571185850935	-0.245198	-3.946065	0.884842
Trial1	1	1	blindfold	counterclockwise	practice	Free	1	-0.5	-0.5	2.494492	0.69321	-1.452	-0.34499	1.20323655749261	-0.150198	-4.229596	1.085355
Trial1	1	1	blindfold	counterclockwise	practice	Free	1	-0.5	-0.5	2.514496	0.68889	-1.45207	-0.33042	1.20092329728254	0.048425	-4.19151	1.102193
Trial1	1	1	blindfold	counterclockwise	practice	Free	1	-0.5	-0.5	2.5345	0.68494	-1.45213	-0.31626	1.19910097211511	0.087559	-4.339623	1.419433
Trial1	1	1	blindfold	counterclockwise	practice	Free	1	-0.5	-0.5	2.554489	0.6814801	-1.45215	-0.28735	1.2004645482894	-0.024689	-4.242291	1.301667
Trial1	1	1	blindfold	counterclockwise	practice	Free	1	-0.5	-0.5	2.574493	0.6752599	-1.45207	-0.27342	1.19690202273115	-0.226835	-4.102642	1.398225
Trial1	1	1	blindfold	counterclockwise	practice	Free	1	-0.5	-0.5	2.594498	0.67227	-1.45206	-0.25801	1.1969862626446	-0.183607	-4.187278	1.39276
Trial1	1	1	blindfold	counterclockwise	practice	Free	1	-0.5	-0.5	2.614487	0.66921	-1.45209	-0.24318	1.19708336056959	-0.031328	-4.398868	1.710565
Trial1	1	1	blindfold	counterclockwise	practice	Free	1	-0.5	-0.5	2.634491	0.66653	-1.45216	-0.228	1.19782146890172	0.056972	-4.318464	1.724168
Trial1	1	1	blindfold	counterclockwise	practice	Free	1	-0.5	-0.5	2.654495	0.66412	-1.45219	-0.19614	1.20312356901869	0.029676	-4.394636	1.771916
Trial1	1	1	blindfold	counterclockwise	practice	Free	1	-0.5	-0.5	2.6745	0.6599	-1.45218	-0.18	1.20323232889732	-0.230781	-4.221132	1.739989
Trial1	1	1	blindfold	counterclockwise	practice	Free	1	-0.5	-0.5	2.694489	0.65779	-1.45215	-0.16359	1.20567383021967	-0.082412	-4.373477	1.664929
Trial1	1	1	blindfold	counterclockwise	practice	Free	1	-0.5	-0.5	2.714493	0.65578	-1.45217	-0.14692	1.20850850238251	-0.05449	-4.466577	1.640446
Trial1	1	1	blindfold	counterclockwise	practice	Free	1	-0.5	-0.5	2.734497	0.65385	-1.45224	-0.12999	1.21172485795968	0.076506	-4.68663	1.586768
Trial1	1	1	blindfold	counterclockwise	practice	Free	1	-0.5	-0.5	2.754486	0.6521	-1.45231	-0.094346	1.22142928582414	0.0246	-4.606226	1.948711
Trial1	1	1	blindfold	counterclockwise	practice	Free	1	-0.5	-0.5	2.77449	0.64898	-1.4523	-0.076774	1.22444899276343	-0.016187	-4.432722	1.741652
Trial1	1	1	blindfold	counterclockwise	practice	Free	1	-0.5	-0.5	2.794495	0.64757	-1.45227	-0.059065	1.2293658833485	-0.164541	-4.623153	1.704789
Trial1	1	1	blindfold	counterclockwise	practice	Free	1	-0.5	-0.5	2.814499	0.64614	-1.45227	-0.041255	1.23453789995289	-0.201032	-4.606226	1.603178
Trial1	1	1	blindfold	counterclockwise	practice	Free	1	-0.5	-0.5	2.834488	0.64475	-1.4523	-0.022805	1.24022886138202	-0.075094	-4.585067	1.634937
Trial1	1	1	blindfold	counterclockwise	practice	Free	1	-0.5	-0.5	2.854492	0.64341	-1.45233	0.013418	1.25338921841014	0.106883	-4.652776	1.670365
Trial1	1	1	blindfold	counterclockwise	practice	Free	1	-0.5	-0.5	2.874496	0.64141	-1.45235	0.031729	1.25918723929507	0.050463	-4.606226	1.647526
Trial1	1	1	blindfold	counterclockwise	practice	Free	1	-0.5	-0.5	2.894485	0.64064	-1.45236	0.051163	1.26682292045096	-0.157307	-4.673935	1.536618
Trial1	1	1	blindfold	counterclockwise	practice	Free	1	-0.5	-0.5	2.91449	0.63987	-1.45236	0.068894	1.27394823571682	0.037506	-4.796657	1.511057
Trial1	1	1	blindfold	counterclockwise	practice	Free	1	-0.5	-0.5	2.934494	0.63918	-1.45239	0.087681	1.28183463990486	0.115544	-4.771266	1.642311
Trial1	1	1	blindfold	counterclockwise	practice	Free	1	-0.5	-0.5	2.954498	0.63859	-1.4524	0.12371	1.29823006488921	0.19135	-4.775498	1.362986
Trial1	1	1	blindfold	counterclockwise	practice	Free	1	-0.5	-0.5	2.974487	0.63798	-1.45246	0.14203	1.30659905941694	0.090302	-4.843207	1.419816
Trial1	1	1	blindfold	counterclockwise	practice	Free	1	-0.5	-0.5	2.994492	0.63787	-1.45245	0.15967	1.31526139423843	0.043755	-4.953234	1.327677
Trial1	1	1	blindfold	counterclockwise	practice	Free	1	-0.5	-0.5	3.014496	0.6378	-1.45246	0.17724	1.32410080531614	0.07885	-4.940538	1.456955
Trial1	1	1	blindfold	counterclockwise	practice	Free	1	-0.5	-0.5	3.0345	0.63774	-1.45247	0.19472	1.33307467412028	-0.011961	-4.949002	1.42305
Trial1	1	1	blindfold	counterclockwise	practice	Free	1	-0.5	-0.5	3.054489	0.63768	-1.45247	0.23022	1.35186426937294	0.028077	-4.970161	1.316125
Trial1	1	1	blindfold	counterclockwise	practice	Free	1	-0.5	-0.5	3.074493	0.63764	-1.4525	0.24728	1.36112165843573	-0.028964	-4.953234	1.500092
Trial1	1	1	blindfold	counterclockwise	practice	Free	1	-0.5	-0.5	3.094498	0.63768	-1.4525	0.26429	1.37056739370403	0.034123	-5.177519	1.612754
Trial1	1	1	blindfold	counterclockwise	practice	Free	1	-0.5	-0.5	3.114487	0.63774	-1.45254	0.28177	1.38044070030038	-0.018716	-5.075956	1.518228
Trial1	1	1	blindfold	counterclockwise	practice	Free	1	-0.5	-0.5	3.134491	0.63781	-1.45255	0.29861	1.39010413728684	0.068695	-5.071724	1.45194
Trial1	1	1	blindfold	counterclockwise	practice	Free	1	-0.5	-0.5	3.154495	0.63789	-1.45255	0.33176	1.40947453841302	0.074684	-5.207142	1.473813
Trial1	1	1	blindfold	counterclockwise	practice	Free	1	-0.5	-0.5	3.1745	0.6381201	-1.45257	0.34824	1.41944648981143	-0.104381	-5.012479	1.622924
Trial1	1	1	blindfold	counterclockwise	practice	Free	1	-0.5	-0.5	3.194489	0.6381201	-1.45254	0.36534	1.42973094182314	-0.139274	-5.177519	1.734889
Trial1	1	1	blindfold	counterclockwise	practice	Free	1	-0.5	-0.5	3.214493	0.63804	-1.45255	0.3825	1.44011849963747	-0.091701	-5.054797	1.738529
Trial1	1	1	blindfold	counterclockwise	practice	Free	1	-0.5	-0.5	3.234497	0.63794	-1.45258	0.39856	1.44993712287242	0.037653	-5.287546	1.623818
Trial1	1	1	blindfold	counterclockwise	practice	Free	1	-0.5	-0.5	3.254486	0.63785	-1.45262	0.4322	1.47095191599923	-0.0077081	-5.287546	1.463228
Trial1	1	1	blindfold	counterclockwise	practice	Free	1	-0.5	-0.5	3.27449	0.63748	-1.45262	0.44859	1.48110895898586	-0.060019	-5.257923	1.75496
Trial1	1	1	blindfold	counterclockwise	practice	Free	1	-0.5	-0.5	3.294495	0.63716	-1.45261	0.46509	1.49148637059277	-0.067219	-5.257923	1.813359
Trial1	1	1	blindfold	counterclockwise	practice	Free	1	-0.5	-0.5	3.314499	0.63678	-1.45265	0.48157	1.50191489839409	-0.056952	-5.346791	1.641245
Trial1	1	1	blindfold	counterclockwise	practice	Free	1	-0.5	-0.5	3.334488	0.63638	-1.45269	0.49848	1.51272003253454	-0.021584	-5.397573	1.796625
Trial1	1	1	blindfold	counterclockwise	practice	Free	1	-0.5	-0.5	3.354492	0.63595	-1.45271	0.53129	1.5342559714521	-0.115868	-5.465281	1.637128
Trial1	1	1	blindfold	counterclockwise	practice	Free	1	-0.5	-0.5	3.374496	0.635	-1.45271	0.54784	1.54473092876163	-0.033798	-5.448354	1.889296
Trial1	1	1	blindfold	counterclockwise	practice	Free	1	-0.5	-0.5	3.394485	0.63452	-1.45272	0.5654	1.55634597269398	-0.113267	-5.554149	1.560275
Trial1	1	1	blindfold	counterclockwise	practice	Free	1	-0.5	-0.5	3.41449	0.63402	-1.45278	0.58172	1.56720114885885	0.03865	-5.689567	1.449626
Trial1	1	1	blindfold	counterclockwise	practice	Free	1	-0.5	-0.5	3.434494	0.6336	-1.45283	0.59718	1.57760987703557	-0.041424	-5.702262	1.421598
Trial1	1	1	blindfold	counterclockwise	practice	Free	1	-0.5	-0.5	3.454498	0.63321	-1.45285	0.62888	1.59954208624407	0.0003418	-5.748812	1.271883
Trial1	1	1	blindfold	counterclockwise	practice	Free	1	-0.5	-0.5	3.474487	0.63241	-1.45287	0.64334	1.60921680372709	0.011915	-5.782666	1.43402
Trial1	1	1	blindfold	counterclockwise	practice	Free	1	-0.5	-0.5	3.494492	0.63202	-1.45289	0.65859	1.61981479380528	-0.0085899	-5.812289	1.072183
Trial1	1	1	blindfold	counterclockwise	practice	Free	1	-0.5	-0.5	3.514496	0.63164	-1.45289	0.67195	1.62913347825365	0.024499	-5.820753	1.093032
Trial1	1	1	blindfold	counterclockwise	practice	Free	1	-0.5	-0.5	3.5345	0.63131	-1.4529	0.6856	1.63875245346938	-0.142745	-5.659944	1.064838
Trial1	1	1	blindfold	counterclockwise	practice	Free	1	-0.5	-0.5	3.554489	0.63091	-1.45286	0.71154	1.65734325002909	-0.162341	-5.714958	1.379715
Trial1	1	1	blindfold	counterclockwise	practice	Free	1	-0.5	-0.5	3.574493	0.62973	-1.45284	0.72395	1.66563602502483	-0.261051	-5.528758	1.414513
Trial1	1	1	blindfold	counterclockwise	practice	Free	1	-0.5	-0.5	3.594498	0.629	-1.45282	0.73599	1.67401087681988	-0.234987	-5.803825	1.272712
Trial1	1	1	blindfold	counterclockwise	practice	Free	1	-0.5	-0.5	3.614487	0.62813	-1.45286	0.74754	1.68197302267303	-0.19966	-5.685335	1.159559
Trial1	1	1	blindfold	counterclockwise	practice	Free	1	-0.5	-0.5	3.634491	0.62718	-1.45286	0.75905	1.68989397292765	-0.225349	-5.736117	1.224169
Trial1	1	1	blindfold	counterclockwise	practice	Free	1	-0.5	-0.5	3.654495	0.6261	-1.45287	0.78121	1.70575505158708	-0.211674	-5.867302	1.598012
Trial1	1	1	blindfold	counterclockwise	practice	Free	1	-0.5	-0.5	3.6745	0.62363	-1.45287	0.79243	1.71257689193038	-0.310622	-5.753044	1.751172
Trial1	1	1	blindfold	counterclockwise	practice	Free	1	-0.5	-0.5	3.694489	0.62225	-1.45286	0.80383	1.72029582210693	-0.171675	-5.643017	1.450509
Trial1	1	1	blindfold	counterclockwise	practice	Free	1	-0.5	-0.5	3.714493	0.62082	-1.45286	0.81454	1.72749903833148	-0.20044	-5.871534	1.315957
Trial1	1	1	blindfold	counterclockwise	practice	Free	1	-0.5	-0.5	3.734497	0.61948	-1.45289	0.82484	1.73448452037308	-0.157893	-5.693799	1.168983
Trial1	1	1	blindfold	counterclockwise	practice	Free	1	-0.5	-0.5	3.754486	0.61813	-1.45288	0.84475	1.74887605285508	-0.34926	-5.829216	1.361657
Trial1	1	1	blindfold	counterclockwise	practice	Free	1	-0.5	-0.5	3.77449	0.61506	-1.45293	0.85401	1.7540529589248	-0.463796	-5.939243	0.93351
Trial1	1	1	blindfold	counterclockwise	practice	Free	1	-0.5	-0.5	3.794495	0.61326	-1.45299	0.86205	1.75912708181772	-0.422339	-6.12121	0.58745
Trial1	1	1	blindfold	counterclockwise	practice	Free	1	-0.5	-0.5	3.814499	0.61142	-1.45304	0.8693	1.7635864045804	-0.599888	-6.074661	0.574888
Trial1	1	1	blindfold	counterclockwise	practice	Free	1	-0.5	-0.5	3.834488	0.60934	-1.45305	0.87529	1.76693461850243	-0.735168	-6.023879	0.432096
Trial1	1	1	blindfold	counterclockwise	practice	Free	1	-0.5	-0.5	3.854492	0.6071	-1.45305	0.88404	1.77235356184245	-0.725698	-6.011184	0.429141
Trial1	1	1	blindfold	counterclockwise	practice	Free	1	-0.5	-0.5	3.874496	0.60269	-1.45305	0.88657	1.77158163678536	-0.379625	-6.16776	0.117071
Trial1	1	1	blindfold	counterclockwise	practice	Free	1	-0.5	-0.5	3.894485	0.60113	-1.45308	0.88819	1.77187998828368	-0.488928	-6.159297	0.288195
Trial1	1	1	blindfold	counterclockwise	practice	Free	1	-0.5	-0.5	3.91449	0.59987	-1.45308	0.88891	1.77166166355029	-0.716723	-6.12121	0.206528
Trial1	1	1	blindfold	counterclockwise	practice	Free	1	-0.5	-0.5	3.934494	0.59902	-1.45307	0.889	1.77120466514095	-0.743349	-6.142369	0.013177
Trial1	1	1	blindfold	counterclockwise	practice	Free	1	-0.5	-0.5	3.954498	0.59873	-1.45307	0.88896	1.77099334697795	-0.788803	-6.091588	-0.326151
Trial1	1	1	blindfold	counterclockwise	practice	Free	1	-0.5	-0.5	3.974487	0.59864	-1.45312	0.88893	1.77091394913791	-0.853271	-6.408973	-0.464587
Trial1	1	1	blindfold	counterclockwise	practice	Free	1	-0.5	-0.5	3.994492	0.5986	-1.45318	0.88888	1.77084991563919	-0.886342	-6.480913	-0.641703
Trial1	1	1	blindfold	counterclockwise	practice	Free	1	-0.5	-0.5	4.014496	0.59855	-1.45324	0.8888299	1.77077966993395	-0.930262	-6.535927	-0.87939
Trial1	1	1	blindfold	counterclockwise	practice	Free	1	-0.5	-0.5	4.0345	0.5985	-1.45326	0.88877	1.77070165428109	-0.917672	-6.519	-1.039962
Trial1	1	1	blindfold	counterclockwise	practice	Free	1	-0.5	-0.5	4.054489	0.59845	-1.45326	0.88862	1.77055301266525	-0.838745	-6.447059	-1.202729
Trial1	1	1	blindfold	counterclockwise	practice	Free	1	-0.5	-0.5	4.074493	0.59836	-1.45324	0.88839	1.77031677929493	-0.862219	-6.561318	-1.615624
Trial1	1	1	blindfold	counterclockwise	practice	Free	1	-0.5	-0.5	4.094498	0.59822	-1.45327	0.88789	1.76983777452873	-1.076509	-6.468218	-1.775936
Trial1	1	1	blindfold	counterclockwise	practice	Free	1	-0.5	-0.5	4.114487	0.59789	-1.45324	0.88705	1.76897432339632	-1.196423	-6.349728	-1.709467
Trial1	1	1	blindfold	counterclockwise	practice	Free	1	-0.5	-0.5	4.134491	0.59729	-1.45317	0.88589	1.7676923970459	-1.263398	-6.155065	-1.688345
Trial1	1	1	blindfold	counterclockwise	practice	Free	1	-0.5	-0.5	4.154495	0.59643	-1.45311	0.8827	1.76465807308008	-1.182574	-6.311641	-1.60171
Trial1	1	1	blindfold	counterclockwise	practice	Free	1	-0.5	-0.5	4.1745	0.59406	-1.45313	0.8809299	1.7617987427812	-1.457623	-6.30741	-1.438346
Trial1	1	1	blindfold	counterclockwise	practice	Free	1	-0.5	-0.5	4.194489	0.59248	-1.45314	0.87874	1.75910107192479	-1.810724	-6.256628	-1.448962
Trial1	1	1	blindfold	counterclockwise	practice	Free	1	-0.5	-0.5	4.214493	0.59011	-1.45313	0.87643	1.75581869704044	-2.086464	-6.188919	-1.471278
Trial1	1	1	blindfold	counterclockwise	practice	Free	1	-0.5	-0.5	4.234497	0.58721	-1.4531	0.87362	1.75181546265081	-1.942816	-6.074661	-1.402673
Trial1	1	1	blindfold	counterclockwise	practice	Free	1	-0.5	-0.5	4.254486	0.58351	-1.45305	0.8676201	1.74481474201129	-1.689943	-6.070429	-1.270963
Trial1	1	1	blindfold	counterclockwise	practice	Free	1	-0.5	-0.5	4.27449	0.57535	-1.45305	0.86459	1.7373783683575	-1.551201	-6.163528	-0.846552
Trial1	1	1	blindfold	counterclockwise	practice	Free	1	-0.5	-0.5	4.294495	0.57101	-1.45307	0.8617901	1.73249374501641	-1.653189	-6.028111	-0.780297
Trial1	1	1	blindfold	counterclockwise	practice	Free	1	-0.5	-0.5	4.314499	0.5663	-1.45303	0.85914	1.72750033512332	-1.732685	-5.930779	-0.649225
Trial1	1	1	blindfold	counterclockwise	practice	Free	1	-0.5	-0.5	4.334488	0.56145	-1.45297	0.85667	1.72256484953126	-1.532508	-5.808057	-0.501751
Trial1	1	1	blindfold	counterclockwise	practice	Free	1	-0.5	-0.5	4.354492	0.55633	-1.45292	0.85284	1.71639424518838	-1.274941	-5.803825	-0.320152
Trial1	1	1	blindfold	counterclockwise	practice	Free	1	-0.5	-0.5	4.374496	0.5469	-1.45295	0.8513499	1.70942863062771	-1.349022	-5.926548	-0.205904
Trial1	1	1	blindfold	counterclockwise	practice	Free	1	-0.5	-0.5	4.394485	0.54237	-1.45297	0.85023	1.70577145491446	-1.422149	-5.90962	-0.116522
Trial1	1	1	blindfold	counterclockwise	practice	Free	1	-0.5	-0.5	4.41449	0.53806	-1.45295	0.84951	1.70257032173331	-1.420946	-5.774203	0.129733
Trial1	1	1	blindfold	counterclockwise	practice	Free	1	-0.5	-0.5	4.434494	0.53389	-1.45291	0.8492	1.69978500332051	-1.151473	-5.833448	0.272418
Trial1	1	1	blindfold	counterclockwise	practice	Free	1	-0.5	-0.5	4.454498	0.52995	-1.4529	0.84982	1.69788430988321	-0.985071	-5.841912	0.433922
Trial1	1	1	blindfold	counterclockwise	practice	Free	1	-0.5	-0.5	4.474487	0.52376	-1.45291	0.85047	1.69465444748283	-1.11486	-5.757276	0.514873
Trial1	1	1	blindfold	counterclockwise	practice	Free	1	-0.5	-0.5	4.494492	0.52119	-1.4529	0.85106	1.69357383216119	-0.870651	-5.901157	0.26981
Trial1	1	1	blindfold	counterclockwise	practice	Free	1	-0.5	-0.5	4.514496	0.51918	-1.45295	0.85153	1.69273775099621	-0.716806	-5.875766	0.386792
Trial1	1	1	blindfold	counterclockwise	practice	Free	1	-0.5	-0.5	4.5345	0.51796	-1.45294	0.8518201	1.69223521947896	-0.586805	-5.757276	0.429422
Trial1	1	1	blindfold	counterclockwise	practice	Free	1	-0.5	-0.5	4.554489	0.51743	-1.45291	0.85186	1.69194835734956	-0.54444	-5.799594	0.31963
Trial1	1	1	blindfold	counterclockwise	practice	Free	1	-0.5	-0.5	4.574493	0.51735	-1.4529	0.85185	1.69189222113654	-0.384535	-5.879998	0.018976
Trial1	1	1	blindfold	counterclockwise	practice	Free	1	-0.5	-0.5	4.594498	0.51733	-1.45292	0.85185	1.69188021454136	-0.268548	-5.879998	-0.061409
Trial1	1	1	blindfold	counterclockwise	practice	Free	1	-0.5	-0.5	4.614487	0.51732	-1.45294	0.85184	1.69186623991414	-0.28349	-5.960402	-0.162124
Trial1	1	1	blindfold	counterclockwise	practice	Free	1	-0.5	-0.5	4.634491	0.5173	-1.45297	0.8518201	1.69183827888153	-0.490726	-5.926548	-0.257518
Trial1	1	1	blindfold	counterclockwise	practice	Free	1	-0.5	-0.5	4.654495	0.51727	-1.45295	0.8517801	1.69178829451172	-0.657978	-5.786898	-0.329077
Trial1	1	1	blindfold	counterclockwise	practice	Free	1	-0.5	-0.5	4.6745	0.51719	-1.45288	0.85177	1.69173211340356	-0.675289	-5.723421	-0.334871
Trial1	1	1	blindfold	counterclockwise	practice	Free	1	-0.5	-0.5	4.694489	0.51715	-1.45287	0.85176	1.69170010046398	-0.660277	-5.795362	-0.261545
Trial1	1	1	blindfold	counterclockwise	practice	Free	1	-0.5	-0.5	4.714493	0.51712	-1.45289	0.85175	1.69167408452621	-0.775164	-5.867302	-0.230799
Trial1	1	1	blindfold	counterclockwise	practice	Free	1	-0.5	-0.5	4.734497	0.51707	-1.45292	0.85173	1.69162806195406	-0.929067	-5.841912	-0.212406
Trial1	1	1	blindfold	counterclockwise	practice	Free	1	-0.5	-0.5	4.754486	0.51702	-1.45291	0.8517	1.69157399056988	-1.027147	-5.714958	-0.260168
Trial1	1	1	blindfold	counterclockwise	practice	Free	1	-0.5	-0.5	4.77449	0.51692	-1.45285	0.8516901	1.69150594133543	-0.790391	-5.706494	-0.257446
Trial1	1	1	blindfold	counterclockwise	practice	Free	1	-0.5	-0.5	4.794495	0.51688	-1.45285	0.85168	1.6914738474979	-0.698007	-5.748812	-0.197489
Trial1	1	1	blindfold	counterclockwise	practice	Free	1	-0.5	-0.5	4.814499	0.51684	-1.45287	0.85167	1.69144176585614	-0.803444	-5.803825	-0.216447
Trial1	1	1	blindfold	counterclockwise	practice	Free	1	-0.5	-0.5	4.834488	0.51679	-1.45288	0.85165	1.69139578201847	-0.997926	-5.757276	-0.328729
Trial1	1	1	blindfold	counterclockwise	practice	Free	1	-0.5	-0.5	4.854492	0.51673	-1.45288	0.85162	1.69133569332253	-1.151414	-5.685335	-0.31447
Trial1	1	1	blindfold	counterclockwise	practice	Free	1	-0.5	-0.5	4.874496	0.51661	-1.45283	0.85162	1.69126356873521	-1.09815	-5.651481	-0.131759
Trial1	1	1	blindfold	counterclockwise	practice	Free	1	-0.5	-0.5	4.894485	0.51654	-1.45283	0.85161	1.69121351651819	-1.159649	-5.621858	-0.053494
Trial1	1	1	blindfold	counterclockwise	practice	Free	1	-0.5	-0.5	4.91449	0.51647	-1.45282	0.8516001	1.69116350160397	-1.342275	-5.659944	-0.111673
Trial1	1	1	blindfold	counterclockwise	practice	Free	1	-0.5	-0.5	4.934494	0.5164	-1.45282	0.85159	1.69111335706507	-1.460652	-5.689567	-0.218644
Trial1	1	1	blindfold	counterclockwise	practice	Free	1	-0.5	-0.5	4.954498	0.51629	-1.45283	0.85153	1.69099929155369	-1.473774	-5.659944	-0.249605
Trial1	1	1	blindfold	counterclockwise	practice	Free	1	-0.5	-0.5	4.974487	0.51587	-1.45283	0.85152	1.69073892774535	-1.642473	-5.647249	-0.055112
Trial1	1	1	blindfold	counterclockwise	practice	Free	1	-0.5	-0.5	4.994492	0.51543	-1.45283	0.85152	1.69047462797959	-1.933793	-5.681103	-0.0039102
Trial1	1	1	blindfold	counterclockwise	practice	Free	1	-0.5	-0.5	5.014496	0.51453	-1.45284	0.8515	1.68991818438972	-2.195043	-5.676871	-0.029681
Trial1	1	1	blindfold	counterclockwise	practice	Free	1	-0.5	-0.5	5.0345	0.51296	-1.45283	0.85147	1.68895208311727	-2.129731	-5.613394	-0.0563
Trial1	1	1	blindfold	counterclockwise	practice	Free	1	-0.5	-0.5	5.054489	0.51079	-1.45281	0.85137	1.68757144458223	-1.963125	-5.638785	-0.022112
Trial1	1	1	blindfold	counterclockwise	practice	Free	1	-0.5	-0.5	5.074493	0.50539	-1.45287	0.85134	1.68431853670426	-1.762614	-5.757276	-0.013207
Trial1	1	1	blindfold	counterclockwise	practice	Free	1	-0.5	-0.5	5.094498	0.50232	-1.45286	0.85128	1.68243962587454	-2.147132	-5.537222	-0.058106
Trial1	1	1	blindfold	counterclockwise	practice	Free	1	-0.5	-0.5	5.114487	0.49857	-1.45281	0.85119	1.68013588542347	-2.457239	-5.664176	-0.036005
Trial1	1	1	blindfold	counterclockwise	practice	Free	1	-0.5	-0.5	5.134491	0.49345	-1.4528	0.85111	1.67703342723644	-2.551895	-5.524527	-0.029966
Trial1	1	1	blindfold	counterclockwise	practice	Free	1	-0.5	-0.5	5.154495	0.48827	-1.45279	0.85089	1.67379249099451	-2.466559	-5.621858	-0.031988
Trial1	1	1	blindfold	counterclockwise	practice	Free	1	-0.5	-0.5	5.1745	0.47449	-1.45279	0.85078	1.66560420586064	-2.900307	-5.554149	-0.0024763
Trial1	1	1	blindfold	counterclockwise	practice	Free	1	-0.5	-0.5	5.194489	0.46629	-1.4528	0.85059	1.66066543326729	-3.366345	-5.651481	-0.102973
Trial1	1	1	blindfold	counterclockwise	practice	Free	1	-0.5	-0.5	5.214493	0.45626	-1.45284	0.85021	1.65453923865098	-3.600356	-5.816521	-0.21509
Trial1	1	1	blindfold	counterclockwise	practice	Free	1	-0.5	-0.5	5.234497	0.44414	-1.4529	0.84958	1.64704785162287	-3.449766	-5.740348	-0.369765
Trial1	1	1	blindfold	counterclockwise	practice	Free	1	-0.5	-0.5	5.254486	0.43117	-1.45289	0.84769	1.63809220110413	-3.122531	-5.740348	-0.333647
Trial1	1	1	blindfold	counterclockwise	practice	Free	1	-0.5	-0.5	5.27449	0.40035	-1.45286	0.84654	1.61981484728749	-2.80577	-5.655712	-0.22299
Trial1	1	1	blindfold	counterclockwise	practice	Free	1	-0.5	-0.5	5.294495	0.38312	-1.45283	0.84523	1.60920621521591	-2.930453	-5.477977	-0.226952
Trial1	1	1	blindfold	counterclockwise	practice	Free	1	-0.5	-0.5	5.314499	0.36526	-1.45278	0.84371	1.59819629675861	-3.047522	-5.36795	-0.401849
Trial1	1	1	blindfold	counterclockwise	practice	Free	1	-0.5	-0.5	5.334488	0.34557	-1.45272	0.8419001	1.58609090769395	-2.886345	-5.397573	-0.488791
Trial1	1	1	blindfold	counterclockwise	practice	Free	1	-0.5	-0.5	5.354492	0.32599	-1.4527	0.83767	1.57213880139271	-2.560863	-5.435659	-0.436049
Trial1	1	1	blindfold	counterclockwise	practice	Free	1	-0.5	-0.5	5.374496	0.28288	-1.45278	0.83539	1.54795595643668	-2.666807	-5.507599	-0.171904
Trial1	1	1	blindfold	counterclockwise	practice	Free	1	-0.5	-0.5	5.394485	0.25989	-1.45276	0.83296	1.53434519719875	-2.757162	-5.592235	-0.43675
Trial1	1	1	blindfold	counterclockwise	practice	Free	1	-0.5	-0.5	5.41449	0.23672	-1.45277	0.83024	1.52062317474011	-2.517281	-5.549917	-0.521685
Trial1	1	1	blindfold	counterclockwise	practice	Free	1	-0.5	-0.5	5.434494	0.21292	-1.45277	0.82723	1.50658366195475	-2.261148	-5.545686	-0.46072
Trial1	1	1	blindfold	counterclockwise	practice	Free	1	-0.5	-0.5	5.454498	0.18801	-1.45275	0.821	1.48942899025673	-1.973602	-5.351023	-0.404109
Trial1	1	1	blindfold	counterclockwise	practice	Free	1	-0.5	-0.5	5.474487	0.13896	-1.45268	0.81767	1.46441936717334	-2.30421	-5.236764	-0.314113
Trial1	1	1	blindfold	counterclockwise	practice	Free	1	-0.5	-0.5	5.494492	0.11304	-1.45265	0.8144	1.45033287462658	-2.328917	-5.270619	-0.260922
Trial1	1	1	blindfold	counterclockwise	practice	Free	1	-0.5	-0.5	5.514496	0.087377	-1.45263	0.81108	1.4366427696691	-2.212746	-5.105578	-0.352401
Trial1	1	1	blindfold	counterclockwise	practice	Free	1	-0.5	-0.5	5.5345	0.061401	-1.45258	0.80767	1.42308534621198	-1.811767	-5.169055	-0.164576
Trial1	1	1	blindfold	counterclockwise	practice	Free	1	-0.5	-0.5	5.554489	0.035364	-1.45256	0.80112	1.40695699167228	-1.785147	-5.03787	-0.234778
Trial1	1	1	blindfold	counterclockwise	practice	Free	1	-0.5	-0.5	5.574493	-0.017587	-1.45254	0.7977	1.38446652565094	-2.050092	-5.169055	-0.244972
Trial1	1	1	blindfold	counterclockwise	practice	Free	1	-0.5	-0.5	5.594498	-0.044716	-1.45256	0.79444	1.37217286076811	-1.810366	-5.080188	-0.160979
Trial1	1	1	blindfold	counterclockwise	practice	Free	1	-0.5	-0.5	5.614487	-0.071049	-1.45254	0.7911	1.36049185127654	-1.37669	-5.008247	-0.270915
Trial1	1	1	blindfold	counterclockwise	practice	Free	1	-0.5	-0.5	5.634491	-0.097891	-1.45252	0.78781	1.34912798234246	-1.351049	-5.135201	-0.247462
Trial1	1	1	blindfold	counterclockwise	practice	Free	1	-0.5	-0.5	5.654495	-0.12276	-1.45254	0.7812	1.33558355498436	-1.367413	-5.025174	-0.131385
Trial1	1	1	blindfold	counterclockwise	practice	Free	1	-0.5	-0.5	5.6745	-0.17476	-1.45249	0.77789	1.31862958343484	-1.452797	-5.029406	-0.236683
Trial1	1	1	blindfold	counterclockwise	practice	Free	1	-0.5	-0.5	5.694489	-0.19892	-1.45248	0.77446	1.30954089404496	-1.146769	-4.99132	-0.350931
Trial1	1	1	blindfold	counterclockwise	practice	Free	1	-0.5	-0.5	5.714493	-0.22413	-1.4525	0.7709	1.30049647921725	-0.922597	-5.114042	-0.3802
Trial1	1	1	blindfold	counterclockwise	practice	Free	1	-0.5	-0.5	5.734497	-0.24789	-1.45252	0.7671	1.29193722946507	-0.939212	-4.902452	-0.404739
Trial1	1	1	blindfold	counterclockwise	practice	Free	1	-0.5	-0.5	5.754486	-0.27171	-1.45249	0.75963	1.28014997893466	-1.062649	-5.033638	-0.255412
Trial1	1	1	blindfold	counterclockwise	practice	Free	1	-0.5	-0.5	5.77449	-0.31651	-1.45243	0.75579	1.26912453453927	-1.099059	-4.910916	-0.222975
Trial1	1	1	blindfold	counterclockwise	practice	Free	1	-0.5	-0.5	5.794495	-0.33887	-1.45243	0.75192	1.26224661966537	-0.929956	-4.745875	-0.347116
Trial1	1	1	blindfold	counterclockwise	practice	Free	1	-0.5	-0.5	5.814499	-0.36057	-1.45241	0.74835	1.25611246009981	-0.897302	-4.783962	-0.173081
Trial1	1	1	blindfold	counterclockwise	practice	Free	1	-0.5	-0.5	5.834488	-0.38037	-1.45237	0.7447	1.25043565087596	-0.948653	-4.707789	-0.118798
Trial1	1	1	blindfold	counterclockwise	practice	Free	1	-0.5	-0.5	5.854492	-0.4009	-1.45235	0.7383	1.24225913871512	-1.203055	-4.699326	0.029201
Trial1	1	1	blindfold	counterclockwise	practice	Free	1	-0.5	-0.5	5.874496	-0.43981	-1.45233	0.73545	1.2369153609839	-1.227779	-4.546981	0.082883
Trial1	1	1	blindfold	counterclockwise	practice	Free	1	-0.5	-0.5	5.894485	-0.45882	-1.4523	0.73299	1.23367744955854	-1.201926	-4.525822	0.021772
Trial1	1	1	blindfold	counterclockwise	practice	Free	1	-0.5	-0.5	5.91449	-0.47814	-1.4523	0.73088	1.23107406020055	-1.14622	-4.47504	0.232667
Trial1	1	1	blindfold	counterclockwise	practice	Free	1	-0.5	-0.5	5.934494	-0.49716	-1.45227	0.72937	1.22937327838166	-1.333323	-4.580835	0.43508
Trial1	1	1	blindfold	counterclockwise	practice	Free	1	-0.5	-0.5	5.954498	-0.5149	-1.45227	0.72796	1.22805038541895	-1.463245	-4.542749	0.650566
Trial1	1	1	blindfold	counterclockwise	practice	Free	1	-0.5	-0.5	5.974487	-0.5527	-1.45222	0.72787	1.22900040710996	-1.533551	-4.530054	0.33076
Trial1	1	1	blindfold	counterclockwise	practice	Free	1	-0.5	-0.5	5.994492	-0.57059	-1.45225	0.72812	1.23014698714208	-1.442945	-4.525822	0.376861
Trial1	1	1	blindfold	counterclockwise	practice	Free	1	-0.5	-0.5	6.014496	-0.58898	-1.45226	0.7288	1.23201739847439	-1.431583	-4.525822	0.511646
Trial1	1	1	blindfold	counterclockwise	practice	Free	1	-0.5	-0.5	6.0345	-0.6084	-1.45227	0.72979	1.23455825290446	-1.449214	-4.593531	0.42587
Trial1	1	1	blindfold	counterclockwise	practice	Free	1	-0.5	-0.5	6.054489	-0.62612	-1.4523	0.7323	1.23873705704323	-1.520582	-4.635849	0.308327
Trial1	1	1	blindfold	counterclockwise	practice	Free	1	-0.5	-0.5	6.074493	-0.66367	-1.45229	0.73365	1.24445982793456	-1.443755	-4.491967	0.199433
Trial1	1	1	blindfold	counterclockwise	practice	Free	1	-0.5	-0.5	6.094498	-0.68181	-1.45227	0.73508	1.24838996291867	-1.370179	-4.618921	0.17815
Trial1	1	1	blindfold	counterclockwise	practice	Free	1	-0.5	-0.5	6.114487	-0.69988	-1.45228	0.73652	1.25257083929642	-1.45229	-4.699326	0.16651
Trial1	1	1	blindfold	counterclockwise	practice	Free	1	-0.5	-0.5	6.134491	-0.71788	-1.45232	0.73789	1.25691820090911	-1.498623	-4.699326	0.027176
Trial1	1	1	blindfold	counterclockwise	practice	Free	1	-0.5	-0.5	6.154495	-0.73632	-1.45235	0.7401	1.26241642340393	-1.301621	-4.699326	-0.037565
Trial1	1	1	blindfold	counterclockwise	practice	Free	1	-0.5	-0.5	6.1745	-0.77145	-1.45233	0.74092	1.27026280353163	-1.202123	-4.771266	-0.115648
Trial1	1	1	blindfold	counterclockwise	practice	Free	1	-0.5	-0.5	6.194489	-0.7886701	-1.45234	0.74153	1.27464785296657	-1.280906	-4.767034	-0.214677
Trial1	1	1	blindfold	counterclockwise	practice	Free	1	-0.5	-0.5	6.214493	-0.80616	-1.45236	0.74187	1.27905243812293	-1.299198	-4.737412	-0.209796
Trial1	1	1	blindfold	counterclockwise	practice	Free	1	-0.5	-0.5	6.234497	-0.82292	-1.45236	0.74201	1.28330282366319	-1.322605	-4.661239	-0.233828
Trial1	1	1	blindfold	counterclockwise	practice	Free	1	-0.5	-0.5	6.254486	-0.83954	-1.45234	0.74159	1.28718027180249	-1.377364	-4.593531	-0.229491
Trial1	1	1	blindfold	counterclockwise	practice	Free	1	-0.5	-0.5	6.27449	-0.87341	-1.45239	0.74095	1.29591360980783	-1.277611	-4.932075	-0.399508
Trial1	1	1	blindfold	counterclockwise	practice	Free	1	-0.5	-0.5	6.294495	-0.889	-1.45242	0.7400301	1.29961360583783	-1.237183	-4.728948	-0.389981
Trial1	1	1	blindfold	counterclockwise	practice	Free	1	-0.5	-0.5	6.314499	-0.90531	-1.45239	0.73876	1.3033811798336	-1.184793	-4.817816	-0.409378
Trial1	1	1	blindfold	counterclockwise	practice	Free	1	-0.5	-0.5	6.334488	-0.9208601	-1.4524	0.7370901	1.30671916576405	-1.191903	-4.910916	-0.445588
Trial1	1	1	blindfold	counterclockwise	practice	Free	1	-0.5	-0.5	6.354492	-0.9208601	-1.4524	0.7370901	1.30671916576405	-1.191903	-4.910916	-0.445588
Trial1	1	1	blindfold	counterclockwise	practice	Free	1	-0.5	-0.5	6.374496	-0.93706	-1.45243	0.7315	1.30675696482377	-1.345158	-4.902452	-0.537831
Trial1	1	1	blindfold	counterclockwise	practice	Free	1	-0.5	-0.5	6.394485	-0.97954	-1.45242	0.72878	1.31903713651404	-1.487732	-4.805121	-0.478321
Trial1	1	1	blindfold	counterclockwise	practice	Free	1	-0.5	-0.5	6.41449	-0.99656	-1.4524	0.72617	1.32290010528334	-1.626916	-4.872829	-0.639821
Trial1	1	1	blindfold	counterclockwise	practice	Free	1	-0.5	-0.5	6.434494	-1.0119	-1.45242	0.72321	1.32600309391969	-1.734363	-4.995552	-0.525342
Trial1	1	1	blindfold	counterclockwise	practice	Free	1	-0.5	-0.5	6.454498	-1.02696	-1.45248	0.71687	1.32606912853421	-1.674798	-4.999783	-0.626723
Trial1	1	1	blindfold	counterclockwise	practice	Free	1	-0.5	-0.5	6.474487	-1.05745	-1.45248	0.71366	1.33556024382225	-1.4579	-5.042101	-0.379077
Trial1	1	1	blindfold	counterclockwise	practice	Free	1	-0.5	-0.5	6.494492	-1.07319	-1.45247	0.71046	1.33931332223222	-1.597506	-4.855902	-0.252727
Trial1	1	1	blindfold	counterclockwise	practice	Free	1	-0.5	-0.5	6.514496	-1.0885	-1.45247	0.70728	1.34307752102744	-1.628576	-5.067492	-0.263523
Trial1	1	1	blindfold	counterclockwise	practice	Free	1	-0.5	-0.5	6.5345	-1.10396	-1.45249	0.70396	1.34695486624795	-1.782276	-4.974393	-0.338774
Trial1	1	1	blindfold	counterclockwise	practice	Free	1	-0.5	-0.5	6.554489	-1.1201	-1.45249	0.69771	1.34871539881486	-1.581234	-4.758571	-0.303244
Trial1	1	1	blindfold	counterclockwise	practice	Free	1	-0.5	-0.5	6.574493	-1.15142	-1.4524	0.69469	1.36074692092385	-1.069791	-4.961697	-0.092602
Trial1	1	1	blindfold	counterclockwise	practice	Free	1	-0.5	-0.5	6.594498	-1.16717	-1.45242	0.69178	1.36581674180595	-0.982832	-4.995552	-0.293734
Trial1	1	1	blindfold	counterclockwise	practice	Free	1	-0.5	-0.5	6.614487	-1.18198	-1.4525	0.68883	1.37055227958972	-0.898505	-5.139433	-0.400513
Trial1	1	1	blindfold	counterclockwise	practice	Free	1	-0.5	-0.5	6.634491	-1.19658	-1.45259	0.68582	1.37527917260241	-0.694432	-5.46105	-0.298141
Trial1	1	1	blindfold	counterclockwise	practice	Free	1	-0.5	-0.5	6.654495	-1.20954	-1.45266	0.67936	1.37634919637089	-0.598507	-5.219837	-0.533946
Trial1	1	1	blindfold	counterclockwise	practice	Free	1	-0.5	-0.5	6.6745	-1.23414	-1.45268	0.67628	1.3865771833867	-0.357421	-5.545686	-0.389588
Trial1	1	1	blindfold	counterclockwise	practice	Free	1	-0.5	-0.5	6.694489	-1.24424	-1.45271	0.67309	1.38925640149855	-0.319931	-5.465281	-0.402173
Trial1	1	1	blindfold	counterclockwise	practice	Free	1	-0.5	-0.5	6.714493	-1.25368	-1.45272	0.67019	1.39189730585112	-0.461941	-5.452586	-0.34238
Trial1	1	1	blindfold	counterclockwise	practice	Free	1	-0.5	-0.5	6.734497	-1.26242	-1.45273	0.66747	1.3943709882698	-0.311955	-5.444122	-0.266172
Trial1	1	1	blindfold	counterclockwise	practice	Free	1	-0.5	-0.5	6.754486	-1.2701	-1.45274	0.66307	1.39491429296621	-0.496834	-5.554149	-0.14588
Trial1	1	1	blindfold	counterclockwise	practice	Free	1	-0.5	-0.5	6.77449	-1.28235	-1.45277	0.6611199	1.40009676281233	-0.723921	-5.528758	-0.320413
Trial1	1	1	blindfold	counterclockwise	practice	Free	1	-0.5	-0.5	6.794495	-1.28741	-1.45276	0.6594	1.40150735604808	-0.832148	-5.422963	-0.349883
Trial1	1	1	blindfold	counterclockwise	practice	Free	1	-0.5	-0.5	6.814499	-1.29206	-1.45272	0.65793	1.40291161325669	-0.767271	-5.448354	-0.174822
Trial1	1	1	blindfold	counterclockwise	practice	Free	1	-0.5	-0.5	6.834488	-1.29613	-1.45273	0.65683	1.40430714694643	-0.5197	-5.537222	-0.146183
Trial1	1	1	blindfold	counterclockwise	practice	Free	1	-0.5	-0.5	6.854492	-1.29923	-1.45278	0.65536	1.40485773354453	-0.328369	-5.83768	-0.233108
Trial1	1	1	blindfold	counterclockwise	practice	Free	1	-0.5	-0.5	6.874496	-1.30287	-1.45292	0.65501	1.40664436115065	-0.586573	-5.761507	-0.390204
Trial1	1	1	blindfold	counterclockwise	practice	Free	1	-0.5	-0.5	6.894485	-1.3035	-1.45289	0.65493	1.40693832254369	-0.811745	-5.740348	-0.317884
Trial1	1	1	blindfold	counterclockwise	practice	Free	1	-0.5	-0.5	6.91449	-1.30366	-1.45286	0.65493	1.40702969231418	-0.825752	-5.638785	-0.150064
Trial1	1	1	blindfold	counterclockwise	practice	Free	1	-0.5	-0.5	6.934494	-1.3037	-1.45281	0.65493	1.40705263880924	-0.736661	-5.477977	-0.029065
Trial1	1	1	blindfold	counterclockwise	practice	Free	1	-0.5	-0.5	6.954498	-1.30373	-1.45277	0.65491	1.40705329167545	-0.425369	-5.549917	-0.10502
Trial1	1	1	blindfold	counterclockwise	practice	Free	1	-0.5	-0.5	6.974487	-1.30376	-1.45285	0.65488	1.4070458243145	-0.148818	-5.926548	-0.379923
Trial1	1	1	blindfold	counterclockwise	practice	Free	1	-0.5	-0.5	6.994492	-1.30378	-1.45294	0.65485	1.40703260807214	-0.345908	-5.998488	-0.530594
Trial1	1	1	blindfold	counterclockwise	practice	Free	1	-0.5	-0.5	7.014496	-1.30379	-1.45298	0.65482	1.40701374021368	-0.363795	-5.875766	-0.624446
Trial1	1	1	blindfold	counterclockwise	practice	Free	1	-0.5	-0.5	7.0345	-1.30381	-1.45295	0.65479	1.40700055511911	-0.352122	-5.778435	-0.518661
Trial1	1	1	blindfold	counterclockwise	practice	Free	1	-0.5	-0.5	7.054489	-1.30383	-1.45292	0.65473	1.40696268578312	-0.135637	-5.841912	-0.495463
Trial1	1	1	blindfold	counterclockwise	practice	Free	1	-0.5	-0.5	7.074493	-1.30383	-1.45299	0.65467	1.40691347364217	-0.022197	-6.155065	-0.846994
Trial1	1	1	blindfold	counterclockwise	practice	Free	1	-0.5	-0.5	7.094498	-1.30383	-1.45306	0.65461	1.40686426233544	-0.105317	-6.210078	-1.064911
Trial1	1	1	blindfold	counterclockwise	practice	Free	1	-0.5	-0.5	7.114487	-1.30384	-1.45308	0.65455	1.40682060752789	-0.120616	-6.061965	-1.221141
Trial1	1	1	blindfold	counterclockwise	practice	Free	1	-0.5	-0.5	7.134491	-1.30384	-1.45305	0.65447	1.40675501143361	0.01866	-6.019647	-1.307032
Trial1	1	1	blindfold	counterclockwise	practice	Free	1	-0.5	-0.5	7.154495	-1.30383	-1.45303	0.65425	1.40656881636901	0.117657	-6.074661	-1.370118
Trial1	1	1	blindfold	counterclockwise	practice	Free	1	-0.5	-0.5	7.1745	-1.30382	-1.45313	0.6538301	1.40621847608102	0.06453	-6.514768	-1.962422
Trial1	1	1	blindfold	counterclockwise	practice	Free	1	-0.5	-0.5	7.194489	-1.30382	-1.45323	0.65295	1.40549650626389	-0.051518	-6.582477	-2.193484
Trial1	1	1	blindfold	counterclockwise	practice	Free	1	-0.5	-0.5	7.214493	-1.30383	-1.45327	0.65144	1.40426380818367	0.010681	-6.47245	-2.406351
Trial1	1	1	blindfold	counterclockwise	practice	Free	1	-0.5	-0.5	7.234497	-1.30382	-1.45326	0.6492	1.40242194291829	0.190102	-6.480913	-2.498865
Trial1	1	1	blindfold	counterclockwise	practice	Free	1	-0.5	-0.5	7.254486	-1.30369	-1.45323	0.64232	1.39671488749321	0.339434	-6.404741	-2.470325
Trial1	1	1	blindfold	counterclockwise	practice	Free	1	-0.5	-0.5	7.27449	-1.30294	-1.45324	0.63748	1.39232656620397	0.370055	-6.63749	-2.727782
Trial1	1	1	blindfold	counterclockwise	practice	Free	1	-0.5	-0.5	7.294495	-1.30236	-1.4533	0.63189	1.3874280637356	0.238843	-6.675576	-2.665583
Trial1	1	1	blindfold	counterclockwise	practice	Free	1	-0.5	-0.5	7.314499	-1.30171	-1.45332	0.62527	1.38165535959563	0.194414	-6.574013	-3.021875
Trial1	1	1	blindfold	counterclockwise	practice	Free	1	-0.5	-0.5	7.334488	-1.30104	-1.45332	0.61757	1.37500103055022	0.349066	-6.63749	-3.050308
Trial1	1	1	blindfold	counterclockwise	practice	Free	1	-0.5	-0.5	7.354492	-1.30024	-1.45329	0.59876	1.35928572357112	0.338049	-6.552854	-2.863207
Trial1	1	1	blindfold	counterclockwise	practice	Free	1	-0.5	-0.5	7.374496	-1.29818	-1.45332	0.58784	1.34925438218644	0.224138	-6.789835	-2.638344
Trial1	1	1	blindfold	counterclockwise	practice	Free	1	-0.5	-0.5	7.394485	-1.29709	-1.45336	0.57612	1.33917389475847	0.079242	-6.751749	-2.715313
Trial1	1	1	blindfold	counterclockwise	practice	Free	1	-0.5	-0.5	7.41449	-1.29617	-1.45338	0.56401	1.32891083006732	0.154121	-6.73059	-2.71549
Trial1	1	1	blindfold	counterclockwise	practice	Free	1	-0.5	-0.5	7.434494	-1.29524	-1.45337	0.55108	1.31801967766338	0.410258	-6.658649	-2.819221
Trial1	1	1	blindfold	counterclockwise	practice	Free	1	-0.5	-0.5	7.454498	-1.2942	-1.45333	0.52215	1.29442811004564	0.530101	-6.713662	-2.842642
Trial1	1	1	blindfold	counterclockwise	practice	Free	1	-0.5	-0.5	7.474487	-1.29114	-1.4533	0.50655	1.28025214552065	0.288959	-6.569781	-2.973554
Trial1	1	1	blindfold	counterclockwise	practice	Free	1	-0.5	-0.5	7.494492	-1.28941	-1.45329	0.49002	1.26621787042097	0.290397	-6.578245	-2.998824
Trial1	1	1	blindfold	counterclockwise	practice	Free	1	-0.5	-0.5	7.514496	-1.28767	-1.45325	0.47252	1.25148679292518	0.221037	-6.341264	-2.98037
Trial1	1	1	blindfold	counterclockwise	practice	Free	1	-0.5	-0.5	7.5345	-1.28592	-1.45318	0.45402	1.23605197663388	0.319433	-6.298946	-3.016575
Trial1	1	1	blindfold	counterclockwise	practice	Free	1	-0.5	-0.5	7.554489	-1.28406	-1.45315	0.41362	1.20393171784425	0.35782	-6.21431	-3.17961
Trial1	1	1	blindfold	counterclockwise	practice	Free	1	-0.5	-0.5	7.574493	-1.2798	-1.4531	0.39251	1.18518438994534	0.15124	-6.163528	-2.897035
Trial1	1	1	blindfold	counterclockwise	practice	Free	1	-0.5	-0.5	7.594498	-1.27772	-1.45309	0.37001	1.16694718772293	-0.036743	-6.078892	-2.77564
Trial1	1	1	blindfold	counterclockwise	practice	Free	1	-0.5	-0.5	7.614487	-1.27576	-1.45306	0.34679	1.1484148891196	-0.182654	-6.00272	-2.789218
Trial1	1	1	blindfold	counterclockwise	practice	Free	1	-0.5	-0.5	7.634491	-1.27408	-1.45303	0.32364	1.13030205549376	-0.255459	-5.816521	-2.681829
Trial1	1	1	blindfold	counterclockwise	practice	Free	1	-0.5	-0.5	7.654495	-1.27271	-1.45295	0.27563	1.09484363437913	-0.00061552	-5.761507	-2.433032
Trial1	1	1	blindfold	counterclockwise	practice	Free	1	-0.5	-0.5	7.6745	-1.27029	-1.45294	0.25102	1.07581493405941	-0.06559	-5.786898	-2.400214
Trial1	1	1	blindfold	counterclockwise	practice	Free	1	-0.5	-0.5	7.694489	-1.26913	-1.45294	0.2253	1.05717598071893	-0.057716	-6.070429	-2.293899
Trial1	1	1	blindfold	counterclockwise	practice	Free	1	-0.5	-0.5	7.714493	-1.26809	-1.45299	0.19997	1.03919212545322	-0.045073	-6.023879	-2.259769
Trial1	1	1	blindfold	counterclockwise	practice	Free	1	-0.5	-0.5	7.734497	-1.26725	-1.45296	0.17431	1.02145319548847	-0.130111	-5.778435	-2.375978
Trial1	1	1	blindfold	counterclockwise	practice	Free	1	-0.5	-0.5	7.754486	-1.26654	-1.45293	0.12025	0.986049544501001	0.058572	-5.854607	-2.377963
Trial1	1	1	blindfold	counterclockwise	practice	Free	1	-0.5	-0.5	7.77449	-1.26522	-1.45287	0.093593	0.968459792731196	0.14023	-5.765739	-2.085014
Trial1	1	1	blindfold	counterclockwise	practice	Free	1	-0.5	-0.5	7.794495	-1.26453	-1.45285	0.066756	0.951692387773048	0.154804	-5.879998	-2.005902
Trial1	1	1	blindfold	counterclockwise	practice	Free	1	-0.5	-0.5	7.814499	-1.26378	-1.45291	0.039738	0.935241678465274	0.114712	-5.867302	-2.245833
Trial1	1	1	blindfold	counterclockwise	practice	Free	1	-0.5	-0.5	7.834488	-1.26302	-1.45294	0.011733	0.918732954573211	-0.158064	-5.875766	-2.105746
Trial1	1	1	blindfold	counterclockwise	practice	Free	1	-0.5	-0.5	7.854492	-1.26233	-1.45294	-0.043987	0.888310074749913	0.058393	-5.769971	-2.318544
Trial1	1	1	blindfold	counterclockwise	practice	Free	1	-0.5	-0.5	7.874496	-1.26083	-1.45284	-0.070833	0.873525427776268	0.290025	-5.719189	-2.146956
Trial1	1	1	blindfold	counterclockwise	practice	Free	1	-0.5	-0.5	7.894485	-1.25985	-1.45285	-0.099521	0.858926942897794	0.24931	-5.875766	-2.069086
Trial1	1	1	blindfold	counterclockwise	practice	Free	1	-0.5	-0.5	7.91449	-1.25875	-1.4529	-0.1274	0.8453001050811	0.172602	-5.769971	-2.121114
Trial1	1	1	blindfold	counterclockwise	practice	Free	1	-0.5	-0.5	7.934494	-1.25757	-1.4529	-0.15514	0.832370463448609	-0.020288	-5.727653	-1.683138
Trial1	1	1	blindfold	counterclockwise	practice	Free	1	-0.5	-0.5	7.954498	-1.25642	-1.45286	-0.21107	0.809723276985414	-0.169527	-5.634553	-1.749789
Trial1	1	1	blindfold	counterclockwise	practice	Free	1	-0.5	-0.5	7.974487	-1.25444	-1.45276	-0.23839	0.798510758182675	-0.118584	-5.190214	-1.896831
Trial1	1	1	blindfold	counterclockwise	practice	Free	1	-0.5	-0.5	7.994492	-1.25364	-1.45267	-0.26642	0.789007570772018	0.039374	-5.20291	-1.691934
Trial1	1	1	blindfold	counterclockwise	practice	Free	1	-0.5	-0.5	8.014496	-1.25291	-1.45265	-0.29348	0.780720181565649	-0.202743	-5.228301	-1.609618
Trial1	1	1	blindfold	counterclockwise	practice	Free	1	-0.5	-0.5	8.0345	-1.25233	-1.45268	-0.32021	0.773514568423936	-0.053084	-5.431427	-1.542383
Trial1	1	1	blindfold	counterclockwise	practice	Free	1	-0.5	-0.5	8.054489	-1.25185	-1.45273	-0.37331	0.762449206278612	-0.020723	-5.482209	-1.529893
Trial1	1	1	blindfold	counterclockwise	practice	Free	1	-0.5	-0.5	8.074493	-1.25086	-1.45271	-0.3997	0.757529402790971	0.075747	-5.499136	-1.351474
Trial1	1	1	blindfold	counterclockwise	practice	Free	1	-0.5	-0.5	8.094498	-1.2503	-1.45272	-0.42414	0.754125141460163	0.053459	-5.338327	-1.470924
Trial1	1	1	blindfold	counterclockwise	practice	Free	1	-0.5	-0.5	8.114487	-1.24979	-1.45266	-0.44974	0.751472582540005	-0.133312	-5.232532	-1.481333
Trial1	1	1	blindfold	counterclockwise	practice	Free	1	-0.5	-0.5	8.134491	-1.24934	-1.45262	-0.47498	0.749757642275098	-0.088092	-5.287546	-1.549317
Trial1	1	1	blindfold	counterclockwise	practice	Free	1	-0.5	-0.5	8.154495	-1.24902	-1.45257	-0.52416	0.749409526235992	-0.119522	-5.06326	-1.398203
Trial1	1	1	blindfold	counterclockwise	practice	Free	1	-0.5	-0.5	8.1745	-1.24883	-1.45256	-0.54797	0.750364984102162	-0.17336	-5.194446	-1.273393
Trial1	1	1	blindfold	counterclockwise	practice	Free	1	-0.5	-0.5	8.194489	-1.24895	-1.45254	-0.56929	0.752148396931478	-0.222089	-4.987088	-1.375155
Trial1	1	1	blindfold	counterclockwise	practice	Free	1	-0.5	-0.5	8.214493	-1.24914	-1.45254	-0.59161	0.754720591067727	-0.072749	-5.308705	-1.332658
Trial1	1	1	blindfold	counterclockwise	practice	Free	1	-0.5	-0.5	8.234497	-1.24932	-1.45255	-0.61428	0.757984447562684	0.115891	-4.970161	-1.419403
Trial1	1	1	blindfold	counterclockwise	practice	Free	1	-0.5	-0.5	8.254486	-1.24939	-1.45252	-0.65816	0.765898137935065	0.097177	-5.054797	-1.23772
Trial1	1	1	blindfold	counterclockwise	practice	Free	1	-0.5	-0.5	8.27449	-1.24899	-1.45251	-0.67924	0.770138352339947	0.172721	-4.648544	-1.204493
Trial1	1	1	blindfold	counterclockwise	practice	Free	1	-0.5	-0.5	8.294495	-1.24852	-1.45243	-0.69989	0.774750433659723	0.124021	-4.940538	-1.032753
Trial1	1	1	blindfold	counterclockwise	practice	Free	1	-0.5	-0.5	8.314499	-1.24801	-1.45242	-0.72016	0.779736781119084	0.042334	-4.838975	-1.085662
Trial1	1	1	blindfold	counterclockwise	practice	Free	1	-0.5	-0.5	8.334488	-1.24757	-1.45242	-0.74071	0.785367586894035	-0.077569	-4.889757	-1.275074
Trial1	1	1	blindfold	counterclockwise	practice	Free	1	-0.5	-0.5	8.354492	-1.24723	-1.45241	-0.78	0.797967899971886	0.0024313	-4.754339	-1.28301
Trial1	1	1	blindfold	counterclockwise	practice	Free	1	-0.5	-0.5	8.374496	-1.24653	-1.45237	-0.79813	0.803858485389198	0.228202	-4.627385	-1.144955
Trial1	1	1	blindfold	counterclockwise	practice	Free	1	-0.5	-0.5	8.394485	-1.24607	-1.45235	-0.81696	0.810607163017099	0.19744	-4.555444	-1.241537
Trial1	1	1	blindfold	counterclockwise	practice	Free	1	-0.5	-0.5	8.41449	-1.24543	-1.45233	-0.83545	0.81743046933291	0.205262	-4.534285	-1.251274
Trial1	1	1	blindfold	counterclockwise	practice	Free	1	-0.5	-0.5	8.434494	-1.24464	-1.45234	-0.85313	0.824129542976144	0.168034	-4.576603	-1.235686
Trial1	1	1	blindfold	counterclockwise	practice	Free	1	-0.5	-0.5	8.454498	-1.24373	-1.45233	-0.88775	0.838739722716546	0.156281	-4.462345	-1.378449
Trial1	1	1	blindfold	counterclockwise	practice	Free	1	-0.5	-0.5	8.474487	-1.24148	-1.45224	-0.90466	0.844714321230704	0.240117	-4.466577	-1.021803
Trial1	1	1	blindfold	counterclockwise	practice	Free	1	-0.5	-0.5	8.494492	-1.2402	-1.45221	-0.9222699	0.852178388481486	0.157145	-4.314232	-1.083441
Trial1	1	1	blindfold	counterclockwise	practice	Free	1	-0.5	-0.5	8.514496	-1.23875	-1.45218	-0.93804	0.858854231962508	0.13823	-4.415795	-1.01581
Trial1	1	1	blindfold	counterclockwise	practice	Free	1	-0.5	-0.5	8.5345	-1.23739	-1.45217	-0.954	0.865944509661492	0.132473	-4.018006	-1.227918
Trial1	1	1	blindfold	counterclockwise	practice	Free	1	-0.5	-0.5	8.554489	-1.23598	-1.45212	-0.9856099	0.88175032320681	0.063299	-4.195741	-1.010628
Trial1	1	1	blindfold	counterclockwise	practice	Free	1	-0.5	-0.5	8.574493	-1.23302	-1.45208	-1.00078	0.887749310861197	0.172382	-4.09841	-1.012569
Trial1	1	1	blindfold	counterclockwise	practice	Free	1	-0.5	-0.5	8.594498	-1.23151	-1.45205	-1.0159	0.895131049148512	0.141359	-4.043397	-0.67851
Trial1	1	1	blindfold	counterclockwise	practice	Free	1	-0.5	-0.5	8.614487	-1.22991	-1.452	-1.02998	0.902024112308931	0.138705	-3.88682	-0.618193
Trial1	1	1	blindfold	counterclockwise	practice	Free	1	-0.5	-0.5	8.634491	-1.22838	-1.45197	-1.04391	0.909051973291678	0.174015	-3.996847	-0.598607
Trial1	1	1	blindfold	counterclockwise	practice	Free	1	-0.5	-0.5	8.654495	-1.22679	-1.45197	-1.06998	0.923634613883584	0.137783	-3.848734	-0.963045
Trial1	1	1	blindfold	counterclockwise	practice	Free	1	-0.5	-0.5	8.6745	-1.22363	-1.45197	-1.08324	0.929413385868055	0.29057	-3.692157	-1.206601
Trial1	1	1	blindfold	counterclockwise	practice	Free	1	-0.5	-0.5	8.694489	-1.22192	-1.4519	-1.09606	0.936192327583713	0.311371	-3.687925	-1.141719
Trial1	1	1	blindfold	counterclockwise	practice	Free	1	-0.5	-0.5	8.714493	-1.22001	-1.45181	-1.10914	0.943115076407539	0.379128	-3.611753	-0.961329
Trial1	1	1	blindfold	counterclockwise	practice	Free	1	-0.5	-0.5	8.734497	-1.21791	-1.45179	-1.12117	0.949340241512655	0.272086	-3.501726	-0.772177
Trial1	1	1	blindfold	counterclockwise	practice	Free	1	-0.5	-0.5	8.754486	-1.21586	-1.45178	-1.14512	0.963657223912295	0.128245	-3.700621	-0.617452
Trial1	1	1	blindfold	counterclockwise	practice	Free	1	-0.5	-0.5	8.77449	-1.21179	-1.45186	-1.15672	0.96846588429114	0.084522	-3.734475	-0.73963
Trial1	1	1	blindfold	counterclockwise	practice	Free	1	-0.5	-0.5	8.794495	-1.20992	-1.45184	-1.16764	0.97454062865017	0.150136	-3.480567	-0.780446
Trial1	1	1	blindfold	counterclockwise	practice	Free	1	-0.5	-0.5	8.814499	-1.208	-1.45178	-1.17822	0.980431794932862	0.211998	-3.446713	-0.709813
Trial1	1	1	blindfold	counterclockwise	practice	Free	1	-0.5	-0.5	8.834488	-1.20608	-1.45173	-1.18857	0.986244181594556	0.359399	-3.46364	-0.478848
Trial1	1	1	blindfold	counterclockwise	practice	Free	1	-0.5	-0.5	8.854492	-1.204	-1.45171	-1.20665	0.997481951489015	0.163028	-3.383236	-0.385962
Trial1	1	1	blindfold	counterclockwise	practice	Free	1	-0.5	-0.5	8.874496	-1.20019	-1.45169	-1.21462	1.00047373751303	-0.02395	-3.362077	0.033009
Trial1	1	1	blindfold	counterclockwise	practice	Free	1	-0.5	-0.5	8.894485	-1.19861	-1.45166	-1.2213	1.00415614233817	-0.100265	-3.25205	0.143601
Trial1	1	1	blindfold	counterclockwise	practice	Free	1	-0.5	-0.5	8.91449	-1.19727	-1.45163	-1.22686	1.00722938290111	-0.088347	-3.290136	0.40549
Trial1	1	1	blindfold	counterclockwise	practice	Free	1	-0.5	-0.5	8.934494	-1.19623	-1.45162	-1.23121	1.00965547408749	0.046435	-3.146255	0.433478
Trial1	1	1	blindfold	counterclockwise	practice	Free	1	-0.5	-0.5	8.954498	-1.19534	-1.45157	-1.23589	1.01243859322758	0.184092	-3.065851	0.662435
Trial1	1	1	blindfold	counterclockwise	practice	Free	1	-0.5	-0.5	8.974487	-1.19368	-1.4516	-1.23611	1.01145929223864	0.46881	-3.353613	0.913401
Trial1	1	1	blindfold	counterclockwise	practice	Free	1	-0.5	-0.5	8.994492	-1.19303	-1.45166	-1.23538	1.01048226290483	0.757752	-3.353613	1.380806
Trial1	1	1	blindfold	counterclockwise	practice	Free	1	-0.5	-0.5	9.014496	-1.19237	-1.45167	-1.23392	1.00896712791783	1.028564	-3.302832	1.519181
Trial1	1	1	blindfold	counterclockwise	practice	Free	1	-0.5	-0.5	9.0345	-1.19125	-1.45169	-1.232	1.00680211887979	1.33433	-3.67523	1.272392
Trial1	1	1	blindfold	counterclockwise	practice	Free	1	-0.5	-0.5	9.054489	-1.1895	-1.45181	-1.22639	1.00152516325479	1.663674	-4.009542	1.393188
Trial1	1	1	blindfold	counterclockwise	practice	Free	1	-0.5	-0.5	9.074493	-1.18336	-1.45191	-1.22251	0.994485562767882	2.120338	-3.852966	1.532394
Trial1	1	1	blindfold	counterclockwise	practice	Free	1	-0.5	-0.5	9.094498	-1.17859	-1.45194	-1.21778	0.987771444499197	2.353595	-4.238059	1.557706
Trial1	1	1	blindfold	counterclockwise	practice	Free	1	-0.5	-0.5	9.114487	-1.17229	-1.45206	-1.21251	0.979614355717549	2.592299	-4.335391	1.538954
Trial1	1	1	blindfold	counterclockwise	practice	Free	1	-0.5	-0.5	9.134491	-1.16478	-1.45212	-1.20654	0.970119184077362	2.602376	-4.250755	1.305383
Trial1	1	1	blindfold	counterclockwise	practice	Free	1	-0.5	-0.5	9.154495	-1.15555	-1.45217	-1.19381	0.954525066896289	2.69329	-4.551213	1.146763
Trial1	1	1	blindfold	counterclockwise	practice	Free	1	-0.5	-0.5	9.1745	-1.13317	-1.45222	-1.18736	0.934541650145418	2.612357	-4.343854	0.811356
Trial1	1	1	blindfold	counterclockwise	practice	Free	1	-0.5	-0.5	9.194489	-1.12022	-1.45218	-1.18095	0.92106772057471	2.628672	-4.449649	0.553545
Trial1	1	1	blindfold	counterclockwise	practice	Free	1	-0.5	-0.5	9.214493	-1.10605	-1.4522	-1.17443	0.906726233272706	2.57091	-4.487736	0.481899
Trial1	1	1	blindfold	counterclockwise	practice	Free	1	-0.5	-0.5	9.234497	-1.09029	-1.45222	-1.16856	0.89186034634693	2.469161	-4.458113	0.268844
Trial1	1	1	blindfold	counterclockwise	practice	Free	1	-0.5	-0.5	9.254486	-1.07453	-1.45225	-1.15793	0.873473888449473	2.180445	-4.68663	-0.029602
Trial1	1	1	blindfold	counterclockwise	practice	Free	1	-0.5	-0.5	9.27449	-1.03927	-1.45234	-1.15371	0.847436696045392	2.19293	-4.610458	-0.426355
Trial1	1	1	blindfold	counterclockwise	practice	Free	1	-0.5	-0.5	9.294495	-1.02085	-1.45233	-1.15008	0.832999849420455	2.429974	-4.775498	-0.531001
Trial1	1	1	blindfold	counterclockwise	practice	Free	1	-0.5	-0.5	9.314499	-1.00107	-1.4524	-1.14721	0.818505927986856	2.378691	-5.020942	-0.410562
Trial1	1	1	blindfold	counterclockwise	practice	Free	1	-0.5	-0.5	9.334488	-0.98112	-1.45247	-1.14497	0.804650650193109	2.286156	-4.932075	-0.506277
Trial1	1	1	blindfold	counterclockwise	practice	Free	1	-0.5	-0.5	9.354492	-0.9598899	-1.45252	-1.14311	0.790625881253052	2.303621	-5.228301	-0.747579
Trial1	1	1	blindfold	counterclockwise	practice	Free	1	-0.5	-0.5	9.374496	-0.9170401	-1.45267	-1.14337	0.76671197226381	2.347986	-5.456818	-0.841052
Trial1	1	1	blindfold	counterclockwise	practice	Free	1	-0.5	-0.5	9.394485	-0.89422	-1.45271	-1.14423	0.755275914794174	2.306152	-5.524527	-0.68806
Trial1	1	1	blindfold	counterclockwise	practice	Free	1	-0.5	-0.5	9.41449	-0.87225	-1.45276	-1.14551	0.745153098102469	2.482232	-5.757276	-0.541443
Trial1	1	1	blindfold	counterclockwise	practice	Free	1	-0.5	-0.5	9.434494	-0.84831	-1.45286	-1.14703	0.73482492293054	2.525936	-5.761507	-0.369192
Trial1	1	1	blindfold	counterclockwise	practice	Free	1	-0.5	-0.5	9.454498	-0.82378	-1.45289	-1.15054	0.726660699805206	2.462668	-5.600699	-0.259879
Trial1	1	1	blindfold	counterclockwise	practice	Free	1	-0.5	-0.5	9.474487	-0.77502	-1.45269	-1.15266	0.708238020590071	1.881434	-5.042101	-0.433735
Trial1	1	1	blindfold	counterclockwise	practice	Free	1	-0.5	-0.5	9.494492	-0.75042	-1.45251	-1.15511	0.701341077895476	1.518753	-4.699326	-0.384203
Trial1	1	1	blindfold	counterclockwise	practice	Free	1	-0.5	-0.5	9.514496	-0.72448	-1.45235	-1.15742	0.694688589477626	1.226548	-4.525822	-0.230605
Trial1	1	1	blindfold	counterclockwise	practice	Free	1	-0.5	-0.5	9.5345	-0.70101	-1.45228	-1.15986	0.689797256355446	1.322618	-4.627385	-0.07558
Trial1	1	1	blindfold	counterclockwise	practice	Free	1	-0.5	-0.5	9.554489	-0.67632	-1.45231	-1.16385	0.686866423008832	1.588858	-4.860134	0.047175
Trial1	1	1	blindfold	counterclockwise	practice	Free	1	-0.5	-0.5	9.574493	-0.62843	-1.45253	-1.1657	0.677975560803116	2.076481	-5.15636	0.018772
Trial1	1	1	blindfold	counterclockwise	practice	Free	1	-0.5	-0.5	9.594498	-0.60336	-1.45258	-1.16731	0.675267298499939	2.254473	-5.071724	0.019325
Trial1	1	1	blindfold	counterclockwise	practice	Free	1	-0.5	-0.5	9.614487	-0.57928	-1.45255	-1.16887	0.673552047826729	2.365273	-4.949002	0.060774
Trial1	1	1	blindfold	counterclockwise	practice	Free	1	-0.5	-0.5	9.634491	-0.55313	-1.45249	-1.17034	0.672442258825662	2.145194	-4.982856	0.0099427
Trial1	1	1	blindfold	counterclockwise	practice	Free	1	-0.5	-0.5	9.654495	-0.52737	-1.45248	-1.17034	0.670898588822916	1.904983	-5.025174	-0.032029
Trial1	1	1	blindfold	counterclockwise	practice	Free	1	-0.5	-0.5	9.6745	-0.47465	-1.45252	-1.1729	0.673377294592903	1.864989	-5.033638	0.249614
Trial1	1	1	blindfold	counterclockwise	practice	Free	1	-0.5	-0.5	9.694489	-0.4486	-1.4525	-1.17374	0.675697850124379	1.648358	-4.796657	0.44922
Trial1	1	1	blindfold	counterclockwise	practice	Free	1	-0.5	-0.5	9.714493	-0.42184	-1.45239	-1.17413	0.678645854094334	1.531222	-4.415795	0.531096
Trial1	1	1	blindfold	counterclockwise	practice	Free	1	-0.5	-0.5	9.734497	-0.39597	-1.45223	-1.17349	0.681477132002525	1.215487	-4.106874	0.503539
Trial1	1	1	blindfold	counterclockwise	practice	Free	1	-0.5	-0.5	9.754486	-0.36956	-1.45209	-1.17161	0.684159763374754	1.002467	-4.106874	0.388501
Trial1	1	1	blindfold	counterclockwise	practice	Free	1	-0.5	-0.5	9.77449	-0.31991	-1.45202	-1.17042	0.694186779953045	0.389024	-4.081483	0.147604
Trial1	1	1	blindfold	counterclockwise	practice	Free	1	-0.5	-0.5	9.794495	-0.29648	-1.45204	-1.16902	0.699291231671007	-0.049696	-4.157655	0.257098
Trial1	1	1	blindfold	counterclockwise	practice	Free	1	-0.5	-0.5	9.814499	-0.27443	-1.45208	-1.16746	0.704545697488973	-0.329926	-4.276146	0.284462
Trial1	1	1	blindfold	counterclockwise	practice	Free	1	-0.5	-0.5	9.834488	-0.25278	-1.45213	-1.16591	0.710319553895998	-0.366437	-4.335391	0.166539
Trial1	1	1	blindfold	counterclockwise	practice	Free	1	-0.5	-0.5	9.854492	-0.23465	-1.45218	-1.16232	0.713497321651958	-0.351709	-4.449649	0.203343
Trial1	1	1	blindfold	counterclockwise	practice	Free	1	-0.5	-0.5	9.874496	-0.20164	-1.45217	-1.16029	0.724569927904838	-0.304746	-4.233828	0.313671
Trial1	1	1	blindfold	counterclockwise	practice	Free	1	-0.5	-0.5	9.894485	-0.18722	-1.45213	-1.15827	0.728800883635259	-0.262509	-4.271914	0.248809
Trial1	1	1	blindfold	counterclockwise	practice	Free	1	-0.5	-0.5	9.91449	-0.17457	-1.45215	-1.15626	0.732517497670585	-0.02022	-4.318464	0.218693
Trial1	1	1	blindfold	counterclockwise	practice	Free	1	-0.5	-0.5	9.934494	-0.16318	-1.45217	-1.15419	0.735807274906211	-0.050158	-4.293073	0.226073
Trial1	1	1	blindfold	counterclockwise	practice	Free	1	-0.5	-0.5	9.954498	-0.15272	-1.45216	-1.14995	0.736911415030478	-0.098118	-4.242291	0.285769
Trial1	1	1	blindfold	counterclockwise	practice	Free	1	-0.5	-0.5	9.974487	-0.13577	-1.45207	-1.14779	0.74316584119565	0.1976	-4.073019	0.422433
Trial1	1	1	blindfold	counterclockwise	practice	Free	1	-0.5	-0.5	9.994492	-0.12908	-1.45204	-1.14541	0.744402978845278	0.335912	-4.123801	0.46621
Trial1	1	1	blindfold	counterclockwise	practice	Free	1	-0.5	-0.5	10.0145	-0.12284	-1.45206	-1.14306	0.745503714021666	0.694673	-4.225364	0.392895
Trial1	1	1	blindfold	counterclockwise	practice	Free	1	-0.5	-0.5	10.0345	-0.11665	-1.4521	-1.14089	0.746791280961655	0.933209	-4.314232	0.305399
Trial1	1	1	blindfold	counterclockwise	practice	Free	1	-0.5	-0.5	10.05449	-0.11096	-1.45217	-1.13682	0.746251923806458	1.194753	-4.420027	0.255692
Trial1	1	1	blindfold	counterclockwise	practice	Free	1	-0.5	-0.5	10.07449	-0.099318	-1.45219	-1.13494	0.750796181643613	1.288657	-4.19151	0.319149
Trial1	1	1	blindfold	counterclockwise	practice	Free	1	-0.5	-0.5	10.0945	-0.093625	-1.45213	-1.13294	0.752165939333674	1.138408	-4.089946	0.418686
Trial1	1	1	blindfold	counterclockwise	practice	Free	1	-0.5	-0.5	10.11449	-0.08754399	-1.45204	-1.13088	0.753743675839416	1.009557	-3.958761	0.463113
Trial1	1	1	blindfold	counterclockwise	practice	Free	1	-0.5	-0.5	10.13449	-0.081517	-1.45196	-1.12886	0.755376012450025	0.803627	-3.79372	0.39488
Trial1	1	1	blindfold	counterclockwise	practice	Free	1	-0.5	-0.5	10.1545	-0.076005	-1.45189	-1.1248	0.755080632241208	0.643131	-3.637144	0.397149
Trial1	1	1	blindfold	counterclockwise	practice	Free	1	-0.5	-0.5	10.1745	-0.065315	-1.45174	-1.12266	0.759378974313617	0.647026	-3.408627	0.402052
Trial1	1	1	blindfold	counterclockwise	practice	Free	1	-0.5	-0.5	10.19449	-0.060281	-1.45172	-1.1206	0.760589994404489	0.807083	-3.493263	0.417789
Trial1	1	1	blindfold	counterclockwise	practice	Free	1	-0.5	-0.5	10.21449	-0.055633	-1.45173	-1.11841	0.761507023650879	0.90474	-3.51019	0.42161
Trial1	1	1	blindfold	counterclockwise	practice	Free	1	-0.5	-0.5	10.2345	-0.050719	-1.45175	-1.11628	0.762662803758317	0.810221	-3.429786	0.317829
Trial1	1	1	blindfold	counterclockwise	practice	Free	1	-0.5	-0.5	10.25449	-0.045909	-1.45173	-1.11263	0.76257075921217	0.622013	-3.332454	0.155746
Trial1	1	1	blindfold	counterclockwise	practice	Free	1	-0.5	-0.5	10.27449	-0.037402	-1.45167	-1.11097	0.766342792126905	0.533139	-3.2986	0.224307
Trial1	1	1	blindfold	counterclockwise	practice	Free	1	-0.5	-0.5	10.29449	-0.033498	-1.45163	-1.10941	0.76746643034468	0.738309	-3.103937	0.357663
Trial1	1	1	blindfold	counterclockwise	practice	Free	1	-0.5	-0.5	10.3145	-0.029937	-1.45157	-1.10773	0.768306494038624	0.778142	-2.99391	0.353339
Trial1	1	1	blindfold	counterclockwise	practice	Free	1	-0.5	-0.5	10.33449	-0.026122	-1.45151	-1.1061	0.769361764188897	0.973707	-2.989678	0.336333
Trial1	1	1	blindfold	counterclockwise	practice	Free	1	-0.5	-0.5	10.35449	-0.022283	-1.4515	-1.10316	0.769425464507864	0.986627	-3.175878	0.265378
Trial1	1	1	blindfold	counterclockwise	practice	Free	1	-0.5	-0.5	10.3745	-0.014279	-1.45168	-1.10202	0.773532804862887	0.923542	-3.535581	0.052281
Trial1	1	1	blindfold	counterclockwise	practice	Free	1	-0.5	-0.5	10.39449	-0.010127	-1.45176	-1.10097	0.775332530198265	1.092816	-3.55674	0.174315
Trial1	1	1	blindfold	counterclockwise	practice	Free	1	-0.5	-0.5	10.41449	-0.0058701	-1.45177	-1.10001	0.777287758760152	1.243923	-3.450945	0.090739
Trial1	1	1	blindfold	counterclockwise	practice	Free	1	-0.5	-0.5	10.43449	-0.0013452	-1.45174	-1.09913	0.779495611110602	1.390747	-3.472104	0.150236
Trial1	1	1	blindfold	counterclockwise	practice	Free	1	-0.5	-0.5	10.4545	0.003429	-1.45174	-1.09754	0.781341688679193	1.417352	-3.476335	0.104926
Trial1	1	1	blindfold	counterclockwise	practice	Free	1	-0.5	-0.5	10.47449	0.014117	-1.45177	-1.09681	0.787717237619051	1.194714	-3.590594	0.094023
Trial1	1	1	blindfold	counterclockwise	practice	Free	1	-0.5	-0.5	10.49449	0.01982	-1.45178	-1.09604	0.790870738830618	1.212287	-3.434017	0.153826
Trial1	1	1	blindfold	counterclockwise	practice	Free	1	-0.5	-0.5	10.5145	0.025933	-1.45174	-1.09513	0.79421986820286	1.372045	-3.395931	0.247725
Trial1	1	1	blindfold	counterclockwise	practice	Free	1	-0.5	-0.5	10.5345	0.032266	-1.4517	-1.09409	0.797652808700912	1.660763	-3.315527	0.334023
Trial1	1	1	blindfold	counterclockwise	practice	Free	1	-0.5	-0.5	10.55449	0.039408	-1.45166	-1.09176	0.800712767989551	1.656495	-3.230891	0.243064
Trial1	1	1	blindfold	counterclockwise	practice	Free	1	-0.5	-0.5	10.57449	0.054919	-1.45167	-1.09056	0.810368002626474	1.255891	-3.472104	0.176588
Trial1	1	1	blindfold	counterclockwise	practice	Free	1	-0.5	-0.5	10.5945	0.063087	-1.45171	-1.08929	0.815064231962465	1.050991	-3.429786	0.151564
Trial1	1	1	blindfold	counterclockwise	practice	Free	1	-0.5	-0.5	10.61449	0.071541	-1.45174	-1.08798	0.819987583510605	1.068297	-3.467872	0.206998
Trial1	1	1	blindfold	counterclockwise	practice	Free	1	-0.5	-0.5	10.63449	0.080034	-1.45173	-1.08665	0.824983438886619	1.18804	-3.383236	0.222216
Trial1	1	1	blindfold	counterclockwise	practice	Free	1	-0.5	-0.5	10.6545	0.088408	-1.45171	-1.08401	0.829030555108665	1.375136	-3.383236	0.187976
Trial1	1	1	blindfold	counterclockwise	practice	Free	1	-0.5	-0.5	10.6745	0.10607	-1.45178	-1.08277	0.840798258468885	1.439236	-3.781025	0.036888
Trial1	1	1	blindfold	counterclockwise	practice	Free	1	-0.5	-0.5	10.69449	0.1157	-1.45187	-1.08163	0.846982842718641	1.452126	-3.848734	0.055861
Trial1	1	1	blindfold	counterclockwise	practice	Free	1	-0.5	-0.5	10.71449	0.12534	-1.45191	-1.08047	0.853226521327047	1.420823	-3.717548	0.069848
Trial1	1	1	blindfold	counterclockwise	practice	Free	1	-0.5	-0.5	10.7345	0.13551	-1.45187	-1.07933	0.859939630613491	1.13565	-3.544044	0.104149
Trial1	1	1	blindfold	counterclockwise	practice	Free	1	-0.5	-0.5	10.75449	0.14546	-1.45178	-1.07705	0.865797489347736	0.99214	-3.34515	0.132432
Trial1	1	1	blindfold	counterclockwise	practice	Free	1	-0.5	-0.5	10.77449	0.16514	-1.45163	-1.07587	0.879794023138779	0.746125	-3.175878	0.17144
Trial1	1	1	blindfold	counterclockwise	practice	Free	1	-0.5	-0.5	10.79449	0.16514	-1.45163	-1.07587	0.879794023138779	0.746125	-3.175878	0.17144
Trial1	1	1	blindfold	counterclockwise	practice	Free	1	-0.5	-0.5	10.8145	0.17467	-1.45159	-1.07327	0.885334995442009	0.619376	-3.044692	0.249355
Trial1	1	1	blindfold	counterclockwise	practice	Free	1	-0.5	-0.5	10.83449	0.19238	-1.45151	-1.07149	0.897769914851042	0.701688	-3.036228	0.311617
Trial1	1	1	blindfold	counterclockwise	practice	Free	1	-0.5	-0.5	10.85449	0.20199	-1.45153	-1.06807	0.903046819463045	0.87148	-3.222427	0.275311
Trial1	1	1	blindfold	counterclockwise	practice	Free	1	-0.5	-0.5	10.8745	0.21969	-1.45172	-1.06642	0.915852203691524	1.000767	-3.522885	0.104899
Trial1	1	1	blindfold	counterclockwise	practice	Free	1	-0.5	-0.5	10.89449	0.22859	-1.45175	-1.0649	0.921930278917352	0.726624	-3.467872	0.042754
Trial1	1	1	blindfold	counterclockwise	practice	Free	1	-0.5	-0.5	10.91449	0.23719	-1.45173	-1.06365	0.92798190834306	0.462368	-3.374772	-0.045013
Trial1	1	1	blindfold	counterclockwise	practice	Free	1	-0.5	-0.5	10.93449	0.24484	-1.45169	-1.06252	0.933389201108666	0.333769	-3.34515	-0.061532
Trial1	1	1	blindfold	counterclockwise	practice	Free	1	-0.5	-0.5	10.9545	0.25217	-1.45166	-1.06068	0.938148070225404	0.141633	-3.213964	-0.042754
Trial1	1	1	blindfold	counterclockwise	practice	Free	1	-0.5	-0.5	10.97449	0.26485	-1.45154	-1.05982	0.94783641506108	-0.133334	-3.002374	0.087211
Trial1	1	1	blindfold	counterclockwise	practice	Free	1	-0.5	-0.5	10.99449	0.26984	-1.45151	-1.05904	0.951409110153049	-0.201938	-3.006606	0.083234
Trial1	1	1	blindfold	counterclockwise	practice	Free	1	-0.5	-0.5	11.0145	0.27388	-1.45151	-1.05845	0.954335709347968	-0.361121	-3.061619	-0.049145
Trial1	1	1	blindfold	counterclockwise	practice	Free	1	-0.5	-0.5	11.0345	0.27695	-1.45155	-1.05812	0.956634336242739	-0.374855	-3.222427	-0.15069
Trial1	1	1	blindfold	counterclockwise	practice	Free	1	-0.5	-0.5	11.05449	0.2788	-1.45161	-1.05808	0.958114135223915	-0.382445	-3.2986	-0.180468
Trial1	1	1	blindfold	counterclockwise	practice	Free	1	-0.5	-0.5	11.07449	0.27941	-1.45164	-1.05809	0.958615862392922	-0.309593	-3.349381	-0.211168
Trial1	1	1	blindfold	counterclockwise	practice	Free	1	-0.5	-0.5	11.0945	0.27939	-1.45166	-1.05811	0.958611239037905	-0.455394	-3.41709	-0.242052
Trial1	1	1	blindfold	counterclockwise	practice	Free	1	-0.5	-0.5	11.11449	0.27936	-1.45168	-1.05812	0.95859269346955	-0.729582	-3.404395	-0.290601
Trial1	1	1	blindfold	counterclockwise	practice	Free	1	-0.5	-0.5	11.13449	0.27931	-1.45169	-1.05815	0.958569527536546	-0.927379	-3.311295	-0.243672
Trial1	1	1	blindfold	counterclockwise	practice	Free	1	-0.5	-0.5	11.1545	0.27918	-1.45164	-1.05815	0.958463843325261	-0.929042	-3.048924	-0.088172
Trial1	1	1	blindfold	counterclockwise	practice	Free	1	-0.5	-0.5	11.1745	0.2787	-1.45146	-1.05814	0.958067839154384	-0.525402	-2.845797	0.066382
Trial1	1	1	blindfold	counterclockwise	practice	Free	1	-0.5	-0.5	11.19449	0.27862	-1.45143	-1.05814	0.958002826341239	-0.345283	-2.94736	0.018809
Trial1	1	1	blindfold	counterclockwise	practice	Free	1	-0.5	-0.5	11.21449	0.27861	-1.45146	-1.05815	0.958000521863462	-0.287885	-3.125096	-0.100787
Trial1	1	1	blindfold	counterclockwise	practice	Free	1	-0.5	-0.5	11.2345	0.27859	-1.45154	-1.05816	0.957990033972129	-0.421518	-3.336686	-0.190084
Trial1	1	1	blindfold	counterclockwise	practice	Free	1	-0.5	-0.5	11.25449	0.27856	-1.45164	-1.05818	0.957977381704264	-0.589451	-3.497494	-0.221829
Trial1	1	1	blindfold	counterclockwise	practice	Free	1	-0.5	-0.5	11.27449	0.27848	-1.45168	-1.05819	0.957918139974111	-0.886225	-3.146255	-0.145448
Trial1	1	1	blindfold	counterclockwise	practice	Free	1	-0.5	-0.5	11.29449	0.27838	-1.4516	-1.05822	0.957854297768791	-0.892648	-2.981215	-0.099078
Trial1	1	1	blindfold	counterclockwise	practice	Free	1	-0.5	-0.5	11.3145	0.27818	-1.45151	-1.05825	0.957709311043452	-0.834353	-2.892347	-0.109356
Trial1	1	1	blindfold	counterclockwise	practice	Free	1	-0.5	-0.5	11.33449	0.27788	-1.45146	-1.05829	0.957488926301244	-0.772434	-3.006606	-0.098473
Trial1	1	1	blindfold	counterclockwise	practice	Free	1	-0.5	-0.5	11.35449	0.27757	-1.45149	-1.05835	0.957272064205618	-0.750698	-3.13356	-0.084963
Trial1	1	1	blindfold	counterclockwise	practice	Free	1	-0.5	-0.5	11.3745	0.2772	-1.45162	-1.05836	0.95697739197144	-0.661963	-3.281673	-0.190677
Trial1	1	1	blindfold	counterclockwise	practice	Free	1	-0.5	-0.5	11.39449	0.27716	-1.45164	-1.05838	0.956956572350184	-0.749096	-3.302832	-0.240263
Trial1	1	1	blindfold	counterclockwise	practice	Free	1	-0.5	-0.5	11.41449	0.27712	-1.45164	-1.05839	0.956929935388737	-0.819262	-3.264745	-0.268158
Trial1	1	1	blindfold	counterclockwise	practice	Free	1	-0.5	-0.5	11.43449	0.27707	-1.45163	-1.05842	0.956906854741595	-0.851048	-3.180109	-0.252512
Trial1	1	1	blindfold	counterclockwise	practice	Free	1	-0.5	-0.5	11.4545	0.27697	-1.4516	-1.05847	0.956854812590671	-0.880843	-3.091242	-0.173745
Trial1	1	1	blindfold	counterclockwise	practice	Free	1	-0.5	-0.5	11.47449	0.27657	-1.45157	-1.0585	0.956547573553208	-0.844593	-3.281673	-0.075571
Trial1	1	1	blindfold	counterclockwise	practice	Free	1	-0.5	-0.5	11.49449	0.27632	-1.45162	-1.05854	0.956367960163321	-0.872784	-3.294368	-0.152275
Trial1	1	1	blindfold	counterclockwise	practice	Free	1	-0.5	-0.5	11.5145	0.27606	-1.45164	-1.05862	0.956203628001321	-0.869857	-3.192805	-0.224934
Trial1	1	1	blindfold	counterclockwise	practice	Free	1	-0.5	-0.5	11.5345	0.27572	-1.45162	-1.05873	0.955992018095652	-1.030925	-3.150487	-0.204317
Trial1	1	1	blindfold	counterclockwise	practice	Free	1	-0.5	-0.5	11.55449	0.27518	-1.45158	-1.05913	0.955787819422737	-1.110333	-3.137791	-0.220055
Trial1	1	1	blindfold	counterclockwise	practice	Free	1	-0.5	-0.5	11.57449	0.27323	-1.45156	-1.05941	0.954371090957787	-1.097059	-3.137791	-0.228211
Trial1	1	1	blindfold	counterclockwise	practice	Free	1	-0.5	-0.5	11.5945	0.2719	-1.45158	-1.05977	0.953505137235953	-1.215885	-3.188573	-0.265416
Trial1	1	1	blindfold	counterclockwise	practice	Free	1	-0.5	-0.5	11.61449	0.27017	-1.45158	-1.06029	0.95241099024437	-1.507682	-3.095473	-0.322392
Trial1	1	1	blindfold	counterclockwise	practice	Free	1	-0.5	-0.5	11.63449	0.26777	-1.45156	-1.06105	0.95091944680495	-1.832753	-3.078546	-0.416289
Trial1	1	1	blindfold	counterclockwise	practice	Free	1	-0.5	-0.5	11.6545	0.26443	-1.45154	-1.06338	0.949605327249844	-2.013261	-3.065851	-0.503661
Trial1	1	1	blindfold	counterclockwise	practice	Free	1	-0.5	-0.5	11.6745	0.2546	-1.45152	-1.06495	0.942650323829581	-2.06853	-2.998142	-0.469008
Trial1	1	1	blindfold	counterclockwise	practice	Free	1	-0.5	-0.5	11.69449	0.24808	-1.45151	-1.06677	0.938537175085026	-1.805129	-3.010837	-0.499734
Trial1	1	1	blindfold	counterclockwise	practice	Free	1	-0.5	-0.5	11.71449	0.24071	-1.45151	-1.06888	0.933957096718015	-1.664189	-3.13356	-0.467732
Trial1	1	1	blindfold	counterclockwise	practice	Free	1	-0.5	-0.5	11.7345	0.23236	-1.45155	-1.07131	0.928841324921972	-1.73316	-3.197037	-0.55194
Trial1	1	1	blindfold	counterclockwise	practice	Free	1	-0.5	-0.5	11.75449	0.22327	-1.4516	-1.07715	0.925322429881503	-1.854597	-3.239355	-0.675322
Trial1	1	1	blindfold	counterclockwise	practice	Free	1	-0.5	-0.5	11.77449	0.2032	-1.45165	-1.08075	0.912009202669565	-2.006565	-3.222427	-0.716302
Trial1	1	1	blindfold	counterclockwise	practice	Free	1	-0.5	-0.5	11.79449	0.19154	-1.45161	-1.08441	0.905407469826124	-1.91202	-3.099705	-0.613041
Trial1	1	1	blindfold	counterclockwise	practice	Free	1	-0.5	-0.5	11.8145	0.17977	-1.45154	-1.08854	0.899147744050783	-1.719568	-2.934665	-0.53423
Trial1	1	1	blindfold	counterclockwise	practice	Free	1	-0.5	-0.5	11.83449	0.16657	-1.45148	-1.09278	0.892022251179584	-1.536682	-2.960056	-0.58978
Trial1	1	1	blindfold	counterclockwise	practice	Free	1	-0.5	-0.5	11.85449	0.15319	-1.45148	-1.09748	0.885234125284813	-1.326149	-3.129328	-0.493987
Trial1	1	1	blindfold	counterclockwise	practice	Free	1	-0.5	-0.5	11.8745	0.13905	-1.45155	-1.10674	0.881202778186578	-1.340804	-3.184341	-0.474697
Trial1	1	1	blindfold	counterclockwise	practice	Free	1	-0.5	-0.5	11.89449	0.11084	-1.45155	-1.11159	0.864388635428638	-1.593926	-2.883883	-0.338607
Trial1	1	1	blindfold	counterclockwise	practice	Free	1	-0.5	-0.5	11.91449	0.09566601	-1.45144	-1.11623	0.857063251686457	-1.687369	-2.574962	-0.390922
Trial1	1	1	blindfold	counterclockwise	practice	Free	1	-0.5	-0.5	11.93449	0.080303	-1.45134	-1.12104	0.849966019878709	-1.569232	-2.71038	-0.280859
Trial1	1	1	blindfold	counterclockwise	practice	Free	1	-0.5	-0.5	11.9545	0.064398	-1.45132	-1.13075	0.846398687743087	-1.306766	-2.765393	-0.337915
Trial1	1	1	blindfold	counterclockwise	practice	Free	1	-0.5	-0.5	11.97449	0.031448	-1.45141	-1.13534	0.828307829323406	-0.868678	-2.811943	-0.111556
Trial1	1	1	blindfold	counterclockwise	practice	Free	1	-0.5	-0.5	11.99449	0.015379	-1.45144	-1.13971	0.821489187481967	-0.735653	-2.896579	0.0041028
Trial1	1	1	blindfold	counterclockwise	practice	Free	1	-0.5	-0.5	12.0145	-0.00043386	-1.45144	-1.14405	0.815086948392384	-0.744566	-2.756929	-0.095078
Trial1	1	1	blindfold	counterclockwise	practice	Free	1	-0.5	-0.5	12.0345	-0.016508	-1.4514	-1.14824	0.808690035221036	-0.900476	-2.756929	-0.071963
Trial1	1	1	blindfold	counterclockwise	practice	Free	1	-0.5	-0.5	12.05449	-0.032454	-1.45136	-1.15583	0.805426772398922	-0.825287	-2.638439	-0.133246
Trial1	1	1	blindfold	counterclockwise	practice	Free	1	-0.5	-0.5	12.07449	-0.063159	-1.45132	-1.15934	0.790923082957504	-0.623479	-2.689221	0.103675
Trial1	1	1	blindfold	counterclockwise	practice	Free	1	-0.5	-0.5	12.0945	-0.07823101	-1.45132	-1.16243	0.785304077486332	-0.542417	-2.824638	0.171239
Trial1	1	1	blindfold	counterclockwise	practice	Free	1	-0.5	-0.5	12.11449	-0.092949	-1.45134	-1.16527	0.779919642237024	-0.588094	-2.608816	0.05532
Trial1	1	1	blindfold	counterclockwise	practice	Free	1	-0.5	-0.5	12.13449	-0.10778	-1.45129	-1.16801	0.774644362233268	-0.841537	-2.532644	0.064576
Trial1	1	1	blindfold	counterclockwise	practice	Free	1	-0.5	-0.5	12.1545	-0.12246	-1.45124	-1.17304	0.771698893216729	-0.834247	-2.481862	-0.034603
Trial1	1	1	blindfold	counterclockwise	practice	Free	1	-0.5	-0.5	12.1745	-0.15083	-1.45118	-1.17533	0.760256663373341	-0.756244	-2.363372	0.084685
Trial1	1	1	blindfold	counterclockwise	practice	Free	1	-0.5	-0.5	12.19449	-0.16495	-1.45118	-1.17744	0.75576672975457	-0.518736	-2.456472	0.147826
Trial1	1	1	blindfold	counterclockwise	practice	Free	1	-0.5	-0.5	12.21449	-0.1792	-1.45121	-1.17929	0.751230625756661	-0.323585	-2.579194	0.106089
Trial1	1	1	blindfold	counterclockwise	practice	Free	1	-0.5	-0.5	12.2345	-0.19247	-1.45129	-1.18106	0.747273293365593	-0.085845	-2.888115	-0.0005611
Trial1	1	1	blindfold	counterclockwise	practice	Free	1	-0.5	-0.5	12.25449	-0.20495	-1.45143	-1.18442	0.745308815589855	0.0244	-3.120864	-0.037174
Trial1	1	1	blindfold	counterclockwise	practice	Free	1	-0.5	-0.5	12.27449	-0.22695	-1.45156	-1.18582	0.738177050453563	0.051403	-3.116632	0.11739
Trial1	1	1	blindfold	counterclockwise	practice	Free	1	-0.5	-0.5	12.29449	-0.23672	-1.45156	-1.18698	0.735702313112335	0.157862	-2.964288	0.101148
Trial1	1	1	blindfold	counterclockwise	practice	Free	1	-0.5	-0.5	12.3145	-0.24542	-1.45151	-1.1878	0.733402945419127	0.287783	-2.934665	0.247434
Trial1	1	1	blindfold	counterclockwise	practice	Free	1	-0.5	-0.5	12.33449	-0.25279	-1.45148	-1.18838	0.731423140604273	0.281282	-2.976983	0.188774
Trial1	1	1	blindfold	counterclockwise	practice	Free	1	-0.5	-0.5	12.35449	-0.25924	-1.45149	-1.1889	0.729759260645019	0.330269	-2.985447	0.186708
Trial1	1	1	blindfold	counterclockwise	practice	Free	1	-0.5	-0.5	12.3745	-0.26851	-1.4515	-1.18888	0.726734629883681	0.255061	-3.074314	0.19742
Trial1	1	1	blindfold	counterclockwise	practice	Free	1	-0.5	-0.5	12.39449	-0.27149	-1.45151	-1.18865	0.725572649208305	0.168395	-2.964288	0.259386
Trial1	1	1	blindfold	counterclockwise	practice	Free	1	-0.5	-0.5	12.41449	-0.27377	-1.45148	-1.18824	0.724468229076537	0.047968	-2.820406	0.368942
Trial1	1	1	blindfold	counterclockwise	practice	Free	1	-0.5	-0.5	12.43449	-0.27523	-1.45142	-1.18778	0.723576476051654	-0.063933	-2.756929	0.361044
Trial1	1	1	blindfold	counterclockwise	practice	Free	1	-0.5	-0.5	12.4545	-0.27616	-1.45138	-1.18715	0.722689054442811	-0.276077	-2.604585	0.276198
Trial1	1	1	blindfold	counterclockwise	practice	Free	1	-0.5	-0.5	12.47449	-0.27721	-1.45126	-1.18702	0.722240924395957	-0.538974	-2.536876	0.15185
Trial1	1	1	blindfold	counterclockwise	practice	Free	1	-0.5	-0.5	12.49449	-0.27757	-1.45127	-1.18689	0.722006219658617	-0.570786	-2.566498	0.249754
Trial1	1	1	blindfold	counterclockwise	practice	Free	1	-0.5	-0.5	12.5145	-0.27786	-1.45128	-1.18677	0.72180272029726	-0.650654	-2.494558	0.262087
Trial1	1	1	blindfold	counterclockwise	practice	Free	1	-0.5	-0.5	12.5345	-0.27818	-1.45128	-1.18666	0.721599706977212	-0.75488	-2.676525	0.21061
Trial1	1	1	blindfold	counterclockwise	practice	Free	1	-0.5	-0.5	12.55449	-0.27854	-1.45133	-1.18657	0.721403471938843	-0.651754	-2.799247	0.114122
Trial1	1	1	blindfold	counterclockwise	practice	Free	1	-0.5	-0.5	12.57449	-0.27897	-1.45142	-1.18657	0.721271579076919	-0.551956	-2.917738	0.160648
Trial1	1	1	blindfold	counterclockwise	practice	Free	1	-0.5	-0.5	12.5945	-0.27901	-1.45144	-1.18656	0.721249791938355	-0.521814	-2.854261	0.134225
Trial1	1	1	blindfold	counterclockwise	practice	Free	1	-0.5	-0.5	12.61449	-0.27903	-1.45143	-1.18655	0.721234132990571	-0.452415	-2.837334	0.194524
Trial1	1	1	blindfold	counterclockwise	practice	Free	1	-0.5	-0.5	12.63449	-0.27905	-1.45143	-1.18654	0.721218474396305	-0.319233	-2.930433	0.185058
Trial1	1	1	blindfold	counterclockwise	practice	Free	1	-0.5	-0.5	12.6545	-0.27906	-1.45146	-1.18653	0.721205874603614	-0.133722	-3.125096	0.141159
Trial1	1	1	blindfold	counterclockwise	practice	Free	1	-0.5	-0.5	12.6745	-0.27906	-1.45165	-1.18652	0.721196342486953	0.331815	-3.603289	0.092265
Trial1	1	1	blindfold	counterclockwise	practice	Free	1	-0.5	-0.5	12.69449	-0.27903	-1.45176	-1.18652	0.721205536965998	0.655198	-3.687925	0.050186
Trial1	1	1	blindfold	counterclockwise	practice	Free	1	-0.5	-0.5	12.71449	-0.27899	-1.45183	-1.18652	0.721217791943216	0.902731	-3.831807	0.0098408
Trial1	1	1	blindfold	counterclockwise	practice	Free	1	-0.5	-0.5	12.7345	-0.27892	-1.4519	-1.18652	0.721239247556539	1.138728	-3.962992	0.0018248
Trial1	1	1	blindfold	counterclockwise	practice	Free	1	-0.5	-0.5	12.75449	-0.27875	-1.45195	-1.18661	0.721377037900612	1.314296	-3.93337	-0.063876
Trial1	1	1	blindfold	counterclockwise	practice	Free	1	-0.5	-0.5	12.77449	-0.27772	-1.45195	-1.1867	0.721779237634758	1.197056	-3.802184	-0.101167
Trial1	1	1	blindfold	counterclockwise	practice	Free	1	-0.5	-0.5	12.79449	-0.27682	-1.4519	-1.18674	0.72209500360406	1.154724	-3.654071	-0.044688
Trial1	1	1	blindfold	counterclockwise	practice	Free	1	-0.5	-0.5	12.8145	-0.27584	-1.45183	-1.18671	0.722369944514983	1.066868	-3.467872	0.101774
Trial1	1	1	blindfold	counterclockwise	practice	Free	1	-0.5	-0.5	12.83449	-0.27463	-1.45175	-1.18662	0.722660814385884	1.188685	-3.408627	0.143475
Trial1	1	1	blindfold	counterclockwise	practice	Free	1	-0.5	-0.5	12.85449	-0.27318	-1.4517	-1.18661	0.723104818242712	1.308665	-3.450945	0.0214
Trial1	1	1	blindfold	counterclockwise	practice	Free	1	-0.5	-0.5	12.8745	-0.26894	-1.45179	-1.18676	0.724588124373142	1.514982	-3.755634	-0.174719
Trial1	1	1	blindfold	counterclockwise	practice	Free	1	-0.5	-0.5	12.89449	-0.26608	-1.45186	-1.18697	0.725704033909139	1.400686	-3.696389	-0.139407
Trial1	1	1	blindfold	counterclockwise	practice	Free	1	-0.5	-0.5	12.91449	-0.26307	-1.45187	-1.1872	0.726897356124345	1.282068	-3.624448	-0.093381
Trial1	1	1	blindfold	counterclockwise	practice	Free	1	-0.5	-0.5	12.93449	-0.25963	-1.45182	-1.18743	0.728242938571995	1.108984	-3.527117	-0.078041
Trial1	1	1	blindfold	counterclockwise	practice	Free	1	-0.5	-0.5	12.9545	-0.25605	-1.45175	-1.18777	0.72975282965943	1.129522	-3.387468	-0.0025733
Trial1	1	1	blindfold	counterclockwise	practice	Free	1	-0.5	-0.5	12.97449	-0.24852	-1.45164	-1.18787	0.732398362694104	1.068723	-3.15895	0.032745
Trial1	1	1	blindfold	counterclockwise	practice	Free	1	-0.5	-0.5	12.99449	-0.2445	-1.45158	-1.18799	0.733900821516541	0.811745	-3.070083	-0.048748
Trial1	1	1	blindfold	counterclockwise	practice	Free	1	-0.5	-0.5	13.0145	-0.2404	-1.45156	-1.18825	0.735581614122787	0.601812	-3.213964	-0.200879
Trial1	1	1	blindfold	counterclockwise	practice	Free	1	-0.5	-0.5	13.0345	-0.2367	-1.4516	-1.18869	0.737306404508548	0.416576	-3.332454	-0.282601
Trial1	1	1	blindfold	counterclockwise	practice	Free	1	-0.5	-0.5	13.05449	-0.23336	-1.45166	-1.18956	0.739317111738338	0.330259	-3.311295	-0.19489
Trial1	1	1	blindfold	counterclockwise	practice	Free	1	-0.5	-0.5	13.07449	-0.22875	-1.45154	-1.18995	0.741355215422918	-0.200282	-2.790784	-0.085722
Trial1	1	1	blindfold	counterclockwise	practice	Free	1	-0.5	-0.5	13.0945	-0.22758	-1.45143	-1.19025	0.742063188052987	-0.547033	-2.866956	-0.351962
Trial1	1	1	blindfold	counterclockwise	practice	Free	1	-0.5	-0.5	13.11449	-0.22745	-1.45143	-1.1905	0.742343439671461	-0.882446	-2.998142	-0.538702
Trial1	1	1	blindfold	counterclockwise	practice	Free	1	-0.5	-0.5	13.13449	-0.22785	-1.45147	-1.19087	0.742540935620703	-1.300136	-3.006606	-0.525358
Trial1	1	1	blindfold	counterclockwise	practice	Free	1	-0.5	-0.5	13.1545	-0.22878	-1.45148	-1.19129	0.74259153017961	-1.630415	-2.78232	-0.2583
Trial1	1	1	blindfold	counterclockwise	practice	Free	1	-0.5	-0.5	13.1745	-0.23055	-1.4514	-1.19198	0.742589809797488	-1.59757	-2.52418	-0.065556
Trial1	1	1	blindfold	counterclockwise	practice	Free	1	-0.5	-0.5	13.19449	-0.23613	-1.45121	-1.19236	0.740938463850947	-1.052653	-2.401458	-0.144975
Trial1	1	1	blindfold	counterclockwise	practice	Free	1	-0.5	-0.5	13.21449	-0.23968	-1.45119	-1.19285	0.740140270651178	-0.907364	-2.426849	-0.191576
Trial1	1	1	blindfold	counterclockwise	practice	Free	1	-0.5	-0.5	13.2345	-0.24334	-1.45121	-1.19346	0.739432965045712	-1.078462	-2.456472	-0.244051
Trial1	1	1	blindfold	counterclockwise	practice	Free	1	-0.5	-0.5	13.25449	-0.24735	-1.45123	-1.19482	0.739328692617419	-1.223468	-2.469167	-0.183724
Trial1	1	1	blindfold	counterclockwise	practice	Free	1	-0.5	-0.5	13.27449	-0.25703	-1.45123	-1.19537	0.736596199712273	-1.378744	-2.40569	0.088312
Trial1	1	1	blindfold	counterclockwise	practice	Free	1	-0.5	-0.5	13.29449	-0.26285	-1.45119	-1.19584	0.735141779534658	-1.427154	-2.168709	-0.018108
Trial1	1	1	blindfold	counterclockwise	practice	Free	1	-0.5	-0.5	13.3145	-0.26894	-1.4511	-1.1964	0.733731386378288	-1.351705	-2.084073	-0.14153
Trial1	1	1	blindfold	counterclockwise	practice	Free	1	-0.5	-0.5	13.33449	-0.27607	-1.45104	-1.19701	0.732098109353781	-1.382157	-2.07561	-0.117974
Trial1	1	1	blindfold	counterclockwise	practice	Free	1	-0.5	-0.5	13.35449	-0.28363	-1.45103	-1.1981	0.730862189696704	-1.309923	-1.969815	0.023546
Trial1	1	1	blindfold	counterclockwise	practice	Free	1	-0.5	-0.5	13.3745	-0.30078	-1.451	-1.19838	0.726239095829903	-1.023762	-2.181405	0.157561
Trial1	1	1	blindfold	counterclockwise	practice	Free	1	-0.5	-0.5	13.39449	-0.30977	-1.45108	-1.19856	0.723998294401686	-0.718804	-2.464935	0.099358
Trial1	1	1	blindfold	counterclockwise	practice	Free	1	-0.5	-0.5	13.41449	-0.31896	-1.45125	-1.19866	0.721734928105031	-0.443398	-2.879652	0.079573
Trial1	1	1	blindfold	counterclockwise	practice	Free	1	-0.5	-0.5	13.43449	-0.32746	-1.45142	-1.19874	0.719727483141929	-0.278124	-3.061619	-0.011543
Trial1	1	1	blindfold	counterclockwise	practice	Free	1	-0.5	-0.5	13.4545	-0.33532	-1.45151	-1.19882	0.717961620886471	-0.217224	-3.027765	-0.043522
Trial1	1	1	blindfold	counterclockwise	practice	Free	1	-0.5	-0.5	13.47449	-0.3427	-1.45152	-1.19872	0.716207300075105	-0.196856	-2.951592	0.102885
Trial1	1	1	blindfold	counterclockwise	practice	Free	1	-0.5	-0.5	13.49449	-0.35512	-1.4514	-1.19844	0.713308197906119	-0.141659	-2.769625	0.222377
Trial1	1	1	blindfold	counterclockwise	practice	Free	1	-0.5	-0.5	13.5145	-0.36056	-1.45138	-1.19802	0.711811357051617	0.054283	-2.938897	0.216775
Trial1	1	1	blindfold	counterclockwise	practice	Free	1	-0.5	-0.5	13.5345	-0.36501	-1.45146	-1.19754	0.710481813938176	0.212866	-3.163182	0.179181
Trial1	1	1	blindfold	counterclockwise	practice	Free	1	-0.5	-0.5	13.55449	-0.36842	-1.45157	-1.19702	0.709330729935249	0.439506	-3.34515	0.167372
Trial1	1	1	blindfold	counterclockwise	practice	Free	1	-0.5	-0.5	13.57449	-0.37068	-1.45165	-1.19647	0.708374308403584	0.534937	-3.311295	0.204296
Trial1	1	1	blindfold	counterclockwise	practice	Free	1	-0.5	-0.5	13.5945	-0.37166	-1.45164	-1.19644	0.708166509293331	0.637038	-3.226659	0.282899
Trial1	1	1	blindfold	counterclockwise	practice	Free	1	-0.5	-0.5	13.61449	-0.37162	-1.45162	-1.19638	0.708114789900617	0.855912	-3.213964	0.451134
Trial1	1	1	blindfold	counterclockwise	practice	Free	1	-0.5	-0.5	13.63449	-0.37146	-1.4516	-1.19622	0.707986496005163	1.107693	-3.226659	0.406912
Trial1	1	1	blindfold	counterclockwise	practice	Free	1	-0.5	-0.5	13.6545	-0.37105	-1.45161	-1.19574	0.707589025141025	1.196874	-3.340918	0.33766
Trial1	1	1	blindfold	counterclockwise	practice	Free	1	-0.5	-0.5	13.6745	-0.36923	-1.45172	-1.19545	0.707637923470665	0.853405	-3.438249	0.246133
Trial1	1	1	blindfold	counterclockwise	practice	Free	1	-0.5	-0.5	13.69449	-0.36828	-1.45171	-1.19508	0.707450651798948	0.526742	-3.213964	0.39336
Trial1	1	1	blindfold	counterclockwise	practice	Free	1	-0.5	-0.5	13.71449	-0.3675	-1.45161	-1.19458	0.707105061099072	0.511922	-2.905042	0.5413
Trial1	1	1	blindfold	counterclockwise	practice	Free	1	-0.5	-0.5	13.7345	-0.36685	-1.45148	-1.19393	0.706588850695516	0.637821	-2.845797	0.65265
Trial1	1	1	blindfold	counterclockwise	practice	Free	1	-0.5	-0.5	13.75449	-0.36614	-1.45143	-1.19249	0.70530906144255	0.731454	-2.938897	0.568011
Trial1	1	1	blindfold	counterclockwise	practice	Free	1	-0.5	-0.5	13.77449	-0.36438	-1.45154	-1.19177	0.704938620030035	0.593287	-3.213964	0.482683
Trial1	1	1	blindfold	counterclockwise	practice	Free	1	-0.5	-0.5	13.79449	-0.3635	-1.4516	-1.1911	0.704451177943361	0.469615	-3.213964	0.505855
Trial1	1	1	blindfold	counterclockwise	practice	Free	1	-0.5	-0.5	13.8145	-0.36275	-1.45162	-1.19055	0.704057518571564	0.401295	-3.2055	0.479842
Trial1	1	1	blindfold	counterclockwise	practice	Free	1	-0.5	-0.5	13.83449	-0.36222	-1.45161	-1.19013	0.703749061686707	0.426761	-3.175878	0.457456
Trial1	1	1	blindfold	counterclockwise	practice	Free	1	-0.5	-0.5	13.85449	-0.36184	-1.45159	-1.18982	0.703519641481945	0.476567	-3.184341	0.475963
Trial1	1	1	blindfold	counterclockwise	practice	Free	1	-0.5	-0.5	13.8745	-0.36154	-1.4516	-1.18965	0.703411954674055	0.474942	-3.294368	0.446525
Trial1	1	1	blindfold	counterclockwise	practice	Free	1	-0.5	-0.5	13.89449	-0.36132	-1.45172	-1.18963	0.703435652820716	0.670238	-3.55674	0.351214
Trial1	1	1	blindfold	counterclockwise	practice	Free	1	-0.5	-0.5	13.91449	-0.36128	-1.45176	-1.18961	0.703423910738452	0.805469	-3.560971	0.374852
Trial1	1	1	blindfold	counterclockwise	practice	Free	1	-0.5	-0.5	13.93449	-0.36123	-1.45178	-1.18959	0.703414134966708	0.831282	-3.590594	0.356608
Trial1	1	1	blindfold	counterclockwise	practice	Free	1	-0.5	-0.5	13.9545	-0.36118	-1.45179	-1.1895	0.703335769615964	0.915713	-3.522885	0.352249
Trial1	1	1	blindfold	counterclockwise	practice	Free	1	-0.5	-0.5	13.97449	-0.36096	-1.45176	-1.18945	0.703330262021751	0.805008	-3.46364	0.366053
Trial1	1	1	blindfold	counterclockwise	practice	Free	1	-0.5	-0.5	13.99449	-0.36084	-1.45174	-1.18942	0.703324550318242	0.764785	-3.467872	0.363777
Trial1	1	1	blindfold	counterclockwise	practice	Free	1	-0.5	-0.5	14.0145	-0.36079	-1.45173	-1.1894	0.703314926694183	0.653456	-3.450945	0.37767
Trial1	1	1	blindfold	counterclockwise	practice	Free	1	-0.5	-0.5	14.0345	-0.36076	-1.45172	-1.18938	0.703301113993676	0.540853	-3.374772	0.341217
Trial1	1	1	blindfold	counterclockwise	practice	Free	1	-0.5	-0.5	14.05449	-0.36073	-1.4517	-1.18934	0.703267917835081	0.515196	-3.340918	0.363437
Trial1	1	1	blindfold	counterclockwise	practice	Free	1	-0.5	-0.5	14.07449	-0.36067	-1.45171	-1.18932	0.703260164590128	0.554514	-3.548276	0.34863
Trial1	1	1	blindfold	counterclockwise	practice	Free	1	-0.5	-0.5	14.0945	-0.36064	-1.45175	-1.18931	0.703256418723424	0.580513	-3.590594	0.334608
Trial1	1	1	blindfold	counterclockwise	practice	Free	1	-0.5	-0.5	14.11449	-0.36062	-1.45179	-1.18929	0.703240751872108	0.517584	-3.649839	0.32574
Trial1	1	1	blindfold	counterclockwise	practice	Free	1	-0.5	-0.5	14.13449	-0.36059	-1.45181	-1.18927	0.703227070866968	0.424556	-3.632912	0.338068
Trial1	1	1	blindfold	counterclockwise	practice	Free	1	-0.5	-0.5	14.1545	-0.36057	-1.45181	-1.18924	0.703201591154666	0.410464	-3.577899	0.326066
Trial1	1	1	blindfold	counterclockwise	practice	Free	1	-0.5	-0.5	14.1745	-0.36052	-1.45177	-1.18922	0.703191990134511	0.45933	-3.450945	0.327617
Trial1	1	1	blindfold	counterclockwise	practice	Free	1	-0.5	-0.5	14.19449	-0.3605	-1.45174	-1.1892	0.703176216895734	0.464067	-3.425554	0.335685
Trial1	1	1	blindfold	counterclockwise	practice	Free	1	-0.5	-0.5	14.21449	-0.36048	-1.45171	-1.18918	0.703160672215622	0.434521	-3.353613	0.362105
Trial1	1	1	blindfold	counterclockwise	practice	Free	1	-0.5	-0.5	14.2345	-0.36045	-1.45169	-1.18916	0.703146992847377	0.349536	-3.302832	0.347906
Trial1	1	1	blindfold	counterclockwise	practice	Free	1	-0.5	-0.5	14.25449	-0.36044	-1.45167	-1.18913	0.703119648120309	0.33358	-3.294368	0.316723
Trial1	1	1	blindfold	counterclockwise	practice	Free	1	-0.5	-0.5	14.27449	-0.3604	-1.45165	-1.18911	0.703107959178668	0.329806	-3.268977	0.333544
Trial1	1	1	blindfold	counterclockwise	practice	Free	1	-0.5	-0.5	14.29449	-0.36038	-1.45165	-1.18909	0.703092307460409	0.396793	-3.349381	0.338482
Trial1	1	1	blindfold	counterclockwise	practice	Free	1	-0.5	-0.5	14.3145	-0.36036	-1.45166	-1.18907	0.70307665061554	0.455928	-3.315527	0.364843
Trial1	1	1	blindfold	counterclockwise	practice	Free	1	-0.5	-0.5	14.33449	-0.36034	-1.45166	-1.18906	0.703070808587578	0.424895	-3.285904	0.370503
Trial1	1	1	blindfold	counterclockwise	practice	Free	1	-0.5	-0.5	14.35449	-0.36032	-1.45166	-1.18902	0.703035531264883	0.422031	-3.247818	0.315886
Trial1	1	1	blindfold	counterclockwise	practice	Free	1	-0.5	-0.5	14.3745	-0.36028	-1.45162	-1.18901	0.703033775631901	0.289142	-3.192805	0.33502
Trial1	1	1	blindfold	counterclockwise	practice	Free	1	-0.5	-0.5	14.39449	-0.36026	-1.45161	-1.18899	0.703018122606293	0.309802	-3.184341	0.304452
Trial1	1	1	blindfold	counterclockwise	practice	Free	1	-0.5	-0.5	14.41449	-0.36025	-1.4516	-1.18897	0.703000485620577	0.382517	-3.197037	0.339654
Trial1	1	1	blindfold	counterclockwise	practice	Free	1	-0.5	-0.5	14.43449	-0.36023	-1.45161	-1.18896	0.702994653438712	0.359143	-3.260514	0.314393
Trial1	1	1	blindfold	counterclockwise	practice	Free	1	-0.5	-0.5	14.4545	-0.36021	-1.45161	-1.18893	0.702969299695906	0.323284	-3.226659	0.311903
Trial1	1	1	blindfold	counterclockwise	practice	Free	1	-0.5	-0.5	14.47449	-0.36019	-1.4516	-1.18892	0.702963463036325	0.238284	-3.137791	0.219304
Trial1	1	1	blindfold	counterclockwise	practice	Free	1	-0.5	-0.5	14.49449	-0.36018	-1.45157	-1.1889	0.702945827670072	0.152947	-3.057387	0.206716
Trial1	1	1	blindfold	counterclockwise	practice	Free	1	-0.5	-0.5	14.5145	-0.36017	-1.45155	-1.18889	0.702938000105083	0.182107	-3.044692	0.255641
Trial1	1	1	blindfold	counterclockwise	practice	Free	1	-0.5	-0.5	14.5345	-0.36016	-1.45154	-1.18888	0.702930178666212	0.244278	-3.150487	0.252432
Trial1	1	1	blindfold	counterclockwise	practice	Free	1	-0.5	-0.5	14.55449	-0.36015	-1.45157	-1.18887	0.702922351496287	0.269183	-3.2055	0.217461
Trial1	1	1	blindfold	counterclockwise	practice	Free	1	-0.5	-0.5	14.57449	-0.36013	-1.45159	-1.18884	0.702896890353423	0.299369	-3.171646	0.199059
Trial1	1	1	blindfold	counterclockwise	practice	Free	1	-0.5	-0.5	14.5945	-0.3601	-1.45154	-1.18883	0.702893166456304	0.221751	-2.972751	0.253303
Trial2	2	1	blindfold	counterclockwise	practice	Guided	1	0.5	-0.25	0	0.44977	-1.45062	-1.04983	0.801405649002654	-0.248996	-1.402712	0.392886
Trial2	2	1	blindfold	counterclockwise	practice	Guided	1	0.5	-0.25	0.00958252	0.44975	-1.45063	-1.04983	0.801406904500875	-0.256499	-1.246136	0.442686
Trial2	2	1	blindfold	counterclockwise	practice	Guided	1	0.5	-0.25	0.02958679	0.44974	-1.45062	-1.04982	0.801397657543226	-0.327736	-1.20805	0.44224
Trial2	2	1	blindfold	counterclockwise	practice	Guided	1	0.5	-0.25	0.04957581	0.44972	-1.4506	-1.04981	0.801388799108267	-0.37471	-1.11495	0.492417
Trial2	2	1	blindfold	counterclockwise	practice	Guided	1	0.5	-0.25	0.06958008	0.44965	-1.45058	-1.04979	0.801373325765339	-0.389258	-1.089559	0.50133
Trial2	2	1	blindfold	counterclockwise	practice	Guided	1	0.5	-0.25	0.08958435	0.44954	-1.45055	-1.04976	0.801350263443237	-0.341363	-1.072632	0.521472
Trial2	2	1	blindfold	counterclockwise	practice	Guided	1	0.5	-0.25	0.1095734	0.44928	-1.45056	-1.04976	0.801366677037209	-0.289132	-1.20805	0.473994
Trial2	2	1	blindfold	counterclockwise	practice	Guided	1	0.5	-0.25	0.1295776	0.44923	-1.45059	-1.04976	0.801369841822506	-0.289584	-1.330772	0.482307
Trial2	2	1	blindfold	counterclockwise	practice	Guided	1	0.5	-0.25	0.1495819	0.44922	-1.45062	-1.04976	0.801370476285182	-0.321569	-1.356163	0.425438
Trial2	2	1	blindfold	counterclockwise	practice	Guided	1	0.5	-0.25	0.1695862	0.44921	-1.45064	-1.04976	0.801371110872481	-0.296968	-1.335004	0.47398
Trial2	2	1	blindfold	counterclockwise	practice	Guided	1	0.5	-0.25	0.1895752	0.44919	-1.45065	-1.04976	0.801372378531369	-0.330375	-1.275758	0.49991
Trial2	2	1	blindfold	counterclockwise	practice	Guided	1	0.5	-0.25	0.2095795	0.44917	-1.45062	-1.04975	0.801363653270745	-0.311747	-1.089559	0.556347
Trial2	2	1	blindfold	counterclockwise	practice	Guided	1	0.5	-0.25	0.2295837	0.44915	-1.45059	-1.04975	0.801364920048379	-0.32366	-1.136109	0.534549
Trial2	2	1	blindfold	counterclockwise	practice	Guided	1	0.5	-0.25	0.249588	0.44914	-1.45059	-1.04975	0.801365555514471	-0.321981	-1.169963	0.51106
Trial2	2	1	blindfold	counterclockwise	practice	Guided	1	0.5	-0.25	0.269577	0.44912	-1.45059	-1.04975	0.801366826820523	-0.334696	-1.23344	0.500181
Trial2	2	1	blindfold	counterclockwise	practice	Guided	1	0.5	-0.25	0.2895813	0.44911	-1.4506	-1.04975	0.801367460767915	-0.245276	-1.263063	0.498525
Trial2	2	1	blindfold	counterclockwise	practice	Guided	1	0.5	-0.25	0.3095856	0.44909	-1.4506	-1.04975	0.801368730927647	-0.250402	-1.140341	0.509691
Trial2	2	1	blindfold	counterclockwise	practice	Guided	1	0.5	-0.25	0.3295746	0.44908	-1.4506	-1.04975	0.801369367140726	-0.237548	-1.229209	0.513886
Trial2	2	1	blindfold	counterclockwise	practice	Guided	1	0.5	-0.25	0.3495789	0.44907	-1.4506	-1.04975	0.801370001584379	-0.276833	-1.250368	0.436392
Trial2	2	1	blindfold	counterclockwise	practice	Guided	1	0.5	-0.25	0.3695831	0.44906	-1.45061	-1.04975	0.801370636151911	-0.24931	-1.339235	0.423424
Trial2	2	1	blindfold	counterclockwise	practice	Guided	1	0.5	-0.25	0.3895874	0.44905	-1.45063	-1.04976	0.801381266059609	-0.196747	-1.364626	0.451837
Trial2	2	1	blindfold	counterclockwise	practice	Guided	1	0.5	-0.25	0.4095764	0.44904	-1.45065	-1.04976	0.801381902762486	-0.127376	-1.406944	0.403311
Trial2	2	1	blindfold	counterclockwise	practice	Guided	1	0.5	-0.25	0.4295807	0.44903	-1.45067	-1.04977	0.801392532896106	-0.182946	-1.483117	0.381122
Trial2	2	1	blindfold	counterclockwise	practice	Guided	1	0.5	-0.25	0.449585	0.44902	-1.45069	-1.04977	0.801393167944424	-0.204578	-1.436567	0.356119
Trial2	2	1	blindfold	counterclockwise	practice	Guided	1	0.5	-0.25	0.469574	0.44901	-1.45069	-1.04978	0.801403798303606	-0.263043	-1.368858	0.364931
Trial2	2	1	blindfold	counterclockwise	practice	Guided	1	0.5	-0.25	0.4895782	0.449	-1.45069	-1.04977	0.801394440309275	-0.323876	-1.263063	0.386883
Trial2	2	1	blindfold	counterclockwise	practice	Guided	1	0.5	-0.25	0.5095825	0.4489	-1.45062	-1.04976	0.801390816385226	-0.493024	-1.165732	0.480513
Trial2	2	1	blindfold	counterclockwise	practice	Guided	1	0.5	-0.25	0.5295868	0.44873	-1.45058	-1.04975	0.801391682600833	-0.503099	-1.136109	0.499553
Trial2	2	1	blindfold	counterclockwise	practice	Guided	1	0.5	-0.25	0.5495758	0.44845	-1.45057	-1.04975	0.801409644193246	-0.528332	-1.182659	0.549859
Trial2	2	1	blindfold	counterclockwise	practice	Guided	1	0.5	-0.25	0.5695801	0.44805	-1.45058	-1.04974	0.801425598209679	-0.570785	-1.20805	0.50935
Trial2	2	1	blindfold	counterclockwise	practice	Guided	1	0.5	-0.25	0.5895844	0.44748	-1.4506	-1.04972	0.801442645449695	-0.616217	-1.140341	0.555762
Trial2	2	1	blindfold	counterclockwise	practice	Guided	1	0.5	-0.25	0.6095734	0.44562	-1.45056	-1.04972	0.801566684881656	-0.686873	-1.093791	0.523232
Trial2	2	1	blindfold	counterclockwise	practice	Guided	1	0.5	-0.25	0.6295776	0.44433	-1.45055	-1.04973	0.8016653422598	-0.610493	-1.127645	0.515514
Trial2	2	1	blindfold	counterclockwise	practice	Guided	1	0.5	-0.25	0.6495819	0.44282	-1.45055	-1.04975	0.801791472999743	-0.583986	-1.174195	0.521517
Trial2	2	1	blindfold	counterclockwise	practice	Guided	1	0.5	-0.25	0.6695862	0.4411	-1.45058	-1.04977	0.801935944386215	-0.512524	-1.275758	0.461489
Trial2	2	1	blindfold	counterclockwise	practice	Guided	1	0.5	-0.25	0.6895752	0.43932	-1.45063	-1.04978	0.802078632388852	-0.499767	-1.347699	0.434715
Trial2	2	1	blindfold	counterclockwise	practice	Guided	1	0.5	-0.25	0.7095795	0.43558	-1.45068	-1.04981	0.802400064122285	-0.455479	-1.364626	0.356493
Trial2	2	1	blindfold	counterclockwise	practice	Guided	1	0.5	-0.25	0.7295837	0.43373	-1.45069	-1.04984	0.802580647165068	-0.35969	-1.449262	0.299902
Trial2	2	1	blindfold	counterclockwise	practice	Guided	1	0.5	-0.25	0.749588	0.43195	-1.45071	-1.04984	0.802729581600216	-0.234646	-1.461958	0.299115
Trial2	2	1	blindfold	counterclockwise	practice	Guided	1	0.5	-0.25	0.769577	0.43031	-1.45073	-1.04984	0.802870274519731	-0.149619	-1.516971	0.29583
Trial2	2	1	blindfold	counterclockwise	practice	Guided	1	0.5	-0.25	0.7895813	0.42899	-1.45076	-1.04984	0.802985929087458	-0.160688	-1.546594	0.308346
Trial2	2	1	blindfold	counterclockwise	practice	Guided	1	0.5	-0.25	0.8095856	0.42713	-1.45074	-1.04986	0.803172494224701	-0.217874	-1.41964	0.249423
Trial2	2	1	blindfold	counterclockwise	practice	Guided	1	0.5	-0.25	0.8295746	0.42654	-1.45071	-1.04987	0.803236209769545	-0.178331	-1.356163	0.260162
Trial2	2	1	blindfold	counterclockwise	practice	Guided	1	0.5	-0.25	0.8495789	0.42616	-1.45068	-1.04988	0.803281026595769	-0.103926	-1.32654	0.209883
Trial2	2	1	blindfold	counterclockwise	practice	Guided	1	0.5	-0.25	0.8695831	0.42605	-1.45067	-1.04988	0.803291142887096	-0.039035	-1.381553	0.24318
Trial2	2	1	blindfold	counterclockwise	practice	Guided	1	0.5	-0.25	0.8895874	0.42605	-1.45068	-1.04988	0.803291142887096	-0.0081879	-1.44503	0.236066
Trial2	2	1	blindfold	counterclockwise	practice	Guided	1	0.5	-0.25	0.9095764	0.42605	-1.45075	-1.04988	0.803291142887096	0.043444	-1.635461	0.208199
Trial2	2	1	blindfold	counterclockwise	practice	Guided	1	0.5	-0.25	0.9295807	0.42605	-1.4508	-1.04988	0.803291142887096	-0.019504	-1.720097	0.214656
Trial2	2	1	blindfold	counterclockwise	practice	Guided	1	0.5	-0.25	0.949585	0.42605	-1.45083	-1.04988	0.803291142887096	-0.007433	-1.74972	0.229233
Trial2	2	1	blindfold	counterclockwise	practice	Guided	1	0.5	-0.25	0.969574	0.42605	-1.45084	-1.04988	0.803291142887096	-0.104734	-1.711634	0.29776
Trial2	2	1	blindfold	counterclockwise	practice	Guided	1	0.5	-0.25	0.9895782	0.42604	-1.45084	-1.04987	0.803282093740406	-0.131457	-1.618534	0.359221
Trial2	2	1	blindfold	counterclockwise	practice	Guided	1	0.5	-0.25	1.009583	0.42603	-1.45083	-1.04987	0.803283013031032	-0.238981	-1.70317	0.381948
Trial2	2	1	blindfold	counterclockwise	practice	Guided	1	0.5	-0.25	1.029587	0.42602	-1.45084	-1.04986	0.803273964166871	-0.276367	-1.783574	0.337518
Trial2	2	1	blindfold	counterclockwise	practice	Guided	1	0.5	-0.25	1.049576	0.42601	-1.45086	-1.04986	0.803274883715345	-0.333782	-1.851283	0.28311
Trial2	2	1	blindfold	counterclockwise	practice	Guided	1	0.5	-0.25	1.06958	0.42599	-1.4509	-1.04986	0.803276728673073	-0.301092	-1.880906	0.306388
Trial2	2	1	blindfold	counterclockwise	practice	Guided	1	0.5	-0.25	1.089584	0.42598	-1.45092	-1.04985	0.803267674869412	-0.280314	-1.872442	0.367135
Trial2	2	1	blindfold	counterclockwise	practice	Guided	1	0.5	-0.25	1.109573	0.42595	-1.4509	-1.04984	0.803260472697399	-0.263765	-1.639693	0.430343
Trial2	2	1	blindfold	counterclockwise	practice	Guided	1	0.5	-0.25	1.129578	0.42594	-1.45084	-1.04984	0.80326139313142	-0.279784	-1.474653	0.475534
Trial2	2	1	blindfold	counterclockwise	practice	Guided	1	0.5	-0.25	1.149582	0.42592	-1.45077	-1.04982	0.803243414009428	-0.377923	-1.343467	0.47796
Trial2	2	1	blindfold	counterclockwise	practice	Guided	1	0.5	-0.25	1.169586	0.42588	-1.45071	-1.0498	0.803227164589603	-0.413202	-1.305381	0.521665
Trial2	2	1	blindfold	counterclockwise	practice	Guided	1	0.5	-0.25	1.189575	0.42581	-1.45068	-1.04978	0.80321368603209	-0.425411	-1.318076	0.514626
Trial2	2	1	blindfold	counterclockwise	practice	Guided	1	0.5	-0.25	1.209579	0.42569	-1.45069	-1.04978	0.803224777430673	-0.268393	-1.504276	0.442392
Trial2	2	1	blindfold	counterclockwise	practice	Guided	1	0.5	-0.25	1.229584	0.42568	-1.45073	-1.04978	0.803225703894757	-0.228603	-1.622766	0.448866
Trial2	2	1	blindfold	counterclockwise	practice	Guided	1	0.5	-0.25	1.249588	0.42567	-1.45078	-1.04978	0.803226627724723	-0.119171	-1.753952	0.409044
Trial2	2	1	blindfold	counterclockwise	practice	Guided	1	0.5	-0.25	1.269577	0.42566	-1.45083	-1.04979	0.803237522279196	-0.102278	-1.821661	0.35105
Trial2	2	1	blindfold	counterclockwise	practice	Guided	1	0.5	-0.25	1.289581	0.42566	-1.45087	-1.04979	0.803237522279196	-0.092103	-1.817429	0.352026
Trial2	2	1	blindfold	counterclockwise	practice	Guided	1	0.5	-0.25	1.309586	0.42565	-1.45089	-1.0498	0.80324841969338	-0.125155	-1.741256	0.36201
Trial2	2	1	blindfold	counterclockwise	practice	Guided	1	0.5	-0.25	1.329575	0.42564	-1.45088	-1.0498	0.803249343869862	-0.10594	-1.593143	0.407755
Trial2	2	1	blindfold	counterclockwise	practice	Guided	1	0.5	-0.25	1.349579	0.42564	-1.45084	-1.04979	0.803239373290294	-0.097782	-1.521203	0.426542
Trial2	2	1	blindfold	counterclockwise	practice	Guided	1	0.5	-0.25	1.369583	0.42563	-1.45079	-1.04979	0.803240303119922	-0.126668	-1.428103	0.462544
Trial2	2	1	blindfold	counterclockwise	practice	Guided	1	0.5	-0.25	1.389587	0.42563	-1.45076	-1.04978	0.803230332552966	-0.187403	-1.428103	0.509291
Trial2	2	1	blindfold	counterclockwise	practice	Guided	1	0.5	-0.25	1.409576	0.42561	-1.45075	-1.04978	0.803232184328531	-0.187066	-1.512739	0.522322
Trial2	2	1	blindfold	counterclockwise	practice	Guided	1	0.5	-0.25	1.429581	0.4256	-1.45075	-1.04978	0.803233109021178	-0.218619	-1.618534	0.511524
Trial2	2	1	blindfold	counterclockwise	practice	Guided	1	0.5	-0.25	1.449585	0.4256	-1.45077	-1.04978	0.803233109021178	-0.159567	-1.698938	0.493991
Trial2	2	1	blindfold	counterclockwise	practice	Guided	1	0.5	-0.25	1.469574	0.42559	-1.45081	-1.04977	0.803224063316913	-0.167148	-1.800502	0.477166
Trial2	2	1	blindfold	counterclockwise	practice	Guided	1	0.5	-0.25	1.489578	0.42558	-1.45087	-1.04977	0.803224991028328	-0.181675	-1.855515	0.49247
Trial2	2	1	blindfold	counterclockwise	practice	Guided	1	0.5	-0.25	1.509583	0.42556	-1.45089	-1.04977	0.803226844060485	-0.19987	-1.804733	0.499691
Trial2	2	1	blindfold	counterclockwise	practice	Guided	1	0.5	-0.25	1.529587	0.42555	-1.45089	-1.04977	0.803227769380492	-0.225709	-1.732793	0.485466
Trial2	2	1	blindfold	counterclockwise	practice	Guided	1	0.5	-0.25	1.549576	0.42554	-1.45089	-1.04977	0.803228700348929	-0.25699	-1.79627	0.48772
Trial2	2	1	blindfold	counterclockwise	practice	Guided	1	0.5	-0.25	1.56958	0.42553	-1.45089	-1.04977	0.803229623152656	-0.214926	-1.855515	0.455961
Trial2	2	1	blindfold	counterclockwise	practice	Guided	1	0.5	-0.25	1.589584	0.42553	-1.4509	-1.04977	0.803229623152656	-0.184531	-1.880906	0.455394
Trial2	2	1	blindfold	counterclockwise	practice	Guided	1	0.5	-0.25	1.609573	0.42551	-1.45093	-1.04977	0.803231480182203	-0.097284	-1.927456	0.429529
Trial2	2	1	blindfold	counterclockwise	practice	Guided	1	0.5	-0.25	1.629578	0.42551	-1.45093	-1.04977	0.803231480182203	-0.041282	-1.84282	0.462221
Trial2	2	1	blindfold	counterclockwise	practice	Guided	1	0.5	-0.25	1.649582	0.42551	-1.45093	-1.04977	0.803231480182203	-0.05207	-1.885138	0.419377
Trial2	2	1	blindfold	counterclockwise	practice	Guided	1	0.5	-0.25	1.669586	0.42551	-1.45093	-1.04977	0.803231480182203	-0.060683	-1.897833	0.447009
Trial2	2	1	blindfold	counterclockwise	practice	Guided	1	0.5	-0.25	1.689575	0.42551	-1.45093	-1.04978	0.80324145061008	-0.086806	-1.902065	0.404441
Trial2	2	1	blindfold	counterclockwise	practice	Guided	1	0.5	-0.25	1.709579	0.4255	-1.45093	-1.04978	0.803242376534831	-0.078116	-1.902065	0.40894
Trial2	2	1	blindfold	counterclockwise	practice	Guided	1	0.5	-0.25	1.729584	0.4255	-1.45094	-1.04978	0.803242376534831	-0.115891	-1.880906	0.445756
Trial2	2	1	blindfold	counterclockwise	practice	Guided	1	0.5	-0.25	1.749588	0.4255	-1.45094	-1.04978	0.803242376534831	-0.159019	-1.876674	0.420668
Trial2	2	1	blindfold	counterclockwise	practice	Guided	1	0.5	-0.25	1.769577	0.42549	-1.45094	-1.04977	0.803233334942257	-0.168711	-1.847051	0.508331
Trial2	2	1	blindfold	counterclockwise	practice	Guided	1	0.5	-0.25	1.789581	0.42548	-1.45093	-1.04977	0.803234261124919	-0.228175	-1.783574	0.529196
Trial2	2	1	blindfold	counterclockwise	practice	Guided	1	0.5	-0.25	1.809586	0.42546	-1.45088	-1.04977	0.803236116624962	-0.321073	-1.614302	0.524395
Trial2	2	1	blindfold	counterclockwise	practice	Guided	1	0.5	-0.25	1.829575	0.42544	-1.45085	-1.04977	0.80323797261857	-0.328615	-1.65662	0.502903
Trial2	2	1	blindfold	counterclockwise	practice	Guided	1	0.5	-0.25	1.849579	0.42543	-1.45085	-1.04976	0.803228931849161	-0.310762	-1.762415	0.503932
Trial2	2	1	blindfold	counterclockwise	practice	Guided	1	0.5	-0.25	1.869583	0.42541	-1.45088	-1.04977	0.803240758918155	-0.293825	-1.965542	0.44596
Trial2	2	1	blindfold	counterclockwise	practice	Guided	1	0.5	-0.25	1.889587	0.4254	-1.45093	-1.04977	0.803241688854325	-0.216984	-2.016323	0.429417
Trial2	2	1	blindfold	counterclockwise	practice	Guided	1	0.5	-0.25	1.909576	0.42538	-1.45097	-1.04977	0.803243546329349	-0.194149	-1.876674	0.422135
Trial2	2	1	blindfold	counterclockwise	practice	Guided	1	0.5	-0.25	1.929581	0.42537	-1.45096	-1.04977	0.803244473867466	-0.211099	-1.821661	0.408369
Trial2	2	1	blindfold	counterclockwise	practice	Guided	1	0.5	-0.25	1.949585	0.42536	-1.45095	-1.04978	0.803255371783681	-0.236937	-1.79627	0.394082
Trial2	2	1	blindfold	counterclockwise	practice	Guided	1	0.5	-0.25	1.969574	0.42535	-1.45092	-1.04978	0.803256302325977	-0.291427	-1.745488	0.411729
Trial2	2	1	blindfold	counterclockwise	practice	Guided	1	0.5	-0.25	1.989578	0.42534	-1.4509	-1.04978	0.803257232992027	-0.268637	-1.682011	0.404569
Trial2	2	1	blindfold	counterclockwise	practice	Guided	1	0.5	-0.25	2.009583	0.42531	-1.45087	-1.04978	0.803260022961565	-0.363238	-1.758184	0.423892
Trial2	2	1	blindfold	counterclockwise	practice	Guided	1	0.5	-0.25	2.029587	0.42529	-1.45088	-1.04978	0.803261879862972	-0.316049	-1.825892	0.456058
Trial2	2	1	blindfold	counterclockwise	practice	Guided	1	0.5	-0.25	2.049576	0.42528	-1.45089	-1.04978	0.803262811270429	-0.194287	-1.86821	0.433797
Trial2	2	1	blindfold	counterclockwise	practice	Guided	1	0.5	-0.25	2.06958	0.42528	-1.4509	-1.04978	0.803262811270429	-0.060731	-1.830124	0.437228
Trial2	2	1	blindfold	counterclockwise	practice	Guided	1	0.5	-0.25	2.089584	0.42528	-1.4509	-1.04977	0.803252841107693	0.0068165	-1.927456	0.497206
Trial2	2	1	blindfold	counterclockwise	practice	Guided	1	0.5	-0.25	2.109573	0.42528	-1.45096	-1.04976	0.803242870946037	-0.00815	-2.050178	0.600389
Trial2	2	1	blindfold	counterclockwise	practice	Guided	1	0.5	-0.25	2.129578	0.42528	-1.45099	-1.04976	0.803242870946037	-0.118441	-2.122118	0.581142
Trial2	2	1	blindfold	counterclockwise	practice	Guided	1	0.5	-0.25	2.149582	0.42527	-1.45102	-1.04976	0.803243799727703	-0.239504	-2.147509	0.519172
Trial2	2	1	blindfold	counterclockwise	practice	Guided	1	0.5	-0.25	2.169586	0.42526	-1.45104	-1.04976	0.803244731405419	-0.30531	-2.181364	0.49082
Trial2	2	1	blindfold	counterclockwise	practice	Guided	1	0.5	-0.25	2.189575	0.42524	-1.45106	-1.04974	0.803226773596312	-0.381333	-2.194059	0.569604
Trial2	2	1	blindfold	counterclockwise	practice	Guided	1	0.5	-0.25	2.209579	0.4252	-1.45112	-1.04972	0.803210435478608	-0.376984	-2.367563	0.809652
Trial2	2	1	blindfold	counterclockwise	practice	Guided	1	0.5	-0.25	2.229584	0.42518	-1.45115	-1.04971	0.803202446654831	-0.476615	-2.38449	0.837328
Trial2	2	1	blindfold	counterclockwise	practice	Guided	1	0.5	-0.25	2.249588	0.42516	-1.45116	-1.0497	0.803194342457614	-0.557724	-2.33794	0.853494
Trial2	2	1	blindfold	counterclockwise	practice	Guided	1	0.5	-0.25	2.269577	0.42513	-1.45116	-1.04969	0.803187166612673	-0.625756	-2.38449	0.798927
Trial2	2	1	blindfold	counterclockwise	practice	Guided	1	0.5	-0.25	2.289581	0.4251	-1.45118	-1.04967	0.80317002478298	-0.623484	-2.507212	0.7612
Trial2	2	1	blindfold	counterclockwise	practice	Guided	1	0.5	-0.25	2.309586	0.42505	-1.45128	-1.04966	0.803164719988892	-0.439635	-2.778047	0.894261
Trial2	2	1	blindfold	counterclockwise	practice	Guided	1	0.5	-0.25	2.329575	0.42503	-1.45133	-1.04964	0.803146765324986	-0.365125	-2.756888	0.9913
Trial2	2	1	blindfold	counterclockwise	practice	Guided	1	0.5	-0.25	2.349579	0.42501	-1.45134	-1.04962	0.803128692562591	-0.403181	-2.634166	1.106827
Trial2	2	1	blindfold	counterclockwise	practice	Guided	1	0.5	-0.25	2.369583	0.425	-1.45134	-1.0496	0.803109685190938	-0.447607	-2.638398	1.165793
Trial2	2	1	blindfold	counterclockwise	practice	Guided	1	0.5	-0.25	2.389587	0.42498	-1.45133	-1.04956	0.803071795224739	-0.467875	-2.723034	1.266877
Trial2	2	1	blindfold	counterclockwise	practice	Guided	1	0.5	-0.25	2.409576	0.42493	-1.45134	-1.04953	0.803046556375618	-0.56186	-2.638398	1.379208
Trial2	2	1	blindfold	counterclockwise	practice	Guided	1	0.5	-0.25	2.429581	0.4249	-1.45133	-1.04951	0.803029420221608	-0.530134	-2.481821	1.372701
Trial2	2	1	blindfold	counterclockwise	practice	Guided	1	0.5	-0.25	2.449585	0.42488	-1.4513	-1.04949	0.803011351298442	-0.393176	-2.443735	1.46928
Trial2	2	1	blindfold	counterclockwise	practice	Guided	1	0.5	-0.25	2.469574	0.42486	-1.45128	-1.04947	0.802993285754932	-0.285643	-2.507212	1.387378
Trial2	2	1	blindfold	counterclockwise	practice	Guided	1	0.5	-0.25	2.489578	0.42486	-1.45128	-1.04945	0.802973346470752	-0.194745	-2.655325	1.362299
Trial2	2	1	blindfold	counterclockwise	practice	Guided	1	0.5	-0.25	2.509583	0.42486	-1.45128	-1.04945	0.802973346470752	-0.194745	-2.655325	1.362299
Trial2	2	1	blindfold	counterclockwise	practice	Guided	1	0.5	-0.25	2.529587	0.42485	-1.45132	-1.04942	0.802944493378338	-0.016398	-2.782279	1.432989
Trial2	2	1	blindfold	counterclockwise	practice	Guided	1	0.5	-0.25	2.549576	0.42485	-1.45133	-1.04939	0.802914584504982	0.046057	-2.739961	1.579794
Trial2	2	1	blindfold	counterclockwise	practice	Guided	1	0.5	-0.25	2.56958	0.42486	-1.45133	-1.04938	0.802903796382792	0.062028	-2.697643	1.610204
Trial2	2	1	blindfold	counterclockwise	practice	Guided	1	0.5	-0.25	2.589584	0.42486	-1.45134	-1.04934	0.802863917858074	0.128858	-2.756888	1.60928
Trial2	2	1	blindfold	counterclockwise	practice	Guided	1	0.5	-0.25	2.609573	0.42488	-1.45137	-1.04932	0.802842104462232	0.419006	-2.976942	1.731867
Trial2	2	1	blindfold	counterclockwise	practice	Guided	1	0.5	-0.25	2.629578	0.4249	-1.45141	-1.0493	0.802820294260759	0.696911	-3.027724	1.724044
Trial2	2	1	blindfold	counterclockwise	practice	Guided	1	0.5	-0.25	2.649582	0.42494	-1.45144	-1.04928	0.802796735975596	0.921276	-3.095432	1.699641
Trial2	2	1	blindfold	counterclockwise	practice	Guided	1	0.5	-0.25	2.669586	0.42507	-1.45151	-1.04926	0.802764652131553	1.161986	-3.383195	1.622335
Trial2	2	1	blindfold	counterclockwise	practice	Guided	1	0.5	-0.25	2.689575	0.42539	-1.45164	-1.04927	0.802744815197219	1.297333	-3.586321	1.524466
Trial2	2	1	blindfold	counterclockwise	practice	Guided	1	0.5	-0.25	2.709579	0.42659	-1.45173	-1.04928	0.80264414465011	1.077601	-3.290095	1.393662
Trial2	2	1	blindfold	counterclockwise	practice	Guided	1	0.5	-0.25	2.729584	0.42734	-1.45167	-1.04924	0.802536006691922	1.159941	-3.235082	1.503967
Trial2	2	1	blindfold	counterclockwise	practice	Guided	1	0.5	-0.25	2.749588	0.42828	-1.45163	-1.04913	0.802341857703953	1.514307	-3.218155	1.809474
Trial2	2	1	blindfold	counterclockwise	practice	Guided	1	0.5	-0.25	2.769577	0.42968	-1.4516	-1.04899	0.802078510909459	1.956687	-2.981174	2.103985
Trial2	2	1	blindfold	counterclockwise	practice	Guided	1	0.5	-0.25	2.789581	0.43195	-1.4515	-1.04882	0.801713303140863	2.275709	-2.600312	2.271433
Trial2	2	1	blindfold	counterclockwise	practice	Guided	1	0.5	-0.25	2.809586	0.44021	-1.45116	-1.04879	0.801024515802737	2.05054	-2.304086	2.411687
Trial2	2	1	blindfold	counterclockwise	practice	Guided	1	0.5	-0.25	2.829575	0.4459	-1.45113	-1.04877	0.800600047206463	1.520558	-2.274463	2.443219
Trial2	2	1	blindfold	counterclockwise	practice	Guided	1	0.5	-0.25	2.849579	0.45213	-1.45113	-1.04873	0.80016321831116	1.054049	-2.329477	2.524309
Trial2	2	1	blindfold	counterclockwise	practice	Guided	1	0.5	-0.25	2.869583	0.45845	-1.45117	-1.04865	0.799730121923003	1.00604	-2.498749	2.749567
Trial2	2	1	blindfold	counterclockwise	practice	Guided	1	0.5	-0.25	2.889587	0.46493	-1.45123	-1.04859	0.799359740944736	1.296582	-2.566457	2.826637
Trial2	2	1	blindfold	counterclockwise	practice	Guided	1	0.5	-0.25	2.909576	0.47839	-1.45123	-1.04859	0.798882395689459	1.88706	-2.244841	2.799877
Trial2	2	1	blindfold	counterclockwise	practice	Guided	1	0.5	-0.25	2.929581	0.4864	-1.45112	-1.04861	0.798725764674555	1.751849	-1.902065	2.776099
Trial2	2	1	blindfold	counterclockwise	practice	Guided	1	0.5	-0.25	2.949585	0.49519	-1.45098	-1.04866	0.798674524126093	1.301895	-1.863979	2.658529
Trial2	2	1	blindfold	counterclockwise	practice	Guided	1	0.5	-0.25	2.969574	0.50411	-1.45092	-1.04869	0.798700536133048	0.817786	-1.724329	2.583789
Trial2	2	1	blindfold	counterclockwise	practice	Guided	1	0.5	-0.25	2.989578	0.51298	-1.45088	-1.04862	0.798725460568591	0.511322	-1.762415	2.64156
Trial2	2	1	blindfold	counterclockwise	practice	Guided	1	0.5	-0.25	3.009583	0.52991	-1.45092	-1.0486	0.79915987123752	0.549093	-1.880906	2.822993
Trial2	2	1	blindfold	counterclockwise	practice	Guided	1	0.5	-0.25	3.029587	0.53769	-1.45094	-1.04864	0.79952886429028	0.695973	-1.821661	2.706559
Trial2	2	1	blindfold	counterclockwise	practice	Guided	1	0.5	-0.25	3.049576	0.54522	-1.45092	-1.04872	0.799999057405753	0.495283	-1.762415	2.536297
Trial2	2	1	blindfold	counterclockwise	practice	Guided	1	0.5	-0.25	3.06958	0.55242	-1.4509	-1.0488	0.800518131494287	0.212978	-1.838588	2.33286
Trial2	2	1	blindfold	counterclockwise	practice	Guided	1	0.5	-0.25	3.089584	0.5592	-1.45092	-1.0488	0.800990677393502	-0.11613	-1.952846	2.339573
Trial2	2	1	blindfold	counterclockwise	practice	Guided	1	0.5	-0.25	3.109573	0.56991	-1.45103	-1.04861	0.801664078063002	0.183646	-2.016323	2.790758
Trial2	2	1	blindfold	counterclockwise	practice	Guided	1	0.5	-0.25	3.129578	0.57411	-1.45102	-1.04847	0.801901907980263	0.575701	-1.855515	3.109379
Trial2	2	1	blindfold	counterclockwise	practice	Guided	1	0.5	-0.25	3.149582	0.57799	-1.45095	-1.04838	0.802180211291604	0.736356	-1.707402	3.253602
Trial2	2	1	blindfold	counterclockwise	practice	Guided	1	0.5	-0.25	3.169586	0.58183	-1.45087	-1.0484	0.802582571396425	0.528574	-1.622766	3.174249
Trial2	2	1	blindfold	counterclockwise	practice	Guided	1	0.5	-0.25	3.189575	0.58529	-1.45082	-1.04844	0.802982432911175	0.249093	-1.677779	3.113148
Trial2	2	1	blindfold	counterclockwise	practice	Guided	1	0.5	-0.25	3.209579	0.59052	-1.45092	-1.04837	0.803485244175368	0.156541	-1.935919	3.28281
Trial2	2	1	blindfold	counterclockwise	practice	Guided	1	0.5	-0.25	3.229584	0.59215	-1.45095	-1.04821	0.803511469694359	0.479427	-1.741256	3.612038
Trial2	2	1	blindfold	counterclockwise	practice	Guided	1	0.5	-0.25	3.249588	0.59351	-1.45086	-1.048	0.803460074316754	0.743872	-1.415408	4.14155
Trial2	2	1	blindfold	counterclockwise	practice	Guided	1	0.5	-0.25	3.269577	0.59469	-1.45074	-1.04789	0.803488990879506	0.787438	-1.237672	4.305564
Trial2	2	1	blindfold	counterclockwise	practice	Guided	1	0.5	-0.25	3.289581	0.59584	-1.45065	-1.04796	0.803694924329113	0.518004	-1.20805	4.175941
Trial2	2	1	blindfold	counterclockwise	practice	Guided	1	0.5	-0.25	3.309586	0.59706	-1.45062	-1.04797	0.803851141509081	-0.215657	-1.351931	3.951464
Trial2	2	1	blindfold	counterclockwise	practice	Guided	1	0.5	-0.25	3.329575	0.59705	-1.45063	-1.04796	0.803840117695119	-0.101477	-1.516971	4.079499
Trial2	2	1	blindfold	counterclockwise	practice	Guided	1	0.5	-0.25	3.349579	0.59706	-1.45064	-1.04792	0.803801558278262	0.109183	-1.588912	4.335201
Trial2	2	1	blindfold	counterclockwise	practice	Guided	1	0.5	-0.25	3.369583	0.59706	-1.45065	-1.04773	0.803612929408077	0.204412	-1.258831	5.002749
Trial2	2	1	blindfold	counterclockwise	practice	Guided	1	0.5	-0.25	3.389587	0.59707	-1.45064	-1.04744	0.803326345486742	0.184443	-0.776406	5.393088
Trial2	2	1	blindfold	counterclockwise	practice	Guided	1	0.5	-0.25	3.409576	0.59706	-1.45051	-1.04743	0.803315076999941	-0.484218	-0.40387	5.222774
Trial2	2	1	blindfold	counterclockwise	practice	Guided	1	0.5	-0.25	3.429581	0.59699	-1.45044	-1.0474	0.803276922592989	-0.777884	-0.526491	5.211735
Trial2	2	1	blindfold	counterclockwise	practice	Guided	1	0.5	-0.25	3.449585	0.5968	-1.45039	-1.04726	0.803115069641341	-0.963327	-0.628055	5.557437
Trial2	2	1	blindfold	counterclockwise	practice	Guided	1	0.5	-0.25	3.469574	0.59644	-1.45036	-1.047	0.80281352503194	-0.924392	-0.581505	6.155035
Trial2	2	1	blindfold	counterclockwise	practice	Guided	1	0.5	-0.25	3.489578	0.59593	-1.45032	-1.04661	0.802365284412484	-0.767737	-0.54765	6.62967
Trial2	2	1	blindfold	counterclockwise	practice	Guided	1	0.5	-0.25	3.509583	0.59531	-1.45028	-1.04656	0.802241798126847	-0.537122	-0.323278	6.980148
Trial2	2	1	blindfold	counterclockwise	practice	Guided	1	0.5	-0.25	3.529587	0.59528	-1.45026	-1.04655	0.80222829407987	-0.769271	-0.170874	6.981663
Trial2	2	1	blindfold	counterclockwise	practice	Guided	1	0.5	-0.25	3.549576	0.59519	-1.45022	-1.04653	0.802197723806368	-0.94518	0.036495	6.899415
Trial2	2	1	blindfold	counterclockwise	practice	Guided	1	0.5	-0.25	3.56958	0.59494	-1.45015	-1.04647	0.802108558190735	-0.904617	-0.031213	7.058795
Trial2	2	1	blindfold	counterclockwise	practice	Guided	1	0.5	-0.25	3.589584	0.59456	-1.45009	-1.04623	0.801825251737818	-0.653568	-0.043896	7.365817
Trial2	2	1	blindfold	counterclockwise	practice	Guided	1	0.5	-0.25	3.609573	0.59428	-1.45006	-1.04613	0.801692960991083	-0.254771	-0.026937	7.834203
Trial2	2	1	blindfold	counterclockwise	practice	Guided	1	0.5	-0.25	3.629578	0.59426	-1.45006	-1.04609	0.801650947919457	-0.312667	0.040771	7.892497
Trial2	2	1	blindfold	counterclockwise	practice	Guided	1	0.5	-0.25	3.649582	0.59424	-1.45005	-1.04607	0.801628712043359	-0.462743	0.1677	7.863075
Trial2	2	1	blindfold	counterclockwise	practice	Guided	1	0.5	-0.25	3.669586	0.59422	-1.45003	-1.04603	0.801586706596904	-0.613407	0.30306	7.955777
Trial2	2	1	blindfold	counterclockwise	practice	Guided	1	0.5	-0.25	3.689575	0.59418	-1.45001	-1.0459	0.801452843141911	-0.789499	0.425683	8.139069
Trial2	2	1	blindfold	counterclockwise	practice	Guided	1	0.5	-0.25	3.709579	0.59405	-1.44997	-1.04583	0.801368084993402	-0.64129	0.129282	8.395987
Trial2	2	1	blindfold	counterclockwise	practice	Guided	1	0.5	-0.25	3.729584	0.59402	-1.44997	-1.0458	0.801334733647371	-0.522716	0.137718	8.47339
Trial2	2	1	blindfold	counterclockwise	practice	Guided	1	0.5	-0.25	3.749588	0.59399	-1.44996	-1.04586	0.801390764945696	-0.360492	0.256154	8.242566
Trial2	2	1	blindfold	counterclockwise	practice	Guided	1	0.5	-0.25	3.769577	0.59398	-1.44995	-1.04599	0.801518750651346	-0.295707	0.391478	7.950623
Trial2	2	1	blindfold	counterclockwise	practice	Guided	1	0.5	-0.25	3.789581	0.59396	-1.44994	-1.04613	0.80165538957937	-0.308907	0.332129	7.732695
Trial2	2	1	blindfold	counterclockwise	practice	Guided	1	0.5	-0.25	3.809586	0.59392	-1.44992	-1.04616	0.801680536750315	-0.390568	0.150018	7.641531
Trial2	2	1	blindfold	counterclockwise	practice	Guided	1	0.5	-0.25	3.829575	0.5939	-1.44993	-1.0462	0.801717976346667	-0.224838	0.094972	7.562579
Trial2	2	1	blindfold	counterclockwise	practice	Guided	1	0.5	-0.25	3.849579	0.59389	-1.44993	-1.04626	0.801776353274187	-0.097483	0.086487	7.446985
Trial2	2	1	blindfold	counterclockwise	practice	Guided	1	0.5	-0.25	3.869583	0.59389	-1.44993	-1.04637	0.801885626526152	0.091419	-0.044702	7.226024
Trial2	2	1	blindfold	counterclockwise	practice	Guided	1	0.5	-0.25	3.889587	0.5939	-1.44995	-1.04662	0.802135061648202	0.327127	-0.252025	6.964242
Trial2	2	1	blindfold	counterclockwise	practice	Guided	1	0.5	-0.25	3.909576	0.59414	-1.45006	-1.04673	0.802272458303769	1.309902	-0.480384	6.482035
Trial2	2	1	blindfold	counterclockwise	practice	Guided	1	0.5	-0.25	3.929581	0.59489	-1.45013	-1.04685	0.802479893951108	1.806643	-0.17137	6.308858
Trial2	2	1	blindfold	counterclockwise	practice	Guided	1	0.5	-0.25	3.949585	0.59665	-1.45008	-1.04698	0.802819021337499	1.866217	0.091003	6.006806
Trial2	2	1	blindfold	counterclockwise	practice	Guided	1	0.5	-0.25	3.969574	0.59943	-1.44996	-1.04712	0.80329732010273	1.567016	0.031734	5.712731
Trial2	2	1	blindfold	counterclockwise	practice	Guided	1	0.5	-0.25	3.989578	0.60298	-1.44996	-1.04726	0.803883365292483	1.144786	-0.048672	5.601927
Trial2	2	1	blindfold	counterclockwise	practice	Guided	1	0.5	-0.25	4.009583	0.61121	-1.45005	-1.04732	0.805038419681539	0.713706	-0.205193	5.397952
Trial2	2	1	blindfold	counterclockwise	practice	Guided	1	0.5	-0.25	4.029587	0.61549	-1.45009	-1.04744	0.805759629882521	1.151169	-0.310918	5.107916
Trial2	2	1	blindfold	counterclockwise	practice	Guided	1	0.5	-0.25	4.049576	0.62003	-1.45015	-1.04762	0.806600873322191	1.52296	-0.450464	4.703082
Trial2	2	1	blindfold	counterclockwise	practice	Guided	1	0.5	-0.25	4.06958	0.6255	-1.45023	-1.0478	0.807610796189418	1.822645	-0.615469	4.355855
Trial2	2	1	blindfold	counterclockwise	practice	Guided	1	0.5	-0.25	4.089584	0.6316299	-1.45031	-1.04801	0.808793168173352	1.961148	-0.848218	4.066478
Trial2	2	1	blindfold	counterclockwise	practice	Guided	1	0.5	-0.25	4.109573	0.64763	-1.45052	-1.04802	0.811560568432346	1.297981	-1.009026	3.989901
Trial2	2	1	blindfold	counterclockwise	practice	Guided	1	0.5	-0.25	4.129578	0.65624	-1.45051	-1.04795	0.813102196979606	1.170018	-0.886304	4.114988
Trial2	2	1	blindfold	counterclockwise	practice	Guided	1	0.5	-0.25	4.149582	0.66519	-1.45045	-1.04787	0.814790973568442	1.480258	-0.649323	4.287318
Trial2	2	1	blindfold	counterclockwise	practice	Guided	1	0.5	-0.25	4.169586	0.67506	-1.45033	-1.04788	0.816858864804331	1.86752	-0.247241	4.245874
Trial2	2	1	blindfold	counterclockwise	practice	Guided	1	0.5	-0.25	4.189575	0.68563	-1.45015	-1.04808	0.819383986913961	1.972503	-0.044084	4.013643
Trial2	2	1	blindfold	counterclockwise	practice	Guided	1	0.5	-0.25	4.209579	0.7101	-1.44998	-1.04817	0.825359012843848	1.217475	-0.149841	3.608205
Trial2	2	1	blindfold	counterclockwise	practice	Guided	1	0.5	-0.25	4.229584	0.72368	-1.45008	-1.04822	0.828968021575554	0.431504	-0.335967	3.530723
Trial2	2	1	blindfold	counterclockwise	practice	Guided	1	0.5	-0.25	4.249588	0.73664	-1.45018	-1.0482	0.832539347210184	-0.0061947	-0.513619	3.634336
Trial2	2	1	blindfold	counterclockwise	practice	Guided	1	0.5	-0.25	4.269577	0.74893	-1.45025	-1.04817	0.836087092223734	-0.037314	-0.488203	3.627323
Trial2	2	1	blindfold	counterclockwise	practice	Guided	1	0.5	-0.25	4.289581	0.7609	-1.45026	-1.04821	0.839766559339943	0.39491	-0.454245	3.69994
Trial2	2	1	blindfold	counterclockwise	practice	Guided	1	0.5	-0.25	4.309586	0.78348	-1.45016	-1.04827	0.847110329314106	0.856493	-0.1917	3.470527
Trial2	2	1	blindfold	counterclockwise	practice	Guided	1	0.5	-0.25	4.329575	0.79531	-1.45009	-1.04832	0.851189120233657	0.440942	0.011452	3.332841
Trial2	2	1	blindfold	counterclockwise	practice	Guided	1	0.5	-0.25	4.349579	0.80699	-1.45001	-1.04833	0.855320728393395	-0.218746	-0.07318	3.37718
Trial2	2	1	blindfold	counterclockwise	practice	Guided	1	0.5	-0.25	4.369583	0.81732	-1.45001	-1.04829	0.859045355279359	-0.512454	-0.225488	3.404097
Trial2	2	1	blindfold	counterclockwise	practice	Guided	1	0.5	-0.25	4.389587	0.82727	-1.45008	-1.0481	0.862594501866302	-0.554697	-0.233885	3.56247
Trial2	2	1	blindfold	counterclockwise	practice	Guided	1	0.5	-0.25	4.409576	0.84403	-1.4501	-1.04803	0.869027368602938	0.113126	-0.047578	3.938033
Trial2	2	1	blindfold	counterclockwise	practice	Guided	1	0.5	-0.25	4.429581	0.85104	-1.45005	-1.04804	0.871835408137594	0.271322	-0.039106	3.912938
Trial2	2	1	blindfold	counterclockwise	practice	Guided	1	0.5	-0.25	4.449585	0.85796	-1.45004	-1.0481	0.87469934998339	0.165503	-0.267583	3.776299
Trial2	2	1	blindfold	counterclockwise	practice	Guided	1	0.5	-0.25	4.469574	0.86467	-1.45011	-1.04817	0.877530447011396	-0.083446	-0.41983	3.657544
Trial2	2	1	blindfold	counterclockwise	practice	Guided	1	0.5	-0.25	4.489578	0.87054	-1.45019	-1.04806	0.879886115873079	-0.320352	-0.415486	3.590569
Trial2	2	1	blindfold	counterclockwise	practice	Guided	1	0.5	-0.25	4.509583	0.8797001	-1.45014	-1.04783	0.883575025141782	-0.61119	-0.017546	4.375609
Trial2	2	1	blindfold	counterclockwise	practice	Guided	1	0.5	-0.25	4.529587	0.8828	-1.45004	-1.04764	0.884740268317056	-0.579423	-0.042934	4.781177
Trial2	2	1	blindfold	counterclockwise	practice	Guided	1	0.5	-0.25	4.549576	0.88476	-1.45001	-1.04757	0.88552705427668	-0.624165	-0.169855	4.877417
Trial2	2	1	blindfold	counterclockwise	practice	Guided	1	0.5	-0.25	4.56958	0.88565	-1.45005	-1.04758	0.885923116728755	-0.789532	-0.216347	4.801878
Trial2	2	1	blindfold	counterclockwise	practice	Guided	1	0.5	-0.25	4.589584	0.88559	-1.45008	-1.04742	0.885752988792424	-0.914476	-0.27129	4.83277
Trial2	2	1	blindfold	counterclockwise	practice	Guided	1	0.5	-0.25	4.609573	0.88428	-1.45008	-1.04717	0.884958287143866	-1.150817	-0.101922	5.683598
Trial2	2	1	blindfold	counterclockwise	practice	Guided	1	0.5	-0.25	4.629578	0.88291	-1.45006	-1.04676	0.883994610423606	-0.877933	-0.055346	6.560155
Trial2	2	1	blindfold	counterclockwise	practice	Guided	1	0.5	-0.25	4.649582	0.88134	-1.45002	-1.04639	0.882982045621716	-0.580351	0.232405	7.350733
Trial2	2	1	blindfold	counterclockwise	practice	Guided	1	0.5	-0.25	4.669586	0.87999	-1.44989	-1.04614	0.882174140933495	-0.595851	0.761319	7.792535
Trial2	2	1	blindfold	counterclockwise	practice	Guided	1	0.5	-0.25	4.689575	0.8789099	-1.44968	-1.04611	0.881682444538618	-0.949153	1.298757	7.812587
Trial2	2	1	blindfold	counterclockwise	practice	Guided	1	0.5	-0.25	4.709579	0.8769	-1.44937	-1.04603	0.880748235789897	-1.657963	1.112558	7.978487
Trial2	2	1	blindfold	counterclockwise	practice	Guided	1	0.5	-0.25	4.729584	0.8754	-1.44943	-1.04579	0.87989023225617	-1.628176	0.757087	8.439394
Trial2	2	1	blindfold	counterclockwise	practice	Guided	1	0.5	-0.25	4.749588	0.87329	-1.44957	-1.0454	0.878639074462485	-1.538023	0.731696	9.36057
Trial2	2	1	blindfold	counterclockwise	practice	Guided	1	0.5	-0.25	4.769577	0.87102	-1.44959	-1.04503	0.877341753242	-1.451073	1.222585	10.17126
Trial2	2	1	blindfold	counterclockwise	practice	Guided	1	0.5	-0.25	4.789581	0.86859	-1.44942	-1.04493	0.876226147272729	-1.469353	1.895441	10.20293
Trial2	2	1	blindfold	counterclockwise	practice	Guided	1	0.5	-0.25	4.809586	0.8634	-1.44903	-1.04482	0.873955682323684	-2.26909	1.785414	10.39671
Trial2	2	1	blindfold	counterclockwise	practice	Guided	1	0.5	-0.25	4.829575	0.86028	-1.44907	-1.04456	0.872426058784227	-2.47548	1.688083	10.94371
Trial2	2	1	blindfold	counterclockwise	practice	Guided	1	0.5	-0.25	4.849579	0.85603	-1.44913	-1.04426	0.870405847426182	-2.30881	1.683851	11.62037
Trial2	2	1	blindfold	counterclockwise	practice	Guided	1	0.5	-0.25	4.869583	0.85158	-1.44914	-1.044	0.868357367762187	-1.897083	1.9166	12.13171
Trial2	2	1	blindfold	counterclockwise	practice	Guided	1	0.5	-0.25	4.889587	0.84672	-1.44905	-1.04415	0.866538492519543	-1.455556	2.284767	12.07076
Trial2	2	1	blindfold	counterclockwise	practice	Guided	1	0.5	-0.25	4.909576	0.83848	-1.44887	-1.04429	0.863403281617457	-1.369308	2.052018	11.31124
Trial2	2	1	blindfold	counterclockwise	practice	Guided	1	0.5	-0.25	4.929581	0.83507	-1.44896	-1.04429	0.862072174172208	-1.591133	1.717705	11.41613
Trial2	2	1	blindfold	counterclockwise	practice	Guided	1	0.5	-0.25	4.949585	0.83178	-1.4491	-1.04422	0.860734164309503	-1.388977	1.506115	11.57116
Trial2	2	1	blindfold	counterclockwise	practice	Guided	1	0.5	-0.25	4.969574	0.82874	-1.4492	-1.04412	0.85947454272417	-0.944072	1.688083	11.83061
Trial2	2	1	blindfold	counterclockwise	practice	Guided	1	0.5	-0.25	4.989578	0.82635	-1.44915	-1.04407	0.85851702302445	-0.375091	2.073177	11.96496
Trial2	2	1	blindfold	counterclockwise	practice	Guided	1	0.5	-0.25	5.009583	0.82502	-1.44901	-1.04409	0.858030879482425	-0.376672	2.204362	11.39775
Trial2	2	1	blindfold	counterclockwise	practice	Guided	1	0.5	-0.25	5.029587	0.82501	-1.449	-1.04413	0.858064156165808	-0.666275	1.941991	11.30891
Trial2	2	1	blindfold	counterclockwise	practice	Guided	1	0.5	-0.25	5.049576	0.82498	-1.44901	-1.04416	0.858080493152873	-0.921024	1.772719	11.26486
Trial2	2	1	blindfold	counterclockwise	practice	Guided	1	0.5	-0.25	5.06958	0.82495	-1.44902	-1.04417	0.858078384077486	-1.088804	1.747328	11.43712
Trial2	2	1	blindfold	counterclockwise	practice	Guided	1	0.5	-0.25	5.089584	0.82492	-1.44903	-1.04418	0.858076298735431	-0.875112	1.840428	11.52551
Trial2	2	1	blindfold	counterclockwise	practice	Guided	1	0.5	-0.25	5.109573	0.82489	-1.44902	-1.0442	0.858083372289766	-0.081714	2.352475	11.36873
Trial2	2	1	blindfold	counterclockwise	practice	Guided	1	0.5	-0.25	5.129578	0.82489	-1.44899	-1.04422	0.858101908482303	0.023778	2.487893	11.27111
Trial2	2	1	blindfold	counterclockwise	practice	Guided	1	0.5	-0.25	5.149582	0.82489	-1.44897	-1.04426	0.858138981068382	-0.036838	2.462502	11.023
Trial2	2	1	blindfold	counterclockwise	practice	Guided	1	0.5	-0.25	5.169586	0.82489	-1.44896	-1.04437	0.858240821724086	-0.363204	2.33978	10.67196
Trial2	2	1	blindfold	counterclockwise	practice	Guided	1	0.5	-0.25	5.189575	0.82486	-1.44895	-1.04447	0.858321937730878	-0.765054	2.200131	10.5066
Trial2	2	1	blindfold	counterclockwise	practice	Guided	1	0.5	-0.25	5.209579	0.82477	-1.44894	-1.0445	0.858315684326361	-1.523883	2.377866	10.82812
Trial2	2	1	blindfold	counterclockwise	practice	Guided	1	0.5	-0.25	5.229584	0.82471	-1.44892	-1.04455	0.858339321801619	-1.634642	2.576761	10.66718
Trial2	2	1	blindfold	counterclockwise	practice	Guided	1	0.5	-0.25	5.249588	0.82461	-1.44889	-1.04463	0.858375539138899	-1.552663	2.55137	10.42728
Trial2	2	1	blindfold	counterclockwise	practice	Guided	1	0.5	-0.25	5.269577	0.82449	-1.44887	-1.04472	0.858413363491296	-1.539827	2.314389	10.20467
Trial2	2	1	blindfold	counterclockwise	practice	Guided	1	0.5	-0.25	5.289581	0.82435	-1.44887	-1.04501	0.858629009284883	-1.61583	2.102799	9.937865
Trial2	2	1	blindfold	counterclockwise	practice	Guided	1	0.5	-0.25	5.309586	0.82365	-1.44896	-1.04515	0.858494561852321	-1.827756	1.768487	9.536861
Trial2	2	1	blindfold	counterclockwise	practice	Guided	1	0.5	-0.25	5.329575	0.82286	-1.44905	-1.04527	0.858308161587063	-1.833294	1.594983	9.404647
Trial2	2	1	blindfold	counterclockwise	practice	Guided	1	0.5	-0.25	5.349579	0.82165	-1.44914	-1.04535	0.857927906334157	-1.695401	1.654228	9.269158
Trial2	2	1	blindfold	counterclockwise	practice	Guided	1	0.5	-0.25	5.369583	0.82012	-1.44916	-1.0454	0.857401887677877	-1.584477	1.768487	9.1807
Trial2	2	1	blindfold	counterclockwise	practice	Guided	1	0.5	-0.25	5.389587	0.81848	-1.44914	-1.04551	0.856893088583083	-1.446488	1.679619	9.091107
Trial2	2	1	blindfold	counterclockwise	practice	Guided	1	0.5	-0.25	5.409576	0.81507	-1.44923	-1.04559	0.855705799400132	-1.341899	1.269135	8.76937
Trial2	2	1	blindfold	counterclockwise	practice	Guided	1	0.5	-0.25	5.429581	0.8133	-1.44933	-1.04565	0.855111588907545	-1.297733	1.099863	8.677297
Trial2	2	1	blindfold	counterclockwise	practice	Guided	1	0.5	-0.25	5.449585	0.81138	-1.44941	-1.04568	0.854437866855169	-1.201608	1.078704	8.615869
Trial2	2	1	blindfold	counterclockwise	practice	Guided	1	0.5	-0.25	5.469574	0.8095	-1.44945	-1.04571	0.853782518895705	-1.055116	1.095631	8.55731
Trial2	2	1	blindfold	counterclockwise	practice	Guided	1	0.5	-0.25	5.489578	0.80774	-1.44946	-1.04574	0.853174125606859	-0.935147	1.036386	8.583734
Trial2	2	1	blindfold	counterclockwise	practice	Guided	1	0.5	-0.25	5.509583	0.80489	-1.44946	-1.04576	0.852168978859309	-0.958788	1.078704	8.466887
Trial2	2	1	blindfold	counterclockwise	practice	Guided	1	0.5	-0.25	5.529587	0.8037699	-1.44946	-1.04578	0.851787584028064	-1.106648	1.087167	8.42857
Trial2	2	1	blindfold	counterclockwise	practice	Guided	1	0.5	-0.25	5.549576	0.80277	-1.44946	-1.04579	0.851440743613758	-1.205797	1.082935	8.417667
Trial2	2	1	blindfold	counterclockwise	practice	Guided	1	0.5	-0.25	5.56958	0.80174	-1.44945	-1.0458	0.851084376101493	-1.241639	1.154876	8.430546
Trial2	2	1	blindfold	counterclockwise	practice	Guided	1	0.5	-0.25	5.589584	0.80067	-1.44944	-1.04587	0.850771195467279	-1.194575	1.082935	8.342931
Trial2	2	1	blindfold	counterclockwise	practice	Guided	1	0.5	-0.25	5.609573	0.79854	-1.44948	-1.04592	0.850067525901587	-1.115283	0.97714	8.140635
Trial2	2	1	blindfold	counterclockwise	practice	Guided	1	0.5	-0.25	5.629578	0.79752	-1.4495	-1.04599	0.84977538453403	-1.219368	0.981372	8.002105
Trial2	2	1	blindfold	counterclockwise	practice	Guided	1	0.5	-0.25	5.649582	0.79631	-1.44951	-1.04606	0.849418200882169	-1.3223	0.97714	7.855296
Trial2	2	1	blindfold	counterclockwise	practice	Guided	1	0.5	-0.25	5.669586	0.79498	-1.44952	-1.0461	0.848992601096704	-1.34196	0.85865	7.80668
Trial2	2	1	blindfold	counterclockwise	practice	Guided	1	0.5	-0.25	5.689575	0.79328	-1.44955	-1.04617	0.848469106418664	-1.330634	0.790941	7.723534
Trial2	2	1	blindfold	counterclockwise	practice	Guided	1	0.5	-0.25	5.709579	0.78929	-1.44964	-1.04622	0.84714515353969	-1.109324	0.64706	7.587937
Trial2	2	1	blindfold	counterclockwise	practice	Guided	1	0.5	-0.25	5.729584	0.7871	-1.44967	-1.0463	0.846475138993954	-1.147856	0.596278	7.393555
Trial2	2	1	blindfold	counterclockwise	practice	Guided	1	0.5	-0.25	5.749588	0.78466	-1.44969	-1.04639	0.845735435857223	-1.319318	0.570888	7.226704
Trial2	2	1	blindfold	counterclockwise	practice	Guided	1	0.5	-0.25	5.769577	0.78189	-1.44972	-1.04649	0.844901318772773	-1.383898	0.439654	6.987349
Trial2	2	1	blindfold	counterclockwise	practice	Guided	1	0.5	-0.25	5.789581	0.7787501	-1.44976	-1.04659	0.843953303389031	-1.356669	0.359137	6.847266
Trial2	2	1	blindfold	counterclockwise	practice	Guided	1	0.5	-0.25	5.809586	0.77116	-1.44984	-1.04659	0.841476874536731	-1.178252	0.295483	6.841724
Trial2	2	1	blindfold	counterclockwise	practice	Guided	1	0.5	-0.25	5.829575	0.76685	-1.44986	-1.04661	0.840116901486882	-0.998906	0.244629	6.755847
Trial2	2	1	blindfold	counterclockwise	practice	Guided	1	0.5	-0.25	5.849579	0.76229	-1.44989	-1.04666	0.83872719330139	-0.774013	0.121858	6.662008
Trial2	2	1	blindfold	counterclockwise	practice	Guided	1	0.5	-0.25	5.869583	0.7579	-1.44993	-1.04673	0.837431292010308	-0.67267	0.058357	6.508177
Trial2	2	1	blindfold	counterclockwise	practice	Guided	1	0.5	-0.25	5.889587	0.75352	-1.44996	-1.04677	0.836130846262251	-0.561694	0.100651	6.427079
Trial2	2	1	blindfold	counterclockwise	practice	Guided	1	0.5	-0.25	5.909576	0.74565	-1.44996	-1.04673	0.833740174336039	-0.360368	0.011743	6.536889
Trial2	2	1	blindfold	counterclockwise	practice	Guided	1	0.5	-0.25	5.929581	0.7422299	-1.44999	-1.04669	0.832700593722727	-0.091832	-0.0348	6.60719
Trial2	2	1	blindfold	counterclockwise	practice	Guided	1	0.5	-0.25	5.949585	0.73924	-1.45002	-1.04667	0.831816565329708	0.068983	-0.030556	6.636437
Trial2	2	1	blindfold	counterclockwise	practice	Guided	1	0.5	-0.25	5.969574	0.73725	-1.45001	-1.04667	0.831246397690444	0.165648	0.100624	6.671644
Trial2	2	1	blindfold	counterclockwise	practice	Guided	1	0.5	-0.25	5.989578	0.73598	-1.44996	-1.04668	0.830894414829803	0.106611	0.206376	6.648449
Trial2	2	1	blindfold	counterclockwise	practice	Guided	1	0.5	-0.25	6.009583	0.73546	-1.44991	-1.04668	0.830746883290929	-0.160284	0.142772	6.55303
Trial2	2	1	blindfold	counterclockwise	practice	Guided	1	0.5	-0.25	6.029587	0.73545	-1.44992	-1.04671	0.83077287105843	-0.111674	-0.013825	6.515864
Trial2	2	1	blindfold	counterclockwise	practice	Guided	1	0.5	-0.25	6.049576	0.73545	-1.44993	-1.04675	0.830811283173738	0.0058601	-0.132299	6.408113
Trial2	2	1	blindfold	counterclockwise	practice	Guided	1	0.5	-0.25	6.06958	0.73546	-1.44994	-1.04681	0.83087160810848	0.069846	-0.170347	6.312894
Trial2	2	1	blindfold	counterclockwise	practice	Guided	1	0.5	-0.25	6.089584	0.73546	-1.44996	-1.04692	0.830977013857773	-0.043211	-0.246462	6.202067
Trial2	2	1	blindfold	counterclockwise	practice	Guided	1	0.5	-0.25	6.109573	0.73543	-1.44999	-1.04696	0.831006932294954	-0.494484	-0.288624	6.066405
Trial2	2	1	blindfold	counterclockwise	practice	Guided	1	0.5	-0.25	6.129578	0.7353899	-1.45	-1.04698	0.831014792432451	-0.694992	-0.220852	6.015973
Trial2	2	1	blindfold	counterclockwise	practice	Guided	1	0.5	-0.25	6.149582	0.73526	-1.45002	-1.04698	0.830977996019289	-0.830212	-0.11925	6.069461
Trial2	2	1	blindfold	counterclockwise	practice	Guided	1	0.5	-0.25	6.169586	0.73499	-1.45004	-1.04697	0.830891988748996	-0.772878	-0.169995	6.037431
Trial2	2	1	blindfold	counterclockwise	practice	Guided	1	0.5	-0.25	6.189575	0.7345999	-1.45006	-1.047	0.830810463413395	-0.702489	-0.199568	6.053205
Trial2	2	1	blindfold	counterclockwise	practice	Guided	1	0.5	-0.25	6.209579	0.73358	-1.45007	-1.04704	0.830561467912774	-1.040805	-0.11485	5.916742
Trial2	2	1	blindfold	counterclockwise	practice	Guided	1	0.5	-0.25	6.229584	0.73265	-1.45008	-1.04708	0.830338865752196	-1.110004	-0.275606	5.827879
Trial2	2	1	blindfold	counterclockwise	practice	Guided	1	0.5	-0.25	6.249588	0.73129	-1.45012	-1.04711	0.829987672755134	-1.150688	-0.364379	5.787272
Trial2	2	1	blindfold	counterclockwise	practice	Guided	1	0.5	-0.25	6.269577	0.72964	-1.45018	-1.04711	0.82952939285329	-1.063771	-0.444666	5.783721
Trial2	2	1	blindfold	counterclockwise	practice	Guided	1	0.5	-0.25	6.289581	0.72768	-1.45021	-1.04715	0.829027347350421	-0.854781	-0.478395	5.725148
Trial2	2	1	blindfold	counterclockwise	practice	Guided	1	0.5	-0.25	6.309586	0.72374	-1.45032	-1.04721	0.828011671763949	-0.426845	-0.829614	5.596035
Trial2	2	1	blindfold	counterclockwise	practice	Guided	1	0.5	-0.25	6.329575	0.72222	-1.4504	-1.04726	0.827650476323459	-0.311351	-0.91425	5.396715
Trial2	2	1	blindfold	counterclockwise	practice	Guided	1	0.5	-0.25	6.349579	0.72118	-1.45044	-1.04724	0.827352538708651	-0.298106	-0.910018	5.537351
Trial2	2	1	blindfold	counterclockwise	practice	Guided	1	0.5	-0.25	6.369583	0.72062	-1.45043	-1.04721	0.827174074501782	-0.478152	-0.622256	5.59496
Trial2	2	1	blindfold	counterclockwise	practice	Guided	1	0.5	-0.25	6.389587	0.72032	-1.45037	-1.0472	0.8270844453974	-0.462688	-0.414826	5.645573
Trial2	2	1	blindfold	counterclockwise	practice	Guided	1	0.5	-0.25	6.409576	0.72022	-1.45032	-1.0472	0.827057808446559	-0.345015	-0.592395	5.608525
Trial2	2	1	blindfold	counterclockwise	practice	Guided	1	0.5	-0.25	6.429581	0.72021	-1.45032	-1.0472	0.827055158065688	-0.332816	-0.672799	5.575994
Trial2	2	1	blindfold	counterclockwise	practice	Guided	1	0.5	-0.25	6.449585	0.7202	-1.45032	-1.04721	0.827062144070201	-0.264684	-0.770131	5.477395
Trial2	2	1	blindfold	counterclockwise	practice	Guided	1	0.5	-0.25	6.469574	0.72019	-1.45033	-1.04721	0.827059493943542	-0.180397	-0.812449	5.439548
Trial2	2	1	blindfold	counterclockwise	practice	Guided	1	0.5	-0.25	6.489578	0.72019	-1.45034	-1.04721	0.827059493943542	-0.13078	-0.787058	5.47838
Trial2	2	1	blindfold	counterclockwise	practice	Guided	1	0.5	-0.25	6.509583	0.72018	-1.45034	-1.04721	0.827056812192155	0.013701	-0.795522	5.552209
Trial2	2	1	blindfold	counterclockwise	practice	Guided	1	0.5	-0.25	6.529587	0.72018	-1.45035	-1.04721	0.827056812192155	0.024427	-0.888621	5.578632
Trial2	2	1	blindfold	counterclockwise	practice	Guided	1	0.5	-0.25	6.549576	0.72019	-1.45036	-1.04721	0.827059493943542	0.107263	-0.990184	5.599741
Trial2	2	1	blindfold	counterclockwise	practice	Guided	1	0.5	-0.25	6.56958	0.72019	-1.45037	-1.04722	0.827069146126682	0.211473	-1.032502	5.542816
Trial2	2	1	blindfold	counterclockwise	practice	Guided	1	0.5	-0.25	6.589584	0.7202	-1.45038	-1.04722	0.827071796222413	0.228161	-0.880158	5.506564
Trial2	2	1	blindfold	counterclockwise	practice	Guided	1	0.5	-0.25	6.609573	0.72021	-1.45038	-1.04722	0.827074462299289	0.259745	-0.630481	5.551958
Trial2	2	1	blindfold	counterclockwise	practice	Guided	1	0.5	-0.25	6.629578	0.72022	-1.45038	-1.04722	0.827077112618299	0.22416	-0.723581	5.533891
Trial2	2	1	blindfold	counterclockwise	practice	Guided	1	0.5	-0.25	6.649582	0.72022	-1.45038	-1.04722	0.827077112618299	0.198876	-0.867462	5.49087
Trial2	2	1	blindfold	counterclockwise	practice	Guided	1	0.5	-0.25	6.669586	0.72022	-1.45038	-1.04723	0.827086764717062	0.159153	-0.994416	5.495167
Trial2	2	1	blindfold	counterclockwise	practice	Guided	1	0.5	-0.25	6.689575	0.72023	-1.45039	-1.04723	0.827089430987435	0.266345	-0.981721	5.458682
Trial2	2	1	blindfold	counterclockwise	practice	Guided	1	0.5	-0.25	6.709579	0.72025	-1.4504	-1.04723	0.827094763866098	0.518855	-0.732045	5.51083
Trial2	2	1	blindfold	counterclockwise	practice	Guided	1	0.5	-0.25	6.729584	0.72026	-1.4504	-1.04724	0.827107082457277	0.485827	-0.723581	5.439915
Trial2	2	1	blindfold	counterclockwise	practice	Guided	1	0.5	-0.25	6.749588	0.7202801	-1.45039	-1.04725	0.827122067878767	0.430831	-0.858999	5.408978
Trial2	2	1	blindfold	counterclockwise	practice	Guided	1	0.5	-0.25	6.769577	0.72029	-1.4504	-1.04725	0.827124718888073	0.274438	-0.990184	5.363483
Trial2	2	1	blindfold	counterclockwise	practice	Guided	1	0.5	-0.25	6.789581	0.72029	-1.45041	-1.04726	0.827134370794987	0.270011	-1.062125	5.363032
Trial2	2	1	blindfold	counterclockwise	practice	Guided	1	0.5	-0.25	6.809586	0.72031	-1.45043	-1.04727	0.82714934081485	0.353106	-0.905548	5.334118
Trial2	2	1	blindfold	counterclockwise	practice	Guided	1	0.5	-0.25	6.829575	0.72032	-1.45043	-1.04728	0.827161544901232	0.388096	-0.770131	5.345517
Trial2	2	1	blindfold	counterclockwise	practice	Guided	1	0.5	-0.25	6.849579	0.72033	-1.45042	-1.04729	0.827173863949662	0.319651	-0.753204	5.270992
Trial2	2	1	blindfold	counterclockwise	practice	Guided	1	0.5	-0.25	6.869583	0.72034	-1.45042	-1.04731	0.827195834851455	0.224902	-0.833608	5.15988
Trial2	2	1	blindfold	counterclockwise	practice	Guided	1	0.5	-0.25	6.889587	0.72034	-1.45042	-1.0474	0.827282586484659	0.120873	-0.90978	5.026974
Trial2	2	1	blindfold	counterclockwise	practice	Guided	1	0.5	-0.25	6.909576	0.72035	-1.45044	-1.04743	0.827314094247008	0.037493	-1.019807	4.879161
Trial2	2	1	blindfold	counterclockwise	practice	Guided	1	0.5	-0.25	6.929581	0.72035	-1.45044	-1.04746	0.827343049897368	0.117697	-0.952098	4.794459
Trial2	2	1	blindfold	counterclockwise	practice	Guided	1	0.5	-0.25	6.949585	0.72035	-1.45044	-1.04751	0.827391309486572	0.059127	-0.842071	4.754713
Trial2	2	1	blindfold	counterclockwise	practice	Guided	1	0.5	-0.25	6.969574	0.72036	-1.45044	-1.04756	0.827442105220354	0.0014868	-0.888621	4.617962
Trial2	2	1	blindfold	counterclockwise	practice	Guided	1	0.5	-0.25	6.989578	0.72035	-1.45044	-1.04766	0.827535859732216	-0.084946	-0.985953	4.499384
Trial2	2	1	blindfold	counterclockwise	practice	Guided	1	0.5	-0.25	7.009583	0.72034	-1.45046	-1.04769	0.827562149783649	-0.164038	-1.028271	4.352002
Trial2	2	1	blindfold	counterclockwise	practice	Guided	1	0.5	-0.25	7.029587	0.72034	-1.45046	-1.04771	0.827581454050614	-0.152536	-0.947866	4.370062
Trial2	2	1	blindfold	counterclockwise	practice	Guided	1	0.5	-0.25	7.049576	0.72033	-1.45046	-1.04773	0.827597977490558	-0.186071	-0.930939	4.303317
Trial2	2	1	blindfold	counterclockwise	practice	Guided	1	0.5	-0.25	7.06958	0.72033	-1.45046	-1.04777	0.827636586320212	-0.122973	-1.011343	4.166209
Trial2	2	1	blindfold	counterclockwise	practice	Guided	1	0.5	-0.25	7.089584	0.72033	-1.45046	-1.04787	0.82773299408689	-0.122968	-1.057893	4.077553
Trial2	2	1	blindfold	counterclockwise	practice	Guided	1	0.5	-0.25	7.109573	0.72031	-1.45048	-1.0479	0.827756505631441	-0.07339	-1.04943	3.896849
Trial2	2	1	blindfold	counterclockwise	practice	Guided	1	0.5	-0.25	7.129578	0.72031	-1.45048	-1.04792	0.827775810444878	-0.115007	-1.024039	3.909493
Trial2	2	1	blindfold	counterclockwise	practice	Guided	1	0.5	-0.25	7.149582	0.7203	-1.45048	-1.04796	0.82781177113403	-0.110983	-1.062125	3.825468
Trial2	2	1	blindfold	counterclockwise	practice	Guided	1	0.5	-0.25	7.169586	0.7203	-1.45049	-1.048	0.827850266213791	-0.103551	-1.100211	3.708016
Trial2	2	1	blindfold	counterclockwise	practice	Guided	1	0.5	-0.25	7.189575	0.72029	-1.45049	-1.04807	0.827915054665354	-0.103103	-1.142529	3.605021
Trial2	2	1	blindfold	counterclockwise	practice	Guided	1	0.5	-0.25	7.209579	0.72029	-1.45051	-1.04809	0.827934359893928	-0.111582	-1.100211	3.529797
Trial2	2	1	blindfold	counterclockwise	practice	Guided	1	0.5	-0.25	7.229584	0.7202801	-1.45051	-1.04811	0.827951016801688	-0.178047	-0.981721	3.514664
Trial2	2	1	blindfold	counterclockwise	practice	Guided	1	0.5	-0.25	7.249588	0.72027	-1.4505	-1.04814	0.827977294987915	-0.215516	-0.926707	3.431327
Trial2	2	1	blindfold	counterclockwise	practice	Guided	1	0.5	-0.25	7.269577	0.72027	-1.4505	-1.04816	0.827996485547112	-0.306809	-0.943635	3.430873
Trial2	2	1	blindfold	counterclockwise	practice	Guided	1	0.5	-0.25	7.289581	0.72026	-1.4505	-1.04821	0.8280419866411	-0.306992	-1.057893	3.374864
Trial2	2	1	blindfold	counterclockwise	practice	Guided	1	0.5	-0.25	7.309586	0.72024	-1.45051	-1.04824	0.828065618301066	-0.253973	-1.146761	3.254475
Trial2	2	1	blindfold	counterclockwise	practice	Guided	1	0.5	-0.25	7.329575	0.72023	-1.45051	-1.04826	0.828082260944626	-0.198914	-1.125602	3.191681
Trial2	2	1	blindfold	counterclockwise	practice	Guided	1	0.5	-0.25	7.349579	0.72022	-1.45052	-1.04828	0.828098903859146	-0.23921	-1.129834	3.172374
Trial2	2	1	blindfold	counterclockwise	practice	Guided	1	0.5	-0.25	7.369583	0.72021	-1.45052	-1.0483	0.828115562894497	-0.380031	-1.040966	3.17396
Trial2	2	1	blindfold	counterclockwise	practice	Guided	1	0.5	-0.25	7.389587	0.72019	-1.45052	-1.0484	0.828206670039485	-0.691743	-0.918244	3.131645
Trial2	2	1	blindfold	counterclockwise	practice	Guided	1	0.5	-0.25	7.409576	0.71969	-1.45048	-1.04844	0.828112376413222	-0.943864	-0.998648	3.075594
Trial2	2	1	blindfold	counterclockwise	practice	Guided	1	0.5	-0.25	7.429581	0.71902	-1.45049	-1.04848	0.82797350733975	-0.767073	-1.087516	3.024086
Trial2	2	1	blindfold	counterclockwise	practice	Guided	1	0.5	-0.25	7.449585	0.71816	-1.45053	-1.04852	0.827784944874389	-0.615244	-1.197543	2.942464
Trial2	2	1	blindfold	counterclockwise	practice	Guided	1	0.5	-0.25	7.469574	0.71733	-1.45059	-1.04856	0.827605238367099	-0.550238	-1.290642	2.835119
Trial2	2	1	blindfold	counterclockwise	practice	Guided	1	0.5	-0.25	7.489578	0.71661	-1.45064	-1.04861	0.827464673404937	-0.460662	-1.396437	2.787599
Trial2	2	1	blindfold	counterclockwise	practice	Guided	1	0.5	-0.25	7.509583	0.7155501	-1.4507	-1.04862	0.827197504775922	-0.620107	-1.459914	2.739458
Trial2	2	1	blindfold	counterclockwise	practice	Guided	1	0.5	-0.25	7.529587	0.7151	-1.45071	-1.04863	0.827090023551072	-0.656479	-1.417596	2.748468
Trial2	2	1	blindfold	counterclockwise	practice	Guided	1	0.5	-0.25	7.549576	0.7146299	-1.4507	-1.04862	0.826958219021216	-0.634715	-1.337192	2.801349
Trial2	2	1	blindfold	counterclockwise	practice	Guided	1	0.5	-0.25	7.56958	0.71418	-1.45067	-1.0486	0.826822207521486	-0.650241	-1.197543	2.825132
Trial2	2	1	blindfold	counterclockwise	practice	Guided	1	0.5	-0.25	7.589584	0.71372	-1.45063	-1.04859	0.826693618518189	-0.670194	-1.16792	2.848469
Trial2	2	1	blindfold	counterclockwise	practice	Guided	1	0.5	-0.25	7.609573	0.71271	-1.45062	-1.04861	0.826452322418756	-0.673188	-1.328728	2.751129
Trial2	2	1	blindfold	counterclockwise	practice	Guided	1	0.5	-0.25	7.629578	0.71215	-1.45066	-1.04863	0.826327712587964	-0.656168	-1.417596	2.724791
Trial2	2	1	blindfold	counterclockwise	practice	Guided	1	0.5	-0.25	7.649582	0.71156	-1.4507	-1.04864	0.826186121989071	-0.638783	-1.430292	2.682899
Trial2	2	1	blindfold	counterclockwise	practice	Guided	1	0.5	-0.25	7.669586	0.71101	-1.45071	-1.04864	0.826045462700269	-0.587451	-1.362583	2.715774
Trial2	2	1	blindfold	counterclockwise	practice	Guided	1	0.5	-0.25	7.689575	0.71049	-1.45068	-1.0486	0.825874039290507	-0.612031	-1.244092	2.783749
Trial2	2	1	blindfold	counterclockwise	practice	Guided	1	0.5	-0.25	7.709579	0.7094901	-1.45061	-1.04859	0.825610184029988	-0.622583	-1.206006	2.828313
Trial2	2	1	blindfold	counterclockwise	practice	Guided	1	0.5	-0.25	7.729584	0.70899	-1.45061	-1.0486	0.825493021980079	-0.606923	-1.282179	2.821344
Trial2	2	1	blindfold	counterclockwise	practice	Guided	1	0.5	-0.25	7.749588	0.7085	-1.45063	-1.04861	0.825378791168528	-0.577385	-1.341424	2.756749
Trial2	2	1	blindfold	counterclockwise	practice	Guided	1	0.5	-0.25	7.769577	0.70811	-1.45066	-1.04862	0.825290050717844	-0.490926	-1.366815	2.744764
Trial2	2	1	blindfold	counterclockwise	practice	Guided	1	0.5	-0.25	7.789581	0.70785	-1.45068	-1.04862	0.825224512060417	-0.417186	-1.404901	2.768603
Trial2	2	1	blindfold	counterclockwise	practice	Guided	1	0.5	-0.25	7.809586	0.70779	-1.45069	-1.04862	0.825209411353603	-0.336988	-1.409133	2.76051
Trial2	2	1	blindfold	counterclockwise	practice	Guided	1	0.5	-0.25	7.829575	0.70778	-1.45069	-1.04862	0.825206889963225	-0.274127	-1.396437	2.756214
Trial2	2	1	blindfold	counterclockwise	practice	Guided	1	0.5	-0.25	7.849579	0.70777	-1.45069	-1.04862	0.825204368686655	-0.284487	-1.387974	2.739685
Trial2	2	1	blindfold	counterclockwise	practice	Guided	1	0.5	-0.25	7.869583	0.70777	-1.45069	-1.04862	0.825204368686655	-0.198034	-1.307569	2.769449
Trial2	2	1	blindfold	counterclockwise	practice	Guided	1	0.5	-0.25	7.889587	0.70776	-1.45068	-1.04862	0.825201847523893	-0.294797	-1.193311	2.815162
Trial2	2	1	blindfold	counterclockwise	practice	Guided	1	0.5	-0.25	7.909576	0.70775	-1.45067	-1.04862	0.825199341480847	-0.274826	-1.193311	2.732211
Trial2	2	1	blindfold	counterclockwise	practice	Guided	1	0.5	-0.25	7.929581	0.7077399	-1.45066	-1.04862	0.825196805539798	-0.235639	-1.269483	2.698146
Trial2	2	1	blindfold	counterclockwise	practice	Guided	1	0.5	-0.25	7.949585	0.7077399	-1.45066	-1.04863	0.825206496620152	-0.22219	-1.358351	2.653062
Trial2	2	1	blindfold	counterclockwise	practice	Guided	1	0.5	-0.25	7.969574	0.70773	-1.45066	-1.04863	0.825203990832802	-0.188289	-1.387974	2.642552
Trial2	2	1	blindfold	counterclockwise	practice	Guided	1	0.5	-0.25	7.989578	0.70773	-1.45067	-1.04864	0.825213681950283	-0.111799	-1.349887	2.614437
Trial2	2	1	blindfold	counterclockwise	practice	Guided	1	0.5	-0.25	8.009583	0.70772	-1.45066	-1.04865	0.825220852456076	-0.120984	-1.201774	2.593277
Trial2	2	1	blindfold	counterclockwise	practice	Guided	1	0.5	-0.25	8.029587	0.70772	-1.45066	-1.04865	0.825220852456076	-0.141464	-1.176384	2.559842
Trial2	2	1	blindfold	counterclockwise	practice	Guided	1	0.5	-0.25	8.049576	0.70772	-1.45065	-1.04866	0.825230543618558	-0.142578	-1.189079	2.525962
Trial2	2	1	blindfold	counterclockwise	practice	Guided	1	0.5	-0.25	8.06958	0.70772	-1.45065	-1.04867	0.82524011941762	-0.038025	-1.193311	2.54078
Trial2	2	1	blindfold	counterclockwise	practice	Guided	1	0.5	-0.25	8.089584	0.70771	-1.45064	-1.04868	0.825247420551981	-0.030299	-1.155225	2.520322
Trial2	2	1	blindfold	counterclockwise	practice	Guided	1	0.5	-0.25	8.109573	0.70771	-1.45063	-1.04869	0.825256996395327	0.0072698	-1.12137	2.456549
Trial2	2	1	blindfold	counterclockwise	practice	Guided	1	0.5	-0.25	8.129578	0.70771	-1.45062	-1.0487	0.825266687617931	-0.047657	-1.142529	2.379291
Trial2	2	1	blindfold	counterclockwise	practice	Guided	1	0.5	-0.25	8.149582	0.70771	-1.45062	-1.04871	0.825276378848231	-0.037177	-1.083284	2.363456
Trial2	2	1	blindfold	counterclockwise	practice	Guided	1	0.5	-0.25	8.169586	0.70771	-1.45061	-1.04872	0.825286070086229	-0.018023	-1.057893	2.394922
Trial2	2	1	blindfold	counterclockwise	practice	Guided	1	0.5	-0.25	8.189575	0.70771	-1.4506	-1.04873	0.825295761331922	0.045154	-1.04943	2.387255
Trial2	2	1	blindfold	counterclockwise	practice	Guided	1	0.5	-0.25	8.209579	0.70771	-1.45059	-1.04874	0.825305452585311	0.106956	-1.057893	2.394775
Trial2	2	1	blindfold	counterclockwise	practice	Guided	1	0.5	-0.25	8.229584	0.70772	-1.45058	-1.04874	0.825307957823778	0.121817	-1.083284	2.379379
Trial2	2	1	blindfold	counterclockwise	practice	Guided	1	0.5	-0.25	8.249588	0.70772	-1.45058	-1.04875	0.825317533683594	0.049629	-1.036734	2.384813
Trial2	2	1	blindfold	counterclockwise	practice	Guided	1	0.5	-0.25	8.269577	0.70772	-1.45057	-1.04875	0.825317533683594	0.051468	-1.011343	2.399559
Trial2	2	1	blindfold	counterclockwise	practice	Guided	1	0.5	-0.25	8.289581	0.70772	-1.45057	-1.04875	0.825317533683594	0.052468	-0.994416	2.43805
Trial2	2	1	blindfold	counterclockwise	practice	Guided	1	0.5	-0.25	8.309586	0.70773	-1.45056	-1.04875	0.825320054007707	0.193596	-0.977489	2.551186
Trial2	2	1	blindfold	counterclockwise	practice	Guided	1	0.5	-0.25	8.329575	0.70773	-1.45055	-1.04874	0.825310478177133	0.241177	-0.926707	2.610824
Trial2	2	1	blindfold	counterclockwise	practice	Guided	1	0.5	-0.25	8.349579	0.7077399	-1.45054	-1.04874	0.82531298364117	0.22087	-0.897085	2.634117
Trial2	2	1	blindfold	counterclockwise	practice	Guided	1	0.5	-0.25	8.369583	0.70775	-1.45053	-1.04873	0.825305828090059	0.201405	-0.888621	2.652156
Trial2	2	1	blindfold	counterclockwise	practice	Guided	1	0.5	-0.25	8.389587	0.70775	-1.45053	-1.04871	0.825286445842794	0.254524	-0.892853	2.744088
Trial2	2	1	blindfold	counterclockwise	practice	Guided	1	0.5	-0.25	8.409576	0.70778	-1.45051	-1.04867	0.825255229480876	0.558372	-0.850535	2.790325
Trial2	2	1	blindfold	counterclockwise	practice	Guided	1	0.5	-0.25	8.429581	0.70787	-1.45048	-1.04861	0.825219865857471	0.722269	-0.715117	2.897342
Trial2	2	1	blindfold	counterclockwise	practice	Guided	1	0.5	-0.25	8.449585	0.70815	-1.45042	-1.04854	0.825222718592947	0.762162	-0.634713	2.988025
Trial2	2	1	blindfold	counterclockwise	practice	Guided	1	0.5	-0.25	8.469574	0.70867	-1.45036	-1.04851	0.825324982157192	0.721246	-0.65164	3.038818
Trial2	2	1	blindfold	counterclockwise	practice	Guided	1	0.5	-0.25	8.489578	0.70934	-1.45034	-1.04852	0.825504310438168	0.444031	-0.715117	2.973316
Trial2	2	1	blindfold	counterclockwise	practice	Guided	1	0.5	-0.25	8.509583	0.71027	-1.45037	-1.04852	0.825740657600545	0.237788	-0.761667	2.944121
Trial2	2	1	blindfold	counterclockwise	practice	Guided	1	0.5	-0.25	8.529587	0.71034	-1.45037	-1.04852	0.825758479316447	0.446043	-0.803985	3.007276
Trial2	2	1	blindfold	counterclockwise	practice	Guided	1	0.5	-0.25	8.549576	0.71039	-1.45038	-1.04851	0.825761520712031	0.746428	-0.880158	2.999493
Trial2	2	1	blindfold	counterclockwise	practice	Guided	1	0.5	-0.25	8.56958	0.71065	-1.45041	-1.04852	0.825837498942935	0.940473	-0.977489	2.981053
Trial2	2	1	blindfold	counterclockwise	practice	Guided	1	0.5	-0.25	8.589584	0.71126	-1.45045	-1.04853	0.826002968659369	0.845311	-0.892853	2.94627
Trial2	2	1	blindfold	counterclockwise	practice	Guided	1	0.5	-0.25	8.609573	0.71313	-1.45045	-1.04852	0.82647355468851	0.551082	-0.858999	2.929533
Trial2	2	1	blindfold	counterclockwise	practice	Guided	1	0.5	-0.25	8.629578	0.71414	-1.45043	-1.04852	0.826734588363253	0.519028	-0.846303	2.96871
Trial2	2	1	blindfold	counterclockwise	practice	Guided	1	0.5	-0.25	8.649582	0.71517	-1.45043	-1.04852	0.827001968095423	0.665798	-0.867462	2.937157
Trial2	2	1	blindfold	counterclockwise	practice	Guided	1	0.5	-0.25	8.669586	0.71626	-1.45043	-1.04853	0.827295912937539	0.809541	-0.897085	2.91267
Trial2	2	1	blindfold	counterclockwise	practice	Guided	1	0.5	-0.25	8.689575	0.71755	-1.45044	-1.04856	0.827663038009463	0.848841	-0.95633	2.930749
Trial2	2	1	blindfold	counterclockwise	practice	Guided	1	0.5	-0.25	8.709579	0.72088	-1.45051	-1.0486	0.828583056754966	0.727477	-1.108675	2.771908
Trial2	2	1	blindfold	counterclockwise	practice	Guided	1	0.5	-0.25	8.729584	0.72271	-1.45054	-1.04862	0.82909203643709	0.607942	-1.036734	2.729609
Trial2	2	1	blindfold	counterclockwise	practice	Guided	1	0.5	-0.25	8.749573	0.72461	-1.45053	-1.0486	0.829585173117981	0.557555	-0.952098	2.821775
Trial2	2	1	blindfold	counterclockwise	practice	Guided	1	0.5	-0.25	8.769577	0.7264299	-1.45049	-1.04857	0.830050860381099	0.592468	-0.888621	2.884509
Trial2	2	1	blindfold	counterclockwise	practice	Guided	1	0.5	-0.25	8.789581	0.72832	-1.45045	-1.04855	0.830549301127186	0.682363	-0.952098	2.898432
Trial2	2	1	blindfold	counterclockwise	practice	Guided	1	0.5	-0.25	8.809586	0.73224	-1.45047	-1.04856	0.831645079517521	0.676196	-0.930939	2.855661
Trial2	2	1	blindfold	counterclockwise	practice	Guided	1	0.5	-0.25	8.829575	0.73431	-1.45047	-1.04856	0.83222551115857	0.611285	-0.884389	2.870757
Trial2	2	1	blindfold	counterclockwise	practice	Guided	1	0.5	-0.25	8.849579	0.7363999	-1.45046	-1.04856	0.832816334207007	0.522857	-0.892853	2.895593
Trial2	2	1	blindfold	counterclockwise	practice	Guided	1	0.5	-0.25	8.869583	0.73849	-1.45044	-1.04856	0.833412013348097	0.451234	-0.892853	2.891587
Trial2	2	1	blindfold	counterclockwise	practice	Guided	1	0.5	-0.25	8.889587	0.74043	-1.45044	-1.04856	0.833969240737541	0.468543	-0.905548	2.893569
Trial2	2	1	blindfold	counterclockwise	practice	Guided	1	0.5	-0.25	8.909576	0.7440699	-1.45044	-1.04856	0.835025893882972	0.487418	-0.947866	2.837172
Trial2	2	1	blindfold	counterclockwise	practice	Guided	1	0.5	-0.25	8.929581	0.74572	-1.45047	-1.04857	0.835519130074777	0.44874	-0.998648	2.867004
Trial2	2	1	blindfold	counterclockwise	practice	Guided	1	0.5	-0.25	8.949585	0.74731	-1.4505	-1.04856	0.835978671023572	0.377725	-1.036734	2.915291
Trial2	2	1	blindfold	counterclockwise	practice	Guided	1	0.5	-0.25	8.969574	0.74868	-1.45051	-1.04854	0.836365868281869	0.33561	-1.019807	2.927846
Trial2	2	1	blindfold	counterclockwise	practice	Guided	1	0.5	-0.25	8.989578	0.74974	-1.4505	-1.04852	0.836662542927316	0.310354	-0.939403	2.950612
Trial2	2	1	blindfold	counterclockwise	practice	Guided	1	0.5	-0.25	9.009583	0.75104	-1.45048	-1.04851	0.837041947196224	0.346079	-0.973257	2.992491
Trial2	2	1	blindfold	counterclockwise	practice	Guided	1	0.5	-0.25	9.029587	0.75135	-1.45048	-1.0485	0.837125535827229	0.415379	-1.00288	3.050625
Trial2	2	1	blindfold	counterclockwise	practice	Guided	1	0.5	-0.25	9.049576	0.7515	-1.4505	-1.04849	0.837161042548626	0.537025	-1.108675	3.042457
Trial2	2	1	blindfold	counterclockwise	practice	Guided	1	0.5	-0.25	9.06958	0.75161	-1.45052	-1.04848	0.837184553763099	0.67813	-1.155225	3.060764
Trial2	2	1	blindfold	counterclockwise	practice	Guided	1	0.5	-0.25	9.089584	0.75175	-1.45054	-1.04843	0.837178875284181	0.75995	-1.036734	3.058603
Trial2	2	1	blindfold	counterclockwise	practice	Guided	1	0.5	-0.25	9.109573	0.75245	-1.45045	-1.04838	0.837342014412285	0.663458	-0.672799	3.237676
Trial2	2	1	blindfold	counterclockwise	practice	Guided	1	0.5	-0.25	9.129578	0.75299	-1.45038	-1.04833	0.837457253786685	0.59854	-0.681263	3.382882
Trial2	2	1	blindfold	counterclockwise	practice	Guided	1	0.5	-0.25	9.149582	0.75359	-1.45035	-1.0483	0.8376101816182	0.4544	-0.782826	3.430946
Trial2	2	1	blindfold	counterclockwise	practice	Guided	1	0.5	-0.25	9.169586	0.75411	-1.45039	-1.0483	0.837767757629536	0.409534	-0.90978	3.428139
Trial2	2	1	blindfold	counterclockwise	practice	Guided	1	0.5	-0.25	9.189575	0.75449	-1.45043	-1.04825	0.837835388021915	0.396881	-0.926707	3.462916
Trial2	2	1	blindfold	counterclockwise	practice	Guided	1	0.5	-0.25	9.209579	0.7548701	-1.45043	-1.04819	0.837893798995138	0.70935	-0.842071	3.686716
Trial2	2	1	blindfold	counterclockwise	practice	Guided	1	0.5	-0.25	9.229584	0.75511	-1.45043	-1.04813	0.837909707827054	0.814412	-0.884389	3.824407
Trial2	2	1	blindfold	counterclockwise	practice	Guided	1	0.5	-0.25	9.249573	0.75552	-1.45044	-1.04805	0.837958435240999	0.817634	-0.816681	3.934531
Trial2	2	1	blindfold	counterclockwise	practice	Guided	1	0.5	-0.25	9.269577	0.75613	-1.45043	-1.04798	0.838077901358586	0.747222	-0.778594	4.089897
Trial2	2	1	blindfold	counterclockwise	practice	Guided	1	0.5	-0.25	9.289581	0.75682	-1.4504	-1.04792	0.838231949932681	0.617486	-0.761667	4.161079
Trial2	2	1	blindfold	counterclockwise	practice	Guided	1	0.5	-0.25	9.309586	0.75824	-1.4504	-1.04793	0.838677636539694	0.967187	-0.86323	4.150877
Trial2	2	1	blindfold	counterclockwise	practice	Guided	1	0.5	-0.25	9.329575	0.7592	-1.45042	-1.04791	0.838954680732625	1.282079	-0.74474	4.169969
Trial2	2	1	blindfold	counterclockwise	practice	Guided	1	0.5	-0.25	9.349579	0.7607501	-1.45037	-1.04787	0.839396921592792	1.475657	-0.452738	4.264132
Trial2	2	1	blindfold	counterclockwise	practice	Guided	1	0.5	-0.25	9.369583	0.76303	-1.45027	-1.04777	0.840012968439325	1.400309	-0.262204	4.535412
Trial2	2	1	blindfold	counterclockwise	practice	Guided	1	0.5	-0.25	9.389587	0.76604	-1.45016	-1.0477	0.840893852769358	1.115559	-0.109802	4.587983
Trial2	2	1	blindfold	counterclockwise	practice	Guided	1	0.5	-0.25	9.409576	0.77323	-1.45009	-1.04768	0.843177338426342	0.277508	-0.300124	4.654989
Trial2	2	1	blindfold	counterclockwise	practice	Guided	1	0.5	-0.25	9.429581	0.7767	-1.45013	-1.04761	0.844241964052263	0.046009	-0.261961	4.766165
Trial2	2	1	blindfold	counterclockwise	practice	Guided	1	0.5	-0.25	9.449585	0.7793	-1.45014	-1.04746	0.844956150812336	0.252136	-0.367673	5.114462
Trial2	2	1	blindfold	counterclockwise	practice	Guided	1	0.5	-0.25	9.469574	0.78177	-1.45019	-1.04729	0.845615527363745	0.552411	-0.490268	5.487929
Trial2	2	1	blindfold	counterclockwise	practice	Guided	1	0.5	-0.25	9.489578	0.78399	-1.45022	-1.047	0.846084644195689	0.776796	-0.413985	5.755988
Trial2	2	1	blindfold	counterclockwise	practice	Guided	1	0.5	-0.25	9.509583	0.78844	-1.45012	-1.04692	0.847513454460926	0.489091	0.051625	6.185762
Trial2	2	1	blindfold	counterclockwise	practice	Guided	1	0.5	-0.25	9.529587	0.79041	-1.44997	-1.0469	0.848167213392959	0.170104	0.271631	6.175813
Trial2	2	1	blindfold	counterclockwise	practice	Guided	1	0.5	-0.25	9.549576	0.79188	-1.44988	-1.04684	0.84861534642302	0.084885	0.174228	6.284786
Trial2	2	1	blindfold	counterclockwise	practice	Guided	1	0.5	-0.25	9.56958	0.79277	-1.4499	-1.04672	0.848809220176487	0.190518	-0.037382	6.58867
Trial2	2	1	blindfold	counterclockwise	practice	Guided	1	0.5	-0.25	9.589584	0.79318	-1.44997	-1.04644	0.848687921390848	0.442624	-0.109296	6.919985
Trial2	2	1	blindfold	counterclockwise	practice	Guided	1	0.5	-0.25	9.609573	0.79352	-1.45006	-1.04638	0.848749166673635	0.712372	-0.367284	7.304691
Trial2	2	1	blindfold	counterclockwise	practice	Guided	1	0.5	-0.25	9.629578	0.79363	-1.45008	-1.0464	0.848805903095748	0.557199	-0.189467	7.167956
Trial2	2	1	blindfold	counterclockwise	practice	Guided	1	0.5	-0.25	9.649582	0.79365	-1.45008	-1.04643	0.848841017195509	0.290998	-0.024398	7.026642
Trial2	2	1	blindfold	counterclockwise	practice	Guided	1	0.5	-0.25	9.669586	0.79366	-1.45007	-1.04641	0.848825670253578	0.081146	-0.015925	7.160894
Trial2	2	1	blindfold	counterclockwise	practice	Guided	1	0.5	-0.25	9.689575	0.79366	-1.45007	-1.04623	0.848656782036228	0.109556	-0.041306	7.462497
Trial2	2	1	blindfold	counterclockwise	practice	Guided	1	0.5	-0.25	9.709579	0.79371	-1.45006	-1.04619	0.848636620467244	0.844375	-0.185132	7.699223
Trial2	2	1	blindfold	counterclockwise	practice	Guided	1	0.5	-0.25	9.729584	0.79381	-1.45007	-1.04618	0.848661826051788	1.12586	-0.146999	7.644601
Trial2	2	1	blindfold	counterclockwise	practice	Guided	1	0.5	-0.25	9.749573	0.79421	-1.45007	-1.04621	0.848828571337819	1.209032	-0.041172	7.577996
Trial2	2	1	blindfold	counterclockwise	practice	Guided	1	0.5	-0.25	9.769577	0.79491	-1.45003	-1.04624	0.849099619621634	1.005656	0.115393	7.508805
Trial2	2	1	blindfold	counterclockwise	practice	Guided	1	0.5	-0.25	9.789581	0.79576	-1.44996	-1.04612	0.849282714265067	0.677446	0.238065	7.540506
Trial2	2	1	blindfold	counterclockwise	practice	Guided	1	0.5	-0.25	9.809586	0.79678	-1.4499	-1.04588	0.849413599584298	0.39258	0.153294	8.358342
Trial2	2	1	blindfold	counterclockwise	practice	Guided	1	0.5	-0.25	9.829575	0.79682	-1.4499	-1.04556	0.849127682239932	0.547765	0.136328	9.056225
Trial2	2	1	blindfold	counterclockwise	practice	Guided	1	0.5	-0.25	9.849579	0.79685	-1.44989	-1.04535	0.848941393464845	0.77996	0.470558	9.411209
Trial2	2	1	blindfold	counterclockwise	practice	Guided	1	0.5	-0.25	9.869583	0.79689	-1.44988	-1.04525	0.848861678731685	0.739975	0.724446	9.59286
Trial2	2	1	blindfold	counterclockwise	practice	Guided	1	0.5	-0.25	9.889587	0.79693	-1.44985	-1.04526	0.848885027895397	0.668099	0.927572	9.574713
Trial2	2	1	blindfold	counterclockwise	practice	Guided	1	0.5	-0.25	9.909576	0.79697	-1.4498	-1.04527	0.848908420116144	0.404617	0.690592	9.325573
Trial2	2	1	blindfold	counterclockwise	practice	Guided	1	0.5	-0.25	9.929581	0.79699	-1.44979	-1.04525	0.848896664783007	0.339854	0.534003	9.539102
Trial2	2	1	blindfold	counterclockwise	practice	Guided	1	0.5	-0.25	9.949585	0.79701	-1.44978	-1.04519	0.84884747853602	0.491111	0.639794	9.746374
Trial2	2	1	blindfold	counterclockwise	practice	Guided	1	0.5	-0.25	9.969574	0.79704	-1.44977	-1.04516	0.848829939623857	0.749178	0.902165	9.815378
Trial2	2	1	blindfold	counterclockwise	practice	Guided	1	0.5	-0.25	9.989578	0.79708	-1.44974	-1.04511	0.84879705583385	0.969827	1.041815	9.778238
Trial2	2	1	blindfold	counterclockwise	practice	Guided	1	0.5	-0.25	10.00958	0.79717	-1.4497	-1.04504	0.848763014149425	0.859152	0.931788	10.05424
Trial2	2	1	blindfold	counterclockwise	practice	Guided	1	0.5	-0.25	10.02959	0.79721	-1.44968	-1.04486	0.84860838979769	0.803373	0.93602	10.50866
Trial2	2	1	blindfold	counterclockwise	practice	Guided	1	0.5	-0.25	10.04958	0.79726	-1.44966	-1.04467	0.848447948454476	0.967002	1.236477	10.9625
Trial2	2	1	blindfold	counterclockwise	practice	Guided	1	0.5	-0.25	10.06958	0.79736	-1.44961	-1.04457	0.848389301735495	1.529812	1.706207	11.0134
Trial2	2	1	blindfold	counterclockwise	practice	Guided	1	0.5	-0.25	10.08958	0.79775	-1.44943	-1.04449	0.84845117015766	2.006827	2.142083	11.02525
Trial2	2	1	blindfold	counterclockwise	practice	Guided	1	0.5	-0.25	10.10957	0.80029	-1.44897	-1.04451	0.849364623747015	2.403532	2.319818	10.99076
Trial2	2	1	blindfold	counterclockwise	practice	Guided	1	0.5	-0.25	10.12958	0.80243	-1.44889	-1.0446	0.850207659918169	1.930824	2.197096	10.76511
Trial2	2	1	blindfold	counterclockwise	practice	Guided	1	0.5	-0.25	10.14958	0.80486	-1.44891	-1.04472	0.851187048361547	1.444499	1.90087	10.48245
Trial2	2	1	blindfold	counterclockwise	practice	Guided	1	0.5	-0.25	10.16959	0.80703	-1.44901	-1.04478	0.852022694324123	1.109284	1.78238	10.41108
Trial2	2	1	blindfold	counterclockwise	practice	Guided	1	0.5	-0.25	10.18958	0.80882	-1.44907	-1.04479	0.852678713898347	1.161724	1.875479	10.4388
Trial2	2	1	blindfold	counterclockwise	practice	Guided	1	0.5	-0.25	10.20958	0.81174	-1.44902	-1.04483	0.853777796450002	2.079584	1.90087	10.30524
Trial2	2	1	blindfold	counterclockwise	practice	Guided	1	0.5	-0.25	10.22958	0.8135599	-1.44905	-1.04491	0.854518499781631	2.482645	1.676585	10.14873
Trial2	2	1	blindfold	counterclockwise	practice	Guided	1	0.5	-0.25	10.24957	0.81633	-1.44912	-1.04502	0.855640961009015	2.620811	1.659657	9.929296
Trial2	2	1	blindfold	counterclockwise	practice	Guided	1	0.5	-0.25	10.26958	0.82003	-1.44915	-1.04509	0.857080753757395	2.431932	1.773916	9.816257
Trial2	2	1	blindfold	counterclockwise	practice	Guided	1	0.5	-0.25	10.28958	0.82455	-1.44912	-1.04513	0.858815733147495	2.132436	1.934724	9.762754
Trial2	2	1	blindfold	counterclockwise	practice	Guided	1	0.5	-0.25	10.30959	0.83545	-1.44904	-1.04517	0.863030675498398	2.41323	1.78238	9.632696
Trial2	2	1	blindfold	counterclockwise	practice	Guided	1	0.5	-0.25	10.32957	0.8419001	-1.4491	-1.0452	0.865585737611894	2.748855	1.566558	9.543614
Trial2	2	1	blindfold	counterclockwise	practice	Guided	1	0.5	-0.25	10.34958	0.84944	-1.4492	-1.04518	0.868573263481415	2.863853	1.380359	9.62499
Trial2	2	1	blindfold	counterclockwise	practice	Guided	1	0.5	-0.25	10.36958	0.8585	-1.44931	-1.04505	0.872139206185459	2.839746	1.122219	9.910647
Trial2	2	1	blindfold	counterclockwise	practice	Guided	1	0.5	-0.25	10.38959	0.86852	-1.44943	-1.0448	0.876078829057369	2.653514	1.024887	10.29801
Trial2	2	1	blindfold	counterclockwise	practice	Guided	1	0.5	-0.25	10.40958	0.89188	-1.44943	-1.04473	0.886095842412969	2.311613	1.363431	10.5741
Trial2	2	1	blindfold	counterclockwise	practice	Guided	1	0.5	-0.25	10.42958	0.90446	-1.44933	-1.04471	0.891712823949241	2.393888	1.668121	10.56554
Trial2	2	1	blindfold	counterclockwise	practice	Guided	1	0.5	-0.25	10.44958	0.91802	-1.4492	-1.04466	0.897900440003334	2.479282	1.680816	10.65593
Trial2	2	1	blindfold	counterclockwise	practice	Guided	1	0.5	-0.25	10.46957	0.93136	-1.44917	-1.04457	0.904108893320609	2.44089	1.545399	10.90376
Trial2	2	1	blindfold	counterclockwise	practice	Guided	1	0.5	-0.25	10.48958	0.94617	-1.44922	-1.04441	0.911128382930768	2.369059	1.363431	11.10425
Trial2	2	1	blindfold	counterclockwise	practice	Guided	1	0.5	-0.25	10.50958	0.97687	-1.44929	-1.04442	0.92655714331486	2.02504	1.549631	11.15139
Trial2	2	1	blindfold	counterclockwise	practice	Guided	1	0.5	-0.25	10.52959	0.99286	-1.44923	-1.04443	0.934895712065633	1.950295	1.638498	11.10143
Trial2	2	1	blindfold	counterclockwise	practice	Guided	1	0.5	-0.25	10.54958	1.00845	-1.4492	-1.0444	0.943182250330409	1.881571	1.621571	11.19282
Trial2	2	1	blindfold	counterclockwise	practice	Guided	1	0.5	-0.25	10.56958	1.02451	-1.44918	-1.04429	0.95184408465814	1.546297	1.638498	11.42454
Trial2	2	1	blindfold	counterclockwise	practice	Guided	1	0.5	-0.25	10.58958	1.0398	-1.44919	-1.04402	0.960131045305092	1.024581	1.587717	11.74664
Trial2	2	1	blindfold	counterclockwise	practice	Guided	1	0.5	-0.25	10.60957	1.06739	-1.44913	-1.0439	0.975811766193422	-0.066658	1.803539	12.17591
Trial2	2	1	blindfold	counterclockwise	practice	Guided	1	0.5	-0.25	10.62958	1.07899	-1.44909	-1.04367	0.982416185391992	-0.284028	1.883943	12.67661
Trial2	2	1	blindfold	counterclockwise	practice	Guided	1	0.5	-0.25	10.64958	1.08821	-1.44907	-1.04328	0.987564760151296	-0.257919	1.845857	13.4817
Trial2	2	1	blindfold	counterclockwise	practice	Guided	1	0.5	-0.25	10.66959	1.09539	-1.44906	-1.04281	0.991482217100806	-0.294473	1.909334	14.58303
Trial2	2	1	blindfold	counterclockwise	practice	Guided	1	0.5	-0.25	10.68958	1.10043	-1.44904	-1.04248	0.994253859228821	-0.230557	2.06591	15.08751
Trial2	2	1	blindfold	counterclockwise	practice	Guided	1	0.5	-0.25	10.70958	1.10398	-1.4489	-1.04249	0.996409718433952	-0.706554	2.70068	14.77176
Trial2	2	1	blindfold	counterclockwise	practice	Guided	1	0.5	-0.25	10.72958	1.10394	-1.44888	-1.04246	0.996361546578034	-1.539925	2.759925	15.0027
Trial2	2	1	blindfold	counterclockwise	practice	Guided	1	0.5	-0.25	10.74957	1.10387	-1.44886	-1.04224	0.996144035961662	-2.332996	2.641435	15.79437
Trial2	2	1	blindfold	counterclockwise	practice	Guided	1	0.5	-0.25	10.76958	1.1035	-1.44881	-1.04188	0.995633573693508	-2.745825	2.819171	16.69162
Trial2	2	1	blindfold	counterclockwise	practice	Guided	1	0.5	-0.25	10.78958	1.10271	-1.44868	-1.04158	0.994916172538491	-2.409295	3.496259	17.1665
Trial2	2	1	blindfold	counterclockwise	practice	Guided	1	0.5	-0.25	10.80959	1.10184	-1.44836	-1.04157	0.994381411546752	-0.708905	4.355314	16.97709
Trial2	2	1	blindfold	counterclockwise	practice	Guided	1	0.5	-0.25	10.82957	1.10183	-1.44831	-1.04154	0.994351532159514	-0.673067	4.194506	17.31449
Trial2	2	1	blindfold	counterclockwise	practice	Guided	1	0.5	-0.25	10.84958	1.1018	-1.44828	-1.04146	0.994269675839408	-1.222092	3.885584	17.66223
Trial2	2	1	blindfold	counterclockwise	practice	Guided	1	0.5	-0.25	10.86958	1.10174	-1.44826	-1.04125	0.994066184001766	-2.142387	3.750167	18.33887
Trial2	2	1	blindfold	counterclockwise	practice	Guided	1	0.5	-0.25	10.88959	1.10157	-1.44824	-1.04083	0.993629000973807	-2.828522	4.042161	18.62387
Trial2	2	1	blindfold	counterclockwise	practice	Guided	1	0.5	-0.25	10.90958	1.10064	-1.44794	-1.04063	0.992906969374617	-2.401056	5.311701	19.22935
Trial2	2	1	blindfold	counterclockwise	practice	Guided	1	0.5	-0.25	10.92958	1.10042	-1.4478	-1.04037	0.992566819575715	-1.752022	5.535986	20.35507
Trial2	2	1	blindfold	counterclockwise	practice	Guided	1	0.5	-0.25	10.94958	1.10036	-1.44775	-1.04006	0.992283752147463	-1.07754	5.468277	21.17021
Trial2	2	1	blindfold	counterclockwise	practice	Guided	1	0.5	-0.25	10.96957	1.10032	-1.4477	-1.03993	0.992155967104104	-0.720139	5.45135	21.36201
Trial2	2	1	blindfold	counterclockwise	practice	Guided	1	0.5	-0.25	10.98958	1.1003	-1.44766	-1.03992	0.99213594896071	-0.752247	5.574072	20.97203
Trial2	2	1	blindfold	counterclockwise	practice	Guided	1	0.5	-0.25	11.00958	1.10025	-1.44757	-1.03996	0.992137547529576	-0.935131	5.772967	19.49874
Trial2	2	1	blindfold	counterclockwise	practice	Guided	1	0.5	-0.25	11.02959	1.10023	-1.44753	-1.04	0.99215722891667	-0.688042	5.684099	19.199
Trial2	2	1	blindfold	counterclockwise	practice	Guided	1	0.5	-0.25	11.04958	1.10021	-1.44749	-1.04002	0.992161132025882	-0.227322	5.574072	19.47916
Trial2	2	1	blindfold	counterclockwise	practice	Guided	1	0.5	-0.25	11.06958	1.10022	-1.44747	-1.04006	0.992199011507434	0.551347	5.548682	19.36685
Trial2	2	1	blindfold	counterclockwise	practice	Guided	1	0.5	-0.25	11.08958	1.10024	-1.44744	-1.04024	0.992354464786772	1.113198	5.688331	18.96991
Trial2	2	1	blindfold	counterclockwise	practice	Guided	1	0.5	-0.25	11.10957	1.10032	-1.44739	-1.04045	0.992570115785649	1.227116	5.785662	17.69119
Trial2	2	1	blindfold	counterclockwise	practice	Guided	1	0.5	-0.25	11.12958	1.10036	-1.44736	-1.04059	0.992705795510038	0.931532	5.80259	17.44954
Trial2	2	1	blindfold	counterclockwise	practice	Guided	1	0.5	-0.25	11.14958	1.10039	-1.44733	-1.04065	0.992771717269274	0.515495	5.832212	17.42169
Trial2	2	1	blindfold	counterclockwise	practice	Guided	1	0.5	-0.25	11.16959	1.1004	-1.44731	-1.04072	0.992833430836401	0.376092	5.798358	17.37141
Trial2	2	1	blindfold	counterclockwise	practice	Guided	1	0.5	-0.25	11.18958	1.10041	-1.44729	-1.04086	0.992950950753209	0.457882	5.840676	17.08573
Trial2	2	1	blindfold	counterclockwise	practice	Guided	1	0.5	-0.25	11.20958	1.10045	-1.44725	-1.04093	0.99303099946646	0.806582	6.077657	16.85571
Trial2	2	1	blindfold	counterclockwise	practice	Guided	1	0.5	-0.25	11.22958	1.10047	-1.44721	-1.041	0.993098771856047	0.118979	6.560082	16.82751
Trial2	2	1	blindfold	counterclockwise	practice	Guided	1	0.5	-0.25	11.24957	1.10045	-1.44716	-1.0411	0.993166400489852	-1.102928	6.699731	16.54555
Trial2	2	1	blindfold	counterclockwise	practice	Guided	1	0.5	-0.25	11.26958	1.1004	-1.44712	-1.04134	0.993327292720147	-2.248758	6.323101	15.97995
Trial2	2	1	blindfold	counterclockwise	practice	Guided	1	0.5	-0.25	11.28958	1.10024	-1.4471	-1.04212	0.993852157343921	-3.016372	5.684099	15.34266
Trial2	2	1	blindfold	counterclockwise	practice	Guided	1	0.5	-0.25	11.30959	1.09888	-1.44723	-1.04241	0.993262780393034	-2.666148	5.095879	14.62992
Trial2	2	1	blindfold	counterclockwise	practice	Guided	1	0.5	-0.25	11.32957	1.09812	-1.44735	-1.04255	0.992916388658408	-1.997357	4.808117	14.33518
Trial2	2	1	blindfold	counterclockwise	practice	Guided	1	0.5	-0.25	11.34958	1.09789	-1.44742	-1.0426	0.992817759152034	-1.451351	4.482268	14.04672
Trial2	2	1	blindfold	counterclockwise	practice	Guided	1	0.5	-0.25	11.36958	1.09785	-1.44746	-1.04264	0.992825616128992	-1.420356	4.114101	13.90701
Trial2	2	1	blindfold	counterclockwise	practice	Guided	1	0.5	-0.25	11.38959	1.09781	-1.44751	-1.04282	0.992945289314864	-2.03977	4.004075	13.89561
Trial2	2	1	blindfold	counterclockwise	practice	Guided	1	0.5	-0.25	11.40958	1.09719	-1.44767	-1.04297	0.992691921997362	-3.530731	4.177578	13.821
Trial2	2	1	blindfold	counterclockwise	practice	Guided	1	0.5	-0.25	11.42958	1.09581	-1.44779	-1.04312	0.991982358254361	-3.608204	4.219896	13.6435
Trial2	2	1	blindfold	counterclockwise	practice	Guided	1	0.5	-0.25	11.44958	1.09333	-1.44785	-1.0432	0.990558824493472	-3.43266	4.232592	13.52665
Trial2	2	1	blindfold	counterclockwise	practice	Guided	1	0.5	-0.25	11.46957	1.09006	-1.44789	-1.04317	0.988579490053699	-3.077718	3.940598	13.63307
Trial2	2	1	blindfold	counterclockwise	practice	Guided	1	0.5	-0.25	11.48958	1.08263	-1.44819	-1.04324	0.98421917353765	-2.706697	3.094238	13.50834
Trial2	2	1	blindfold	counterclockwise	practice	Guided	1	0.5	-0.25	11.50958	1.0771	-1.44844	-1.04328	0.980988014163723	-2.863413	2.798012	13.45516
Trial2	2	1	blindfold	counterclockwise	practice	Guided	1	0.5	-0.25	11.52959	1.0714	-1.44854	-1.04335	0.97770244429282	-2.957911	3.12386	13.25876
Trial2	2	1	blindfold	counterclockwise	practice	Guided	1	0.5	-0.25	11.54958	1.06556	-1.44849	-1.04341	0.974349845996794	-2.494391	3.12386	13.11896
Trial2	2	1	blindfold	counterclockwise	practice	Guided	1	0.5	-0.25	11.56958	1.05915	-1.44845	-1.04334	0.970585908169725	-1.656911	3.17041	13.35379
Trial2	2	1	blindfold	counterclockwise	practice	Guided	1	0.5	-0.25	11.58958	1.05365	-1.4484	-1.04301	0.967157278201693	-0.905021	3.517418	13.80981
Trial2	2	1	blindfold	counterclockwise	practice	Guided	1	0.5	-0.25	11.60957	1.04655	-1.44807	-1.04297	0.963077499655337	-0.31386	4.262214	14.15333
Trial2	2	1	blindfold	counterclockwise	practice	Guided	1	0.5	-0.25	11.62958	1.04591	-1.44798	-1.04299	0.962730917915994	-0.371572	4.245287	13.8622
Trial2	2	1	blindfold	counterclockwise	practice	Guided	1	0.5	-0.25	11.64958	1.0459	-1.44797	-1.043	0.962733487950916	-0.243046	4.042161	13.75387
Trial2	2	1	blindfold	counterclockwise	practice	Guided	1	0.5	-0.25	11.66959	1.0459	-1.44798	-1.04299	0.962725239818901	0.353852	3.741703	13.87741
Trial2	2	1	blindfold	counterclockwise	practice	Guided	1	0.5	-0.25	11.68958	1.04592	-1.448	-1.04296	0.962711852180528	1.0597	3.525881	14.23632
Trial2	2	1	blindfold	counterclockwise	practice	Guided	1	0.5	-0.25	11.70958	1.04601	-1.44805	-1.04296	0.962762892576555	1.916911	3.394695	14.20571
Trial2	2	1	blindfold	counterclockwise	practice	Guided	1	0.5	-0.25	11.72958	1.04606	-1.44807	-1.04297	0.962799535633962	1.671095	3.356609	13.98244
Trial2	2	1	blindfold	counterclockwise	practice	Guided	1	0.5	-0.25	11.74957	1.0461	-1.4481	-1.04296	0.962813938680248	1.242716	3.437013	14.08028
Trial2	2	1	blindfold	counterclockwise	practice	Guided	1	0.5	-0.25	11.76958	1.04613	-1.44811	-1.04295	0.962822761534434	0.984959	3.580895	14.27134
Trial2	2	1	blindfold	counterclockwise	practice	Guided	1	0.5	-0.25	11.78958	1.04616	-1.44812	-1.04293	0.962823308116881	1.071118	3.762862	14.33842
Trial2	2	1	blindfold	counterclockwise	practice	Guided	1	0.5	-0.25	11.80959	1.04624	-1.44811	-1.04293	0.962868751876503	2.053775	3.885584	14.17218
Trial2	2	1	blindfold	counterclockwise	practice	Guided	1	0.5	-0.25	11.82957	1.04631	-1.44811	-1.04294	0.962916629545834	2.38907	3.741703	14.11444
Trial2	2	1	blindfold	counterclockwise	practice	Guided	1	0.5	-0.25	11.84958	1.04641	-1.44811	-1.04295	0.962981622886506	2.48438	3.530113	14.07766
Trial2	2	1	blindfold	counterclockwise	practice	Guided	1	0.5	-0.25	11.86958	1.04659	-1.44814	-1.04298	0.963108506404551	2.366168	3.407391	13.93283
Trial2	2	1	blindfold	counterclockwise	practice	Guided	1	0.5	-0.25	11.88959	1.04679	-1.44817	-1.04309	0.963312531778501	2.279212	3.411623	13.72633
Trial2	2	1	blindfold	counterclockwise	practice	Guided	1	0.5	-0.25	11.90958	1.04726	-1.44821	-1.04312	0.963604137874737	2.637017	3.513186	13.61264
Trial2	2	1	blindfold	counterclockwise	practice	Guided	1	0.5	-0.25	11.92958	1.04782	-1.44821	-1.04312	0.963922247040526	2.905153	3.508954	13.70805
Trial2	2	1	blindfold	counterclockwise	practice	Guided	1	0.5	-0.25	11.94958	1.0489	-1.44824	-1.04312	0.96453646669235	3.18666	3.305828	13.79411
Trial2	2	1	blindfold	counterclockwise	practice	Guided	1	0.5	-0.25	11.96957	1.05087	-1.4483	-1.04317	0.96569990285183	3.342422	3.204264	13.6351
Trial2	2	1	blindfold	counterclockwise	practice	Guided	1	0.5	-0.25	11.98958	1.05394	-1.44836	-1.04337	0.967618429884942	3.644319	3.301596	13.35538
Trial2	2	1	blindfold	counterclockwise	practice	Guided	1	0.5	-0.25	12.00958	1.06363	-1.44831	-1.04339	0.973214523352483	3.703766	3.542808	13.26171
Trial2	2	1	blindfold	counterclockwise	practice	Guided	1	0.5	-0.25	12.02959	1.07031	-1.44824	-1.0434	0.97710650919605	3.663156	3.580895	13.21701
Trial2	2	1	blindfold	counterclockwise	practice	Guided	1	0.5	-0.25	12.04958	1.07813	-1.44825	-1.04341	0.981699461386983	3.749645	3.149251	13.11874
Trial2	2	1	blindfold	counterclockwise	practice	Guided	1	0.5	-0.25	12.06958	1.08747	-1.44838	-1.04344	0.987252720299778	3.699333	2.933429	13.18163
Trial2	2	1	blindfold	counterclockwise	practice	Guided	1	0.5	-0.25	12.08958	1.09786	-1.44849	-1.04364	0.993630228754488	3.548038	3.013833	12.96234
Trial2	2	1	blindfold	counterclockwise	practice	Guided	1	0.5	-0.25	12.10957	1.12261	-1.44846	-1.04375	1.00880232324013	2.873144	3.068847	12.47907
Trial2	2	1	blindfold	counterclockwise	practice	Guided	1	0.5	-0.25	12.12958	1.13523	-1.44846	-1.04388	1.01674112493081	2.543723	2.933429	12.15387
Trial2	2	1	blindfold	counterclockwise	practice	Guided	1	0.5	-0.25	12.14958	1.14891	-1.44854	-1.04399	1.02542888236731	2.29338	2.518713	12.01062
Trial2	2	1	blindfold	counterclockwise	practice	Guided	1	0.5	-0.25	12.16959	1.16231	-1.44872	-1.04408	1.03402979564394	1.928501	2.23095	11.82223
Trial2	2	1	blindfold	counterclockwise	practice	Guided	1	0.5	-0.25	12.18958	1.17562	-1.44886	-1.04429	1.04276507920183	1.445568	2.188632	11.62957
Trial2	2	1	blindfold	counterclockwise	practice	Guided	1	0.5	-0.25	12.20958	1.20106	-1.44891	-1.04436	1.05947765981889	1.013779	2.125155	11.20963
Trial2	2	1	blindfold	counterclockwise	practice	Guided	1	0.5	-0.25	12.22958	1.21243	-1.44894	-1.04436	1.06703532324602	0.899431	1.968579	11.30191
Trial2	2	1	blindfold	counterclockwise	practice	Guided	1	0.5	-0.25	12.24957	1.22294	-1.449	-1.04431	1.07404409649408	0.780934	1.85432	11.40799
Trial2	2	1	blindfold	counterclockwise	practice	Guided	1	0.5	-0.25	12.26958	1.2328	-1.44905	-1.04426	1.08066869919289	0.762149	1.867016	11.52046
Trial2	2	1	blindfold	counterclockwise	practice	Guided	1	0.5	-0.25	12.28958	1.24138	-1.44904	-1.0443	1.08653425895857	0.768109	2.040519	11.35849
Trial2	2	1	blindfold	counterclockwise	practice	Guided	1	0.5	-0.25	12.30959	1.25617	-1.44899	-1.04424	1.09663589907685	0.89063	2.006665	11.55664
Trial2	2	1	blindfold	counterclockwise	practice	Guided	1	0.5	-0.25	12.32957	1.26192	-1.449	-1.04417	1.10055807324851	0.945533	2.010897	11.67972
Trial2	2	1	blindfold	counterclockwise	practice	Guided	1	0.5	-0.25	12.34958	1.26712	-1.44899	-1.04405	1.10407802493762	1.188514	1.964347	11.88249
Trial2	2	1	blindfold	counterclockwise	practice	Guided	1	0.5	-0.25	12.36958	1.27183	-1.44901	-1.04391	1.10725552861303	1.277463	1.977042	12.18334
Trial2	2	1	blindfold	counterclockwise	practice	Guided	1	0.5	-0.25	12.38959	1.27589	-1.44901	-1.0436	1.10986764182306	1.253898	2.137851	12.52674
Trial2	2	1	blindfold	counterclockwise	practice	Guided	1	0.5	-0.25	12.40958	1.28219	-1.44881	-1.04336	1.11411005884697	0.830587	2.662594	13.30242
Trial2	2	1	blindfold	counterclockwise	practice	Guided	1	0.5	-0.25	12.42958	1.28388	-1.44873	-1.04293	1.11499140941735	0.78722	2.455236	14.44363
Trial2	2	1	blindfold	counterclockwise	practice	Guided	1	0.5	-0.25	12.44958	1.28441	-1.44876	-1.04238	1.11497321136659	0.520862	2.252109	15.94936
Trial2	2	1	blindfold	counterclockwise	practice	Guided	1	0.5	-0.25	12.46957	1.28443	-1.44876	-1.04195	1.11468168094436	0.183002	2.527176	16.96114
Trial2	2	1	blindfold	counterclockwise	practice	Guided	1	0.5	-0.25	12.48958	1.28444	-1.44875	-1.04178	1.1145679601103	-0.056564	3.132324	16.94512
Trial2	2	1	blindfold	counterclockwise	practice	Guided	1	0.5	-0.25	12.50958	1.2844	-1.44863	-1.0416	1.1144118991385	-1.048268	4.372241	17.55008
Trial2	2	1	blindfold	counterclockwise	practice	Guided	1	0.5	-0.25	12.52959	1.28434	-1.44853	-1.0413	1.11415665667259	-1.412135	4.638845	18.24999
Trial2	2	1	blindfold	counterclockwise	practice	Guided	1	0.5	-0.25	12.54958	1.28423	-1.4484	-1.04098	1.11385188163339	-1.504634	4.588063	18.89763
Trial2	2	1	blindfold	counterclockwise	practice	Guided	1	0.5	-0.25	12.56958	1.28415	-1.44832	-1.04067	1.11357538977182	-1.238549	4.829276	19.67184
Trial2	2	1	blindfold	counterclockwise	practice	Guided	1	0.5	-0.25	12.58958	1.2841	-1.44825	-1.04021	1.11321362196183	-0.723529	5.396337	20.19681
Trial2	2	1	blindfold	counterclockwise	practice	Guided	1	0.5	-0.25	12.60957	1.28407	-1.44792	-1.04015	1.11314998274896	-0.12396	6.771672	20.75426
Trial2	2	1	blindfold	counterclockwise	practice	Guided	1	0.5	-0.25	12.62958	1.28406	-1.44767	-1.04009	1.11310036686212	-0.198974	6.97903	20.81748
Trial2	2	1	blindfold	counterclockwise	practice	Guided	1	0.5	-0.25	12.64958	1.28405	-1.44753	-1.03997	1.11300810777077	-0.611887	6.902858	21.27164
Trial2	2	1	blindfold	counterclockwise	practice	Guided	1	0.5	-0.25	12.66959	1.28402	-1.44744	-1.03982	1.11288042484182	-0.821156	6.801294	21.75008
Trial2	2	1	blindfold	counterclockwise	practice	Guided	1	0.5	-0.25	12.68958	1.28399	-1.44736	-1.03971	1.11278125738527	-0.679968	6.742049	21.8441
Trial2	2	1	blindfold	counterclockwise	practice	Guided	1	0.5	-0.25	12.70958	1.28398	-1.44721	-1.03969	1.11276007439914	0.237383	6.991725	21.02929
Trial2	2	1	blindfold	counterclockwise	practice	Guided	1	0.5	-0.25	12.72958	1.28399	-1.44715	-1.03967	1.11275291690208	0.564436	6.983262	20.92237
Trial2	2	1	blindfold	counterclockwise	practice	Guided	1	0.5	-0.25	12.74957	1.28401	-1.44709	-1.03964	1.1127456250645	0.531387	6.877467	21.22799
Trial2	2	1	blindfold	counterclockwise	practice	Guided	1	0.5	-0.25	12.76958	1.28402	-1.44704	-1.0396	1.11272434168058	0.328075	6.822453	21.54957
Trial2	2	1	blindfold	counterclockwise	practice	Guided	1	0.5	-0.25	12.78958	1.28403	-1.447	-1.03957	1.11271008035589	0.292298	7.029812	21.54732
Trial2	2	1	blindfold	counterclockwise	practice	Guided	1	0.5	-0.25	12.80959	1.28406	-1.44687	-1.03958	1.11273835309787	1.129818	7.855013	20.77347
Trial2	2	1	blindfold	counterclockwise	practice	Guided	1	0.5	-0.25	12.82957	1.2841	-1.44679	-1.03961	1.11278780867509	1.513793	8.062371	20.40369
Trial2	2	1	blindfold	counterclockwise	practice	Guided	1	0.5	-0.25	12.84958	1.28414	-1.44671	-1.03966	1.11285155854092	1.2786	7.986198	19.90418
Trial2	2	1	blindfold	counterclockwise	practice	Guided	1	0.5	-0.25	12.86958	1.28417	-1.44666	-1.03972	1.11291527488915	0.546406	7.410674	19.42899
Trial2	2	1	blindfold	counterclockwise	practice	Guided	1	0.5	-0.25	12.88959	1.28417	-1.44664	-1.03985	1.11300748220927	-0.281781	6.733586	19.28268
Trial2	2	1	blindfold	counterclockwise	practice	Guided	1	0.5	-0.25	12.90958	1.28413	-1.44666	-1.03993	1.11303611393255	-0.809778	6.560082	18.7297
Trial2	2	1	blindfold	counterclockwise	practice	Guided	1	0.5	-0.25	12.92958	1.28411	-1.44666	-1.04002	1.1130857994032	-0.53853	6.987494	18.4077
Trial2	2	1	blindfold	counterclockwise	practice	Guided	1	0.5	-0.25	12.94958	1.28411	-1.44664	-1.0401	1.11314257385736	-0.209078	7.300647	18.2628
Trial2	2	1	blindfold	counterclockwise	practice	Guided	1	0.5	-0.25	12.96957	1.2841	-1.44661	-1.04015	1.11317105879595	-0.412184	7.266792	18.40937
Trial2	2	1	blindfold	counterclockwise	practice	Guided	1	0.5	-0.25	12.98958	1.28408	-1.44659	-1.04026	1.11323505661606	-1.300048	7.02558	18.7642
Trial2	2	1	blindfold	counterclockwise	practice	Guided	1	0.5	-0.25	13.00958	1.28392	-1.4466	-1.04042	1.11323596839627	-3.827887	6.585473	18.3684
Trial2	2	1	blindfold	counterclockwise	practice	Guided	1	0.5	-0.25	13.02959	1.2835	-1.44663	-1.04069	1.11313213323796	-4.229344	6.466982	17.91903
Trial2	2	1	blindfold	counterclockwise	practice	Guided	1	0.5	-0.25	13.04958	1.28249	-1.44669	-1.04076	1.1124711524036	-3.668432	6.331565	18.0275
Trial2	2	1	blindfold	counterclockwise	practice	Guided	1	0.5	-0.25	13.06958	1.28131	-1.44676	-1.04052	1.11147075497252	-2.78436	6.340028	19.29691
Trial2	2	1	blindfold	counterclockwise	practice	Guided	1	0.5	-0.25	13.08958	1.28072	-1.44676	-1.04022	1.11084265081047	-2.079416	6.771672	20.6621
Trial2	2	1	blindfold	counterclockwise	practice	Guided	1	0.5	-0.25	13.10957	1.28058	-1.44668	-1.04014	1.11068738903008	-2.310027	8.168166	21.0641
Trial2	2	1	blindfold	counterclockwise	practice	Guided	1	0.5	-0.25	13.12958	1.28049	-1.44658	-1.04006	1.11056723156674	-3.126846	8.616737	20.7364
Trial2	2	1	blindfold	counterclockwise	practice	Guided	1	0.5	-0.25	13.14958	1.28023	-1.4464	-1.04001	1.11034890232849	-4.185753	8.612505	20.32215
Trial2	2	1	blindfold	counterclockwise	practice	Guided	1	0.5	-0.25	13.16959	1.27951	-1.44619	-1.03999	1.10982881181662	-4.48063	8.15547	20.0638
Trial2	2	1	blindfold	counterclockwise	practice	Guided	1	0.5	-0.25	13.18958	1.27837	-1.4461	-1.03999	1.10902840843899	-4.09961	7.838085	20.07324
Trial2	2	1	blindfold	counterclockwise	practice	Guided	1	0.5	-0.25	13.20958	1.2768	-1.44612	-1.04001	1.10794136030857	-2.377973	7.478382	19.72783
Trial2	2	1	blindfold	counterclockwise	practice	Guided	1	0.5	-0.25	13.22958	1.27674	-1.44614	-1.04006	1.10793493928467	-2.045259	7.14407	19.1393
Trial2	2	1	blindfold	counterclockwise	practice	Guided	1	0.5	-0.25	13.24957	1.27669	-1.44618	-1.04016	1.10797116286306	-2.274703	6.678572	18.53432
Trial2	2	1	blindfold	counterclockwise	practice	Guided	1	0.5	-0.25	13.26958	1.27661	-1.44623	-1.04043	1.10810767694652	-2.841839	6.314637	17.65048
Trial2	2	1	blindfold	counterclockwise	practice	Guided	1	0.5	-0.25	13.28958	1.27637	-1.44637	-1.04161	1.10878169552424	-3.267379	5.789894	16.67558
Trial2	2	1	blindfold	counterclockwise	practice	Guided	1	0.5	-0.25	13.30959	1.27477	-1.44694	-1.04214	1.10804078302204	-2.732046	5.180515	14.98006
Trial2	2	1	blindfold	counterclockwise	practice	Guided	1	0.5	-0.25	13.32957	1.27382	-1.44718	-1.04254	1.10766278841192	-2.241878	5.02817	14.24617
Trial2	2	1	blindfold	counterclockwise	practice	Guided	1	0.5	-0.25	13.34958	1.27324	-1.44731	-1.04287	1.10749399967752	-1.809257	4.740408	13.26021
Trial2	2	1	blindfold	counterclockwise	practice	Guided	1	0.5	-0.25	13.36958	1.27301	-1.44743	-1.04314	1.1075266387343	-1.759674	3.860193	12.71138
Trial2	2	1	blindfold	counterclockwise	practice	Guided	1	0.5	-0.25	13.38959	1.27278	-1.44763	-1.04367	1.10774590924043	-2.123751	3.386232	12.40238
Trial2	2	1	blindfold	counterclockwise	practice	Guided	1	0.5	-0.25	13.40958	1.27143	-1.44814	-1.04385	1.10693368973333	-2.529067	3.225423	12.12903
Trial2	2	1	blindfold	counterclockwise	practice	Guided	1	0.5	-0.25	13.42958	1.27013	-1.44827	-1.04396	1.10610692724821	-2.480836	3.377768	12.05211
Trial2	2	1	blindfold	counterclockwise	practice	Guided	1	0.5	-0.25	13.44958	1.2684	-1.44829	-1.04407	1.10498220011337	-2.41286	3.352377	11.84251
Trial2	2	1	blindfold	counterclockwise	practice	Guided	1	0.5	-0.25	13.46957	1.26646	-1.44833	-1.04431	1.10380676126138	-2.526468	3.12386	11.3763
Trial2	2	1	blindfold	counterclockwise	practice	Guided	1	0.5	-0.25	13.48958	1.26379	-1.44843	-1.04502	1.10246630645698	-2.886619	2.755694	10.53693
Trial2	2	1	blindfold	counterclockwise	practice	Guided	1	0.5	-0.25	13.50958	1.25555	-1.44875	-1.0453	1.09697664693629	-3.76021	2.057447	9.30394
Trial2	2	1	blindfold	counterclockwise	practice	Guided	1	0.5	-0.25	13.52959	1.24849	-1.44896	-1.04542	1.09221348691387	-3.832332	1.558094	9.178034
Trial2	2	1	blindfold	counterclockwise	practice	Guided	1	0.5	-0.25	13.54958	1.23952	-1.44918	-1.0455	1.08614458629651	-3.446309	1.257636	9.005551
Trial2	2	1	blindfold	counterclockwise	practice	Guided	1	0.5	-0.25	13.56958	1.228	-1.44938	-1.04559	1.0784003858527	-2.828412	0.931788	8.834582
Trial2	2	1	blindfold	counterclockwise	practice	Guided	1	0.5	-0.25	13.58958	1.21575	-1.44949	-1.0458	1.07032500938528	-2.206536	1.177232	8.501295
Trial2	2	1	blindfold	counterclockwise	practice	Guided	1	0.5	-0.25	13.60957	1.1875	-1.44931	-1.04586	1.05168877658495	-2.513087	1.651194	8.264717
Trial2	2	1	blindfold	counterclockwise	practice	Guided	1	0.5	-0.25	13.62958	1.17323	-1.44921	-1.04586	1.04241629673707	-2.607865	1.503081	8.317849
Trial2	2	1	blindfold	counterclockwise	practice	Guided	1	0.5	-0.25	13.64958	1.15854	-1.44922	-1.04585	1.032982201779	-2.668309	1.321113	8.350185
Trial2	2	1	blindfold	counterclockwise	practice	Guided	1	0.5	-0.25	13.66959	1.14138	-1.44932	-1.04585	1.02212794072257	-2.34719	1.079901	8.307419
Trial2	2	1	blindfold	counterclockwise	practice	Guided	1	0.5	-0.25	13.68958	1.12388	-1.44944	-1.04598	1.01134089874566	-1.97404	0.855615	8.216162
Trial2	2	1	blindfold	counterclockwise	practice	Guided	1	0.5	-0.25	13.70958	1.0874	-1.44966	-1.04613	0.989374346215785	-0.980847	0.627098	7.737758
Trial2	2	1	blindfold	counterclockwise	practice	Guided	1	0.5	-0.25	13.72958	1.06964	-1.44971	-1.04624	0.979024033747715	-0.859235	0.402798	7.460082
Trial2	2	1	blindfold	counterclockwise	practice	Guided	1	0.5	-0.25	13.74957	1.05219	-1.44979	-1.04623	0.968966399584511	-0.886855	0.051486	7.557241
Trial2	2	1	blindfold	counterclockwise	practice	Guided	1	0.5	-0.25	13.76958	1.03452	-1.44996	-1.0461	0.958898731644533	-0.606227	-0.033136	7.82496
Trial2	2	1	blindfold	counterclockwise	practice	Guided	1	0.5	-0.25	13.78958	1.01782	-1.45007	-1.04593	0.949548399231326	-0.200357	0.047268	8.164392
Trial2	2	1	blindfold	counterclockwise	practice	Guided	1	0.5	-0.25	13.80959	0.98683	-1.44988	-1.04596	0.933035736887418	0.570788	0.427997	8.073068
Trial2	2	1	blindfold	counterclockwise	practice	Guided	1	0.5	-0.25	13.82957	0.97383	-1.44978	-1.04603	0.926379342495745	0.771554	0.580323	7.991746
Trial2	2	1	blindfold	counterclockwise	practice	Guided	1	0.5	-0.25	13.84958	0.96262	-1.44973	-1.04617	0.920816999067261	0.733883	0.436395	7.631347
Trial2	2	1	blindfold	counterclockwise	practice	Guided	1	0.5	-0.25	13.86958	0.95252	-1.44979	-1.04631	0.915906051550495	0.452315	0.152785	7.303175
Trial2	2	1	blindfold	counterclockwise	practice	Guided	1	0.5	-0.25	13.88959	0.9446	-1.44989	-1.04637	0.912071501815996	0.235208	0.093508	7.242815
Trial2	2	1	blindfold	counterclockwise	practice	Guided	1	0.5	-0.25	13.90958	0.93121	-1.44992	-1.04638	0.905628633067053	0.327622	0.233057	7.257004
Trial2	2	1	blindfold	counterclockwise	practice	Guided	1	0.5	-0.25	13.92958	0.92624	-1.44989	-1.04639	0.903281618789234	0.326569	0.190677	7.234795
Trial2	2	1	blindfold	counterclockwise	practice	Guided	1	0.5	-0.25	13.94958	0.92224	-1.44989	-1.0464	0.901409737819963	0.090102	0.26679	7.152349
Trial2	2	1	blindfold	counterclockwise	practice	Guided	1	0.5	-0.25	13.96957	0.91924	-1.44987	-1.04635	0.899964167039007	-0.267531	0.325949	7.367863
Trial2	2	1	blindfold	counterclockwise	practice	Guided	1	0.5	-0.25	13.98958	0.91688	-1.44985	-1.04609	0.898636880507882	-0.647373	0.258157	7.585199
Trial2	2	1	blindfold	counterclockwise	practice	Guided	1	0.5	-0.25	14.00958	0.91247	-1.44987	-1.04598	0.896501874060192	-0.880565	0.329958	8.03763
Trial2	2	1	blindfold	counterclockwise	practice	Guided	1	0.5	-0.25	14.02959	0.9103	-1.44983	-1.04592	0.895452272738959	-0.783486	0.596473	8.172909
Trial2	2	1	blindfold	counterclockwise	practice	Guided	1	0.5	-0.25	14.04958	0.90844	-1.44974	-1.04591	0.894592621229453	-0.775139	0.803831	8.228963
Trial2	2	1	blindfold	counterclockwise	practice	Guided	1	0.5	-0.25	14.06958	0.90684	-1.44964	-1.04594	0.893889986684393	-0.93761	0.799599	8.104195
Trial2	2	1	blindfold	counterclockwise	practice	Guided	1	0.5	-0.25	14.08958	0.90518	-1.44963	-1.04602	0.893206977029187	-1.090656	0.583778	7.989365
Trial2	2	1	blindfold	counterclockwise	practice	Guided	1	0.5	-0.25	14.10957	0.90166	-1.44973	-1.046	0.891597881251532	-1.363331	0.549792	8.01385
Trial2	2	1	blindfold	counterclockwise	practice	Guided	1	0.5	-0.25	14.12958	0.89946	-1.44972	-1.04599	0.890600005770897	-1.358896	0.68521	8.044245
Trial2	2	1	blindfold	counterclockwise	practice	Guided	1	0.5	-0.25	14.14958	0.89688	-1.44968	-1.04605	0.889499457898036	-1.343022	0.651356	7.898111
Trial2	2	1	blindfold	counterclockwise	practice	Guided	1	0.5	-0.25	14.16959	0.89406	-1.44968	-1.04617	0.888352384419413	-1.394357	0.486299	7.620795
Trial2	2	1	blindfold	counterclockwise	practice	Guided	1	0.5	-0.25	14.18958	0.89089	-1.44975	-1.04637	0.887130327327878	-1.401442	0.249216	7.387274
Trial2	2	1	blindfold	counterclockwise	practice	Guided	1	0.5	-0.25	14.20958	0.88299	-1.44999	-1.0464	0.883704828570564	-1.360343	-0.127432	7.220145
Trial2	2	1	blindfold	counterclockwise	practice	Guided	1	0.5	-0.25	14.22958	0.87841	-1.45008	-1.0464	0.881729548214102	-1.14852	-0.110474	7.22911
Trial2	2	1	blindfold	counterclockwise	practice	Guided	1	0.5	-0.25	14.24957	0.87343	-1.45007	-1.04644	0.879640072498811	-0.953742	-0.144297	7.109489
Trial2	2	1	blindfold	counterclockwise	practice	Guided	1	0.5	-0.25	14.26958	0.86864	-1.45007	-1.04649	0.87766263480615	-0.816395	-0.118862	7.016414
Trial2	2	1	blindfold	counterclockwise	practice	Guided	1	0.5	-0.25	14.28958	0.86358	-1.45008	-1.04658	0.875631246171809	-0.708358	-0.211915	6.906878
Trial2	2	1	blindfold	counterclockwise	practice	Guided	1	0.5	-0.25	14.30959	0.85394	-1.45011	-1.04656	0.871654428361733	-0.796418	-0.144085	6.896063
Trial2	2	1	blindfold	counterclockwise	practice	Guided	1	0.5	-0.25	14.32957	0.8493	-1.45008	-1.04652	0.869743991529501	-0.827849	-0.025571	6.972634
Trial2	2	1	blindfold	counterclockwise	practice	Guided	1	0.5	-0.25	14.34958	0.84464	-1.45002	-1.04651	0.867873776013391	-0.843405	0.0040496	6.991917
Trial2	2	1	blindfold	counterclockwise	practice	Guided	1	0.5	-0.25	14.36958	0.83964	-1.44999	-1.04653	0.865918793966722	-0.926592	-0.072113	6.9778
Trial2	2	1	blindfold	counterclockwise	practice	Guided	1	0.5	-0.25	14.38959	0.8350101	-1.45003	-1.04662	0.864196260816476	-0.845241	-0.165179	6.860608
Trial2	2	1	blindfold	counterclockwise	practice	Guided	1	0.5	-0.25	14.40958	0.82522	-1.45015	-1.04665	0.860476232439984	-0.697653	-0.37237	6.712997
Trial2	2	1	blindfold	counterclockwise	practice	Guided	1	0.5	-0.25	14.42958	0.82066	-1.45018	-1.04667	0.858781612312177	-0.727801	-0.35534	6.662927
Trial2	2	1	blindfold	counterclockwise	practice	Guided	1	0.5	-0.25	14.44958	0.81626	-1.45018	-1.04668	0.857157719102002	-0.711857	-0.380633	6.639374
Trial2	2	1	blindfold	counterclockwise	practice	Guided	1	0.5	-0.25	14.46957	0.81201	-1.45019	-1.04669	0.855608091865478	-0.725567	-0.410144	6.65709
Trial2	2	1	blindfold	counterclockwise	practice	Guided	1	0.5	-0.25	14.48958	0.80791	-1.45021	-1.04672	0.854149489116565	-0.628623	-0.43965	6.606562
Trial2	2	1	blindfold	counterclockwise	practice	Guided	1	0.5	-0.25	14.50958	0.80033	-1.4502	-1.04673	0.851455728657923	-0.327994	-0.388642	6.505241
Trial2	2	1	blindfold	counterclockwise	practice	Guided	1	0.5	-0.25	14.52959	0.79718	-1.45021	-1.04674	0.850359027714468	-0.224462	-0.468924	6.525202
Trial2	2	1	blindfold	counterclockwise	practice	Guided	1	0.5	-0.25	14.54958	0.79457	-1.45023	-1.04677	0.849478582647965	-0.363927	-0.451868	6.471288
Trial2	2	1	blindfold	counterclockwise	practice	Guided	1	0.5	-0.25	14.56958	0.79237	-1.45022	-1.0468	0.848746406288083	-0.480552	-0.371347	6.397084
Trial2	2	1	blindfold	counterclockwise	practice	Guided	1	0.5	-0.25	14.58958	0.79059	-1.4502	-1.04686	0.84819123338763	-0.620697	-0.350095	6.357811
Trial2	2	1	blindfold	counterclockwise	practice	Guided	1	0.5	-0.25	14.60957	0.78728	-1.45019	-1.04686	0.847062928335252	-0.521612	-0.442977	6.258936
Trial2	2	1	blindfold	counterclockwise	practice	Guided	1	0.5	-0.25	14.62958	0.78605	-1.4502	-1.04686	0.84664658625675	-0.325668	-0.485179	6.276492
Trial2	2	1	blindfold	counterclockwise	practice	Guided	1	0.5	-0.25	14.64958	0.78515	-1.45023	-1.04686	0.846342923875788	-0.222332	-0.510481	6.279481
Trial2	2	1	blindfold	counterclockwise	practice	Guided	1	0.5	-0.25	14.66959	0.78476	-1.45024	-1.04687	0.846221036563337	-0.239865	-0.565495	6.226438
Trial2	2	1	blindfold	counterclockwise	practice	Guided	1	0.5	-0.25	14.68958	0.78473	-1.45025	-1.0469	0.846239237330133	-0.364709	-0.607813	6.111502
Trial2	2	1	blindfold	counterclockwise	practice	Guided	1	0.5	-0.25	14.70958	0.7847201	-1.45026	-1.0469	0.846235888216067	0.020911	-0.573958	6.065594
Trial2	2	1	blindfold	counterclockwise	practice	Guided	1	0.5	-0.25	14.72958	0.7847201	-1.45026	-1.04691	0.84624531800779	0.439435	-0.480838	6.086735
Trial2	2	1	blindfold	counterclockwise	practice	Guided	1	0.5	-0.25	14.74957	0.78475	-1.45026	-1.04691	0.846255385605424	0.696919	-0.455383	6.132909
Trial2	2	1	blindfold	counterclockwise	practice	Guided	1	0.5	-0.25	14.76958	0.78485	-1.45026	-1.04692	0.846298361727101	1.090299	-0.654238	6.197515
Trial2	2	1	blindfold	counterclockwise	practice	Guided	1	0.5	-0.25	14.78958	0.78521	-1.4503	-1.04701	0.846504343776409	1.153986	-0.886987	6.102746
Trial2	2	1	blindfold	counterclockwise	practice	Guided	1	0.5	-0.25	14.80959	0.7866501	-1.45049	-1.04709	0.847066001738446	1.026152	-1.145127	5.793045
Trial2	2	1	blindfold	counterclockwise	practice	Guided	1	0.5	-0.25	14.82957	0.78762	-1.45055	-1.04711	0.847413564784656	1.100169	-1.157822	5.763529
Trial2	2	1	blindfold	counterclockwise	practice	Guided	1	0.5	-0.25	14.84958	0.78881	-1.45057	-1.04708	0.847789959091681	1.422396	-1.208604	5.875898
Trial2	2	1	blindfold	counterclockwise	practice	Guided	1	0.5	-0.25	14.86958	0.79043	-1.4506	-1.04705	0.848314971943558	1.81403	-1.331326	5.924476
Trial2	2	1	blindfold	counterclockwise	practice	Guided	1	0.5	-0.25	14.88959	0.79303	-1.45068	-1.04712	0.849274286948506	2.224604	-1.62332	5.878493
Trial2	2	1	blindfold	counterclockwise	practice	Guided	1	0.5	-0.25	14.90958	0.80077	-1.45075	-1.04715	0.852003950371774	1.859585	-1.331326	5.726115
Trial2	2	1	blindfold	counterclockwise	practice	Guided	1	0.5	-0.25	14.92958	0.80593	-1.45068	-1.04715	0.853839146117798	1.669292	-1.212836	5.710438
Trial2	2	1	blindfold	counterclockwise	practice	Guided	1	0.5	-0.25	14.94958	0.8117	-1.45062	-1.04713	0.855904843072756	1.67029	-1.1282	5.780063
Trial2	2	1	blindfold	counterclockwise	practice	Guided	1	0.5	-0.25	14.96957	0.81811	-1.45057	-1.04711	0.858241506752539	1.921899	-1.064723	5.746065
Trial2	2	1	blindfold	counterclockwise	practice	Guided	1	0.5	-0.25	14.98958	0.8256	-1.45055	-1.04712	0.86105495349942	2.190247	-1.094345	5.820251
Trial2	2	1	blindfold	counterclockwise	practice	Guided	1	0.5	-0.25	15.00958	0.8437001	-1.45056	-1.04717	0.868107022614257	2.183533	-1.259385	5.627609
Trial2	2	1	blindfold	counterclockwise	practice	Guided	1	0.5	-0.25	15.02959	0.85451	-1.45063	-1.04725	0.872516453075518	1.801563	-1.424426	5.492753
Trial2	2	1	blindfold	counterclockwise	practice	Guided	1	0.5	-0.25	15.04958	0.86525	-1.45069	-1.04733	0.877007822078281	1.369551	-1.513293	5.295414
Trial2	2	1	blindfold	counterclockwise	practice	Guided	1	0.5	-0.25	15.06958	0.8765301	-1.45074	-1.04739	0.881819520237855	1.257297	-1.530221	5.227294
Trial2	2	1	blindfold	counterclockwise	practice	Guided	1	0.5	-0.25	15.08958	0.88827	-1.45077	-1.04736	0.886868923872122	1.37174	-1.50483	5.255562
Trial2	2	1	blindfold	counterclockwise	practice	Guided	1	0.5	-0.25	15.10957	0.91179	-1.45067	-1.04734	0.897397429892515	1.435587	-1.043564	5.359549
Trial2	2	1	blindfold	counterclockwise	practice	Guided	1	0.5	-0.25	15.12958	0.92442	-1.45054	-1.04735	0.903271518606461	0.911593	-0.912378	5.343033
Trial2	2	1	blindfold	counterclockwise	practice	Guided	1	0.5	-0.25	15.14958	0.93704	-1.45046	-1.0474	0.909313308441497	0.409409	-0.929305	5.16329
Trial2	2	1	blindfold	counterclockwise	practice	Guided	1	0.5	-0.25	15.16959	0.94874	-1.45046	-1.04747	0.915055162963637	-0.265965	-0.967391	4.997211
Trial2	2	1	blindfold	counterclockwise	practice	Guided	1	0.5	-0.25	15.18958	0.95932	-1.45049	-1.04744	0.920263824687244	-0.684665	-1.140895	5.047575
Trial2	2	1	blindfold	counterclockwise	practice	Guided	1	0.5	-0.25	15.20958	0.97612	-1.4506	-1.0474	0.928728704251238	-0.424175	-1.162054	5.178273
Trial2	2	1	blindfold	counterclockwise	practice	Guided	1	0.5	-0.25	15.22958	0.98265	-1.4506	-1.04739	0.932084648459149	-0.387962	-1.162054	5.249957
Trial2	2	1	blindfold	counterclockwise	practice	Guided	1	0.5	-0.25	15.24957	0.98786	-1.45059	-1.04741	0.934810179097192	-0.619653	-1.24669	5.157059
Trial2	2	1	blindfold	counterclockwise	practice	Guided	1	0.5	-0.25	15.26958	0.99149	-1.45061	-1.04745	0.936743846301091	-0.943196	-1.29324	5.103748
Trial2	2	1	blindfold	counterclockwise	practice	Guided	1	0.5	-0.25	15.28958	0.99341	-1.45063	-1.0475	0.937795122772633	-1.237749	-1.187445	4.971707
Trial2	2	1	blindfold	counterclockwise	practice	Guided	1	0.5	-0.25	15.30959	0.9934	-1.45057	-1.0475	0.937789854282531	-0.80067	-0.937769	4.978988
Trial2	2	1	blindfold	counterclockwise	practice	Guided	1	0.5	-0.25	15.32957	0.99318	-1.45051	-1.0475	0.937674123814532	-0.390303	-0.738874	5.061237
Trial2	2	1	blindfold	counterclockwise	practice	Guided	1	0.5	-0.25	15.34958	0.99315	-1.45049	-1.04749	0.937649838488415	-0.016118	-0.743106	5.0696
Trial2	2	1	blindfold	counterclockwise	practice	Guided	1	0.5	-0.25	15.36958	0.99315	-1.45048	-1.0475	0.937658355254183	0.365472	-0.874292	5.010624
Trial2	2	1	blindfold	counterclockwise	practice	Guided	1	0.5	-0.25	15.38959	0.99317	-1.45048	-1.04762	0.937770989405159	0.801307	-1.162054	4.849531
Trial2	2	1	blindfold	counterclockwise	practice	Guided	1	0.5	-0.25	15.40958	0.99383	-1.45056	-1.04768	0.938169201025823	1.513166	-1.195908	4.578405
Trial2	2	1	blindfold	counterclockwise	practice	Guided	1	0.5	-0.25	15.42958	0.99505	-1.45058	-1.04769	0.93882048637616	1.786444	-1.183213	4.645036
Trial2	2	1	blindfold	counterclockwise	practice	Guided	1	0.5	-0.25	15.44958	0.9972	-1.4506	-1.04766	0.939930485113306	1.708458	-1.221299	4.694726
Trial2	2	1	blindfold	counterclockwise	practice	Guided	1	0.5	-0.25	15.46957	1.00008	-1.4506	-1.04766	0.941457094369287	1.795425	-1.255154	4.705564
Trial2	2	1	blindfold	counterclockwise	practice	Guided	1	0.5	-0.25	15.48958	1.00368	-1.45064	-1.04768	0.943391195601212	2.024213	-1.534452	4.609099
Trial2	2	1	blindfold	counterclockwise	practice	Guided	1	0.5	-0.25	15.50958	1.01453	-1.45076	-1.04766	0.949211529338946	2.31384	-1.255154	4.658929
Trial2	2	1	blindfold	counterclockwise	practice	Guided	1	0.5	-0.25	15.52959	1.02189	-1.45066	-1.04762	0.953187731162565	2.362149	-1.098577	4.80968
Trial2	2	1	blindfold	counterclockwise	practice	Guided	1	0.5	-0.25	15.54958	1.03035	-1.45056	-1.0476	0.957829264443717	2.238283	-0.963159	4.790916
Trial2	2	1	blindfold	counterclockwise	practice	Guided	1	0.5	-0.25	15.56958	1.04001	-1.45049	-1.04761	0.963219791354429	1.932008	-0.992782	4.78371
Trial2	2	1	blindfold	counterclockwise	practice	Guided	1	0.5	-0.25	15.58958	1.05062	-1.45049	-1.04765	0.969240852475104	1.794503	-1.0351	4.63549
Trial2	2	1	blindfold	counterclockwise	practice	Guided	1	0.5	-0.25	15.60957	1.0741	-1.45054	-1.04763	0.982753560834362	1.721802	-1.111272	4.781393
Trial2	2	1	blindfold	counterclockwise	practice	Guided	1	0.5	-0.25	15.62958	1.08725	-1.45055	-1.04763	0.99049295149633	1.909928	-1.24669	4.750767
Trial2	2	1	blindfold	counterclockwise	practice	Guided	1	0.5	-0.25	15.64958	1.10125	-1.45061	-1.04767	0.998888843613856	1.977237	-1.449816	4.711302
Trial2	2	1	blindfold	counterclockwise	practice	Guided	1	0.5	-0.25	15.66959	1.1152	-1.45069	-1.04773	1.00739475681008	1.889042	-1.352485	4.466082
Trial2	2	1	blindfold	counterclockwise	practice	Guided	1	0.5	-0.25	15.68958	1.13071	-1.45069	-1.04768	1.01690143386831	1.257411	-1.24669	4.573623
Trial2	2	1	blindfold	counterclockwise	practice	Guided	1	0.5	-0.25	15.70958	1.16176	-1.45052	-1.04764	1.03641486706677	-0.049359	-1.026636	4.771096
Trial2	2	1	blindfold	counterclockwise	practice	Guided	1	0.5	-0.25	15.72958	1.17528	-1.45052	-1.04767	1.04512223410626	-0.361668	-1.208604	4.669411
Trial2	2	1	blindfold	counterclockwise	practice	Guided	1	0.5	-0.25	15.74957	1.18803	-1.45059	-1.0477	1.0534279579914	-0.46318	-1.479439	4.614339
Trial2	2	1	blindfold	counterclockwise	practice	Guided	1	0.5	-0.25	15.76958	1.19973	-1.45071	-1.04772	1.06112161765966	-0.481005	-1.627552	4.596076
Trial2	2	1	blindfold	counterclockwise	practice	Guided	1	0.5	-0.25	15.78958	1.20964	-1.45079	-1.0478	1.06774243565089	-0.405265	-1.691029	4.476436
Trial2	2	1	blindfold	counterclockwise	practice	Guided	1	0.5	-0.25	15.80959	1.22522	-1.45085	-1.04783	1.07818211984772	-0.943517	-1.78836	4.371039
Trial2	2	1	blindfold	counterclockwise	practice	Guided	1	0.5	-0.25	15.82957	1.23045	-1.45089	-1.04787	1.08173641838398	-1.315773	-1.923778	4.20797
Trial2	2	1	blindfold	counterclockwise	practice	Guided	1	0.5	-0.25	15.84958	1.23366	-1.45097	-1.04792	1.08394339263944	-1.281855	-2.09305	4.158223
Trial2	2	1	blindfold	counterclockwise	practice	Guided	1	0.5	-0.25	15.86958	1.23468	-1.45101	-1.04793	1.08464136874549	-1.028474	-2.033805	4.011424
Trial2	2	1	blindfold	counterclockwise	practice	Guided	1	0.5	-0.25	15.88959	1.23466	-1.45101	-1.04792	1.08462051754217	-0.6347	-1.889924	4.070919
Trial2	2	1	blindfold	counterclockwise	practice	Guided	1	0.5	-0.25	15.90958	1.23464	-1.45099	-1.04792	1.08460695238675	-0.393589	-1.542916	4.292172
Trial2	2	1	blindfold	counterclockwise	practice	Guided	1	0.5	-0.25	15.92958	1.23464	-1.45099	-1.04792	1.08460695238675	-0.393589	-1.542916	4.292172
Trial2	2	1	blindfold	counterclockwise	practice	Guided	1	0.5	-0.25	15.94958	1.23463	-1.45096	-1.0479	1.08458543636272	-0.442459	-1.369412	4.415804
Trial2	2	1	blindfold	counterclockwise	practice	Guided	1	0.5	-0.25	15.96957	1.2346	-1.45089	-1.04789	1.08455780278693	-0.168123	-1.55138	4.344405
Trial2	2	1	blindfold	counterclockwise	practice	Guided	1	0.5	-0.25	15.98958	1.2346	-1.45089	-1.04788	1.08455043599462	0.227628	-1.644479	4.277188
Trial2	2	1	blindfold	counterclockwise	practice	Guided	1	0.5	-0.25	16.00958	1.23464	-1.45087	-1.04786	1.08456284030449	0.945789	-1.555611	4.415347
Trial2	2	1	blindfold	counterclockwise	practice	Guided	1	0.5	-0.25	16.02959	1.23473	-1.45085	-1.04783	1.08460170873359	0.930471	-1.496366	4.442781
Trial2	2	1	blindfold	counterclockwise	practice	Guided	1	0.5	-0.25	16.04958	1.23484	-1.45082	-1.04783	1.08467624830429	0.573928	-1.500598	4.388951
Trial2	2	1	blindfold	counterclockwise	practice	Guided	1	0.5	-0.25	16.06958	1.23485	-1.45081	-1.04783	1.08468295150855	0.220318	-1.606393	4.326838
Trial2	2	1	blindfold	counterclockwise	practice	Guided	1	0.5	-0.25	16.08958	1.23485	-1.45082	-1.04785	1.08469768241338	-0.15967	-1.712188	4.217985
Trial2	2	1	blindfold	counterclockwise	practice	Guided	1	0.5	-0.25	16.10957	1.23484	-1.45083	-1.04786	1.08469834486173	-0.202434	-1.923778	4.074062
Trial2	2	1	blindfold	counterclockwise	practice	Guided	1	0.5	-0.25	16.12958	1.23484	-1.45085	-1.04787	1.08470571046574	0.01729	-1.940705	4.005907
Trial2	2	1	blindfold	counterclockwise	practice	Guided	1	0.5	-0.25	16.14958	1.23484	-1.45086	-1.04789	1.08472035411399	0.057301	-1.983023	3.906312
Trial2	2	1	blindfold	counterclockwise	practice	Guided	1	0.5	-0.25	16.16959	1.23484	-1.45087	-1.04792	1.08474245143358	0.043224	-2.0465	3.7802
Trial2	2	1	blindfold	counterclockwise	practice	Guided	1	0.5	-0.25	16.18958	1.23484	-1.45088	-1.04799	1.08479401333064	-0.22218	-1.99995	3.618646
Trial2	2	1	blindfold	counterclockwise	practice	Guided	1	0.5	-0.25	16.20958	1.2348	-1.4509	-1.04802	1.08478889236156	-0.676605	-1.991487	3.564469
Trial2	2	1	blindfold	counterclockwise	practice	Guided	1	0.5	-0.25	16.22958	1.23477	-1.45091	-1.04805	1.08479064392566	-0.751864	-1.991487	3.5473
Trial2	2	1	blindfold	counterclockwise	practice	Guided	1	0.5	-0.25	16.24957	1.23475	-1.45092	-1.04806	1.08478443873469	-0.618982	-1.940705	3.542417
Trial2	2	1	blindfold	counterclockwise	practice	Guided	1	0.5	-0.25	16.26958	1.23473	-1.45092	-1.04808	1.08478560792375	-0.531969	-1.76297	3.572
Trial2	2	1	blindfold	counterclockwise	practice	Guided	1	0.5	-0.25	16.28958	1.23472	-1.45092	-1.04808	1.08477882570731	-0.60932	-1.644479	3.636194
Trial2	2	1	blindfold	counterclockwise	practice	Guided	1	0.5	-0.25	16.30959	1.2346	-1.45087	-1.04805	1.08467558952354	-1.111132	-1.530221	3.974786
Trial2	2	1	blindfold	counterclockwise	practice	Guided	1	0.5	-0.25	16.32957	1.23423	-1.45083	-1.04799	1.08438089595931	-1.303727	-1.640247	4.069013
Trial2	2	1	blindfold	counterclockwise	practice	Guided	1	0.5	-0.25	16.34958	1.23338	-1.45081	-1.04793	1.08376125334349	-1.249125	-1.602161	4.172416
Trial2	2	1	blindfold	counterclockwise	practice	Guided	1	0.5	-0.25	16.36958	1.23225	-1.45079	-1.04784	1.08293060281288	-1.128175	-1.496366	4.338277
[truncated: 11,361 more rows]
