# Supplementary material for: Assessing kinesthetic proprioceptive function of the upper limb: a novel dynamic movement reproduction task using a robotic arm
Source: PeerJ. 2021 May 3;9:e11301. doi: 10.7717/peerj.11301 (PMC8101453; doi:10.7717/peerj.11301)
Supplement: Supplemental Information 3 [file peerj-09-11301-s003.zip › DMR raw data_Study 2_part 2/HMData_PP063_2019-12-06-15-05-35.txt]

Trial1	3	1	blindfold	counterclockwise	practice	Guided	1	0.5	0	0	0.45943	-1.44974	-0.79994	0.80096811063153	1.075027	0.461118	0.102758
Trial1	3	1	blindfold	counterclockwise	practice	Guided	1	0.5	0	0.002487183	0.45944	-1.44976	-0.79994	0.800967601984643	1.002296	0.448299	0.12311
Trial1	3	1	blindfold	counterclockwise	practice	Guided	1	0.5	0	0.02249146	0.45944	-1.44976	-0.79993	0.800957660779708	1.002296	0.448299	0.12311
Trial1	3	1	blindfold	counterclockwise	practice	Guided	1	0.5	0	0.04248047	0.45982	-1.44976	-0.79992	0.800928448260208	0.988902	0.541222	0.18505
Trial1	3	1	blindfold	counterclockwise	practice	Guided	1	0.5	0	0.06248474	0.46096	-1.44973	-0.7999099	0.800862065860645	0.850382	0.570845	0.192974
Trial1	3	1	blindfold	counterclockwise	practice	Guided	1	0.5	0	0.08248901	0.46261	-1.4497	-0.79989	0.800763441897467	0.71402	0.67664	0.212839
Trial1	3	1	blindfold	counterclockwise	practice	Guided	1	0.5	0	0.1024933	0.4647	-1.44968	-0.79987	0.800648507963063	0.749918	0.642785	0.3127
Trial1	3	1	blindfold	counterclockwise	practice	Guided	1	0.5	0	0.1224823	0.46729	-1.44968	-0.7999	0.800568515279016	0.864244	0.608931	0.24929
Trial1	3	1	blindfold	counterclockwise	practice	Guided	1	0.5	0	0.1424866	0.47419	-1.44972	-0.79988	0.80029632955317	1.016385	0.426898	0.263832
Trial1	3	1	blindfold	counterclockwise	practice	Guided	1	0.5	0	0.1624908	0.47846	-1.44974	-0.79988	0.800170000580854	0.905003	0.64692	0.299769
Trial1	3	1	blindfold	counterclockwise	practice	Guided	1	0.5	0	0.1824799	0.48375	-1.4497	-0.79989	0.800055086364639	0.826099	0.655383	0.151662
Trial1	3	1	blindfold	counterclockwise	practice	Guided	1	0.5	0	0.2024841	0.48905	-1.44969	-0.79986	0.799934949265595	0.833233	0.519966	0.279206
Trial1	3	1	blindfold	counterclockwise	practice	Guided	1	0.5	0	0.2224884	0.49518	-1.44971	-0.79974	0.799754541233772	0.861487	0.629993	0.386522
Trial1	3	1	blindfold	counterclockwise	practice	Guided	1	0.5	0	0.2424927	0.50874	-1.44969	-0.79966	0.799707788234382	0.766889	0.596138	0.685349
Trial1	3	1	blindfold	counterclockwise	practice	Guided	1	0.5	0	0.2624817	0.51576	-1.44968	-0.79956	0.799715316863706	0.654626	0.629993	0.879465
Trial1	3	1	blindfold	counterclockwise	practice	Guided	1	0.5	0	0.282486	0.52347	-1.4497	-0.79949	0.799834395522203	0.709544	0.452245	1.057647
Trial1	3	1	blindfold	counterclockwise	practice	Guided	1	0.5	0	0.3024902	0.53122	-1.44973	-0.7995	0.800109316004403	0.904773	0.596118	0.967945
Trial1	3	1	blindfold	counterclockwise	practice	Guided	1	0.5	0	0.3224792	0.53965	-1.4497	-0.79958	0.800562465268734	1.066288	0.795013	0.830304
Trial1	3	1	blindfold	counterclockwise	practice	Guided	1	0.5	0	0.3424835	0.55815	-1.4496	-0.79957	0.801681760448424	1.283797	0.744231	0.876368
Trial1	3	1	blindfold	counterclockwise	practice	Guided	1	0.5	0	0.3624878	0.56831	-1.44963	-0.79953	0.802442844543023	1.210595	0.574959	0.990366
Trial1	3	1	blindfold	counterclockwise	practice	Guided	1	0.5	0	0.3824921	0.57913	-1.44969	-0.79953	0.803436259876624	1.150698	0.604582	1.007048
Trial1	3	1	blindfold	counterclockwise	practice	Guided	1	0.5	0	0.4024811	0.59098	-1.44968	-0.79951	0.80466987187581	1.35469	0.841563	0.943794
Trial1	3	1	blindfold	counterclockwise	practice	Guided	1	0.5	0	0.4224854	0.6032	-1.44959	-0.7992	0.805835517464688	1.428252	1.040457	1.17778
Trial1	3	1	blindfold	counterclockwise	practice	Guided	1	0.5	0	0.4424896	0.62985	-1.44944	-0.79895	0.809433174448399	1.4362	1.137789	2.187017
Trial1	3	1	blindfold	counterclockwise	practice	Guided	1	0.5	0	0.4624939	0.64412	-1.44942	-0.79879	0.811687130020882	1.316649	1.222425	2.461739
Trial1	3	1	blindfold	counterclockwise	practice	Guided	1	0.5	0	0.4824829	0.65975	-1.44939	-0.79874	0.814558598954437	1.437593	1.366306	2.497989
Trial1	3	1	blindfold	counterclockwise	practice	Guided	1	0.5	0	0.5024872	0.67452	-1.44932	-0.7987	0.817544424464288	1.487495	1.599055	2.574141
Trial1	3	1	blindfold	counterclockwise	practice	Guided	1	0.5	0	0.5224915	0.69027	-1.4492	-0.7985901	0.820943826233278	1.584933	1.759863	2.748504
Trial1	3	1	blindfold	counterclockwise	practice	Guided	1	0.5	0	0.5424805	0.72411	-1.44922	-0.79842	0.829276679355816	1.795674	1.362074	3.215095
Trial1	3	1	blindfold	counterclockwise	practice	Guided	1	0.5	0	0.5624847	0.7418	-1.44929	-0.79817	0.833991934470926	1.602665	1.603287	3.765708
Trial1	3	1	blindfold	counterclockwise	practice	Guided	1	0.5	0	0.582489	0.76048	-1.4492	-0.79795	0.839389125425538	1.384397	1.98838	4.1524
Trial1	3	1	blindfold	counterclockwise	practice	Guided	1	0.5	0	0.6024933	0.77821	-1.44904	-0.79774	0.844860881078904	1.394022	2.187275	4.577165
Trial1	3	1	blindfold	counterclockwise	practice	Guided	1	0.5	0	0.6224823	0.79768	-1.44891	-0.79766	0.851395829923851	1.677522	2.221129	4.640756
Trial1	3	1	blindfold	counterclockwise	practice	Guided	1	0.5	0	0.6424866	0.83503	-1.44896	-0.79763	0.865135105009911	1.617832	1.971453	4.709188
Trial1	3	1	blindfold	counterclockwise	practice	Guided	1	0.5	0	0.6624908	0.85413	-1.44902	-0.79758	0.872663704002485	1.358548	1.937599	4.818198
Trial1	3	1	blindfold	counterclockwise	practice	Guided	1	0.5	0	0.6824799	0.87378	-1.44901	-0.7975	0.880748414863809	0.979272	2.276143	5.016416
Trial1	3	1	blindfold	counterclockwise	practice	Guided	1	0.5	0	0.7024841	0.89192	-1.4489	-0.79743	0.888535807478611	0.864992	2.487733	5.171066
Trial1	3	1	blindfold	counterclockwise	practice	Guided	1	0.5	0	0.7224884	0.9105999	-1.44879	-0.79742	0.896923080605599	0.882063	2.381938	5.075823
Trial1	3	1	blindfold	counterclockwise	practice	Guided	1	0.5	0	0.7424927	0.9487801	-1.44896	-0.79736	0.914978970502881	1.142931	2.051857	5.328657
Trial1	3	1	blindfold	counterclockwise	practice	Guided	1	0.5	0	0.7624817	0.96394	-1.44898	-0.79724	0.922405547395109	0.960357	2.335388	5.586883
Trial1	3	1	blindfold	counterclockwise	practice	Guided	1	0.5	0	0.782486	0.98082	-1.44887	-0.79715	0.930932876368876	0.839582	2.657005	5.70469
Trial1	3	1	blindfold	counterclockwise	practice	Guided	1	0.5	0	0.8024902	0.9974999	-1.44872	-0.79708	0.939597138776519	0.623255	2.580832	5.838819
Trial1	3	1	blindfold	counterclockwise	practice	Guided	1	0.5	0	0.8224792	1.01285	-1.44873	-0.7971	0.947830993297245	0.686706	2.225361	5.809133
Trial1	3	1	blindfold	counterclockwise	practice	Guided	1	0.5	0	0.8424835	1.04177	-1.44897	-0.79711	0.963794066939158	1.11469	2.123798	5.736798
Trial1	3	1	blindfold	counterclockwise	practice	Guided	1	0.5	0	0.8624878	1.0557	-1.44895	-0.79705	0.971643587992034	1.075167	2.335388	5.89187
Trial1	3	1	blindfold	counterclockwise	practice	Guided	1	0.5	0	0.8824921	1.06965	-1.44888	-0.79695	0.97960722895293	0.803845	2.466574	6.083501
Trial1	3	1	blindfold	counterclockwise	practice	Guided	1	0.5	0	0.9024811	1.0826	-1.44881	-0.79686	0.987121362470683	0.800131	2.513124	6.264134
Trial1	3	1	blindfold	counterclockwise	practice	Guided	1	0.5	0	0.9224854	1.09527	-1.44878	-0.7967499	0.994563673015488	0.810933	2.309997	6.464788
Trial1	3	1	blindfold	counterclockwise	practice	Guided	1	0.5	0	0.9424896	1.11835	-1.44891	-0.79673	1.00853131949942	1.191571	2.208434	6.516529
Trial1	3	1	blindfold	counterclockwise	practice	Guided	1	0.5	0	0.9624939	1.12951	-1.44888	-0.79671	1.01539634812012	1.222237	2.555442	6.542294
Trial1	3	1	blindfold	counterclockwise	practice	Guided	1	0.5	0	0.9824829	1.14072	-1.44876	-0.79671	1.02238396794834	1.188301	2.589296	6.609165
Trial1	3	1	blindfold	counterclockwise	practice	Guided	1	0.5	0	1.002487	1.15125	-1.44871	-0.79673	1.0290312107842	1.191726	2.491965	6.552859
Trial1	3	1	blindfold	counterclockwise	practice	Guided	1	0.5	0	1.022491	1.16147	-1.44874	-0.79678	1.03556787778472	1.259189	2.398865	6.47397
Trial1	3	1	blindfold	counterclockwise	practice	Guided	1	0.5	0	1.04248	1.18155	-1.44883	-0.79678	1.04850788773182	1.193775	2.394633	6.484949
Trial1	3	1	blindfold	counterclockwise	practice	Guided	1	0.5	0	1.062485	1.19136	-1.44881	-0.79678	1.05491089573783	1.078352	2.449647	6.452401
Trial1	3	1	blindfold	counterclockwise	practice	Guided	1	0.5	0	1.082489	1.20025	-1.4488	-0.79674	1.06072839327561	1.05468	2.170348	6.584846
Trial1	3	1	blindfold	counterclockwise	practice	Guided	1	0.5	0	1.102493	1.20911	-1.44887	-0.79673	1.06659068380436	1.171935	2.144957	6.547244
Trial1	3	1	blindfold	counterclockwise	practice	Guided	1	0.5	0	1.122482	1.21802	-1.44891	-0.79669	1.07250529227311	1.304533	2.221129	6.569673
Trial1	3	1	blindfold	counterclockwise	practice	Guided	1	0.5	0	1.142487	1.23554	-1.44878	-0.7966601	1.08429073566387	1.342939	2.542746	6.693887
Trial1	3	1	blindfold	counterclockwise	practice	Guided	1	0.5	0	1.162491	1.24361	-1.44875	-0.79667	1.08978850637988	1.268209	2.280375	6.666106
Trial1	3	1	blindfold	counterclockwise	practice	Guided	1	0.5	0	1.18248	1.25201	-1.44883	-0.79674	1.09558826307813	1.2461	2.013771	6.505153
Trial1	3	1	blindfold	counterclockwise	practice	Guided	1	0.5	0	1.202484	1.26028	-1.44896	-0.79685	1.10136082265539	1.028978	2.030698	6.264528
Trial1	3	1	blindfold	counterclockwise	practice	Guided	1	0.5	0	1.222488	1.2681	-1.44899	-0.79702	1.10689586682215	0.95668	2.157652	6.057008
Trial1	3	1	blindfold	counterclockwise	practice	Guided	1	0.5	0	1.242493	1.28292	-1.44893	-0.79704	1.11724495213557	1.1632	2.178811	5.976411
Trial1	3	1	blindfold	counterclockwise	practice	Guided	1	0.5	0	1.262482	1.29011	-1.44891	-0.79706	1.12230951698304	1.313999	2.166116	5.866291
Trial1	3	1	blindfold	counterclockwise	practice	Guided	1	0.5	0	1.282486	1.29757	-1.44893	-0.7946401	1.12586443273394	1.31462	1.941831	5.856113
Trial1	3	1	blindfold	counterclockwise	practice	Guided	1	0.5	0	1.30249	1.3025	-1.44899	-0.78898	1.12538691880749	1.398364	1.844499	5.014732
Trial1	3	1	blindfold	counterclockwise	practice	Guided	1	0.5	0	1.322479	1.30213	-1.44904	-0.76995	1.11186139174572	2.458948	1.472101	3.267017
Trial1	3	1	blindfold	counterclockwise	practice	Guided	1	0.5	0	1.342484	1.30113	-1.44962	-0.75715	1.10230915863786	1.695625	1.061563	2.863402
Trial1	3	1	blindfold	counterclockwise	practice	Guided	1	0.5	0	1.362488	1.30081	-1.44961	-0.74244	1.09202278131195	0.769966	0.697628	2.63305
Trial1	3	1	blindfold	counterclockwise	practice	Guided	1	0.5	0	1.382492	1.30044	-1.44964	-0.72544	1.0802626301025	0.392779	0.761105	2.39836
Trial1	3	1	blindfold	counterclockwise	practice	Guided	1	0.5	0	1.402481	1.30021	-1.44962	-0.70662	1.06754289650314	0.591037	0.854205	2.398552
Trial1	3	1	blindfold	counterclockwise	practice	Guided	1	0.5	0	1.422485	1.30028	-1.44961	-0.66493	1.04047101092145	1.22732	0.536816	2.757645
Trial1	3	1	blindfold	counterclockwise	practice	Guided	1	0.5	0	1.44249	1.30082	-1.44974	-0.64165	1.02617123852026	1.697287	0.384336	2.423603
Trial1	3	1	blindfold	counterclockwise	practice	Guided	1	0.5	0	1.462494	1.30086	-1.44981	-0.61694	1.01093610360539	1.474538	0.134588	2.141717
Trial1	3	1	blindfold	counterclockwise	practice	Guided	1	0.5	0	1.482483	1.30072	-1.44991	-0.59017	0.994712556307324	0.883071	-0.174349	2.03522
Trial1	3	1	blindfold	counterclockwise	practice	Guided	1	0.5	0	1.502487	1.30049	-1.45005	-0.56314	0.978729230366188	0.638262	-0.064294	1.83829
Trial1	3	1	blindfold	counterclockwise	practice	Guided	1	0.5	0	1.522491	1.30032	-1.4501	-0.50534	0.946509717195687	0.683831	-0.318149	1.621821
Trial1	3	1	blindfold	counterclockwise	practice	Guided	1	0.5	0	1.54248	1.30038	-1.45023	-0.47551	0.930976848298814	1.06385	-0.495735	1.775916
Trial1	3	1	blindfold	counterclockwise	practice	Guided	1	0.5	0	1.562485	1.3005	-1.45021	-0.44392	0.915349816930455	1.173735	-0.427939	1.61051
Trial1	3	1	blindfold	counterclockwise	practice	Guided	1	0.5	0	1.582489	1.30057	-1.45023	-0.41252	0.900602623823544	1.147772	-0.702979	1.628142
Trial1	3	1	blindfold	counterclockwise	practice	Guided	1	0.5	0	1.602493	1.30054	-1.45025	-0.38034	0.886297210131319	0.692826	-0.275511	1.647598
Trial1	3	1	blindfold	counterclockwise	practice	Guided	1	0.5	0	1.622482	1.30041	-1.45017	-0.31238	0.859207480219239	0.452919	-0.334684	1.558283
Trial1	3	1	blindfold	counterclockwise	practice	Guided	1	0.5	0	1.642487	1.30023	-1.45034	-0.2775	0.846979543371087	0.6682	-0.939815	1.998674
Trial1	3	1	blindfold	counterclockwise	practice	Guided	1	0.5	0	1.662491	1.30029	-1.45043	-0.23975	0.835430389912215	0.920676	-0.876338	1.734736
Trial1	3	1	blindfold	counterclockwise	practice	Guided	1	0.5	0	1.68248	1.30041	-1.45052	-0.20471	0.826173347736518	0.824948	-1.3503	1.617719
Trial1	3	1	blindfold	counterclockwise	practice	Guided	1	0.5	0	1.702484	1.30046	-1.45063	-0.16797	0.817893698836356	0.826282	-0.905961	1.837415
Trial1	3	1	blindfold	counterclockwise	practice	Guided	1	0.5	0	1.722488	1.30039	-1.45048	-0.091199	0.805569002073134	0.365328	-0.817089	1.862672
Trial1	3	1	blindfold	counterclockwise	practice	Guided	1	0.5	0	1.742493	1.30007	-1.4505	-0.052342	0.801780372556905	0.09605	-0.63089	1.716987
Trial1	3	1	blindfold	counterclockwise	practice	Guided	1	0.5	0	1.762482	1.29995	-1.45046	-0.011658	0.800034947522905	0.137308	-1.227573	1.704957
Trial1	3	1	blindfold	counterclockwise	practice	Guided	1	0.5	0	1.782486	1.30002	-1.45062	0.028616	0.80053171939406	0.151595	-1.557654	1.902087
Trial1	3	1	blindfold	counterclockwise	practice	Guided	1	0.5	0	1.80249	1.30003	-1.45061	0.071253	0.803196725616463	-0.145189	-0.613948	2.332643
Trial1	3	1	blindfold	counterclockwise	practice	Guided	1	0.5	0	1.822479	1.29993	-1.45043	0.15724	0.815237742388977	-0.438896	-1.375664	2.389239
Trial1	3	1	blindfold	counterclockwise	practice	Guided	1	0.5	0	1.842484	1.29971	-1.45051	0.20132	0.824661069770658	-0.605098	-0.846689	1.833403
Trial1	3	1	blindfold	counterclockwise	practice	Guided	1	0.5	0	1.862488	1.29971	-1.45059	0.2458	0.836632405704036	-0.439162	-1.959653	1.584758
Trial1	3	1	blindfold	counterclockwise	practice	Guided	1	0.5	0	1.882492	1.29977	-1.45074	0.29221	0.851480323062737	-0.452139	-0.82553	1.973502
Trial1	3	1	blindfold	counterclockwise	practice	Guided	1	0.5	0	1.902481	1.29979	-1.45057	0.34084	0.869388277499485	-0.478173	-1.291028	2.092483
Trial1	3	1	blindfold	counterclockwise	practice	Guided	1	0.5	0	1.922485	1.29974	-1.45059	0.43247	0.909183311634546	-0.746519	-1.03712	1.612954
Trial1	3	1	blindfold	counterclockwise	practice	Guided	1	0.5	0	1.94249	1.29948	-1.45066	0.47952	0.932259525579779	-1.105832	-1.621109	1.696026
Trial1	3	1	blindfold	counterclockwise	practice	Guided	1	0.5	0	1.962494	1.29942	-1.45073	0.52829	0.958208064213648	-1.214969	-1.185233	1.599977
Trial1	3	1	blindfold	counterclockwise	practice	Guided	1	0.5	0	1.982483	1.2994	-1.45066	0.57604	0.985323612515533	-1.148051	-1.447605	1.765319
Trial1	3	1	blindfold	counterclockwise	practice	Guided	1	0.5	0	2.002487	1.2994	-1.45059	0.62697	1.0159389145173	-1.284365	-0.808603	1.476424
Trial1	3	1	blindfold	counterclockwise	practice	Guided	1	0.5	0	2.022491	1.29939	-1.45052	0.7213401	1.07673394051146	-1.232541	-1.240247	1.132694
Trial1	3	1	blindfold	counterclockwise	practice	Guided	1	0.5	0	2.04248	1.29931	-1.45077	0.77052	1.11022405552941	-1.480888	-1.574559	1.335824
Trial1	3	1	blindfold	counterclockwise	practice	Guided	1	0.5	0	2.062485	1.29925	-1.45087	0.8122801	1.13956108532803	-1.622341	-1.845394	1.337273
Trial1	3	1	blindfold	counterclockwise	practice	Guided	1	0.5	0	2.082489	1.29916	-1.45087	0.81516	1.14155267014361	-3.124849	-3.055689	6.573988
Trial1	3	1	blindfold	counterclockwise	practice	Guided	1	0.5	0	2.102493	1.29887	-1.45081	0.80975	1.13749211892513	-3.054501	3.40204	12.04687
Trial1	3	1	blindfold	counterclockwise	practice	Guided	1	0.5	0	2.122482	1.29753	-1.44864	0.80422	1.13261809295733	-2.272654	6.347373	14.41536
Trial1	3	1	blindfold	counterclockwise	practice	Guided	1	0.5	0	2.142487	1.29332	-1.44918	0.80243	1.12838405720044	-3.019138	-0.491228	4.499306
Trial1	3	1	blindfold	counterclockwise	practice	Guided	1	0.5	0	2.162491	1.28837	-1.45054	0.80205	1.12463837361106	-3.737307	-1.054074	4.530538
Trial1	3	1	blindfold	counterclockwise	practice	Guided	1	0.5	0	2.18248	1.28087	-1.4509	0.80208	1.11941515021825	-1.955695	-3.737036	4.64003
Trial1	3	1	blindfold	counterclockwise	practice	Guided	1	0.5	0	2.202484	1.27336	-1.45122	0.80192	1.11407423108335	-0.842794	-0.118842	3.434734
Trial1	3	1	blindfold	counterclockwise	practice	Guided	1	0.5	0	2.222488	1.26562	-1.45076	0.80177	1.10860685427137	-1.282533	-2.700224	3.945894
Trial1	3	1	blindfold	counterclockwise	practice	Guided	1	0.5	0	2.242493	1.24792	-1.45025	0.80197	1.09660397122174	-3.156782	-0.355824	4.26194
Trial1	3	1	blindfold	counterclockwise	practice	Guided	1	0.5	0	2.262482	1.2358	-1.44997	0.80203	1.08841800308531	-2.323772	-0.415051	4.054297
Trial1	3	1	blindfold	counterclockwise	practice	Guided	1	0.5	0	2.282486	1.22253	-1.45004	0.80205	1.07950627842838	-1.717844	0.113882	4.131889
Trial1	3	1	blindfold	counterclockwise	practice	Guided	1	0.5	0	2.30249	1.20828	-1.4501	0.80199	1.069976024357	-1.572411	-1.261431	4.067597
Trial1	3	1	blindfold	counterclockwise	practice	Guided	1	0.5	0	2.322479	1.19322	-1.45035	0.80183	1.05994591090829	-2.414399	-0.275395	3.531547
Trial1	3	1	blindfold	counterclockwise	practice	Guided	1	0.5	0	2.342484	1.15855	-1.45047	0.80173	1.03752551099107	-2.186518	-0.905885	3.381251
Trial1	3	1	blindfold	counterclockwise	practice	Guided	1	0.5	0	2.362488	1.13962	-1.45049	0.8016599	1.02555959871463	-1.785215	-0.977826	3.336977
Trial1	3	1	blindfold	counterclockwise	practice	Guided	1	0.5	0	2.382492	1.11989	-1.45054	0.80162	1.01334012824994	-1.772705	-1.037071	3.214627
Trial1	3	1	blindfold	counterclockwise	practice	Guided	1	0.5	0	2.402481	1.09882	-1.45049	0.80164	1.0006058671802	-1.955309	-0.639282	3.261814
Trial1	3	1	blindfold	counterclockwise	practice	Guided	1	0.5	0	2.422485	1.07747	-1.45039	0.80185	0.988147322517591	-1.888184	-0.84664	3.512344
Trial1	3	1	blindfold	counterclockwise	practice	Guided	1	0.5	0	2.44249	1.03085	-1.45036	0.80197	0.961747129450028	-2.047543	-0.914349	3.951286
Trial1	3	1	blindfold	counterclockwise	practice	Guided	1	0.5	0	2.462494	1.00769	-1.45043	0.8021	0.949269984072944	-2.031545	-0.829713	4.184353
Trial1	3	1	blindfold	counterclockwise	practice	Guided	1	0.5	0	2.482483	0.983	-1.45044	0.80224	0.936417683983761	-1.950092	-0.80009	4.564702
Trial1	3	1	blindfold	counterclockwise	practice	Guided	1	0.5	0	2.502487	0.95761	-1.45043	0.80223	0.923569107298049	-1.600939	-0.833944	4.469249
Trial1	3	1	blindfold	counterclockwise	practice	Guided	1	0.5	0	2.522491	0.931	-1.45041	0.8019	0.910387089028829	-1.520895	-0.795858	4.067352
Trial1	3	1	blindfold	counterclockwise	practice	Guided	1	0.5	0	2.54248	0.87627	-1.45047	0.8018399	0.885734955696836	-2.323399	-0.998985	3.625114
Trial1	3	1	blindfold	counterclockwise	practice	Guided	1	0.5	0	2.562485	0.84921	-1.45052	0.80195	0.874683659039933	-2.258257	-1.109011	3.934085
Trial1	3	1	blindfold	counterclockwise	practice	Guided	1	0.5	0	2.582489	0.81952	-1.45057	0.80217	0.86346378201508	-1.964446	-1.134402	4.418657
Trial1	3	1	blindfold	counterclockwise	practice	Guided	1	0.5	0	2.602493	0.79005	-1.45055	0.8023601	0.853176817642702	-1.830065	-0.914349	4.718209
Trial1	3	1	blindfold	counterclockwise	practice	Guided	1	0.5	0	2.622482	0.75914	-1.4505	0.80242	0.843226799772648	-1.979744	-0.84664	4.869272
Trial1	3	1	blindfold	counterclockwise	practice	Guided	1	0.5	0	2.642487	0.69713	-1.45036	0.80237	0.826231117109266	-1.997069	-0.876262	4.7033
Trial1	3	1	blindfold	counterclockwise	practice	Guided	1	0.5	0	2.662491	0.66414	-1.45041	0.80231	0.818928171819496	-1.729841	-0.990521	4.610562
Trial1	3	1	blindfold	counterclockwise	practice	Guided	1	0.5	0	2.68248	0.63171	-1.45049	0.80229	0.813029339313835	-1.909042	-1.231734	4.625295
Trial1	3	1	blindfold	counterclockwise	practice	Guided	1	0.5	0	2.702484	0.5988	-1.45059	0.80224	0.80830098409088	-2.185243	-1.206343	4.454294
Trial1	3	1	blindfold	counterclockwise	practice	Guided	1	0.5	0	2.722488	0.56417	-1.4506	0.80216	0.804722560133131	-2.250701	-1.045534	4.34389
Trial1	3	1	blindfold	counterclockwise	practice	Guided	1	0.5	0	2.742493	0.49483	-1.4505	0.80214	0.802156658224252	-1.808311	-0.973594	4.356415
Trial1	3	1	blindfold	counterclockwise	practice	Guided	1	0.5	0	2.762482	0.45841	-1.45051	0.80213	0.803207527819639	-1.685505	-1.172488	4.244925
Trial1	3	1	blindfold	counterclockwise	practice	Guided	1	0.5	0	2.782486	0.42276	-1.45056	0.80217	0.805880075006368	-1.804773	-1.117475	4.362686
Trial1	3	1	blindfold	counterclockwise	practice	Guided	1	0.5	0	2.80249	0.38672	-1.45057	0.80228	0.810237971539291	-1.931715	-1.159793	4.594838
Trial1	3	1	blindfold	counterclockwise	practice	Guided	1	0.5	0	2.822479	0.35028	-1.45057	0.80243	0.816278105571727	-1.905419	-1.134402	4.826692
Trial1	3	1	blindfold	counterclockwise	practice	Guided	1	0.5	0	2.842484	0.28104	-1.45063	0.8024	0.831738675698852	-1.248257	-1.320601	4.765756
Trial1	3	1	blindfold	counterclockwise	practice	Guided	1	0.5	0	2.862488	0.2377	-1.45062	0.80231	0.844098748697819	-1.26062	-0.982057	4.546538
Trial1	3	1	blindfold	counterclockwise	practice	Guided	1	0.5	0	2.882492	0.20234	-1.45053	0.80221	0.855653149853105	-1.264819	-0.927044	4.426585
Trial1	3	1	blindfold	counterclockwise	practice	Guided	1	0.5	0	2.902481	0.16374	-1.45049	0.80208	0.86971442117736	-1.30989	-1.007448	4.051694
Trial1	3	1	blindfold	counterclockwise	practice	Guided	1	0.5	0	2.922485	0.12737	-1.45051	0.80202	0.884358028833744	-1.197153	-1.333297	3.894826
Trial1	3	1	blindfold	counterclockwise	practice	Guided	1	0.5	0	2.94249	0.055016	-1.45081	0.8021	0.917265051579678	-1.479027	-1.680304	4.214427
Trial1	3	1	blindfold	counterclockwise	practice	Guided	1	0.5	0	2.962494	0.019081	-1.45087	0.8021801	0.93529456314204	-1.294708	-1.52796	4.422525
Trial1	3	1	blindfold	counterclockwise	practice	Guided	1	0.5	0	2.982483	-0.017742	-1.4508	0.80217	0.954742611230739	-1.428447	-1.464483	4.364908
Trial1	3	1	blindfold	counterclockwise	practice	Guided	1	0.5	0	3.002487	-0.053378	-1.45072	0.80208	0.974453485145747	-1.298493	-1.371383	4.130005
Trial1	3	1	blindfold	counterclockwise	practice	Guided	1	0.5	0	3.022491	-0.089874	-1.45069	0.80201	0.995575901084373	-0.920548	-1.447555	4.040276
Trial1	3	1	blindfold	counterclockwise	practice	Guided	1	0.5	0	3.04248	-0.16036	-1.45079	0.80199	1.0388760044101	-1.053251	-1.570278	4.032955
Trial1	3	1	blindfold	counterclockwise	practice	Guided	1	0.5	0	3.062485	-0.19444	-1.45081	0.80191	1.06080471355348	-1.339528	-1.748013	3.757499
Trial1	3	1	blindfold	counterclockwise	practice	Guided	1	0.5	0	3.082489	-0.22842	-1.45088	0.80183	1.08329452122574	-1.232069	-1.815722	3.619677
Trial1	3	1	blindfold	counterclockwise	practice	Guided	1	0.5	0	3.102493	-0.26218	-1.45091	0.80174	1.10621217039691	-1.200158	-1.81149	3.446241
Trial1	3	1	blindfold	counterclockwise	practice	Guided	1	0.5	0	3.122482	-0.29666	-1.45092	0.80169	1.13020971201677	-1.025605	-1.798795	3.220684
Trial1	3	1	blindfold	counterclockwise	practice	Guided	1	0.5	0	3.142487	-0.30729	-1.45092	0.80177	1.13778394598491	-10.03845	-1.5999	3.52613
Trial1	3	1	blindfold	counterclockwise	practice	Guided	1	0.5	0	3.162491	-0.30507	-1.45084	0.8022701	1.13656278593785	-6.428012	-0.317657	5.331006
Trial1	3	1	blindfold	counterclockwise	practice	Guided	1	0.5	0	3.18248	-0.30338	-1.45045	0.80278	1.13572673849635	-1.027058	0.355138	6.143228
Trial1	3	1	blindfold	counterclockwise	practice	Guided	1	0.5	0	3.202484	-0.30107	-1.45007	0.80261	1.13397351494599	0.80582	-1.447614	5.086064
Trial1	3	1	blindfold	counterclockwise	practice	Guided	1	0.5	0	3.222488	-0.29908	-1.45044	0.80143	1.13173267404441	-2.113946	-2.133166	3.487999
Trial1	3	1	blindfold	counterclockwise	practice	Guided	1	0.5	0	3.242493	-0.30182	-1.45137	0.8013	1.13357712424126	-5.208375	-2.789095	1.915078
Trial1	3	1	blindfold	counterclockwise	practice	Guided	1	0.5	0	3.262482	-0.30226	-1.45137	0.8013	1.1338883747444	-3.68205	-2.268583	2.327003
Trial1	3	1	blindfold	counterclockwise	practice	Guided	1	0.5	0	3.282486	-0.30216	-1.45135	0.8013	1.13381763329676	-2.85836	-2.073921	2.539795
Trial1	3	1	blindfold	counterclockwise	practice	Guided	1	0.5	0	3.30249	-0.30199	-1.45127	0.80129	1.13369025267297	-3.296899	-1.726913	2.510685
Trial1	3	1	blindfold	counterclockwise	practice	Guided	1	0.5	0	3.322479	-0.30197	-1.45121	0.80123	1.13363372537262	-3.691993	-2.040066	2.462212
Trial1	3	1	blindfold	counterclockwise	practice	Guided	1	0.5	0	3.342484	-0.30185	-1.45115	0.80102	1.13340036840281	-2.328379	-1.841172	1.385572
Trial1	3	1	blindfold	counterclockwise	practice	Guided	1	0.5	0	3.362488	-0.30156	-1.45107	0.80089	1.13310336984762	-2.355138	-1.980821	1.07997
Trial1	3	1	blindfold	counterclockwise	practice	Guided	1	0.5	0	3.382492	-0.30147	-1.45104	0.80088	1.13303258307378	-3.245401	-1.845403	1.178112
Trial1	3	1	blindfold	counterclockwise	practice	Guided	1	0.5	0	3.402481	-0.3015	-1.45103	0.80088	1.13305381202323	-3.919112	-1.69729	1.575171
Trial1	3	1	blindfold	counterclockwise	practice	Guided	1	0.5	0	3.422485	-0.30162	-1.45099	0.80091	1.13315994310796	-4.091846	-1.252951	1.951088
Trial1	3	1	blindfold	counterclockwise	practice	Guided	1	0.5	0	3.44249	-0.30171	-1.45089	0.8009	1.13321653771237	-3.48316	-1.515323	1.764114
Trial1	3	1	blindfold	counterclockwise	practice	Guided	1	0.5	0	3.462494	-0.30171	-1.45089	0.80089	1.13320950276902	-3.632033	-1.794622	1.427807
Trial1	3	1	blindfold	counterclockwise	practice	Guided	1	0.5	0	3.482483	-0.30172	-1.4509	0.80087	1.13320241208257	-3.717735	-1.972357	1.104647
Trial1	3	1	blindfold	counterclockwise	practice	Guided	1	0.5	0	3.502487	-0.30172	-1.4509	0.80086	1.13319533519066	-3.656231	-1.942735	1.012712
Trial1	3	1	blindfold	counterclockwise	practice	Guided	1	0.5	0	3.522491	-0.30173	-1.4509	0.80082	1.13317415485716	-3.490393	-1.862331	1.028287
Trial1	3	1	blindfold	counterclockwise	practice	Guided	1	0.5	0	3.54248	-0.30172	-1.4509	0.8008	1.13315295901457	-3.412298	-1.705754	0.838621
Trial1	3	1	blindfold	counterclockwise	practice	Guided	1	0.5	0	3.562485	-0.30173	-1.4509	0.80078	1.13314589073888	-3.57296	-1.739608	0.836401
Trial1	3	1	blindfold	counterclockwise	practice	Guided	1	0.5	0	3.582489	-0.30173	-1.4509	0.80076	1.1331317800054	-3.697148	-1.629582	0.92254
Trial1	3	1	blindfold	counterclockwise	practice	Guided	1	0.5	0	3.602493	-0.30174	-1.45089	0.80075	1.13313176757921	-3.896857	-1.401064	1.014117
Trial1	3	1	blindfold	counterclockwise	practice	Guided	1	0.5	0	3.622482	-0.30176	-1.45087	0.80073	1.13313178543013	-3.888504	-1.252951	1.080945
Trial1	3	1	blindfold	counterclockwise	practice	Guided	1	0.5	0	3.642487	-0.30177	-1.45085	0.80071	1.1331247396455	-3.285465	-1.544946	0.86569
Trial1	3	1	blindfold	counterclockwise	practice	Guided	1	0.5	0	3.662491	-0.30176	-1.45085	0.8006999	1.1331105572759	-3.141999	-1.769231	0.734515
Trial1	3	1	blindfold	counterclockwise	practice	Guided	1	0.5	0	3.68248	-0.30175	-1.45085	0.80069	1.13309643805686	-3.382912	-1.714218	0.807458
Trial1	3	1	blindfold	counterclockwise	practice	Guided	1	0.5	0	3.702484	-0.30175	-1.45085	0.80068	1.13308936209385	-3.811228	-1.629582	1.030162
Trial1	3	1	blindfold	counterclockwise	practice	Guided	1	0.5	0	3.722488	-0.30177	-1.45084	0.80067	1.13309647817621	-4.092655	-1.324892	1.172781
Trial1	3	1	blindfold	counterclockwise	practice	Guided	1	0.5	0	3.742493	-0.30179	-1.45082	0.80066	1.13310355253713	-3.623911	-1.384137	1.031864
Trial1	3	1	blindfold	counterclockwise	practice	Guided	1	0.5	0	3.762482	-0.30179	-1.45081	0.80066	1.13310355253713	-3.620935	-1.549177	1.006447
Trial1	3	1	blindfold	counterclockwise	practice	Guided	1	0.5	0	3.782486	-0.3018	-1.45081	0.80066	1.13311063822102	-3.974664	-1.557641	1.132246
Trial1	3	1	blindfold	counterclockwise	practice	Guided	1	0.5	0	3.80249	-0.30182	-1.45081	0.80066	1.13312478863268	-4.453845	-1.261415	1.399985
Trial1	3	1	blindfold	counterclockwise	practice	Guided	1	0.5	0	3.822479	-0.30193	-1.45078	0.80066	1.13320260850115	-4.588628	-0.994812	1.458328
Trial1	3	1	blindfold	counterclockwise	practice	Guided	1	0.5	0	3.842484	-0.30201	-1.4507	0.80066	1.1332592368761	-4.001267	-0.905944	1.058103
Trial1	3	1	blindfold	counterclockwise	practice	Guided	1	0.5	0	3.862488	-0.30201	-1.45069	0.80065	1.13325216219452	-3.875571	-1.087911	0.920353
Trial1	3	1	blindfold	counterclockwise	practice	Guided	1	0.5	0	3.882492	-0.30201	-1.45068	0.80064	1.13324508755725	-4.019181	-1.134461	0.903552
Trial1	3	1	blindfold	counterclockwise	practice	Guided	1	0.5	0	3.902481	-0.30201	-1.45067	0.80063	1.1332380129643	-4.19789	-1.066752	0.97291
Trial1	3	1	blindfold	counterclockwise	practice	Guided	1	0.5	0	3.922485	-0.30202	-1.45067	0.80062	1.13323804626523	-4.27544	-1.020202	1.09527
Trial1	3	1	blindfold	counterclockwise	practice	Guided	1	0.5	0	3.94249	-0.30202	-1.45065	0.80062	1.13323804626523	-4.002209	-0.977884	1.068225
Trial1	3	1	blindfold	counterclockwise	practice	Guided	1	0.5	0	3.962494	-0.30202	-1.45064	0.8006101	1.13323101391452	-4.034734	-1.024434	0.942393
Trial1	3	1	blindfold	counterclockwise	practice	Guided	1	0.5	0	3.982483	-0.30202	-1.45064	0.8006	1.13322389738862	-4.217609	-0.977884	0.940439
Trial1	3	1	blindfold	counterclockwise	practice	Guided	1	0.5	0	4.002487	-0.30203	-1.45063	0.8006	1.13323098435225	-4.37064	-0.927103	0.991475
Trial1	3	1	blindfold	counterclockwise	practice	Guided	1	0.5	0	4.022491	-0.30204	-1.45062	0.80053	1.13318863652164	-4.190166	-0.969421	0.875803
Trial1	3	1	blindfold	counterclockwise	practice	Guided	1	0.5	0	4.04248	-0.30202	-1.45061	0.8004	1.13308262889505	-3.699365	-1.219097	0.04354
Trial1	3	1	blindfold	counterclockwise	practice	Guided	1	0.5	0	4.062485	-0.30197	-1.45061	0.80031	1.13298367603936	-3.8165	-1.24872	-0.130455
Trial1	3	1	blindfold	counterclockwise	practice	Guided	1	0.5	0	4.082489	-0.30198	-1.45061	0.80029	1.13297665968132	-4.234083	-1.197938	-0.105989
Trial1	3	1	blindfold	counterclockwise	practice	Guided	1	0.5	0	4.102493	-0.30201	-1.45061	0.80027	1.13298369394833	-4.531799	-1.075216	0.062922
Trial1	3	1	blindfold	counterclockwise	practice	Guided	1	0.5	0	4.122482	-0.30209	-1.4506	0.80023	1.13301206977717	-4.707292	-1.070984	0.11108
Trial1	3	1	blindfold	counterclockwise	practice	Guided	1	0.5	0	4.142487	-0.30224	-1.4506	0.80022	1.13311123065525	-5.230478	-1.316428	0.082803
Trial1	3	1	blindfold	counterclockwise	practice	Guided	1	0.5	0	4.162491	-0.30246	-1.45061	0.80022	1.13326702239777	-6.048187	-1.379905	0.278224
Trial1	3	1	blindfold	counterclockwise	practice	Guided	1	0.5	0	4.18248	-0.30279	-1.45061	0.80023	1.13350772443145	-6.690408	-1.125997	0.501365
Trial1	3	1	blindfold	counterclockwise	practice	Guided	1	0.5	0	4.202484	-0.30312	-1.4506	0.80024	1.13374853466861	-6.919217	-0.821308	0.704486
Trial1	3	1	blindfold	counterclockwise	practice	Guided	1	0.5	0	4.222488	-0.30324	-1.45058	0.80021	1.13381239284335	-6.516159	-0.812844	0.584151
Trial1	3	1	blindfold	counterclockwise	practice	Guided	1	0.5	0	4.242493	-0.30311	-1.45056	0.80017	1.1336920717575	-5.472966	-1.164084	-0.251013
Trial1	3	1	blindfold	counterclockwise	practice	Guided	1	0.5	0	4.262482	-0.30297	-1.45057	0.80013	1.1335646609943	-5.683905	-1.430687	-0.503709
Trial1	3	1	blindfold	counterclockwise	practice	Guided	1	0.5	0	4.282486	-0.30295	-1.45059	0.80012	1.13354342760466	-5.908028	-1.502628	-0.372827
Trial1	3	1	blindfold	counterclockwise	practice	Guided	1	0.5	0	4.30249	-0.30295	-1.4506	0.80011	1.13353640153938	-5.952782	-1.392601	-0.085856
Trial1	3	1	blindfold	counterclockwise	practice	Guided	1	0.5	0	4.322479	-0.30295	-1.45061	0.80009	1.13352222332563	-5.89382	-1.227561	0.021898
Trial1	3	1	blindfold	counterclockwise	practice	Guided	1	0.5	0	4.342484	-0.30299	-1.45061	0.80007	1.13353652426472	-6.626175	-1.375674	-0.382835
Trial1	3	1	blindfold	counterclockwise	practice	Guided	1	0.5	0	4.362488	-0.30314	-1.45062	0.80006	1.1336357176923	-7.088971	-1.269879	-0.215286
Trial1	3	1	blindfold	counterclockwise	practice	Guided	1	0.5	0	4.382492	-0.30333	-1.45062	0.80006	1.13377032654487	-7.113752	-1.164084	0.122806
Trial1	3	1	blindfold	counterclockwise	practice	Guided	1	0.5	0	4.402481	-0.30338	-1.45061	0.80006	1.13380576034227	-6.687303	-1.130229	0.173625
Trial1	3	1	blindfold	counterclockwise	practice	Guided	1	0.5	0	4.422485	-0.30336	-1.45061	0.80002	1.13376334788003	-6.196086	-1.197938	-0.115842
Trial1	3	1	blindfold	counterclockwise	practice	Guided	1	0.5	0	4.44249	-0.30327	-1.45063	0.8	1.13368540090771	-6.537229	-1.726913	-0.689072
Trial1	3	1	blindfold	counterclockwise	practice	Guided	1	0.5	0	4.462494	-0.30328	-1.45065	0.79999	1.13368547193984	-6.867216	-1.684595	-0.628414
Trial1	3	1	blindfold	counterclockwise	practice	Guided	1	0.5	0	4.482483	-0.3033	-1.45066	0.79999	1.13369964128211	-6.832554	-1.489932	-0.175272
Trial1	3	1	blindfold	counterclockwise	practice	Guided	1	0.5	0	4.502487	-0.3033	-1.45067	0.79999	1.13369964128211	-6.587837	-1.350283	0.197583
Trial1	3	1	blindfold	counterclockwise	practice	Guided	1	0.5	0	4.522491	-0.30329	-1.45067	0.79999	1.1336925671474	-6.265751	-1.354515	0.140905
Trial1	3	1	blindfold	counterclockwise	practice	Guided	1	0.5	0	4.54248	-0.30324	-1.45068	0.79998	1.13365010956314	-6.054629	-1.46031	-0.203162
Trial1	3	1	blindfold	counterclockwise	practice	Guided	1	0.5	0	4.562485	-0.30322	-1.45068	0.79998	1.13363594066003	-6.165689	-1.426455	-0.205563
Trial1	3	1	blindfold	counterclockwise	practice	Guided	1	0.5	0	4.582489	-0.30321	-1.45068	0.79998	1.13362884571644	-6.134898	-1.371442	0.015699
Trial1	3	1	blindfold	counterclockwise	practice	Guided	1	0.5	0	4.602493	-0.30319	-1.45068	0.79998	1.13361467707696	-6.046067	-1.316428	0.086306
Trial1	3	1	blindfold	counterclockwise	practice	Guided	1	0.5	0	4.622482	-0.30318	-1.45068	0.79997	1.13360051576425	-6.09042	-1.401064	-0.138183
Trial1	3	1	blindfold	counterclockwise	practice	Guided	1	0.5	0	4.642487	-0.30316	-1.45069	0.79997	1.13358636841541	-6.330553	-1.447614	-0.128308
Trial1	3	1	blindfold	counterclockwise	practice	Guided	1	0.5	0	4.662491	-0.30316	-1.45069	0.79997	1.13358636841541	-6.291347	-1.417992	0.0083285
Trial1	3	1	blindfold	counterclockwise	practice	Guided	1	0.5	0	4.68248	-0.30316	-1.45069	0.79998	1.13359343500474	-6.141573	-1.316428	0.130054
Trial1	3	1	blindfold	counterclockwise	practice	Guided	1	0.5	0	4.702484	-0.30315	-1.45069	0.79998	1.13358634032505	-5.925611	-1.354515	0.101629
Trial1	3	1	blindfold	counterclockwise	practice	Guided	1	0.5	0	4.722488	-0.30312	-1.45069	0.79996	1.13355090211347	-5.746393	-1.477237	-0.048656
Trial1	3	1	blindfold	counterclockwise	practice	Guided	1	0.5	0	4.742493	-0.30306	-1.4507	0.79996	1.13350839856277	-5.733752	-1.540714	-0.213383
Trial1	3	1	blindfold	counterclockwise	practice	Guided	1	0.5	0	4.762482	-0.30304	-1.45071	0.79996	1.13349423106396	-5.717497	-1.4857	-0.088062
Trial1	3	1	blindfold	counterclockwise	practice	Guided	1	0.5	0	4.782486	-0.30302	-1.45071	0.79996	1.13348006374087	-5.617103	-1.350283	0.103886
Trial1	3	1	blindfold	counterclockwise	practice	Guided	1	0.5	0	4.80249	-0.303	-1.45071	0.79996	1.13346589659351	-5.589172	-1.430687	-0.028142
Trial1	3	1	blindfold	counterclockwise	practice	Guided	1	0.5	0	4.822479	-0.30298	-1.45071	0.79994	1.13343763714244	-5.62662	-1.489932	-0.211075
Trial1	3	1	blindfold	counterclockwise	practice	Guided	1	0.5	0	4.842484	-0.30295	-1.45072	0.79993	1.1334093509218	-5.571787	-1.549177	-0.340548
Trial1	3	1	blindfold	counterclockwise	practice	Guided	1	0.5	0	4.862488	-0.30294	-1.45072	0.79992	1.13339514753848	-5.514011	-1.53225	-0.419659
Trial1	3	1	blindfold	counterclockwise	practice	Guided	1	0.5	0	4.882492	-0.30291	-1.45073	0.79989	1.1333527899515	-5.278289	-1.599959	-0.505022
Trial1	3	1	blindfold	counterclockwise	practice	Guided	1	0.5	0	4.902481	-0.30284	-1.45074	0.79986	1.13328199369514	-5.144955	-1.642277	-0.664371
Trial1	3	1	blindfold	counterclockwise	practice	Guided	1	0.5	0	4.922485	-0.30277	-1.45075	0.7998199	1.13320415160238	-5.089639	-1.6719	-0.709807
Trial1	3	1	blindfold	counterclockwise	practice	Guided	1	0.5	0	4.94249	-0.30272	-1.45076	0.79981	1.13316170015988	-5.172901	-1.536482	-0.456758
Trial1	3	1	blindfold	counterclockwise	practice	Guided	1	0.5	0	4.962494	-0.30271	-1.45076	0.7998	1.13314758091238	-5.075933	-1.481469	-0.39932
Trial1	3	1	blindfold	counterclockwise	practice	Guided	1	0.5	0	4.982483	-0.30269	-1.45076	0.79978	1.13311923731829	-4.944132	-1.426455	-0.449041
Trial1	3	1	blindfold	counterclockwise	practice	Guided	1	0.5	0	5.002487	-0.30264	-1.45075	0.79975	1.13306269278221	-4.765361	-1.46031	-0.653122
Trial1	3	1	blindfold	counterclockwise	practice	Guided	1	0.5	0	5.022491	-0.3026	-1.45075	0.79971	1.13300613180351	-4.929656	-1.561873	-0.795057
Trial1	3	1	blindfold	counterclockwise	practice	Guided	1	0.5	0	5.04248	-0.3026	-1.45076	0.7997	1.13299906393751	-5.367099	-1.599959	-0.500232
Trial1	3	1	blindfold	counterclockwise	practice	Guided	1	0.5	0	5.062485	-0.30261	-1.45076	0.7996899	1.13299904758636	-5.278006	-1.519555	-0.466131
Trial1	3	1	blindfold	counterclockwise	practice	Guided	1	0.5	0	5.082489	-0.3026	-1.45076	0.79967	1.13297786060598	-5.027239	-1.447614	-0.55796
Trial1	3	1	blindfold	counterclockwise	practice	Guided	1	0.5	0	5.102493	-0.30258	-1.45076	0.79963	1.13293546582087	-4.621967	-1.53225	-0.640547
Trial1	3	1	blindfold	counterclockwise	practice	Guided	1	0.5	0	5.122482	-0.3025	-1.45076	0.79941	1.132723527738	-4.369937	-1.638045	-0.752079
Trial1	3	1	blindfold	counterclockwise	practice	Guided	1	0.5	0	5.142487	-0.30231	-1.45081	0.7993	1.13251131636595	-4.274858	-1.701522	-0.804129
Trial1	3	1	blindfold	counterclockwise	practice	Guided	1	0.5	0	5.162491	-0.30226	-1.45082	0.79918	1.13239114466898	-4.336519	-1.616886	-0.867879
Trial1	3	1	blindfold	counterclockwise	practice	Guided	1	0.5	0	5.18248	-0.30223	-1.45082	0.79897	1.13222171376273	-4.285123	-1.583032	-0.980301
Trial1	3	1	blindfold	counterclockwise	practice	Guided	1	0.5	0	5.202484	-0.30218	-1.4508	0.79867	1.13197460174884	-4.135822	-1.502628	-0.942772
Trial1	3	1	blindfold	counterclockwise	practice	Guided	1	0.5	0	5.222488	-0.30213	-1.45077	0.7977999	1.13132546640302	-4.148889	-1.443382	-0.928967
Trial1	3	1	blindfold	counterclockwise	practice	Guided	1	0.5	0	5.242493	-0.3021	-1.45076	0.7973	1.13095166754651	-4.1805	-1.549177	-0.868783
Trial1	3	1	blindfold	counterclockwise	practice	Guided	1	0.5	0	5.262482	-0.3021	-1.45076	0.79673	1.13054990093046	-4.182456	-1.5788	-0.887109
Trial1	3	1	blindfold	counterclockwise	practice	Guided	1	0.5	0	5.282486	-0.30208	-1.45078	0.79606	1.1300636285985	-4.035318	-1.604191	-0.978256
Trial1	3	1	blindfold	counterclockwise	practice	Guided	1	0.5	0	5.30249	-0.30203	-1.45079	0.79521	1.12942953144165	-3.87684	-1.599959	-1.012806
Trial1	3	1	blindfold	counterclockwise	practice	Guided	1	0.5	0	5.322479	-0.30196	-1.45078	0.79313	1.12791625953026	-3.769942	-1.506859	-1.014957
Trial1	3	1	blindfold	counterclockwise	practice	Guided	1	0.5	0	5.342484	-0.30189	-1.45072	0.79182	1.12694564783807	-3.80277	-1.362978	-0.966861
Trial1	3	1	blindfold	counterclockwise	practice	Guided	1	0.5	0	5.362488	-0.3019	-1.45069	0.79038	1.12594145278263	-3.799824	-1.384137	-0.91661
Trial1	3	1	blindfold	counterclockwise	practice	Guided	1	0.5	0	5.382492	-0.3019	-1.45069	0.7888499	1.12486792663105	-3.723561	-1.430687	-0.90846
Trial1	3	1	blindfold	counterclockwise	practice	Guided	1	0.5	0	5.402481	-0.30187	-1.4507	0.78717	1.12366902427836	-3.713627	-1.409528	-0.968031
Trial1	3	1	blindfold	counterclockwise	practice	Guided	1	0.5	0	5.422485	-0.30186	-1.45073	0.7833	1.12095424666436	-3.739525	-1.561873	-0.953996
Trial1	3	1	blindfold	counterclockwise	practice	Guided	1	0.5	0	5.44249	-0.30191	-1.45076	0.78114	1.11948176155966	-3.933942	-1.557641	-1.001686
Trial1	3	1	blindfold	counterclockwise	practice	Guided	1	0.5	0	5.462494	-0.30197	-1.45077	0.77871	1.11783056185545	-4.092778	-1.468773	-1.127112
Trial1	3	1	blindfold	counterclockwise	practice	Guided	1	0.5	0	5.482483	-0.30204	-1.45076	0.77629	1.11619637253002	-4.258406	-1.489932	-1.062862
Trial1	3	1	blindfold	counterclockwise	practice	Guided	1	0.5	0	5.502487	-0.3021	-1.45075	0.77359	1.11436342998191	-4.297153	-1.405296	-1.039647
Trial1	3	1	blindfold	counterclockwise	practice	Guided	1	0.5	0	5.522491	-0.30214	-1.45074	0.7681	1.11058823211294	-4.276678	-1.608423	-0.994666
Trial1	3	1	blindfold	counterclockwise	practice	Guided	1	0.5	0	5.54248	-0.30218	-1.4508	0.76516	1.10858585705672	-4.723296	-1.748072	-1.011116
Trial1	3	1	blindfold	counterclockwise	practice	Guided	1	0.5	0	5.562485	-0.30235	-1.45084	0.76223	1.10668881338465	-5.228156	-1.79039	-1.108044
Trial1	3	1	blindfold	counterclockwise	practice	Guided	1	0.5	0	5.582489	-0.30256	-1.45086	0.7594	1.10489408159355	-5.546137	-1.612654	-0.980216
Trial1	3	1	blindfold	counterclockwise	practice	Guided	1	0.5	0	5.602493	-0.30275	-1.45082	0.75673	1.10319888585414	-5.63275	-1.468773	-0.728193
Trial1	3	1	blindfold	counterclockwise	practice	Guided	1	0.5	0	5.622482	-0.3028	-1.45076	0.7522	1.10013303319706	-5.346725	-1.41376	-0.693081
Trial1	3	1	blindfold	counterclockwise	practice	Guided	1	0.5	0	5.642487	-0.30244	-1.45077	0.74974	1.09818942273261	-4.432077	-1.629582	-1.142116
Trial1	3	1	blindfold	counterclockwise	practice	Guided	1	0.5	0	5.662491	-0.30226	-1.45081	0.74695	1.09615479604408	-4.264237	-1.629582	-1.324604
Trial1	3	1	blindfold	counterclockwise	practice	Guided	1	0.5	0	5.68248	-0.30214	-1.4508	0.74359	1.09377998684972	-4.098511	-1.405296	-1.389047
Trial1	3	1	blindfold	counterclockwise	practice	Guided	1	0.5	0	5.702484	-0.30204	-1.45074	0.73995	1.09123516396947	-3.963388	-1.430687	-1.211976
Trial1	3	1	blindfold	counterclockwise	practice	Guided	1	0.5	0	5.722488	-0.30201	-1.4507	0.73181	1.08570988969066	-4.087568	-1.443382	-1.125081
Trial1	3	1	blindfold	counterclockwise	practice	Guided	1	0.5	0	5.742493	-0.30214	-1.45073	0.7275	1.08290574695207	-4.431715	-1.549177	-0.987662
Trial1	3	1	blindfold	counterclockwise	practice	Guided	1	0.5	0	5.762482	-0.30223	-1.45074	0.72321	1.08009520170442	-4.608807	-1.337587	-1.044925
Trial1	3	1	blindfold	counterclockwise	practice	Guided	1	0.5	0	5.782486	-0.30229	-1.45072	0.71896	1.07729883552722	-4.580569	-1.468773	-1.121068
Trial1	3	1	blindfold	counterclockwise	practice	Guided	1	0.5	0	5.80249	-0.30228	-1.45074	0.71439	1.07424683187968	-4.439166	-1.481469	-1.04248
Trial1	3	1	blindfold	counterclockwise	practice	Guided	1	0.5	0	5.822479	-0.30222	-1.45075	0.70511	1.06805290238077	-4.238719	-1.544946	-1.054918
Trial1	3	1	blindfold	counterclockwise	practice	Guided	1	0.5	0	5.842484	-0.30206	-1.45076	0.70022	1.06471042507283	-4.092925	-1.456078	-1.227204
Trial1	3	1	blindfold	counterclockwise	practice	Guided	1	0.5	0	5.862488	-0.30205	-1.45076	0.69511	1.06134916727196	-4.131166	-1.422223	-1.195262
Trial1	3	1	blindfold	counterclockwise	practice	Guided	1	0.5	0	5.882492	-0.30206	-1.45071	0.68967	1.05780192828165	-4.12535	-1.439151	-1.095345
Trial1	3	1	blindfold	counterclockwise	practice	Guided	1	0.5	0	5.902481	-0.30207	-1.45071	0.68423	1.0542708631939	-4.099347	-1.329124	-1.109692
Trial1	3	1	blindfold	counterclockwise	practice	Guided	1	0.5	0	5.922485	-0.30206	-1.45069	0.6729	1.04694541160269	-4.077568	-1.46031	-0.963969
Trial1	3	1	blindfold	counterclockwise	practice	Guided	1	0.5	0	5.94249	-0.30204	-1.45073	0.66678	1.0430070663393	-4.039482	-1.587264	-1.08143
Trial1	3	1	blindfold	counterclockwise	practice	Guided	1	0.5	0	5.962494	-0.30205	-1.45075	0.66068	1.03912571460811	-4.166919	-1.536482	-1.127838
Trial1	3	1	blindfold	counterclockwise	practice	Guided	1	0.5	0	5.982483	-0.30206	-1.45076	0.65424	1.03505084417835	-3.996823	-1.41376	-1.116749
Trial1	3	1	blindfold	counterclockwise	practice	Guided	1	0.5	0	6.002487	-0.30201	-1.45074	0.6475199	1.03077743489924	-3.83988	-1.477237	-1.209272
Trial1	3	1	blindfold	counterclockwise	practice	Guided	1	0.5	0	6.022491	-0.30192	-1.45072	0.63309	1.02170379935314	-3.552728	-1.519555	-1.306641
Trial1	3	1	blindfold	counterclockwise	practice	Guided	1	0.5	0	6.04248	-0.30174	-1.45072	0.62517	1.01667326716191	-3.417133	-1.439151	-1.356986
Trial1	3	1	blindfold	counterclockwise	practice	Guided	1	0.5	0	6.062485	-0.30172	-1.45072	0.6169	1.0115930591227	-3.424661	-1.430687	-1.255912
Trial1	3	1	blindfold	counterclockwise	practice	Guided	1	0.5	0	6.082489	-0.30174	-1.45072	0.60788	1.00613373992079	-3.548688	-1.468773	-1.16505
Trial1	3	1	blindfold	counterclockwise	practice	Guided	1	0.5	0	6.102493	-0.30175	-1.45072	0.59945	1.0010711076172	-3.465976	-1.41376	-1.043826
Trial1	3	1	blindfold	counterclockwise	practice	Guided	1	0.5	0	6.122482	-0.30174	-1.45069	0.58118	0.990230870932389	-3.525069	-1.464541	-1.146021
Trial1	3	1	blindfold	counterclockwise	practice	Guided	1	0.5	0	6.142487	-0.30174	-1.45069	0.57139	0.984516928372751	-3.441597	-1.392601	-1.092443
Trial1	3	1	blindfold	counterclockwise	practice	Guided	1	0.5	0	6.162491	-0.30171	-1.45068	0.56168	0.978888851242124	-3.314522	-1.426455	-1.053554
Trial1	3	1	blindfold	counterclockwise	practice	Guided	1	0.5	0	6.18248	-0.30168	-1.4507	0.55142	0.973013261599526	-3.30644	-1.451846	-1.231064
Trial1	3	1	blindfold	counterclockwise	practice	Guided	1	0.5	0	6.202484	-0.30164	-1.45072	0.54114	0.967191373258571	-3.167401	-1.354515	-1.218121
Trial1	3	1	blindfold	counterclockwise	practice	Guided	1	0.5	0	6.222488	-0.30159	-1.4507	0.51924	0.955068961501292	-3.086539	-1.553409	-1.370202
Trial1	3	1	blindfold	counterclockwise	practice	Guided	1	0.5	0	6.242493	-0.3015	-1.45075	0.50726	0.94853306250034	-3.024458	-1.511091	-1.462631
Trial1	3	1	blindfold	counterclockwise	practice	Guided	1	0.5	0	6.262482	-0.30153	-1.45078	0.49534	0.942237789491402	-3.129949	-1.735377	-1.11647
Trial1	3	1	blindfold	counterclockwise	practice	Guided	1	0.5	0	6.282486	-0.30158	-1.45079	0.48321	0.935960707397877	-3.282927	-1.417992	-1.197978
Trial1	3	1	blindfold	counterclockwise	practice	Guided	1	0.5	0	6.30249	-0.30165	-1.45075	0.47052	0.929533088980739	-3.411648	-1.456078	-1.176479
Trial1	3	1	blindfold	counterclockwise	practice	Guided	1	0.5	0	6.322479	-0.30168	-1.45074	0.44476	0.91678911050427	-3.361467	-1.477237	-1.201564
Trial1	3	1	blindfold	counterclockwise	practice	Guided	1	0.5	0	6.342484	-0.30169	-1.45069	0.43162	0.910495854815117	-3.385353	-1.473005	-1.318845
Trial1	3	1	blindfold	counterclockwise	practice	Guided	1	0.5	0	6.362488	-0.3017	-1.4507	0.41779	0.904030621195928	-3.419458	-1.595727	-1.212282
Trial1	3	1	blindfold	counterclockwise	practice	Guided	1	0.5	0	6.382492	-0.3017	-1.45075	0.40415	0.897808506017791	-3.385246	-1.528018	-1.323899
Trial1	3	1	blindfold	counterclockwise	practice	Guided	1	0.5	0	6.402481	-0.30169	-1.45077	0.39031	0.891655069830315	-3.355487	-1.739608	-1.107212
Trial1	3	1	blindfold	counterclockwise	practice	Guided	1	0.5	0	6.422485	-0.30168	-1.45079	0.36142	0.879383431211911	-3.484987	-1.379905	-1.44562
Trial1	3	1	blindfold	counterclockwise	practice	Guided	1	0.5	0	6.44249	-0.30181	-1.45074	0.34684	0.873611613844757	-3.838765	-1.350283	-1.402192
Trial1	3	1	blindfold	counterclockwise	practice	Guided	1	0.5	0	6.462494	-0.30191	-1.45071	0.33211	0.867961239249796	-3.984232	-1.498396	-1.209733
Trial1	3	1	blindfold	counterclockwise	practice	Guided	1	0.5	0	6.482483	-0.30199	-1.45073	0.31689	0.86232664162804	-4.060012	-1.4857	-1.130498
Trial1	3	1	blindfold	counterclockwise	practice	Guided	1	0.5	0	6.502487	-0.30202	-1.45074	0.30213	0.857040605317212	-4.042273	-1.468773	-1.052074
Trial1	3	1	blindfold	counterclockwise	practice	Guided	1	0.5	0	6.522491	-0.30203	-1.45073	0.27207	0.846920418970366	-4.02436	-1.667668	-1.137754
Trial1	3	1	blindfold	counterclockwise	practice	Guided	1	0.5	0	6.54248	-0.30209	-1.45085	0.25614	0.841995277366428	-4.216048	-1.760767	-1.481898
Trial1	3	1	blindfold	counterclockwise	practice	Guided	1	0.5	0	6.562485	-0.30212	-1.45086	0.24002	0.837261069385647	-4.264739	-1.688827	-1.395767
Trial1	3	1	blindfold	counterclockwise	practice	Guided	1	0.5	0	6.582489	-0.30213	-1.45085	0.22431	0.832903075446238	-4.303903	-1.557641	-1.213491
Trial1	3	1	blindfold	counterclockwise	practice	Guided	1	0.5	0	6.602493	-0.30217	-1.4508	0.20854	0.828833881485586	-4.619243	-1.659204	-1.197527
Trial1	3	1	blindfold	counterclockwise	practice	Guided	1	0.5	0	6.622482	-0.3023	-1.45081	0.17648	0.821480668423732	-5.076875	-1.731145	-1.420283
Trial1	3	1	blindfold	counterclockwise	practice	Guided	1	0.5	0	6.642487	-0.30263	-1.45081	0.16	0.818422221221653	-5.311236	-1.654972	-1.146021
Trial1	3	1	blindfold	counterclockwise	practice	Guided	1	0.5	0	6.662491	-0.30267	-1.4508	0.14426	0.815530551779312	-5.111887	-1.430687	-1.001594
Trial1	3	1	blindfold	counterclockwise	practice	Guided	1	0.5	0	6.68248	-0.30256	-1.45078	0.12822	0.812737919834442	-4.642393	-1.667668	-1.099834
Trial1	3	1	blindfold	counterclockwise	practice	Guided	1	0.5	0	6.702484	-0.30236	-1.45079	0.11253	0.810212668234572	-4.311835	-1.506859	-1.221379
Trial1	3	1	blindfold	counterclockwise	practice	Guided	1	0.5	0	6.722488	-0.30216	-1.45078	0.079889	0.806128345586338	-4.048868	-1.477237	-1.337936
Trial1	3	1	blindfold	counterclockwise	practice	Guided	1	0.5	0	6.742493	-0.30204	-1.4507	0.063501	0.804549908831686	-4.065833	-1.371442	-1.303259
Trial1	3	1	blindfold	counterclockwise	practice	Guided	1	0.5	0	6.762482	-0.30201	-1.45066	0.047169	0.803395888870996	-3.871468	-1.142925	-0.942385
Trial1	3	1	blindfold	counterclockwise	practice	Guided	1	0.5	0	6.782486	-0.30196	-1.45058	0.026179	0.802387168375795	-3.852063	-1.083679	-0.773075
Trial1	3	1	blindfold	counterclockwise	practice	Guided	1	0.5	0	6.80249	-0.30196	-1.45052	0.014121	0.802084303894626	-4.017396	-0.910176	-0.693871
Trial1	3	1	blindfold	counterclockwise	practice	Guided	1	0.5	0	6.822479	-0.30199	-1.45051	-0.018402	0.802201095471833	-3.952402	-1.15562	-0.840208
Trial1	3	1	blindfold	counterclockwise	practice	Guided	1	0.5	0	6.842484	-0.30201	-1.4505	-0.033164	0.802695390998987	-3.925923	-1.024434	-0.939359
Trial1	3	1	blindfold	counterclockwise	practice	Guided	1	0.5	0	6.862488	-0.30196	-1.45048	-0.04883	0.803445204754688	-3.647739	-0.89748	-0.726791
Trial1	3	1	blindfold	counterclockwise	practice	Guided	1	0.5	0	6.882492	-0.30186	-1.45048	-0.06463	0.804460380758067	-3.468235	-1.011739	-1.14849
Trial1	3	1	blindfold	counterclockwise	practice	Guided	1	0.5	0	6.902481	-0.30175	-1.45052	-0.08169399	0.805901344901116	-3.298543	-1.168315	-1.233077
Trial1	3	1	blindfold	counterclockwise	practice	Guided	1	0.5	0	6.922485	-0.30167	-1.45058	-0.11414	0.80975474775809	-3.251692	-1.269879	-1.370528
Trial1	3	1	blindfold	counterclockwise	practice	Guided	1	0.5	0	6.94249	-0.30167	-1.45053	-0.13173	0.81242083120655	-3.286728	-0.905944	-0.632819
Trial1	3	1	blindfold	counterclockwise	practice	Guided	1	0.5	0	6.962494	-0.30166	-1.45042	-0.14778	0.815167275099289	-3.233741	-0.719745	-0.569529
Trial1	3	1	blindfold	counterclockwise	practice	Guided	1	0.5	0	6.982483	-0.30163	-1.45036	-0.16437	0.818308095053744	-3.182813	-0.580091	-0.984601
Trial1	3	1	blindfold	counterclockwise	practice	Guided	1	0.5	0	7.002487	-0.30157	-1.45033	-0.18166	0.821897083854968	-2.986206	-0.838227	-0.950706
Trial1	3	1	blindfold	counterclockwise	practice	Guided	1	0.5	0	7.022491	-0.30151	-1.45043	-0.21642	0.830214372426985	-2.88343	-1.210625	-1.311145
Trial1	3	1	blindfold	counterclockwise	practice	Guided	1	0.5	0	7.04248	-0.30149	-1.45059	-0.23357	0.834830032749041	-2.952318	-0.965181	-0.688836
Trial1	3	1	blindfold	counterclockwise	practice	Guided	1	0.5	0	7.062485	-0.30153	-1.45048	-0.25057	0.839783109555811	-3.143111	-0.711264	-0.458803
Trial1	3	1	blindfold	counterclockwise	practice	Guided	1	0.5	0	7.082489	-0.30159	-1.45034	-0.26748	0.845039681889188	-3.324145	-0.461563	-0.632635
Trial1	3	1	blindfold	counterclockwise	practice	Guided	1	0.5	0	7.102493	-0.30164	-1.45026	-0.28493	0.850771294487254	-3.322501	-0.706953	-0.917997
Trial1	3	1	blindfold	counterclockwise	practice	Guided	1	0.5	0	7.122482	-0.30164	-1.45029	-0.31904	0.862793844301255	-3.055283	-0.749271	-0.859515
Trial1	3	1	blindfold	counterclockwise	practice	Guided	1	0.5	0	7.142487	-0.30146	-1.45041	-0.33664	0.869289720434336	-2.749765	-0.969325	-0.81196
Trial1	3	1	blindfold	counterclockwise	practice	Guided	1	0.5	0	7.162491	-0.30138	-1.45042	-0.35376	0.875988617745006	-2.715726	-0.86353	-0.75511
Trial1	3	1	blindfold	counterclockwise	practice	Guided	1	0.5	0	7.18248	-0.30137	-1.4504	-0.37153	0.883305387118945	-2.898079	-0.690026	-0.905499
Trial1	3	1	blindfold	counterclockwise	practice	Guided	1	0.5	0	7.202484	-0.30142	-1.45037	-0.38895	0.890817667327715	-2.996078	-0.766199	-0.940007
Trial1	3	1	blindfold	counterclockwise	practice	Guided	1	0.5	0	7.222488	-0.30149	-1.45037	-0.42437	0.906904693652712	-2.997483	-0.846603	-0.961763
Trial1	3	1	blindfold	counterclockwise	practice	Guided	1	0.5	0	7.242493	-0.30149	-1.45046	-0.44188	0.915229019317266	-2.872051	-0.973557	-1.153062
Trial1	3	1	blindfold	counterclockwise	practice	Guided	1	0.5	0	7.262482	-0.30146	-1.45053	-0.45964	0.923908574703858	-2.913292	-1.087815	-1.243424
Trial1	3	1	blindfold	counterclockwise	practice	Guided	1	0.5	0	7.282486	-0.30145	-1.4506	-0.47843	0.93339028350528	-2.941437	-1.350187	-1.72851
Trial1	3	1	blindfold	counterclockwise	practice	Guided	1	0.5	0	7.30249	-0.30143	-1.45075	-0.49718	0.943121392780054	-2.777192	-1.384041	-1.623301
Trial1	3	1	blindfold	counterclockwise	practice	Guided	1	0.5	0	7.322479	-0.30143	-1.45075	-0.49718	0.943121392780054	-2.777192	-1.384041	-1.623301
Trial1	3	1	blindfold	counterclockwise	practice	Guided	1	0.5	0	7.342484	-0.3014	-1.45075	-0.55325	0.973821106867365	-2.777192	-1.384041	-1.623301
Trial1	3	1	blindfold	counterclockwise	practice	Guided	1	0.5	0	7.362488	-0.3014	-1.45059	-0.5763	0.987098586476047	-2.904191	-1.092047	-1.103795
Trial1	3	1	blindfold	counterclockwise	practice	Guided	1	0.5	0	7.382492	-0.30147	-1.45059	-0.59708	0.99942916143011	-3.159573	-1.324796	-1.2478
Trial1	3	1	blindfold	counterclockwise	practice	Guided	1	0.5	0	7.402481	-0.30152	-1.45064	-0.61727	1.0116602880234	-3.072648	-1.519459	-0.995869
Trial1	3	1	blindfold	counterclockwise	practice	Guided	1	0.5	0	7.422485	-0.30153	-1.45068	-0.65842	1.03728842547437	-2.910696	-1.269783	-1.079753
Trial1	3	1	blindfold	counterclockwise	practice	Guided	1	0.5	0	7.44249	-0.3014	-1.45055	-0.679	1.05037278930913	-2.598115	-0.800053	-1.133921
Trial1	3	1	blindfold	counterclockwise	practice	Guided	1	0.5	0	7.462494	-0.30134	-1.45048	-0.6998399	1.06391810066766	-2.65849	-1.125902	-1.209878
Trial1	3	1	blindfold	counterclockwise	practice	Guided	1	0.5	0	7.482483	-0.30132	-1.45056	-0.72149	1.0782678599591	-2.629285	-1.409432	-1.255811
Trial1	3	1	blindfold	counterclockwise	practice	Guided	1	0.5	0	7.502487	-0.30131	-1.45064	-0.7424999	1.09243026903418	-2.636843	-1.134365	-1.098596
Trial1	3	1	blindfold	counterclockwise	practice	Guided	1	0.5	0	7.522491	-0.30129	-1.45063	-0.78406	1.12107794491744	-2.486941	-1.434823	-0.676365
Trial1	3	1	blindfold	counterclockwise	practice	Guided	1	0.5	0	7.54248	-0.30122	-1.45058	-0.8044	1.13534699333942	-2.425539	-1.049729	-0.902656
Trial1	3	1	blindfold	counterclockwise	practice	Guided	1	0.5	0	7.562485	-0.3012	-1.45054	-0.80685	1.1370700489508	-2.635596	-0.69849	-2.431439
Trial1	3	1	blindfold	counterclockwise	practice	Guided	1	0.5	0	7.582489	-0.30121	-1.45052	-0.80416	1.13516994039617	-2.416296	-2.361555	-4.61809
Trial1	3	1	blindfold	counterclockwise	practice	Guided	1	0.5	0	7.602493	-0.30112	-1.45099	-0.80216	1.13369038310162	-2.059466	-3.732658	-2.790155
Trial1	3	1	blindfold	counterclockwise	practice	Guided	1	0.5	0	7.622482	-0.30093	-1.45131	-0.80118	1.13286285791486	-1.368697	-1.231665	-2.181856
Trial1	3	1	blindfold	counterclockwise	practice	Guided	1	0.5	0	7.642487	-0.30074	-1.45103	-0.80119	1.13273562640768	-1.209417	-2.306542	-2.306668
Trial1	3	1	blindfold	counterclockwise	practice	Guided	1	0.5	0	7.662491	-0.30074	-1.45098	-0.8012	1.13274266693023	-1.59409	-1.155492	-2.743618
Trial1	3	1	blindfold	counterclockwise	practice	Guided	1	0.5	0	7.68248	-0.30075	-1.45091	-0.80122	1.13276391099618	-2.183116	-2.30231	-2.669741
Trial1	3	1	blindfold	counterclockwise	practice	Guided	1	0.5	0	7.702484	-0.30077	-1.45099	-0.80123	1.13278510881703	-2.041856	-2.192283	-2.883685
Trial1	3	1	blindfold	counterclockwise	practice	Guided	1	0.5	0	7.722488	-0.30079	-1.45097	-0.80121	1.13278514319589	-1.965029	-1.303605	-2.470668
Trial1	3	1	blindfold	counterclockwise	practice	Guided	1	0.5	0	7.742493	-0.30081	-1.45093	-0.80121	1.13279927984389	-1.8666	-1.654845	-2.260634
Trial1	3	1	blindfold	counterclockwise	practice	Guided	1	0.5	0	7.762482	-0.30082	-1.45093	-0.80121	1.13280633769997	-1.867026	-1.561745	-2.35732
Trial1	3	1	blindfold	counterclockwise	practice	Guided	1	0.5	0	7.782486	-0.30082	-1.45092	-0.80122	1.13281337795901	-2.066959	-2.078025	-2.550614
Trial1	3	1	blindfold	counterclockwise	practice	Guided	1	0.5	0	7.80249	-0.30083	-1.45093	-0.80123	1.13282753929967	-2.07132	-1.887594	-2.856911
Trial1	3	1	blindfold	counterclockwise	practice	Guided	1	0.5	0	7.822479	-0.30084	-1.45093	-0.80124	1.13284165848296	-2.090341	-1.764871	-2.683694
Trial1	3	1	blindfold	counterclockwise	practice	Guided	1	0.5	0	7.842484	-0.30086	-1.45093	-0.80124	1.13285577424005	-1.948082	-1.684467	-2.690022
Trial1	3	1	blindfold	counterclockwise	practice	Guided	1	0.5	0	7.862488	-0.30087	-1.45092	-0.80125	1.13286993558075	-1.831936	-1.625222	-2.698569
Trial1	3	1	blindfold	counterclockwise	practice	Guided	1	0.5	0	7.882492	-0.30087	-1.45092	-0.80126	1.13287701795257	-1.815867	-1.66754	-2.822028
Trial1	3	1	blindfold	counterclockwise	practice	Guided	1	0.5	0	7.902481	-0.30087	-1.45091	-0.80127	1.13288410036861	-1.756428	-1.45595	-2.887734
Trial1	3	1	blindfold	counterclockwise	practice	Guided	1	0.5	0	7.922485	-0.30087	-1.4509	-0.80128	1.13289118282889	-1.765286	-1.477109	-2.802829
Trial1	3	1	blindfold	counterclockwise	practice	Guided	1	0.5	0	7.94249	-0.30087	-1.45089	-0.80128	1.13289118282889	-1.626166	-1.485573	-2.7632
Trial1	3	1	blindfold	counterclockwise	practice	Guided	1	0.5	0	7.962494	-0.30086	-1.45088	-0.8013	1.13289826913455	-1.605278	-1.451718	-2.894458
Trial1	3	1	blindfold	counterclockwise	practice	Guided	1	0.5	0	7.982483	-0.30086	-1.45087	-0.80131	1.13290530961309	-1.603292	-1.477109	-3.0501
Trial1	3	1	blindfold	counterclockwise	practice	Guided	1	0.5	0	8.002487	-0.30086	-1.45086	-0.80133	1.13291943286049	-1.632392	-1.45595	-3.103459
Trial1	3	1	blindfold	counterclockwise	practice	Guided	1	0.5	0	8.022491	-0.30086	-1.45085	-0.80135	1.13293359844349	-1.6244	-1.434791	-3.023936
Trial1	3	1	blindfold	counterclockwise	practice	Guided	1	0.5	0	8.04248	-0.30085	-1.45083	-0.80136	1.13293362392973	-1.463264	-1.265519	-3.006263
Trial1	3	1	blindfold	counterclockwise	practice	Guided	1	0.5	0	8.062485	-0.30084	-1.45082	-0.80138	1.13294069046593	-1.368856	-1.269751	-3.186642
Trial1	3	1	blindfold	counterclockwise	practice	Guided	1	0.5	0	8.082489	-0.30083	-1.45081	-0.80141	1.13295486170505	-1.320023	-1.388241	-3.390614
Trial1	3	1	blindfold	counterclockwise	practice	Guided	1	0.5	0	8.102493	-0.30082	-1.4508	-0.80142	1.13295482475735	-1.30594	-1.460182	-3.374424
Trial1	3	1	blindfold	counterclockwise	practice	Guided	1	0.5	0	8.122482	-0.30082	-1.4508	-0.80144	1.1329689914888	-1.381107	-1.324764	-3.252787
Trial1	3	1	blindfold	counterclockwise	practice	Guided	1	0.5	0	8.142487	-0.3008	-1.45078	-0.80145	1.13296194030261	-1.344574	-1.193578	-3.141477
Trial1	3	1	blindfold	counterclockwise	practice	Guided	1	0.5	0	8.162491	-0.3008	-1.45076	-0.80146	1.13296902386725	-1.249758	-1.138565	-3.199978
Trial1	3	1	blindfold	counterclockwise	practice	Guided	1	0.5	0	8.18248	-0.30079	-1.45075	-0.80147	1.13296900868909	-1.209907	-1.147029	-3.218948
Trial1	3	1	blindfold	counterclockwise	practice	Guided	1	0.5	0	8.202484	-0.30078	-1.45074	-0.80147	1.13296193104623	-1.157459	-1.189347	-3.141402
Trial1	3	1	blindfold	counterclockwise	practice	Guided	1	0.5	0	8.222488	-0.30077	-1.45074	-0.80147	1.13295485344766	-1.13557	-1.172419	-3.075455
Trial1	3	1	blindfold	counterclockwise	practice	Guided	1	0.5	0	8.242493	-0.30075	-1.45072	-0.8014799	1.13294778221892	-1.134824	-1.159724	-3.033101
Trial1	3	1	blindfold	counterclockwise	practice	Guided	1	0.5	0	8.262482	-0.30074	-1.45071	-0.8014799	1.13294070479695	-1.126713	-1.142797	-3.151178
Trial1	3	1	blindfold	counterclockwise	practice	Guided	1	0.5	0	8.282486	-0.30073	-1.45071	-0.80149	1.13294075359224	-1.121521	-1.083552	-3.134592
Trial1	3	1	blindfold	counterclockwise	practice	Guided	1	0.5	0	8.30249	-0.30072	-1.4507	-0.80149	1.13293369736667	-1.157052	-1.075088	-3.032112
Trial1	3	1	blindfold	counterclockwise	practice	Guided	1	0.5	0	8.322479	-0.30072	-1.45069	-0.8014799	1.13292657114932	-1.195536	-1.028538	-2.888069
Trial1	3	1	blindfold	counterclockwise	practice	Guided	1	0.5	0	8.342484	-0.30071	-1.45067	-0.8014799	1.13291949386011	-1.251682	-1.075088	-2.956432
Trial1	3	1	blindfold	counterclockwise	practice	Guided	1	0.5	0	8.362488	-0.3007	-1.45067	-0.8014799	1.13291243767835	-1.236326	-1.092015	-3.011769
Trial1	3	1	blindfold	counterclockwise	practice	Guided	1	0.5	0	8.382492	-0.3007	-1.45066	-0.80149	1.1329195639846	-1.247644	-1.087783	-3.06592
Trial1	3	1	blindfold	counterclockwise	practice	Guided	1	0.5	0	8.402481	-0.3007	-1.45065	-0.80149	1.1329195639846	-1.218544	-0.981988	-3.01256
Trial1	3	1	blindfold	counterclockwise	practice	Guided	1	0.5	0	8.422485	-0.30069	-1.45065	-0.80149	1.13291248682836	-1.240399	-1.041234	-3.003179
Trial1	3	1	blindfold	counterclockwise	practice	Guided	1	0.5	0	8.44249	-0.30068	-1.45064	-0.8015	1.13291251505066	-1.224923	-1.070856	-3.256117
Trial1	3	1	blindfold	counterclockwise	practice	Guided	1	0.5	0	8.462494	-0.30068	-1.45063	-0.8015	1.13291251505066	-1.225297	-1.045465	-3.264509
Trial1	3	1	blindfold	counterclockwise	practice	Guided	1	0.5	0	8.482483	-0.30068	-1.45063	-0.80151	1.13291955719766	-1.188205	-0.926975	-3.131626
Trial1	3	1	blindfold	counterclockwise	practice	Guided	1	0.5	0	8.502487	-0.30068	-1.45062	-0.8015	1.13291251505066	-1.307057	-0.884657	-3.000224
Trial1	3	1	blindfold	counterclockwise	practice	Guided	1	0.5	0	8.522491	-0.30067	-1.45061	-0.80151	1.13291248021813	-1.369109	-0.922743	-2.993261
Trial1	3	1	blindfold	counterclockwise	practice	Guided	1	0.5	0	8.54248	-0.30068	-1.4506	-0.80151	1.13291955719766	-1.515133	-1.045465	-3.171749
Trial1	3	1	blindfold	counterclockwise	practice	Guided	1	0.5	0	8.562485	-0.30068	-1.45059	-0.80151	1.13291955719766	-1.524365	-0.98622	-3.078847
Trial1	3	1	blindfold	counterclockwise	practice	Guided	1	0.5	0	8.582489	-0.30069	-1.45059	-0.80151	1.13292661315885	-1.539502	-0.93967	-2.918416
Trial1	3	1	blindfold	counterclockwise	practice	Guided	1	0.5	0	8.602493	-0.30069	-1.45058	-0.8015	1.13291957105571	-1.510216	-0.871962	-2.860861
Trial1	3	1	blindfold	counterclockwise	practice	Guided	1	0.5	0	8.622482	-0.3007	-1.45058	-0.8015	1.13292664816769	-1.560424	-0.93967	-2.888057
Trial1	3	1	blindfold	counterclockwise	practice	Guided	1	0.5	0	8.642487	-0.30071	-1.45057	-0.8015	1.13293370426094	-1.637525	-0.93967	-3.019161
Trial1	3	1	blindfold	counterclockwise	practice	Guided	1	0.5	0	8.662491	-0.30071	-1.45056	-0.8015	1.13293370426094	-1.627481	-0.969293	-2.893483
Trial1	3	1	blindfold	counterclockwise	practice	Guided	1	0.5	0	8.68248	-0.30072	-1.45056	-0.80149	1.13293369736667	-1.611686	-0.838107	-2.738434
Trial1	3	1	blindfold	counterclockwise	practice	Guided	1	0.5	0	8.702484	-0.30072	-1.45055	-0.8014799	1.13292657114932	-1.599249	-0.72808	-2.659306
Trial1	3	1	blindfold	counterclockwise	practice	Guided	1	0.5	0	8.722488	-0.30072	-1.45054	-0.80147	1.13291952930986	-1.607613	-0.745008	-2.747221
Trial1	3	1	blindfold	counterclockwise	practice	Guided	1	0.5	0	8.742493	-0.30073	-1.45053	-0.80147	1.13292658562367	-1.606713	-0.795789	-2.843528
Trial1	3	1	blindfold	counterclockwise	practice	Guided	1	0.5	0	8.762482	-0.30073	-1.45052	-0.80147	1.13292658562367	-1.59207	-0.812716	-2.798362
Trial1	3	1	blindfold	counterclockwise	practice	Guided	1	0.5	0	8.782486	-0.30074	-1.45051	-0.80146	1.13292662133741	-1.559248	-0.723849	-2.742599
Trial1	3	1	blindfold	counterclockwise	practice	Guided	1	0.5	0	8.80249	-0.30074	-1.45051	-0.80146	1.13292662133741	-1.572212	-0.745008	-2.753012
Trial1	3	1	blindfold	counterclockwise	practice	Guided	1	0.5	0	8.822479	-0.30074	-1.4505	-0.80145	1.13291953750765	-1.626119	-0.745008	-2.763227
Trial1	3	1	blindfold	counterclockwise	practice	Guided	1	0.5	0	8.842484	-0.30075	-1.45049	-0.80144	1.13291953132056	-1.672805	-0.804253	-2.710689
Trial1	3	1	blindfold	counterclockwise	practice	Guided	1	0.5	0	8.862488	-0.30075	-1.45049	-0.80144	1.13291953132056	-1.645011	-0.816948	-2.6867
Trial1	3	1	blindfold	counterclockwise	practice	Guided	1	0.5	0	8.882492	-0.30075	-1.45048	-0.80143	1.13291244762348	-1.577767	-0.740776	-2.677078
Trial1	3	1	blindfold	counterclockwise	practice	Guided	1	0.5	0	8.902481	-0.30076	-1.45048	-0.80143	1.13291950424588	-1.624463	-0.766167	-2.725451
Trial1	3	1	blindfold	counterclockwise	practice	Guided	1	0.5	0	8.922485	-0.30076	-1.45047	-0.80143	1.13291950424588	-1.565396	-0.825412	-2.791157
Trial1	3	1	blindfold	counterclockwise	practice	Guided	1	0.5	0	8.94249	-0.30076	-1.45047	-0.80143	1.13291950424588	-1.535364	-0.816948	-2.725209
Trial1	3	1	blindfold	counterclockwise	practice	Guided	1	0.5	0	8.962494	-0.30076	-1.45047	-0.80142	1.13291242063714	-1.541456	-0.677299	-2.661876
Trial1	3	1	blindfold	counterclockwise	practice	Guided	1	0.5	0	8.982483	-0.30076	-1.45046	-0.80142	1.13291242063714	-1.526253	-0.626517	-2.624904
Trial1	3	1	blindfold	counterclockwise	practice	Guided	1	0.5	0	9.002487	-0.30076	-1.45045	-0.80141	1.13290537923656	-1.49868	-0.681531	-2.701616
Trial1	3	1	blindfold	counterclockwise	practice	Guided	1	0.5	0	9.022491	-0.30076	-1.45045	-0.80141	1.13290537923656	-1.448878	-0.770398	-2.78371
Trial1	3	1	blindfold	counterclockwise	practice	Guided	1	0.5	0	9.04248	-0.30076	-1.45044	-0.80141	1.13290537923656	-1.445705	-0.715385	-2.71238
Trial1	3	1	blindfold	counterclockwise	practice	Guided	1	0.5	0	9.062485	-0.30075	-1.45044	-0.8014	1.1328912389615	-1.386233	-0.715385	-2.67699
Trial1	3	1	blindfold	counterclockwise	practice	Guided	1	0.5	0	9.082489	-0.30075	-1.45044	-0.8014	1.1328912389615	-1.369197	-0.694226	-2.702758
Trial1	3	1	blindfold	counterclockwise	practice	Guided	1	0.5	0	9.102493	-0.30075	-1.45043	-0.8014	1.1328912389615	-1.412007	-0.711153	-2.75592
Trial1	3	1	blindfold	counterclockwise	practice	Guided	1	0.5	0	9.122482	-0.30075	-1.45043	-0.8014	1.1328912389615	-1.403302	-0.732312	-2.781886
Trial1	3	1	blindfold	counterclockwise	practice	Guided	1	0.5	0	9.142487	-0.30074	-1.45043	-0.8014	1.13288416118629	-1.419778	-0.829644	-2.73035
Trial1	3	1	blindfold	counterclockwise	practice	Guided	1	0.5	0	9.162491	-0.30074	-1.45042	-0.8013901	1.13287711978551	-1.398264	-0.753471	-2.647224
Trial1	3	1	blindfold	counterclockwise	practice	Guided	1	0.5	0	9.18248	-0.30074	-1.45042	-0.8013901	1.13287711978551	-1.324522	-0.660372	-2.591645
Trial1	3	1	blindfold	counterclockwise	practice	Guided	1	0.5	0	9.202484	-0.30073	-1.45041	-0.80138	1.13286291628163	-1.302294	-0.558808	-2.592634
Trial1	3	1	blindfold	counterclockwise	practice	Guided	1	0.5	0	9.222488	-0.30073	-1.45041	-0.80138	1.13286291628163	-1.33158	-0.558808	-2.650189
Trial1	3	1	blindfold	counterclockwise	practice	Guided	1	0.5	0	9.242493	-0.30072	-1.4504	-0.80138	1.13285585957123	-1.347342	-0.660372	-2.704142
Trial1	3	1	blindfold	counterclockwise	practice	Guided	1	0.5	0	9.262482	-0.30072	-1.4504	-0.80138	1.13285585957123	-1.333973	-0.715385	-2.603837
Trial1	3	1	blindfold	counterclockwise	practice	Guided	1	0.5	0	9.282486	-0.30072	-1.4504	-0.80137	1.13284881817051	-1.320076	-0.673067	-2.592634
Trial1	3	1	blindfold	counterclockwise	practice	Guided	1	0.5	0	9.30249	-0.30072	-1.45039	-0.80137	1.13284881817051	-1.308759	-0.634981	-2.537692
Trial1	3	1	blindfold	counterclockwise	practice	Guided	1	0.5	0	9.322479	-0.30071	-1.45039	-0.80136	1.13283465683058	-1.348956	-0.613822	-2.540108
Trial1	3	1	blindfold	counterclockwise	practice	Guided	1	0.5	0	9.342484	-0.30071	-1.45038	-0.80136	1.13283465683058	-1.333599	-0.639213	-2.595445
Trial1	3	1	blindfold	counterclockwise	practice	Guided	1	0.5	0	9.362488	-0.30071	-1.45038	-0.80136	1.13283465683058	-1.35844	-0.706921	-2.653199
Trial1	3	1	blindfold	counterclockwise	practice	Guided	1	0.5	0	9.382492	-0.3007	-1.45038	-0.80135	1.13282051655552	-1.186521	-0.698458	-2.593578
Trial1	3	1	blindfold	counterclockwise	practice	Guided	1	0.5	0	9.402481	-0.3007	-1.45038	-0.80134	1.13281343303487	-1.000146	-0.541881	-2.509375
Trial1	3	1	blindfold	counterclockwise	practice	Guided	1	0.5	0	9.422485	-0.30068	-1.45037	-0.80129	1.13276392328641	-0.857667	-0.452944	-2.401426
Trial1	3	1	blindfold	counterclockwise	practice	Guided	1	0.5	0	9.44249	-0.3006	-1.45033	-0.80129	1.13270736410484	-0.812838	-0.495016	-2.404194
Trial1	3	1	blindfold	counterclockwise	practice	Guided	1	0.5	0	9.462494	-0.30059	-1.45032	-0.80129	1.13270030757117	-0.813244	-0.51183	-2.513483
Trial1	3	1	blindfold	counterclockwise	practice	Guided	1	0.5	0	9.482483	-0.30058	-1.45032	-0.80128	1.13268618839668	-0.904155	-0.477935	-2.463382
Trial1	3	1	blindfold	counterclockwise	practice	Guided	1	0.5	0	9.502487	-0.30057	-1.45031	-0.80128	1.13267913190736	-0.863958	-0.414375	-2.452376
Trial1	3	1	blindfold	counterclockwise	practice	Guided	1	0.5	0	9.522491	-0.30056	-1.45031	-0.80128	1.13267205439812	-0.823575	-0.342326	-2.429376
Trial1	3	1	blindfold	counterclockwise	practice	Guided	1	0.5	0	9.54248	-0.30055	-1.4503	-0.80128	1.13266497693318	-0.782972	-0.460608	-2.535873
Trial1	3	1	blindfold	counterclockwise	practice	Guided	1	0.5	0	9.562485	-0.30054	-1.45029	-0.80127	1.13265083665737	-0.747191	-0.502815	-2.452944
Trial1	3	1	blindfold	counterclockwise	practice	Guided	1	0.5	0	9.582489	-0.30053	-1.45029	-0.80126	1.13263669638156	-0.69456	-0.451913	-2.380579
Trial1	3	1	blindfold	counterclockwise	practice	Guided	1	0.5	0	9.602493	-0.30052	-1.45028	-0.80126	1.13262961896075	-0.588766	-0.367171	-2.376338
Trial1	3	1	blindfold	counterclockwise	practice	Guided	1	0.5	0	9.622482	-0.3005	-1.45028	-0.80126	1.13261548531546	-0.621001	-0.375541	-2.513815
Trial1	3	1	blindfold	counterclockwise	practice	Guided	1	0.5	0	9.642487	-0.30048	-1.45027	-0.80126	1.13260135184688	-0.717711	-0.358409	-2.572407
Trial1	3	1	blindfold	counterclockwise	practice	Guided	1	0.5	0	9.662491	-0.30048	-1.45026	-0.80126	1.13260135184688	-0.655629	-0.328681	-2.473286
Trial1	3	1	blindfold	counterclockwise	practice	Guided	1	0.5	0	9.68248	-0.30047	-1.45026	-0.80126	1.13259427464734	-0.668966	-0.26512	-2.494661
Trial1	3	1	blindfold	counterclockwise	practice	Guided	1	0.5	0	9.702484	-0.30046	-1.45025	-0.80126	1.13258719749211	-0.625993	-0.226961	-2.51342
Trial1	3	1	blindfold	counterclockwise	practice	Guided	1	0.5	0	9.722488	-0.30045	-1.45025	-0.80127	1.13258722571647	-0.487173	-0.328441	-2.599863
Trial1	3	1	blindfold	counterclockwise	practice	Guided	1	0.5	0	9.742493	-0.3004	-1.45024	-0.80128	1.13255896770899	-0.29063	-0.349393	-2.591387
Trial1	3	1	blindfold	counterclockwise	practice	Guided	1	0.5	0	9.762482	-0.30037	-1.45023	-0.80127	1.13253069502382	-0.278687	-0.281601	-2.524653
Trial1	3	1	blindfold	counterclockwise	practice	Guided	1	0.5	0	9.782486	-0.30033	-1.45021	-0.80128	1.13250949452418	-0.245664	-0.13343	-2.584979
Trial1	3	1	blindfold	counterclockwise	practice	Guided	1	0.5	0	9.80249	-0.3003	-1.45019	-0.80132	1.13251660562486	-0.258243	-0.112241	-2.769404
Trial1	3	1	blindfold	counterclockwise	practice	Guided	1	0.5	0	9.822479	-0.30028	-1.45016	-0.8013901	1.13255203022959	-0.291026	-0.082594	-2.906684
Trial1	3	1	blindfold	counterclockwise	practice	Guided	1	0.5	0	9.842484	-0.30025	-1.45014	-0.8013901	1.13253082420285	-0.171273	-0.031761	-2.819511
Trial1	3	1	blindfold	counterclockwise	practice	Guided	1	0.5	0	9.862488	-0.30023	-1.45013	-0.8014	1.132523737734	-0.068071	0.048641	-2.803073
Trial1	3	1	blindfold	counterclockwise	practice	Guided	1	0.5	0	9.882492	-0.30019	-1.4501	-0.80145	1.13253086668154	0.019298	0.061321	-2.941484
Trial1	3	1	blindfold	counterclockwise	practice	Guided	1	0.5	0	9.902481	-0.30014	-1.45007	-0.80151	1.13253799010225	0.128334	0.027455	-3.093467
Trial1	3	1	blindfold	counterclockwise	practice	Guided	1	0.5	0	9.922485	-0.30011	-1.45006	-0.8015699	1.13255922508898	0.121427	0.018984	-3.147812
Trial1	3	1	blindfold	counterclockwise	practice	Guided	1	0.5	0	9.94249	-0.30007	-1.45003	-0.8016599	1.13259465274216	0.200331	0.196653	-3.37413
Trial1	3	1	blindfold	counterclockwise	practice	Guided	1	0.5	0	9.962494	-0.30001	-1.44999	-0.80177	1.13263020291401	0.41713	0.323532	-3.606569
Trial1	3	1	blindfold	counterclockwise	practice	Guided	1	0.5	0	9.982483	-0.29986	-1.44993	-0.8018399	1.13257376020493	0.567237	0.369982	-3.739335
Trial1	3	1	blindfold	counterclockwise	practice	Guided	1	0.5	0	10.00249	-0.29958	-1.44987	-0.80183	1.13236898919771	0.671721	0.437574	-3.69768
Trial1	3	1	blindfold	counterclockwise	practice	Guided	1	0.5	0	10.02249	-0.29913	-1.44981	-0.8018	1.13203001616873	0.661025	0.420519	-3.541606
Trial1	3	1	blindfold	counterclockwise	practice	Guided	1	0.5	0	10.04248	-0.29781	-1.44977	-0.8018399	1.13112692773595	0.728205	0.454124	-3.750412
Trial1	3	1	blindfold	counterclockwise	practice	Guided	1	0.5	0	10.06248	-0.29685	-1.44977	-0.80186	1.13046425452645	0.843813	0.525952	-3.767963
Trial1	3	1	blindfold	counterclockwise	practice	Guided	1	0.5	0	10.08249	-0.29565	-1.44973	-0.8018	1.12957606897604	1.018484	0.669833	-3.556821
Trial1	3	1	blindfold	counterclockwise	practice	Guided	1	0.5	0	10.10249	-0.29401	-1.44968	-0.8017099	1.12835754314335	1.072026	0.746005	-3.369682
Trial1	3	1	blindfold	counterclockwise	practice	Guided	1	0.5	0	10.12248	-0.29205	-1.44964	-0.8016599	1.1269435970485	1.081456	0.775628	-3.277243
Trial1	3	1	blindfold	counterclockwise	practice	Guided	1	0.5	0	10.14249	-0.28667	-1.44956	-0.8017	1.12319747661415	1.07307	0.974523	-3.427302
Trial1	3	1	blindfold	counterclockwise	practice	Guided	1	0.5	0	10.16249	-0.28344	-1.44953	-0.8017099	1.12094472114286	1.105553	0.999913	-3.436463
Trial1	3	1	blindfold	counterclockwise	practice	Guided	1	0.5	0	10.18248	-0.27958	-1.44951	-0.80165	1.11820734865937	1.232874	1.008377	-3.310733
Trial1	3	1	blindfold	counterclockwise	practice	Guided	1	0.5	0	10.20248	-0.27561	-1.4495	-0.80158	1.11539292956613	1.265111	1.038	-3.113672
Trial1	3	1	blindfold	counterclockwise	practice	Guided	1	0.5	0	10.22249	-0.27086	-1.4495	-0.80149	1.11203030491839	1.134295	0.995682	-3.099024
Trial1	3	1	blindfold	counterclockwise	practice	Guided	1	0.5	0	10.24249	-0.26028	-1.44944	-0.80147	1.10470802921602	0.944762	1.363848	-2.938484
Trial1	3	1	blindfold	counterclockwise	practice	Guided	1	0.5	0	10.26248	-0.25491	-1.44936	-0.80147	1.10101917688536	0.876035	1.346921	-2.930872
Trial1	3	1	blindfold	counterclockwise	practice	Guided	1	0.5	0	10.28249	-0.24911	-1.44933	-0.80145	1.0970359678447	0.960005	1.338457	-2.895293
Trial1	3	1	blindfold	counterclockwise	practice	Guided	1	0.5	0	10.30249	-0.24331	-1.44932	-0.80143	1.0930689762032	1.022888	1.313067	-2.825192
Trial1	3	1	blindfold	counterclockwise	practice	Guided	1	0.5	0	10.32248	-0.23705	-1.44935	-0.80142	1.08881434210919	1.052744	1.198808	-2.815262
Trial1	3	1	blindfold	counterclockwise	practice	Guided	1	0.5	0	10.34248	-0.22406	-1.44937	-0.80144	1.08007821781209	0.899337	1.363848	-2.893581
Trial1	3	1	blindfold	counterclockwise	practice	Guided	1	0.5	0	10.36249	-0.21712	-1.44933	-0.80145	1.07544558566834	0.78574	1.452716	-2.918314
Trial1	3	1	blindfold	counterclockwise	practice	Guided	1	0.5	0	10.38249	-0.21035	-1.4493	-0.80145	1.07094316250274	0.873532	1.431557	-2.906904
Trial1	3	1	blindfold	counterclockwise	practice	Guided	1	0.5	0	10.40248	-0.20351	-1.44929	-0.80144	1.06641098849723	1.001638	1.376544	-2.918211
Trial1	3	1	blindfold	counterclockwise	practice	Guided	1	0.5	0	10.42249	-0.19649	-1.44929	-0.80142	1.06177789594214	1.013714	1.385007	-2.880306
Trial1	3	1	blindfold	counterclockwise	practice	Guided	1	0.5	0	10.44249	-0.18161	-1.44929	-0.80142	1.05207707420443	0.924338	1.48657	-2.795658
Trial1	3	1	blindfold	counterclockwise	practice	Guided	1	0.5	0	10.46249	-0.17388	-1.44927	-0.80143	1.04709324939072	0.898745	1.482339	-2.869531
Trial1	3	1	blindfold	counterclockwise	practice	Guided	1	0.5	0	10.48248	-0.16629	-1.44926	-0.80146	1.04224782098281	0.953415	1.423093	-2.945439
Trial1	3	1	blindfold	counterclockwise	practice	Guided	1	0.5	0	10.50249	-0.15832	-1.44927	-0.80146	1.03717085938403	1.046574	1.406166	-2.917013
Trial1	3	1	blindfold	counterclockwise	practice	Guided	1	0.5	0	10.52249	-0.1504	-1.44928	-0.80142	1.03213086907602	1.100616	1.566975	-2.819412
Trial1	3	1	blindfold	counterclockwise	practice	Guided	1	0.5	0	10.54248	-0.13364	-1.44915	-0.8014799	1.02169943950303	1.100364	1.858969	-2.981248
Trial1	3	1	blindfold	counterclockwise	practice	Guided	1	0.5	0	10.56248	-0.12515	-1.44909	-0.8015699	1.01652687270043	1.033416	1.922446	-3.192765
Trial1	3	1	blindfold	counterclockwise	practice	Guided	1	0.5	0	10.58249	-0.11661	-1.44905	-0.8016	1.01132112440463	1.085819	1.888591	-3.191676
Trial1	3	1	blindfold	counterclockwise	practice	Guided	1	0.5	0	10.60249	-0.10774	-1.44907	-0.80156	1.00590571949527	1.096435	1.748942	-3.090241
Trial1	3	1	blindfold	counterclockwise	practice	Guided	1	0.5	0	10.62248	-0.098993	-1.44912	-0.80156	1.00064530089597	1.136158	1.723551	-3.080948
Trial1	3	1	blindfold	counterclockwise	practice	Guided	1	0.5	0	10.64249	-0.081002	-1.44911	-0.80158	0.989996891185769	1.107774	1.90975	-3.157276
Trial1	3	1	blindfold	counterclockwise	practice	Guided	1	0.5	0	10.66249	-0.071561	-1.44906	-0.80158	0.98448590316403	0.978356	1.90975	-3.187874
Trial1	3	1	blindfold	counterclockwise	practice	Guided	1	0.5	0	10.68248	-0.062371	-1.44904	-0.8015699	0.979170827247312	0.96976	1.863201	-3.140222
Trial1	3	1	blindfold	counterclockwise	practice	Guided	1	0.5	0	10.70248	-0.053172	-1.44906	-0.80155	0.973900258259901	1.000999	1.833578	-3.097139
Trial1	3	1	blindfold	counterclockwise	practice	Guided	1	0.5	0	10.72249	-0.043664	-1.44906	-0.80146	0.968456876633064	1.014968	2.00285	-2.969835
Trial1	3	1	blindfold	counterclockwise	practice	Guided	1	0.5	0	10.74249	-0.025195	-1.44894	-0.80146	0.958210813333382	0.987704	2.239831	-2.924889
Trial1	3	1	blindfold	counterclockwise	practice	Guided	1	0.5	0	10.76248	-0.015745	-1.44888	-0.80149	0.953089260406479	1.013772	2.218672	-2.978207
Trial1	3	1	blindfold	counterclockwise	practice	Guided	1	0.5	0	10.78249	-0.0066176	-1.44888	-0.80151	0.948198099015833	1.080143	2.117109	-3.027273
Trial1	3	1	blindfold	counterclockwise	practice	Guided	1	0.5	0	10.80249	0.0025004	-1.44893	-0.80149	0.94334091732983	1.075211	2.040936	-2.971254
Trial1	3	1	blindfold	counterclockwise	practice	Guided	1	0.5	0	10.82248	0.011958	-1.44896	-0.80136	0.938276537547032	1.070178	2.184817	-2.806048
Trial1	3	1	blindfold	counterclockwise	practice	Guided	1	0.5	0	10.84248	0.030371	-1.44886	-0.80136	0.928832205434226	0.984048	2.37948	-2.732052
Trial1	3	1	blindfold	counterclockwise	practice	Guided	1	0.5	0	10.86249	0.039763	-1.44882	-0.80138	0.92413633544383	0.979244	2.320235	-2.768491
Trial1	3	1	blindfold	counterclockwise	practice	Guided	1	0.5	0	10.88249	0.048796	-1.44884	-0.80141	0.919697271130475	0.952187	2.146731	-2.830417
Trial1	3	1	blindfold	counterclockwise	practice	Guided	1	0.5	0	10.90248	0.057792	-1.44889	-0.80141	0.915317397044248	1.098192	2.16789	-2.815393
Trial1	3	1	blindfold	counterclockwise	practice	Guided	1	0.5	0	10.92249	0.066862	-1.44892	-0.80132	0.910890934171709	1.127428	2.210208	-2.687682
Trial1	3	1	blindfold	counterclockwise	practice	Guided	1	0.5	0	10.94249	0.08568899	-1.44888	-0.80134	0.902108297326388	1.201972	2.222904	-2.713125
Trial1	3	1	blindfold	counterclockwise	practice	Guided	1	0.5	0	10.96249	0.095502	-1.44888	-0.80142	0.897715215697723	1.315185	2.163658	-2.894716
Trial1	3	1	blindfold	counterclockwise	practice	Guided	1	0.5	0	10.98248	0.10527	-1.44892	-0.80145	0.893383399978168	1.368943	2.053632	-2.929837
Trial1	3	1	blindfold	counterclockwise	practice	Guided	1	0.5	0	11.00249	0.11533	-1.44896	-0.80137	0.888912216490473	1.356148	2.21444	-2.705494
Trial1	3	1	blindfold	counterclockwise	practice	Guided	1	0.5	0	11.02249	0.126	-1.4489	-0.80115	0.884147761312683	1.276131	2.455653	-2.482319
Trial1	3	1	blindfold	counterclockwise	practice	Guided	1	0.5	0	11.04248	0.147	-1.44868	-0.80115	0.875471453237772	1.026348	2.713792	-2.29897
Trial1	3	1	blindfold	counterclockwise	practice	Guided	1	0.5	0	11.06248	0.15773	-1.44867	-0.80122	0.871264737134926	1.020267	2.442957	-2.461457
Trial1	3	1	blindfold	counterclockwise	practice	Guided	1	0.5	0	11.08249	0.16809	-1.44876	-0.80131	0.867330368542732	1.052017	2.277917	-2.694478
Trial1	3	1	blindfold	counterclockwise	practice	Guided	1	0.5	0	11.10249	0.17849	-1.44886	-0.80131	0.863403962227656	1.174775	2.218672	-2.622255
Trial1	3	1	blindfold	counterclockwise	practice	Guided	1	0.5	0	11.12248	0.18933	-1.44889	-0.80105	0.859183894874648	1.09987	2.303308	-2.336685
Trial1	3	1	blindfold	counterclockwise	practice	Guided	1	0.5	0	11.14249	0.21088	-1.44879	-0.80096	0.851544066029504	0.924196	2.493739	-1.889694
Trial1	3	1	blindfold	counterclockwise	practice	Guided	1	0.5	0	11.16249	0.22141	-1.44876	-0.80098	0.848045632878636	0.796125	2.442957	-1.963867
Trial1	3	1	blindfold	counterclockwise	practice	Guided	1	0.5	0	11.18248	0.23176	-1.44877	-0.801	0.844721077418734	0.783546	2.354089	-2.030768
Trial1	3	1	blindfold	counterclockwise	practice	Guided	1	0.5	0	11.20248	0.24189	-1.44881	-0.80098	0.841540130657737	0.882041	2.277917	-1.958655
Trial1	3	1	blindfold	counterclockwise	practice	Guided	1	0.5	0	11.22249	0.2525	-1.44885	-0.80089	0.83826075232806	0.951945	2.239831	-1.837121
Trial1	3	1	blindfold	counterclockwise	practice	Guided	1	0.5	0	11.24249	0.27223	-1.4489	-0.80088	0.832639103096444	0.946851	2.210208	-1.796948
Trial1	3	1	blindfold	counterclockwise	practice	Guided	1	0.5	0	11.26248	0.28257	-1.4489	-0.80084	0.829831634056352	0.713377	2.210208	-1.683343
Trial1	3	1	blindfold	counterclockwise	practice	Guided	1	0.5	0	11.28249	0.29239	-1.44889	-0.80078	0.827254803561774	0.473744	2.30754	-1.545545
Trial1	3	1	blindfold	counterclockwise	practice	Guided	1	0.5	0	11.30249	0.30177	-1.44885	-0.8006999	0.824873045382205	0.294335	2.383712	-1.367515
Trial1	3	1	blindfold	counterclockwise	practice	Guided	1	0.5	0	11.32248	0.31061	-1.44882	-0.8006	0.822696129275852	0.352959	2.316003	-1.247208
Trial1	3	1	blindfold	counterclockwise	practice	Guided	1	0.5	0	11.34248	0.32725	-1.4489	-0.8006	0.819025584956376	0.688641	2.16789	-1.220605
Trial1	3	1	blindfold	counterclockwise	practice	Guided	1	0.5	0	11.36249	0.3354	-1.44893	-0.80062	0.817365022714048	0.625513	2.210208	-1.262199
Trial1	3	1	blindfold	counterclockwise	practice	Guided	1	0.5	0	11.38249	0.34311	-1.44891	-0.80063	0.815857112461571	0.358911	2.256758	-1.249716
Trial1	3	1	blindfold	counterclockwise	practice	Guided	1	0.5	0	11.40248	0.35063	-1.44888	-0.80064	0.814454289725417	0.166176	2.294844	-1.288715
Trial1	3	1	blindfold	counterclockwise	practice	Guided	1	0.5	0	11.42249	0.35732	-1.44886	-0.80066	0.813273654817487	0.149424	2.311771	-1.285287
Trial1	3	1	blindfold	counterclockwise	practice	Guided	1	0.5	0	11.44249	0.36897	-1.44888	-0.8006999	0.811350274477847	0.451596	2.112877	-1.395025
Trial1	3	1	blindfold	counterclockwise	practice	Guided	1	0.5	0	11.46249	0.37405	-1.44893	-0.80073	0.810575056098005	0.568201	2.057863	-1.472495
Trial1	3	1	blindfold	counterclockwise	practice	Guided	1	0.5	0	11.48248	0.37895	-1.44898	-0.80075	0.809847944084411	0.58284	1.922446	-1.475527
Trial1	3	1	blindfold	counterclockwise	practice	Guided	1	0.5	0	11.50249	0.38384	-1.44903	-0.80076	0.809141376247627	0.473609	1.888591	-1.498142
Trial1	3	1	blindfold	counterclockwise	practice	Free	1	0.5	0	0	0.43865	-1.45029	-0.80002	0.802368922388217	-0.974323	-0.660768	-0.071491
Trial1	3	1	blindfold	counterclockwise	practice	Free	1	0.5	0	0.008178711	0.4388	-1.45035	-0.80004	0.802377374650489	-0.918205	-0.863894	-0.18148
Trial1	3	1	blindfold	counterclockwise	practice	Free	1	0.5	0	0.02816772	0.4388	-1.45039	-0.80009	0.802427177848655	-0.978494	-0.956994	-0.214777
Trial1	3	1	blindfold	counterclockwise	practice	Free	1	0.5	0	0.04818726	0.43852	-1.45045	-0.80024	0.80259816507837	-1.079696	-1.058557	-0.166536
Trial1	3	1	blindfold	counterclockwise	practice	Free	1	0.5	0	0.06817627	0.4375	-1.45051	-0.80051	0.802946133254062	-1.08362	-0.931603	-0.175049
Trial1	3	1	blindfold	counterclockwise	practice	Free	1	0.5	0	0.0881958	0.4358	-1.45048	-0.80141	0.803977400784843	-0.866332	-0.808881	-0.156636
Trial1	3	1	blindfold	counterclockwise	practice	Free	1	0.5	0	0.1081848	0.43072	-1.45044	-0.80216	0.805146153010787	-0.799205	-0.952762	-0.303129
Trial1	3	1	blindfold	counterclockwise	practice	Free	1	0.5	0	0.1281738	0.42749	-1.45048	-0.80304	0.806306945842553	-0.841704	-1.105107	-0.25771
Trial1	3	1	blindfold	counterclockwise	practice	Free	1	0.5	0	0.1481934	0.4237	-1.45054	-0.80394	0.807552607845533	-0.863743	-1.177048	-0.129465
Trial1	3	1	blindfold	counterclockwise	practice	Free	1	0.5	0	0.1681824	0.41946	-1.45058	-0.80496	0.808979179858856	-0.815802	-1.287074	-0.184866
Trial1	3	1	blindfold	counterclockwise	practice	Free	1	0.5	0	0.1881714	0.41498	-1.45065	-0.8072	0.811665115585368	-0.76846	-1.388638	-0.215108
Trial1	3	1	blindfold	counterclockwise	practice	Free	1	0.5	0	0.2081909	0.40518	-1.45064	-0.80832	0.813862415020023	-0.824155	-1.126266	-0.048845
Trial1	3	1	blindfold	counterclockwise	practice	Free	1	0.5	0	0.2281799	0.39981	-1.45059	-0.80936	0.81553766723266	-0.822418	-1.045862	0.073916
Trial1	3	1	blindfold	counterclockwise	practice	Free	1	0.5	0	0.2481689	0.39388	-1.45051	-0.81023	0.817150006012901	-0.779375	-0.766563	0.102307
Trial1	3	1	blindfold	counterclockwise	practice	Free	1	0.5	0	0.2681885	0.38771	-1.45042	-0.811	0.818736847803707	-0.757302	-0.796186	0.121751
Trial1	3	1	blindfold	counterclockwise	practice	Free	1	0.5	0	0.2881775	0.38119	-1.45038	-0.81214	0.820784546923261	-0.665995	-0.796186	0.072155
Trial1	3	1	blindfold	counterclockwise	practice	Free	1	0.5	0	0.3081665	0.36706	-1.45037	-0.81251	0.823313770237163	-0.703865	-0.745404	0.117668
Trial1	3	1	blindfold	counterclockwise	practice	Free	1	0.5	0	0.328186	0.35963	-1.45037	-0.81273	0.824762826137986	-0.683057	-0.681927	0.14447
Trial1	3	1	blindfold	counterclockwise	practice	Free	1	0.5	0	0.348175	0.35166	-1.45035	-0.81284	0.826264849529537	-0.522027	-0.665	0.114561
Trial1	3	1	blindfold	counterclockwise	practice	Free	1	0.5	0	0.3681946	0.34373	-1.45034	-0.81295	0.827833340155807	-0.432948	-0.724245	-0.03047
Trial1	3	1	blindfold	counterclockwise	practice	Free	1	0.5	0	0.3881836	0.3357	-1.45037	-0.81295	0.829386655940972	-0.420192	-0.813113	-0.168826
Trial1	3	1	blindfold	counterclockwise	practice	Free	1	0.5	0	0.4081726	0.31927	-1.45046	-0.81461	0.834417633366642	-0.564025	-1.003544	-0.367005
Trial1	3	1	blindfold	counterclockwise	practice	Free	1	0.5	0	0.4281921	0.311	-1.4505	-0.8157099	0.837319368050252	-0.769909	-0.973921	-0.354549
Trial1	3	1	blindfold	counterclockwise	practice	Free	1	0.5	0	0.4481812	0.30221	-1.45049	-0.81701	0.840610668843793	-0.826313	-0.931603	-0.283337
Trial1	3	1	blindfold	counterclockwise	practice	Free	1	0.5	0	0.4681702	0.29336	-1.45048	-0.8184	0.844084529673701	-0.593987	-0.897749	-0.113611
Trial1	3	1	blindfold	counterclockwise	practice	Free	1	0.5	0	0.4881897	0.28428	-1.45043	-0.82109	0.848954579260435	-0.554893	-0.563437	0.014905
Trial1	3	1	blindfold	counterclockwise	practice	Free	1	0.5	0	0.5081787	0.26524	-1.45029	-0.82251	0.855356626189673	-0.502491	-0.724197	-0.058202
Trial1	3	1	blindfold	counterclockwise	practice	Free	1	0.5	0	0.5281677	0.25563	-1.4503	-0.8241	0.859568230222559	-0.551828	-0.546457	-0.18011
Trial1	3	1	blindfold	counterclockwise	practice	Free	1	0.5	0	0.5481873	0.24554	-1.4503	-0.82583	0.864144174317071	-0.592515	-0.783438	-0.294158
Trial1	3	1	blindfold	counterclockwise	practice	Free	1	0.5	0	0.5681763	0.23588	-1.45038	-0.82775	0.868866722785279	-0.490773	-1.003492	-0.285519
Trial1	3	1	blindfold	counterclockwise	practice	Free	1	0.5	0	0.5881958	0.2256	-1.45047	-0.83195	0.876034345761944	-0.309568	-0.956942	-0.244719
Trial1	3	1	blindfold	counterclockwise	practice	Free	1	0.5	0	0.6081848	0.20576	-1.45047	-0.83401	0.884392370375497	-0.200286	-0.914624	-0.055986
Trial1	3	1	blindfold	counterclockwise	practice	Free	1	0.5	0	0.6281738	0.19628	-1.45045	-0.83614	0.889593108069965	-0.308016	-0.749584	-0.025167
Trial1	3	1	blindfold	counterclockwise	practice	Free	1	0.5	0	0.6481934	0.18661	-1.4504	-0.83807	0.894748331523469	-0.426805	-0.758047	-0.052807
Trial1	3	1	blindfold	counterclockwise	practice	Free	1	0.5	0	0.6681824	0.17721	-1.45039	-0.84006	0.899941213628922	-0.373524	-1.007723	-0.067943
Trial1	3	1	blindfold	counterclockwise	practice	Free	1	0.5	0	0.6881714	0.16786	-1.45047	-0.84398	0.906983595936598	-0.267061	-1.100823	-0.052241
Trial1	3	1	blindfold	counterclockwise	practice	Free	1	0.5	0	0.7081909	0.14944	-1.45051	-0.84587	0.915635515453167	-0.088047	-0.948478	-0.098017
Trial1	3	1	blindfold	counterclockwise	practice	Free	1	0.5	0	0.7281799	0.14079	-1.45048	-0.84775	0.920712713034478	-0.129468	-0.927319	-0.035718
Trial1	3	1	blindfold	counterclockwise	practice	Free	1	0.5	0	0.7481689	0.1324	-1.45045	-0.84968	0.925789322146508	-0.208268	-0.808829	-0.104259
Trial1	3	1	blindfold	counterclockwise	practice	Free	1	0.5	0	0.7681885	0.12391	-1.45044	-0.85157	0.930921676906188	-0.356272	-0.914624	-0.043599
Trial1	3	1	blindfold	counterclockwise	practice	Free	1	0.5	0	0.7881775	0.1155	-1.45047	-0.85509	0.937560234592659	-0.324531	-0.973869	-0.076238
Trial1	3	1	blindfold	counterclockwise	practice	Free	1	0.5	0	0.8081665	0.099356	-1.45047	-0.8568699	0.94590787364309	-0.391428	-0.838451	-0.063798
Trial1	3	1	blindfold	counterclockwise	practice	Free	1	0.5	0	0.828186	0.091331	-1.45045	-0.85859	0.950887560813878	-0.278907	-0.817292	-0.158437
Trial1	3	1	blindfold	counterclockwise	practice	Free	1	0.5	0	0.848175	0.083354	-1.45042	-0.86045	0.956016755441353	-0.315297	-0.85961	-0.099717
Trial1	3	1	blindfold	counterclockwise	practice	Free	1	0.5	0	0.8681946	0.075149	-1.45041	-0.8622	0.961190537801176	-0.418781	-0.829988	0.0045924
Trial1	3	1	blindfold	counterclockwise	practice	Free	1	0.5	0	0.8881836	0.067186	-1.4504	-0.86538	0.967579758540374	-0.348081	-0.656484	0.055927
Trial1	3	1	blindfold	counterclockwise	practice	Free	1	0.5	0	0.9081726	0.05108	-1.45031	-0.86691	0.976248987102923	-0.316393	-0.593007	0.040361
Trial1	3	1	blindfold	counterclockwise	practice	Free	1	0.5	0	0.9281921	0.043178	-1.4503	-0.86849	0.981305857855629	-0.310466	-0.664948	-0.181814
Trial1	3	1	blindfold	counterclockwise	practice	Free	1	0.5	0	0.9481812	0.035063	-1.45034	-0.87024	0.986652993609908	-0.292284	-0.876538	-0.2863
Trial1	3	1	blindfold	counterclockwise	practice	Free	1	0.5	0	0.9681702	0.027237	-1.45041	-0.8722	0.992087555247627	-0.363719	-0.893465	-0.286142
Trial1	3	1	blindfold	counterclockwise	practice	Free	1	0.5	0	0.9881897	0.019425	-1.45042	-0.87657	0.999663578723519	-0.381693	-0.783438	-0.298302
Trial1	3	1	blindfold	counterclockwise	practice	Free	1	0.5	0	1.008179	0.0035719	-1.45034	-0.87878	1.0093042949163	-0.230974	-0.495667	-0.099866
Trial1	3	1	blindfold	counterclockwise	practice	Free	1	0.5	0	1.028168	-0.0041296	-1.45029	-0.88123	1.01524034636852	-0.257777	-0.605686	-0.149961
Trial1	3	1	blindfold	counterclockwise	practice	Free	1	0.5	0	1.048187	-0.012409	-1.4503	-0.88352	1.02135722742121	-0.204709	-0.580295	-0.254709
Trial1	3	1	blindfold	counterclockwise	practice	Free	1	0.5	0	1.068176	-0.01971	-1.45029	-0.88601	1.02718654059497	-0.267229	-0.5676	-0.262634
Trial1	3	1	blindfold	counterclockwise	practice	Free	1	0.5	0	1.088196	-0.027266	-1.45031	-0.89135	1.03562261732718	-0.432275	-0.660699	-0.286853
Trial1	3	1	blindfold	counterclockwise	practice	Free	1	0.5	0	1.108185	-0.042566	-1.45035	-0.8942	1.04593089999382	-0.240961	-0.707249	-0.240715
Trial1	3	1	blindfold	counterclockwise	practice	Free	1	0.5	0	1.128174	-0.050147	-1.45036	-0.8972901	1.0525165812824	-0.139459	-0.711481	-0.325143
Trial1	3	1	blindfold	counterclockwise	practice	Free	1	0.5	0	1.148193	-0.057778	-1.45035	-0.90052	1.05926985073224	-0.024119	-0.63954	-0.330106
Trial1	3	1	blindfold	counterclockwise	practice	Free	1	0.5	0	1.168182	-0.064977	-1.45034	-0.90371	1.06578177215537	-0.180264	-0.622613	-0.336894
Trial1	3	1	blindfold	counterclockwise	practice	Free	1	0.5	0	1.188171	-0.072039	-1.45033	-0.91075	1.07549720508018	-0.269279	-0.631077	-0.306294
Trial1	3	1	blindfold	counterclockwise	practice	Free	1	0.5	0	1.208191	-0.086237	-1.45035	-0.91445	1.08622861413972	-0.37103	-0.791885	-0.224477
Trial1	3	1	blindfold	counterclockwise	practice	Free	1	0.5	0	1.22818	-0.093415	-1.45037	-0.91807	1.09315777460083	-0.290844	-0.664931	-0.208359
Trial1	3	1	blindfold	counterclockwise	practice	Free	1	0.5	0	1.248169	-0.1004	-1.45033	-0.92171	1.10001341424278	-0.339225	-0.664931	-0.161089
Trial1	3	1	blindfold	counterclockwise	practice	Free	1	0.5	0	1.268188	-0.10744	-1.45032	-0.92531	1.1068793847624	-0.413208	-0.609918	-0.050345
Trial1	3	1	blindfold	counterclockwise	practice	Free	1	0.5	0	1.288177	-0.11456	-1.45029	-0.93263	1.11690765363054	-0.410529	-0.461741	-0.15914
Trial1	3	1	blindfold	counterclockwise	practice	Free	1	0.5	0	1.308167	-0.12939	-1.4503	-0.93613	1.12803861934878	-0.325165	-0.516726	-0.10984
Trial1	3	1	blindfold	counterclockwise	practice	Free	1	0.5	0	1.328186	-0.13675	-1.45029	-0.93954	1.13498278088387	-0.180237	-0.601358	0.018286
Trial1	3	1	blindfold	counterclockwise	practice	Free	1	0.5	0	1.348175	-0.14404	-1.4503	-0.94295	1.14190290652403	-0.132032	-0.571735	-0.020354
Trial1	3	1	blindfold	counterclockwise	practice	Free	1	0.5	0	1.368195	-0.1514	-1.45028	-0.94641	1.14891855608976	-0.229039	-0.470112	-0.140191
Trial1	3	1	blindfold	counterclockwise	practice	Free	1	0.5	0	1.388184	-0.15873	-1.45026	-0.9533	1.15875195869721	-0.300141	-0.571632	-0.171547
Trial1	3	1	blindfold	counterclockwise	practice	Free	1	0.5	0	1.408173	-0.17306	-1.45024	-0.95688	1.16988420240598	-0.341188	-0.550306	-0.224278
Trial1	3	1	blindfold	counterclockwise	practice	Free	1	0.5	0	1.428192	-0.18032	-1.45027	-0.96061	1.17711801209331	-0.308297	-0.596856	-0.132438
Trial1	3	1	blindfold	counterclockwise	practice	Free	1	0.5	0	1.448181	-0.18784	-1.45027	-0.96436	1.18453116143746	-0.307888	-0.516413	-0.279108
Trial1	3	1	blindfold	counterclockwise	practice	Free	1	0.5	0	1.46817	-0.19499	-1.45028	-0.96832	1.19191222769352	-0.372004	-0.672989	-0.335724
Trial1	3	1	blindfold	counterclockwise	practice	Free	1	0.5	0	1.48819	-0.20268	-1.4503	-0.9763	1.20288024505461	-0.351501	-0.495238	-0.516165
Trial1	3	1	blindfold	counterclockwise	practice	Free	1	0.5	0	1.508179	-0.21667	-1.4503	-0.98178	1.21552780801897	-0.292165	-0.60526	-0.329442
Trial1	3	1	blindfold	counterclockwise	practice	Free	1	0.5	0	1.528168	-0.22559	-1.4503	-0.98639	1.22451871263576	-0.140445	-0.52484	-0.299339
Trial1	3	1	blindfold	counterclockwise	practice	Free	1	0.5	0	1.548187	-0.23324	-1.45029	-0.99119	1.23292276171368	-0.114127	-0.558683	-0.434478
Trial1	3	1	blindfold	counterclockwise	practice	Free	1	0.5	0	1.568176	-0.2403	-1.45029	-0.99629	1.2412243112715	-0.262733	-0.723723	-0.510812
Trial1	3	1	blindfold	counterclockwise	practice	Free	1	0.5	0	1.588196	-0.24768	-1.45034	-1.00764	1.25473653527649	-0.240506	-0.850677	-0.585188
Trial1	3	1	blindfold	counterclockwise	practice	Free	1	0.5	0	1.608185	-0.26183	-1.45045	-1.01347	1.26787470205641	-0.24508	-0.918386	-0.441605
Trial1	3	1	blindfold	counterclockwise	practice	Free	1	0.5	0	1.628174	-0.26904	-1.45043	-1.01923	1.27681334321134	-0.284456	-0.554451	-0.183401
Trial1	3	1	blindfold	counterclockwise	practice	Free	1	0.5	0	1.648193	-0.27602	-1.45034	-1.025	1.28562513070225	-0.284153	-0.512129	0.052251
Trial1	3	1	blindfold	counterclockwise	practice	Free	1	0.5	0	1.668182	-0.28325	-1.45025	-1.03049	1.29436868511029	-0.291158	-0.435854	-0.123703
Trial1	3	1	blindfold	counterclockwise	practice	Free	1	0.5	0	1.688171	-0.29035	-1.45023	-1.04127	1.30724762631268	-0.366954	-0.600866	-0.124463
Trial1	3	1	blindfold	counterclockwise	practice	Free	1	0.5	0	1.708191	-0.30487	-1.45043	-1.04629	1.32005247317314	-0.427063	-0.884397	-0.070628
Trial1	3	1	blindfold	counterclockwise	practice	Free	1	0.5	0	1.72818	-0.31201	-1.45047	-1.0512	1.32830031693839	-0.298978	-0.850542	0.081852
Trial1	3	1	blindfold	counterclockwise	practice	Free	1	0.5	0	1.748169	-0.31934	-1.45042	-1.05585	1.336464479118	-0.268898	-0.668575	-0.119021
Trial1	3	1	blindfold	counterclockwise	practice	Free	1	0.5	0	1.768188	-0.32623	-1.45035	-1.06053	1.3443883432722	-0.231704	-0.660111	-0.271841
Trial1	3	1	blindfold	counterclockwise	practice	Free	1	0.5	0	1.788177	-0.33354	-1.45035	-1.07035	1.35662749151445	-0.29858	-0.875933	-0.310943
Trial1	3	1	blindfold	counterclockwise	practice	Free	1	0.5	0	1.808167	-0.34756	-1.45062	-1.07548	1.36931193714826	-0.147368	-1.472617	-0.359173
Trial1	3	1	blindfold	counterclockwise	practice	Free	1	0.5	0	1.828186	-0.35409	-1.45067	-1.08053	1.37732155383739	-0.098341	-0.994423	-0.441311
Trial1	3	1	blindfold	counterclockwise	practice	Free	1	0.5	0	1.848175	-0.36061	-1.45054	-1.08577	1.38547685038648	-0.301898	-0.719356	-0.233072
Trial1	3	1	blindfold	counterclockwise	practice	Free	1	0.5	0	1.868195	-0.36713	-1.45039	-1.09065	1.39335281142337	-0.477211	-0.698197	-0.089061
Trial1	3	1	blindfold	counterclockwise	practice	Free	1	0.5	0	1.888184	-0.37345	-1.45033	-1.10011	1.4046909761015	-0.587899	-0.825151	0.0097461
Trial1	3	1	blindfold	counterclockwise	practice	Free	1	0.5	0	1.908173	-0.38754	-1.45055	-1.10414	1.41663421852283	-0.736422	-1.117146	0.309213
Trial1	3	1	blindfold	counterclockwise	practice	Free	1	0.5	0	1.928192	-0.39486	-1.45055	-1.10775	1.42403811627562	-0.638127	-0.947874	0.388543
Trial1	3	1	blindfold	counterclockwise	practice	Free	1	0.5	0	1.948181	-0.40264	-1.45048	-1.11079	1.4312978021602	-0.491678	-0.778602	0.292454
Trial1	3	1	blindfold	counterclockwise	practice	Free	1	0.5	0	1.96817	-0.41036	-1.45042	-1.11359	1.43834557164213	-0.327673	-0.964801	0.039419
Trial1	3	1	blindfold	counterclockwise	practice	Free	1	0.5	0	1.98819	-0.41803	-1.45047	-1.11907	1.44744484744857	-0.129895	-1.286418	-0.0061142
Trial1	3	1	blindfold	counterclockwise	practice	Free	1	0.5	0	2.008179	-0.43278	-1.45076	-1.12186	1.45898886232214	-0.248946	-1.553021	-0.208318
Trial1	3	1	blindfold	counterclockwise	practice	Free	1	0.5	0	2.028168	-0.43961	-1.45077	-1.12439	1.46530537641657	-0.26063	-1.108682	-0.034808
Trial1	3	1	blindfold	counterclockwise	practice	Free	1	0.5	0	2.048187	-0.44626	-1.45059	-1.12696	1.47154576120633	-0.207783	-0.825151	-0.010242
Trial1	3	1	blindfold	counterclockwise	practice	Free	1	0.5	0	2.068176	-0.45301	-1.45045	-1.12936	1.4777286705481	-0.130877	-0.871701	0.041572
Trial1	3	1	blindfold	counterclockwise	practice	Free	1	0.5	0	2.088196	-0.45961	-1.45042	-1.13372	1.48531888276988	-0.159338	-0.803992	0.044539
Trial1	3	1	blindfold	counterclockwise	practice	Free	1	0.5	0	2.108185	-0.47201	-1.45048	-1.13583	1.4949625720425	-0.286021	-1.26949	-0.090545
Trial1	3	1	blindfold	counterclockwise	practice	Free	1	0.5	0	2.128174	-0.47805	-1.45059	-1.13795	1.50050386997937	-0.286573	-1.239868	-0.090555
Trial1	3	1	blindfold	counterclockwise	practice	Free	1	0.5	0	2.148193	-0.48416	-1.45062	-1.13994	1.50599939392449	-0.3894	-1.117146	-0.028582
Trial1	3	1	blindfold	counterclockwise	practice	Free	1	0.5	0	2.168182	-0.4902	-1.45057	-1.14183	1.51138072015262	-0.336562	-0.956337	0.090206
Trial1	3	1	blindfold	counterclockwise	practice	Free	1	0.5	0	2.188171	-0.49602	-1.45047	-1.14462	1.51730382680987	-0.297792	-0.685502	0.260362
Trial1	3	1	blindfold	counterclockwise	practice	Free	1	0.5	0	2.208191	-0.50786	-1.45035	-1.14567	1.52589036117703	-0.417069	-0.871701	0.14296
Trial1	3	1	blindfold	counterclockwise	practice	Free	1	0.5	0	2.22818	-0.51393	-1.45043	-1.14667	1.53065542235682	-0.517127	-1.180623	-0.0095032
Trial1	3	1	blindfold	counterclockwise	practice	Free	1	0.5	0	2.248169	-0.52027	-1.45057	-1.14762	1.53557234645514	-0.593011	-1.349895	-0.070873
Trial1	3	1	blindfold	counterclockwise	practice	Free	1	0.5	0	2.268188	-0.52651	-1.45063	-1.14854	1.54041129510474	-0.578518	-1.074828	-0.054562
Trial1	3	1	blindfold	counterclockwise	practice	Free	1	0.5	0	2.288177	-0.53287	-1.45057	-1.14997	1.54572039915567	-0.580603	-0.816688	0.097714
Trial1	3	1	blindfold	counterclockwise	practice	Free	1	0.5	0	2.308167	-0.54642	-1.4504	-1.15044	1.55515494817079	-0.609556	-0.922483	0.126252
Trial1	3	1	blindfold	counterclockwise	practice	Free	1	0.5	0	2.328186	-0.55344	-1.45046	-1.15088	1.56021168654939	-0.703483	-1.193318	0.0077626
Trial1	3	1	blindfold	counterclockwise	practice	Free	1	0.5	0	2.348175	-0.56089	-1.45058	-1.15129	1.56555303518507	-0.74094	-1.303345	-0.013826
Trial1	3	1	blindfold	counterclockwise	practice	Free	1	0.5	0	2.368195	-0.56812	-1.45064	-1.15164	1.57071795300127	-0.770335	-1.218709	0.010354
Trial1	3	1	blindfold	counterclockwise	practice	Free	1	0.5	0	2.388184	-0.57606	-1.45062	-1.15168	1.57615732807651	-0.663647	-1.095987	0.184369
Trial1	3	1	blindfold	counterclockwise	practice	Free	1	0.5	0	2.408173	-0.59218	-1.45056	-1.15127	1.58690881721813	-0.38897	-1.358358	0.356154
Trial1	3	1	blindfold	counterclockwise	practice	Free	1	0.5	0	2.428192	-0.60009	-1.45065	-1.15089	1.59208847473216	-0.202535	-1.544557	-0.034227
Trial1	3	1	blindfold	counterclockwise	practice	Free	1	0.5	0	2.448181	-0.60769	-1.45071	-1.15081	1.59729169161902	0.568642	-1.421835	-0.388844
Trial1	3	1	blindfold	counterclockwise	practice	Free	1	0.5	0	2.46817	-0.61465	-1.4507	-1.15104	1.60229136928181	0.914729	-1.548789	-0.336543
Trial1	3	1	blindfold	counterclockwise	practice	Free	1	0.5	0	2.48819	-0.62011	-1.45076	-1.15326	1.60768621546066	1.236268	-1.790002	-0.61136
Trial1	3	1	blindfold	counterclockwise	practice	Free	1	0.5	0	2.508179	-0.62619	-1.45096	-1.15552	1.61354588238571	1.249738	-2.09046	-1.350522
Trial1	3	1	blindfold	counterclockwise	practice	Free	1	0.5	0	2.528168	-0.62685	-1.45107	-1.15886	1.61639950772267	1.224075	-2.429004	-1.946255
Trial1	3	1	blindfold	counterclockwise	practice	Free	1	0.5	0	2.548187	-0.62633	-1.45116	-1.16362	1.61945385935581	1.657461	-2.107387	-2.096492
Trial1	3	1	blindfold	counterclockwise	practice	Free	1	0.5	0	2.568176	-0.62442	-1.45104	-1.16935	1.62225145883466	1.895958	-1.294881	-1.675882
Trial1	3	1	blindfold	counterclockwise	practice	Free	1	0.5	0	2.588196	-0.62106	-1.45071	-1.18398	1.63051653370742	1.704585	-0.740515	-1.461489
Trial1	3	1	blindfold	counterclockwise	practice	Free	1	0.5	0	2.608185	-0.61018	-1.45041	-1.19215	1.62902464447719	1.130267	-1.091755	-0.901941
Trial1	3	1	blindfold	counterclockwise	practice	Free	1	0.5	0	2.628174	-0.60349	-1.45049	-1.20065	1.63072086381874	0.754179	-0.909787	-0.658265
Trial1	3	1	blindfold	counterclockwise	practice	Free	1	0.5	0	2.648193	-0.59638	-1.45047	-1.2098	1.63268648129214	0.694906	-0.554316	-0.832148
Trial1	3	1	blindfold	counterclockwise	practice	Free	1	0.5	0	2.668182	-0.58864	-1.45033	-1.21946	1.6346925831295	0.748097	-0.211481	-0.858193
Trial1	3	1	blindfold	counterclockwise	practice	Free	1	0.5	0	2.688171	-0.58045	-1.45016	-1.23956	1.64434826376626	0.704427	-0.177573	-0.857907
Trial1	3	1	blindfold	counterclockwise	practice	Free	1	0.5	0	2.708191	-0.56292	-1.45026	-1.2504	1.64112736446849	0.825086	-0.723402	-0.654609
Trial1	3	1	blindfold	counterclockwise	practice	Free	1	0.5	0	2.72818	-0.5534	-1.45037	-1.26077	1.64292191484488	0.559791	-0.803806	-0.633052
Trial1	3	1	blindfold	counterclockwise	practice	Free	1	0.5	0	2.748169	-0.54363	-1.45038	-1.27187	1.64524068919299	0.422057	-0.406006	-0.457474
Trial1	3	1	blindfold	counterclockwise	practice	Free	1	0.5	0	2.768188	-0.5335	-1.45023	-1.28307	1.6475408419468	0.291564	0.013004	-0.358628
Trial1	3	1	blindfold	counterclockwise	practice	Free	1	0.5	0	2.788177	-0.52334	-1.45009	-1.30419	1.6577503998095	0.390446	-0.304335	-0.045216
Trial1	3	1	blindfold	counterclockwise	practice	Free	1	0.5	0	2.808167	-0.50322	-1.4501	-1.31419	1.65334383816501	0.477238	-0.12225	0.243449
Trial1	3	1	blindfold	counterclockwise	practice	Free	1	0.5	0	2.828186	-0.49287	-1.45004	-1.32373	1.65470597845579	0.432845	-0.046075	0.387105
Trial1	3	1	blindfold	counterclockwise	practice	Free	1	0.5	0	2.848175	-0.48239	-1.44997	-1.33287	1.65578758903299	0.351711	-0.029162	0.31723
Trial1	3	1	blindfold	counterclockwise	practice	Free	1	0.5	0	2.868195	-0.47184	-1.44997	-1.34185	1.65681458479029	0.394979	-0.202665	0.306471
Trial1	3	1	blindfold	counterclockwise	practice	Free	1	0.5	0	2.888184	-0.46085	-1.45006	-1.3579	1.66346782263643	0.398734	-0.266085	0.483587
Trial1	3	1	blindfold	counterclockwise	practice	Free	1	0.5	0	2.908173	-0.43893	-1.45005	-1.36439	1.65624553958461	0.447628	0.072504	0.620488
Trial1	3	1	blindfold	counterclockwise	practice	Free	1	0.5	0	2.928192	-0.42794	-1.44992	-1.37028	1.65491380162912	0.385583	0.258646	0.721495
Trial1	3	1	blindfold	counterclockwise	practice	Free	1	0.5	0	2.948181	-0.41685	-1.44986	-1.37561	1.65315348684826	0.388897	0.173937	0.566183
Trial1	3	1	blindfold	counterclockwise	practice	Free	1	0.5	0	2.96817	-0.40502	-1.44992	-1.38012	1.65039162618679	0.388802	-0.041895	0.583594
Trial1	3	1	blindfold	counterclockwise	practice	Free	1	0.5	0	2.98819	-0.39405	-1.45006	-1.38723	1.65037346875328	0.552874	-0.304213	0.599084
Trial1	3	1	blindfold	counterclockwise	practice	Free	1	0.5	0	3.008179	-0.37029	-1.45022	-1.3897	1.63971672759203	1.140334	-0.409776	0.703035
Trial1	3	1	blindfold	counterclockwise	practice	Free	1	0.5	0	3.028168	-0.35773	-1.45021	-1.39146	1.63458299756072	1.294118	-0.24464	0.777354
Trial1	3	1	blindfold	counterclockwise	practice	Free	1	0.5	0	3.048187	-0.34394	-1.45014	-1.3924	1.62819302900249	1.228383	-0.147259	0.833177
Trial1	3	1	blindfold	counterclockwise	practice	Free	1	0.5	0	3.068176	-0.33021	-1.45007	-1.39258	1.62127350902164	1.053636	-0.130302	0.847467
Trial1	3	1	blindfold	counterclockwise	practice	Free	1	0.5	0	3.088196	-0.31499	-1.45005	-1.39042	1.61166890855648	0.847033	-0.054097	1.002972
Trial1	3	1	blindfold	counterclockwise	practice	Free	1	0.5	0	3.108185	-0.28369	-1.44993	-1.38825	1.59417943430138	1.057213	0.043177	0.85369
Trial1	3	1	blindfold	counterclockwise	practice	Free	1	0.5	0	3.128174	-0.26753	-1.44995	-1.38519	1.5836204412108	1.286872	0.017788	0.977859
Trial1	3	1	blindfold	counterclockwise	practice	Free	1	0.5	0	3.148193	-0.25066	-1.44996	-1.38108	1.57190091674642	1.284342	0.161631	1.10269
Trial1	3	1	blindfold	counterclockwise	practice	Free	1	0.5	0	3.168182	-0.23256	-1.44993	-1.37606	1.55890516543412	1.210553	0.0050144	1.246637
Trial1	3	1	blindfold	counterclockwise	practice	Free	1	0.5	0	3.188171	-0.21439	-1.44993	-1.36327	1.53910957320915	0.940884	0.203874	1.114559
Trial1	3	1	blindfold	counterclockwise	practice	Free	1	0.5	0	3.208191	-0.17702	-1.4498	-1.35538	1.51506133787855	0.577153	0.402614	1.039813
Trial1	3	1	blindfold	counterclockwise	practice	Free	1	0.5	0	3.22818	-0.15763	-1.44975	-1.34694	1.49890772369465	0.384762	0.398304	1.121033
Trial1	3	1	blindfold	counterclockwise	practice	Free	1	0.5	0	3.248169	-0.13883	-1.44975	-1.33719	1.48195163200626	0.55828	0.567505	1.013164
Trial1	3	1	blindfold	counterclockwise	practice	Free	1	0.5	0	3.268188	-0.11887	-1.44972	-1.32733	1.46451527300224	0.469681	0.677532	0.970307
Trial1	3	1	blindfold	counterclockwise	practice	Free	1	0.5	0	3.288177	-0.10009	-1.44967	-1.30641	1.43764215824068	0.405141	0.728313	0.682565
Trial1	3	1	blindfold	counterclockwise	practice	Free	1	0.5	0	3.308167	-0.062903	-1.44971	-1.2957	1.41269192301538	0.229796	0.550566	0.341252
Trial1	3	1	blindfold	counterclockwise	practice	Free	1	0.5	0	3.328186	-0.044559	-1.44974	-1.28492	1.39555145024996	0.237138	0.419311	0.312695
Trial1	3	1	blindfold	counterclockwise	practice	Free	1	0.5	0	3.348175	-0.026383	-1.4498	-1.27365	1.37813758702681	0.330148	0.347282	0.422015
Trial1	3	1	blindfold	counterclockwise	practice	Free	1	0.5	0	3.368195	-0.0077193	-1.4498	-1.26253	1.36079418374409	0.467095	0.571505	0.523327
Trial1	3	1	blindfold	counterclockwise	practice	Free	1	0.5	0	3.388184	0.010415	-1.44974	-1.2397	1.33287274640055	0.545643	0.639214	0.671594
Trial1	3	1	blindfold	counterclockwise	practice	Free	1	0.5	0	3.408173	0.046599	-1.44965	-1.22792	1.30895371799072	0.254958	0.6773	0.370206
Trial1	3	1	blindfold	counterclockwise	practice	Free	1	0.5	0	3.428192	0.064966	-1.44965	-1.21639	1.29184335197264	0.078168	0.791559	0.087642
Trial1	3	1	blindfold	counterclockwise	practice	Free	1	0.5	0	3.448181	0.083045	-1.44963	-1.20576	1.27581685839088	0.314712	0.571505	0.002263
Trial1	3	1	blindfold	counterclockwise	practice	Free	1	0.5	0	3.46817	0.099897	-1.44969	-1.19468	1.25989787314711	0.674474	0.474132	0.049896
Trial1	3	1	blindfold	counterclockwise	practice	Free	1	0.5	0	3.48819	0.11786	-1.44973	-1.17342	1.23407683976388	0.513593	0.584132	0.08261
Trial1	3	1	blindfold	counterclockwise	practice	Free	1	0.5	0	3.508179	0.1537	-1.44974	-1.16335	1.21379853525989	0.578657	0.719492	-0.183694
Trial1	3	1	blindfold	counterclockwise	practice	Free	1	0.5	0	3.528168	0.17195	-1.44967	-1.15362	1.19935646046075	0.512536	0.85491	-0.089986
Trial1	3	1	blindfold	counterclockwise	practice	Free	1	0.5	0	3.548187	0.18902	-1.44957	-1.14395	1.18546620569856	0.388648	0.892996	-0.112935
Trial1	3	1	blindfold	counterclockwise	practice	Free	1	0.5	0	3.568176	0.20697	-1.44954	-1.13457	1.17180018632993	0.308292	0.656015	0.058017
Trial1	3	1	blindfold	counterclockwise	practice	Free	1	0.5	0	3.588196	0.22481	-1.4496	-1.11682	1.15022449830199	0.532012	0.770274	0.158235
Trial1	3	1	blindfold	counterclockwise	practice	Free	1	0.5	0	3.608185	0.25948	-1.44952	-1.10823	1.13402980204961	0.67162	0.990327	0.080834
Trial1	3	1	blindfold	counterclockwise	practice	Free	1	0.5	0	3.628174	0.27684	-1.44951	-1.09954	1.12195747959979	0.441413	0.909923	0.053588
Trial1	3	1	blindfold	counterclockwise	practice	Free	1	0.5	0	3.648193	0.29469	-1.44952	-1.09122	1.11036630242552	0.317015	1.096122	0.176152
Trial1	3	1	blindfold	counterclockwise	practice	Free	1	0.5	0	3.668182	0.3119	-1.44952	-1.08291	1.09912501680654	0.387237	0.863373	0.26775
Trial1	3	1	blindfold	counterclockwise	practice	Free	1	0.5	0	3.688171	0.32891	-1.44952	-1.06577	1.07941536821149	0.309564	1.117281	0.391207
Trial1	3	1	blindfold	counterclockwise	practice	Free	1	0.5	0	3.708191	0.36266	-1.44936	-1.05715	1.06603396472083	0.439527	1.168063	0.424442
Trial1	3	1	blindfold	counterclockwise	practice	Free	1	0.5	0	3.72818	0.37886	-1.44939	-1.0482	1.05517684014002	0.223364	1.235772	0.363429
Trial1	3	1	blindfold	counterclockwise	practice	Free	1	0.5	0	3.748169	0.39531	-1.44939	-1.03954	1.04479831540812	0.231306	1.235772	0.35177
Trial1	3	1	blindfold	counterclockwise	practice	Free	1	0.5	0	3.768188	0.411	-1.44939	-1.03096	1.03479439981269	0.278137	1.129977	0.157229
Trial1	3	1	blindfold	counterclockwise	practice	Free	1	0.5	0	3.788177	0.42633	-1.44942	-1.01375	1.01642326044087	0.194254	1.155367	0.37106
Trial1	3	1	blindfold	counterclockwise	practice	Free	1	0.5	0	3.808167	0.45604	-1.44932	-1.00473	1.00569121730991	0.28078	1.616634	0.494537
Trial1	3	1	blindfold	counterclockwise	practice	Free	1	0.5	0	3.828186	0.47105	-1.44923	-0.99578	0.996200729576408	0.65751	1.531998	0.633629
Trial1	3	1	blindfold	counterclockwise	practice	Free	1	0.5	0	3.848175	0.48557	-1.44922	-0.98632	0.986425569819101	0.594472	1.625097	0.653474
Trial1	3	1	blindfold	counterclockwise	practice	Free	1	0.5	0	3.868195	0.50007	-1.4492	-0.977	0.977000000598598	0.395173	1.557388	0.489049
Trial1	3	1	blindfold	counterclockwise	practice	Free	1	0.5	0	3.888184	0.51487	-1.44923	-0.95763	0.957745421583539	0.265948	1.44313	0.519324
Trial1	3	1	blindfold	counterclockwise	practice	Free	1	0.5	0	3.908173	0.54241	-1.44923	-0.94789	0.948838253114735	0.029112	1.836687	0.623349
Trial1	3	1	blindfold	counterclockwise	practice	Free	1	0.5	0	3.928192	0.5557	-1.44912	-0.93773	0.939382813458534	0.062889	1.77321	0.575629
Trial1	3	1	blindfold	counterclockwise	practice	Free	1	0.5	0	3.948181	0.56843	-1.44908	-0.92774	0.930260249750798	0.263682	1.895932	0.72708
Trial1	3	1	blindfold	counterclockwise	practice	Free	1	0.5	0	3.96817	0.58047	-1.44907	-0.91737	0.920892600181797	0.344363	1.802833	0.599549
Trial1	3	1	blindfold	counterclockwise	practice	Free	1	0.5	0	3.98819	0.59269	-1.44911	-0.8971601	0.901935471962557	0.390398	1.451593	0.465045
Trial1	3	1	blindfold	counterclockwise	practice	Free	1	0.5	0	4.008179	0.6158	-1.44921	-0.88713	0.894655912520047	0.074282	1.802833	0.434032
Trial1	3	1	blindfold	counterclockwise	practice	Free	1	0.5	0	4.028168	0.62681	-1.44913	-0.87684	0.885962269005862	0.099367	1.760515	0.592438
Trial1	3	1	blindfold	counterclockwise	practice	Free	1	0.5	0	4.048187	0.6376899	-1.44908	-0.86684	0.877707306528882	0.116622	1.891701	0.636436
Trial1	3	1	blindfold	counterclockwise	practice	Free	1	0.5	0	4.068176	0.64789	-1.44904	-0.85616	0.868839089686062	0.341839	1.849383	0.653661
Trial1	3	1	blindfold	counterclockwise	practice	Free	1	0.5	0	4.088196	0.65851	-1.44909	-0.83544	0.850344335677365	0.410356	1.56162	0.812791
Trial1	3	1	blindfold	counterclockwise	practice	Free	1	0.5	0	4.108185	0.67814	-1.44917	-0.82537	0.844375220890576	0.133931	1.709733	0.461937
Trial1	3	1	blindfold	counterclockwise	practice	Free	1	0.5	0	4.128174	0.68737	-1.44918	-0.81472	0.835988189227608	0.237971	1.650488	0.501508
Trial1	3	1	blindfold	counterclockwise	practice	Free	1	0.5	0	4.148193	0.6966699	-1.44917	-0.80445	0.828141791521156	0.298323	1.747819	0.457929
Trial1	3	1	blindfold	counterclockwise	practice	Free	1	0.5	0	4.168182	0.7061	-1.44915	-0.79415	0.820458054366148	0.389918	1.536229	0.602951
Trial1	3	1	blindfold	counterclockwise	practice	Free	1	0.5	0	4.188171	0.71515	-1.4492	-0.77227	0.80167974875194	0.346645	1.620865	0.872692
Trial1	3	1	blindfold	counterclockwise	practice	Free	1	0.5	0	4.208191	0.7331401	-1.44914	-0.76094	0.795854252020781	0.286165	1.705501	0.999281
Trial1	3	1	blindfold	counterclockwise	practice	Free	1	0.5	0	4.22818	0.74177	-1.4491	-0.74939	0.787424980125067	0.323871	2.014423	0.763173
Trial1	3	1	blindfold	counterclockwise	practice	Free	1	0.5	0	4.248169	0.75025	-1.44902	-0.7374	0.778706495760301	0.423429	1.900164	0.702951
Trial1	3	1	blindfold	counterclockwise	practice	Free	1	0.5	0	4.268188	0.75868	-1.44905	-0.72523	0.769983043838125	0.424001	1.620865	0.729096
Trial1	3	1	blindfold	counterclockwise	practice	Free	1	0.5	0	4.288177	0.76762	-1.44914	-0.70076	0.750123346030883	0.39303	1.650488	0.637551
Trial1	3	1	blindfold	counterclockwise	practice	Free	1	0.5	0	4.308167	0.78419	-1.44925	-0.68855	0.744892644470739	0.150895	1.570084	0.623308
Trial1	3	1	blindfold	counterclockwise	practice	Free	1	0.5	0	4.328186	0.7924	-1.44922	-0.67594	0.736473091283939	0.027236	1.667415	0.600513
Trial1	3	1	blindfold	counterclockwise	practice	Free	1	0.5	0	4.348175	0.8003401	-1.44921	-0.66397	0.72873884339977	0.189628	1.476984	0.734273
Trial1	3	1	blindfold	counterclockwise	practice	Free	1	0.5	0	4.368195	0.80766	-1.44924	-0.65139	0.720391295462119	0.176815	1.527766	0.720406
Trial1	3	1	blindfold	counterclockwise	practice	Free	1	0.5	0	4.388184	0.81528	-1.44925	-0.62469	0.699742154344089	0.071641	1.48968	1.169107
Trial1	3	1	blindfold	counterclockwise	practice	Free	1	0.5	0	4.408173	0.82921	-1.44913	-0.61125	0.694266343152164	-0.047934	1.849383	0.845745
Trial1	3	1	blindfold	counterclockwise	practice	Free	1	0.5	0	4.428192	0.83563	-1.44908	-0.59745	0.685269305149583	-0.064866	1.883237	0.687051
Trial1	3	1	blindfold	counterclockwise	practice	Free	1	0.5	0	4.448181	0.84193	-1.44909	-0.58402	0.676753639050983	0.135378	1.582779	0.726444
Trial1	3	1	blindfold	counterclockwise	practice	Free	1	0.5	0	4.46817	0.84772	-1.44917	-0.57044	0.668065088776247	0.272856	1.688574	0.768604
Trial1	3	1	blindfold	counterclockwise	practice	Free	1	0.5	0	4.48819	0.85387	-1.4492	-0.54199	0.64728440399874	0.255358	1.688574	0.999714
Trial1	3	1	blindfold	counterclockwise	practice	Free	1	0.5	0	4.508179	0.86585	-1.44914	-0.52725	0.641746644554528	0.104483	1.735124	0.893119
Trial1	3	1	blindfold	counterclockwise	practice	Free	1	0.5	0	4.528168	0.87172	-1.44913	-0.51284	0.633388245321241	0.1162	1.688574	0.736769
Trial1	3	1	blindfold	counterclockwise	practice	Free	1	0.5	0	4.548187	0.87723	-1.44919	-0.49823	0.624928517819691	0.067	1.383885	0.895681
Trial1	3	1	blindfold	counterclockwise	practice	Free	1	0.5	0	4.568176	0.88256	-1.44926	-0.48336	0.61643251635501	0.053319	1.417739	0.889794
Trial1	3	1	blindfold	counterclockwise	practice	Free	1	0.5	0	4.588196	0.88772	-1.44931	-0.45294	0.596222650290289	0.05174	1.290785	0.894005
Trial1	3	1	blindfold	counterclockwise	practice	Free	1	0.5	0	4.608185	0.89762	-1.44931	-0.43852	0.591947197865503	-0.188844	1.409275	0.08914
Trial1	3	1	blindfold	counterclockwise	practice	Free	1	0.5	0	4.628174	0.90203	-1.44932	-0.4246	0.584733488735769	-0.258805	1.180758	0.074931
Trial1	3	1	blindfold	counterclockwise	practice	Free	1	0.5	0	4.648193	0.90608	-1.44937	-0.41065	0.577524378059549	-0.239393	1.311944	0.128308
Trial1	3	1	blindfold	counterclockwise	practice	Free	1	0.5	0	4.668182	0.90975	-1.44936	-0.39679	0.57038349267119	-0.325635	1.235772	0.514574
Trial1	3	1	blindfold	counterclockwise	practice	Free	1	0.5	0	4.688171	0.91321	-1.44935	-0.37022	0.554802049077493	-0.330049	1.468521	0.700398
Trial1	3	1	blindfold	counterclockwise	practice	Free	1	0.5	0	4.708191	0.91847	-1.44927	-0.35663	0.549820096253032	-0.19263	1.531998	0.270028
Trial1	3	1	blindfold	counterclockwise	practice	Free	1	0.5	0	4.72818	0.92074	-1.44925	-0.34388	0.543392682568363	-0.267997	1.371189	0.106187
Trial1	3	1	blindfold	counterclockwise	practice	Free	1	0.5	0	4.748169	0.92258	-1.44925	-0.3308	0.536658641482098	-0.401289	1.455825	0.095148
Trial1	3	1	blindfold	counterclockwise	practice	Free	1	0.5	0	4.768188	0.92404	-1.44929	-0.31853	0.530350180317396	-0.589778	1.324639	0.603125
Trial1	3	1	blindfold	counterclockwise	practice	Free	1	0.5	0	4.788177	0.9248101	-1.44931	-0.29356	0.516372978376233	-0.635054	1.476984	0.709996
Trial1	3	1	blindfold	counterclockwise	practice	Free	1	0.5	0	4.808167	0.92461	-1.44926	-0.28107	0.50920915044845	-0.510367	1.658952	0.532711
Trial1	3	1	blindfold	counterclockwise	practice	Free	1	0.5	0	4.828186	0.92379	-1.4492	-0.26882	0.50185867662438	-0.492022	1.633561	0.407924
Trial1	3	1	blindfold	counterclockwise	practice	Free	1	0.5	0	4.848175	0.92257	-1.44917	-0.25648	0.494315072876052	-0.539046	1.692806	0.174189
Trial1	3	1	blindfold	counterclockwise	practice	Free	1	0.5	0	4.868195	0.92097	-1.44914	-0.2446	0.486872546073629	-0.697862	1.70127	0.585485
Trial1	3	1	blindfold	counterclockwise	practice	Free	1	0.5	0	4.888184	0.91883	-1.44915	-0.22011	0.473145867286591	-0.784534	1.684342	0.744584
Trial1	3	1	blindfold	counterclockwise	practice	Free	1	0.5	0	4.908173	0.91273	-1.44918	-0.20789	0.462130211021345	-0.545704	1.743588	0.684406
Trial1	3	1	blindfold	counterclockwise	practice	Free	1	0.5	0	4.928192	0.9090101	-1.44917	-0.19561	0.453378976081384	-0.311389	1.671647	0.714586
Trial1	3	1	blindfold	counterclockwise	practice	Free	1	0.5	0	4.948181	0.90514	-1.44917	-0.18293	0.444524232471682	-0.352393	1.697038	0.628034
Trial1	3	1	blindfold	counterclockwise	practice	Free	1	0.5	0	4.96817	0.90095	-1.44919	-0.17055	0.435715692929707	-0.80145	1.460057	0.688802
Trial1	3	1	blindfold	counterclockwise	practice	Free	1	0.5	0	4.98819	0.8963699	-1.44924	-0.14518	0.422121259335255	-0.986631	1.523534	0.694297
Trial1	3	1	blindfold	counterclockwise	practice	Free	1	0.5	0	5.008179	0.88515	-1.44928	-0.13268	0.407362824169354	-0.59801	1.510839	0.470179
Trial1	3	1	blindfold	counterclockwise	practice	Free	1	0.5	0	5.028168	0.87903	-1.44927	-0.11988	0.39753609487647	-0.385896	1.320408	0.530601
Trial1	3	1	blindfold	counterclockwise	practice	Free	1	0.5	0	5.048187	0.87265	-1.44929	-0.1076	0.387873437576246	-0.379965	1.409275	0.366143
Trial1	3	1	blindfold	counterclockwise	practice	Free	1	0.5	0	5.068176	0.86656	-1.44932	-0.095435	0.378779698546683	-0.568508	1.227308	0.462609
Trial1	3	1	blindfold	counterclockwise	practice	Free	1	0.5	0	5.088196	0.85983	-1.44935	-0.070875	0.36674365673723	-0.834257	1.320408	0.501859
Trial1	3	1	blindfold	counterclockwise	practice	Free	1	0.5	0	5.108185	0.84513	-1.44938	-0.058805	0.350103932496139	-0.634199	1.172295	0.492868
Trial1	3	1	blindfold	counterclockwise	practice	Free	1	0.5	0	5.128174	0.8373899	-1.44941	-0.046731	0.340610866323585	-0.307828	1.108818	0.411236
Trial1	3	1	blindfold	counterclockwise	practice	Free	1	0.5	0	5.148193	0.82961	-1.44944	-0.034306	0.331390475550911	-0.257015	1.201917	0.503153
Trial1	3	1	blindfold	counterclockwise	practice	Free	1	0.5	0	5.168182	0.8215899	-1.44944	-0.021728	0.322323129511963	-0.584992	1.163831	0.641011
Trial1	3	1	blindfold	counterclockwise	practice	Free	1	0.5	0	5.188171	0.8133	-1.4494	0.0035178	0.313319762227732	-0.981316	1.35003	0.855073
Trial1	3	1	blindfold	counterclockwise	practice	Free	1	0.5	0	5.208191	0.7955	-1.44928	0.0163	0.295949199110118	-0.836441	1.379653	0.54724
Trial1	3	1	blindfold	counterclockwise	practice	Free	1	0.5	0	5.22818	0.78591	-1.44931	0.029353	0.287412766853494	-0.497843	1.168063	0.44721
Trial1	3	1	blindfold	counterclockwise	practice	Free	1	0.5	0	5.248169	0.77583	-1.44938	0.041772	0.278975098742364	-0.434081	0.990327	0.100249
Trial1	3	1	blindfold	counterclockwise	practice	Free	1	0.5	0	5.268188	0.76626	-1.44948	0.054284	0.27173729038696	-0.520089	0.863373	0.178644
Trial1	3	1	blindfold	counterclockwise	practice	Free	1	0.5	0	5.288177	0.75565	-1.44957	0.077922	0.267261637819571	-0.589165	0.732187	0.195945
Trial1	3	1	blindfold	counterclockwise	practice	Free	1	0.5	0	5.308167	0.73482	-1.44959	0.089373	0.251252799806446	-0.618497	0.727956	0.112362
Trial1	3	1	blindfold	counterclockwise	practice	Free	1	0.5	0	5.328186	0.72399	-1.44961	0.10055	0.245523533369348	-0.448744	0.871837	-0.025657
Trial1	3	1	blindfold	counterclockwise	practice	Free	1	0.5	0	5.348175	0.71304	-1.44959	0.11227	0.240812357461301	-0.480855	0.740651	0.273277
Trial1	3	1	blindfold	counterclockwise	practice	Free	1	0.5	0	5.368195	0.70133	-1.44959	0.12303	0.235945235085549	-0.484938	0.918387	0.43241
Trial1	3	1	blindfold	counterclockwise	practice	Free	1	0.5	0	5.388184	0.69052	-1.44955	0.1458	0.239907330298391	-0.719796	0.969168	0.622051
Trial1	3	1	blindfold	counterclockwise	practice	Free	1	0.5	0	5.408173	0.66693	-1.44947	0.15676	0.228996346470037	-0.868228	1.024182	0.162652
Trial1	3	1	blindfold	counterclockwise	practice	Free	1	0.5	0	5.428192	0.65471	-1.44946	0.16773	0.228185311961414	-0.758466	1.041109	-0.013741
Trial1	3	1	blindfold	counterclockwise	practice	Free	1	0.5	0	5.448181	0.64188	-1.44949	0.17807	0.227681503763978	-0.481171	0.723724	0.030855
Trial1	3	1	blindfold	counterclockwise	practice	Free	1	0.5	0	5.46817	0.62935	-1.44958	0.18811	0.228291041494272	-0.437933	0.744883	-0.035372
Trial1	3	1	blindfold	counterclockwise	practice	Free	1	0.5	0	5.48819	0.61679	-1.44964	0.20763	0.238222844673122	-0.498503	0.520597	0.01324
Trial1	3	1	blindfold	counterclockwise	practice	Free	1	0.5	0	5.508179	0.59094	-1.44972	0.2173	0.235561822876611	-0.467117	0.516307	-0.141328
Trial1	3	1	blindfold	counterclockwise	practice	Free	1	0.5	0	5.528168	0.57802	-1.44973	0.2264	0.239466221602498	-0.3853	0.575504	0.023977
Trial1	3	1	blindfold	counterclockwise	practice	Free	1	0.5	0	5.548187	0.56511	-1.44973	0.23543	0.24426746385652	-0.177876	0.452751	-0.22079
Trial1	3	1	blindfold	counterclockwise	practice	Free	1	0.5	0	5.568176	0.55198	-1.44976	0.24421	0.249680693652695	-0.249023	0.524595	-0.041528
Trial1	3	1	blindfold	counterclockwise	practice	Free	1	0.5	0	5.588196	0.53895	-1.44976	0.26062	0.263514492721584	-0.365268	0.571112	-0.1362
Trial1	3	1	blindfold	counterclockwise	practice	Free	1	0.5	0	5.608185	0.51288	-1.44977	0.26796	0.268269385342805	-0.703293	0.469359	-0.308062
Trial1	3	1	blindfold	counterclockwise	practice	Free	1	0.5	0	5.628174	0.50002	-1.44979	0.27515	0.275150001777894	-0.550893	0.202664	-0.217337
Trial1	3	1	blindfold	counterclockwise	practice	Free	1	0.5	0	5.648193	0.48658	-1.4499	0.28229	0.282608824158355	-0.311877	0.050312	-0.195759
Trial1	3	1	blindfold	counterclockwise	practice	Free	1	0.5	0	5.668182	0.47264	-1.45001	0.28928	0.290570968394429	-0.338656	0.037596	-0.037082
Trial1	3	1	blindfold	counterclockwise	practice	Free	1	0.5	0	5.688171	0.45861	-1.45001	0.30284	0.305655352437232	-0.68337	0.084136	0.142528
Trial1	3	1	blindfold	counterclockwise	practice	Free	1	0.5	0	5.708191	0.43025	-1.44991	0.30963	0.317389043583997	-0.853127	0.198299	0.248897
Trial1	3	1	blindfold	counterclockwise	practice	Free	1	0.5	0	5.72818	0.41536	-1.4499	0.31659	0.327708962515321	-0.562192	0.054379	0.029759
Trial1	3	1	blindfold	counterclockwise	practice	Free	1	0.5	0	5.748169	0.40017	-1.44991	0.3233	0.338362107597123	-0.345353	0.138968	0.185322
Trial1	3	1	blindfold	counterclockwise	practice	Free	1	0.5	0	5.768188	0.38494	-1.44993	0.32995	0.349436426989392	-0.220198	0.079694	-0.0074585
Trial1	3	1	blindfold	counterclockwise	practice	Free	1	0.5	0	5.788177	0.3693	-1.44996	0.34266	0.366740177346243	-0.377001	-0.021883	-0.063357
Trial1	3	1	blindfold	counterclockwise	practice	Free	1	0.5	0	5.808167	0.33828	-1.45003	0.34908	0.384720931439352	-0.951352	-0.106496	-0.085278
Trial1	3	1	blindfold	counterclockwise	practice	Free	1	0.5	0	5.828186	0.3211	-1.45003	0.35482	0.39736941614392	-0.685953	0.033162	-0.044049
Trial1	3	1	blindfold	counterclockwise	practice	Free	1	0.5	0	5.848175	0.30512	-1.45004	0.36084	0.410102082616196	-0.30282	-0.106453	0.04161
Trial1	3	1	blindfold	counterclockwise	practice	Free	1	0.5	0	5.868195	0.28819	-1.45005	0.36664	0.423424592607859	-0.182272	-0.169902	0.128493
Trial1	3	1	blindfold	counterclockwise	practice	Free	1	0.5	0	5.888184	0.27189	-1.45005	0.37813	0.441606714365538	-0.541848	-0.106401	0.111695
Trial1	3	1	blindfold	counterclockwise	practice	Free	1	0.5	0	5.908173	0.23836	-1.45001	0.38398	0.464646245236313	-1.026508	0.020564	0.111159
Trial1	3	1	blindfold	counterclockwise	practice	Free	1	0.5	0	5.928192	0.22021	-1.44998	0.38982	0.479835484028928	-0.722305	0.016322	0.083962
Trial1	3	1	blindfold	counterclockwise	practice	Free	1	0.5	0	5.948181	0.2023	-1.45	0.39557	0.49507665263092	-0.306428	-0.064073	0.050909
Trial1	3	1	blindfold	counterclockwise	practice	Free	1	0.5	0	5.96817	0.18388	-1.45005	0.40075	0.510423770072774	-0.278954	-0.123272	-0.237148
Trial1	3	1	blindfold	counterclockwise	practice	Free	1	0.5	0	5.98819	0.16609	-1.45011	0.41031	0.529008682873442	-0.553164	-0.313626	-0.282576
Trial1	3	1	blindfold	counterclockwise	practice	Free	1	0.5	0	6.008179	0.12997	-1.45017	0.41463	0.555733960571499	-0.854151	-0.304981	-0.28526
Trial1	3	1	blindfold	counterclockwise	practice	Free	1	0.5	0	6.028168	0.11084	-1.45018	0.41856	0.571522491631491	-0.657298	-0.30488	-0.156577
Trial1	3	1	blindfold	counterclockwise	practice	Free	1	0.5	0	6.048187	0.092102	-1.45017	0.42255	0.587306798818993	-0.281876	-0.283634	-0.0054024
Trial1	3	1	blindfold	counterclockwise	practice	Free	1	0.5	0	6.068176	0.072348	-1.45018	0.42614	0.60372306789793	-0.231744	-0.444327	-0.091982
Trial1	3	1	blindfold	counterclockwise	practice	Free	1	0.5	0	6.088196	0.0545	-1.4502	0.43222	0.620712787153375	-0.346346	-0.384968	-0.230877
Trial1	3	1	blindfold	counterclockwise	practice	Free	1	0.5	0	6.108185	0.017705	-1.45018	0.43473	0.649306292085732	-0.818828	-0.350915	-0.444057
Trial1	3	1	blindfold	counterclockwise	practice	Free	1	0.5	0	6.128174	-0.0016794	-1.45016	0.43682	0.665202194194486	-0.726953	-0.270427	-0.420056
Trial1	3	1	blindfold	counterclockwise	practice	Free	1	0.5	0	6.148193	-0.021335	-1.45017	0.4385	0.681228630674179	-0.57641	-0.401507	-0.241627
Trial1	3	1	blindfold	counterclockwise	practice	Free	1	0.5	0	6.168182	-0.039883	-1.45021	0.44004	0.69649755733083	-0.33213	-0.545303	-0.207831
Trial1	3	1	blindfold	counterclockwise	practice	Free	1	0.5	0	6.188171	-0.059994	-1.45026	0.4416	0.713164678551449	-0.29942	-0.617232	-0.408512
Trial1	3	1	blindfold	counterclockwise	practice	Free	1	0.5	0	6.208191	-0.09756	-1.45031	0.4414	0.742907734019472	-0.602667	-0.56221	-0.791733
Trial1	3	1	blindfold	counterclockwise	practice	Free	1	0.5	0	6.22818	-0.11642	-1.45029	0.44043	0.757596340920094	-0.481638	-0.583365	-0.834313
Trial1	3	1	blindfold	counterclockwise	practice	Free	1	0.5	0	6.248169	-0.13579	-1.45029	0.43906	0.772659431947528	-0.236672	-0.562206	-0.540903
Trial1	3	1	blindfold	counterclockwise	practice	Free	1	0.5	0	6.268188	-0.15378	-1.45028	0.43716	0.786471321210841	-0.236933	-0.414052	-0.480803
Trial1	3	1	blindfold	counterclockwise	practice	Free	1	0.5	0	6.288177	-0.17322	-1.45027	0.43199	0.799900330068353	-0.407435	-0.752558	-0.613313
Trial1	3	1	blindfold	counterclockwise	practice	Free	1	0.5	0	6.308167	-0.20965	-1.45024	0.42852	0.828994886464651	-0.523142	-0.43506	-0.74517
Trial1	3	1	blindfold	counterclockwise	practice	Free	1	0.5	0	6.328186	-0.22789	-1.45022	0.42432	0.842538604044488	-0.361643	-0.532321	-0.767
Trial1	3	1	blindfold	counterclockwise	practice	Free	1	0.5	0	6.348175	-0.24658	-1.45022	0.41975	0.856488029741323	-0.257813	-0.320615	-0.743583
Trial1	3	1	blindfold	counterclockwise	practice	Free	1	0.5	0	6.368195	-0.26457	-1.45025	0.41474	0.869814087009653	-0.363126	-0.587193	-0.692263
Trial1	3	1	blindfold	counterclockwise	practice	Free	1	0.5	0	6.388184	-0.28241	-1.45028	0.40333	0.880250242266952	-0.357709	-0.735272	-0.545371
Trial1	3	1	blindfold	counterclockwise	practice	Free	1	0.5	0	6.408173	-0.31853	-1.45018	0.39665	0.90957276262409	-0.651913	-0.142667	-0.720019
Trial1	3	1	blindfold	counterclockwise	practice	Free	1	0.5	0	6.428192	-0.33649	-1.45011	0.38944	0.922702033451564	-0.532671	-0.227263	-0.700044
Trial1	3	1	blindfold	counterclockwise	practice	Free	1	0.5	0	6.448181	-0.35512	-1.45007	0.38207	0.936593660994217	-0.368259	-0.206058	-0.5321
Trial1	3	1	blindfold	counterclockwise	practice	Free	1	0.5	0	6.46817	-0.37318	-1.45008	0.37442	0.950070308249885	-0.250426	-0.231402	-0.412609
Trial1	3	1	blindfold	counterclockwise	practice	Free	1	0.5	0	6.48819	-0.39166	-1.45009	0.35792	0.960814385938183	-0.222576	-0.383684	-0.506411
Trial1	3	1	blindfold	counterclockwise	practice	Free	1	0.5	0	6.508179	-0.42714	-1.45014	0.34925	0.990739183440484	-0.304483	-0.248114	-0.625801
Trial1	3	1	blindfold	counterclockwise	practice	Free	1	0.5	0	6.528168	-0.44472	-1.45013	0.33992	1.00401271432085	-0.131001	-0.430003	-0.532977
Trial1	3	1	blindfold	counterclockwise	practice	Free	1	0.5	0	6.548187	-0.4626	-1.45017	0.33057	1.01777958276771	0.047153	-0.357956	-0.517792
Trial1	3	1	blindfold	counterclockwise	practice	Free	1	0.5	0	6.568176	-0.47956	-1.45015	0.32091	1.0307866129149	0.040899	-0.281715	-0.521676
Trial1	3	1	blindfold	counterclockwise	practice	Free	1	0.5	0	6.588196	-0.49661	-1.45016	0.30019	1.04083884486948	0.037062	-0.32819	-0.80403
Trial1	3	1	blindfold	counterclockwise	practice	Free	1	0.5	0	6.608185	-0.52854	-1.45018	0.28933	1.06845983316035	-0.017912	-0.649653	-0.723573
Trial1	3	1	blindfold	counterclockwise	practice	Free	1	0.5	0	6.628174	-0.5439	-1.45026	0.27778	1.08022634826039	0.124105	-0.493061	-0.77805
Trial1	3	1	blindfold	counterclockwise	practice	Free	1	0.5	0	6.648193	-0.55874	-1.45029	0.26656	1.09178049848116	0.245163	-0.531095	-0.648277
Trial1	3	1	blindfold	counterclockwise	practice	Free	1	0.5	0	6.668182	-0.573	-1.45029	0.25424	1.10270894184837	0.33573	-0.696136	-0.666493
Trial1	3	1	blindfold	counterclockwise	practice	Free	1	0.5	0	6.688171	-0.58704	-1.45027	0.22881	1.11086002358331	0.234104	-0.475992	-0.833975
Trial1	3	1	blindfold	counterclockwise	practice	Free	1	0.5	0	6.708191	-0.61355	-1.4502	0.21573	1.13425440279987	0.044547	-0.272696	-0.882871
Trial1	3	1	blindfold	counterclockwise	practice	Free	1	0.5	0	6.72818	-0.6261801	-1.45018	0.20226	1.14419868022873	0.068557	-0.594231	-0.852075
Trial1	3	1	blindfold	counterclockwise	practice	Free	1	0.5	0	6.748169	-0.63841	-1.45022	0.18794	1.15381918381642	0.325798	-0.501081	-0.803607
Trial1	3	1	blindfold	counterclockwise	practice	Free	1	0.5	0	6.768188	-0.6504	-1.45028	0.1737	1.16343964707959	0.453138	-0.628035	-0.828156
Trial1	3	1	blindfold	counterclockwise	practice	Free	1	0.5	0	6.788177	-0.66132	-1.4503	0.14452	1.17027784904747	0.360119	-0.657641	-0.611289
Trial1	3	1	blindfold	counterclockwise	practice	Free	1	0.5	0	6.808167	-0.68132	-1.45029	0.12904	1.18834681442248	0.163972	-0.649142	-0.817991
Trial1	3	1	blindfold	counterclockwise	practice	Free	1	0.5	0	6.828186	-0.69095	-1.4503	0.11322	1.19631967152927	-0.0074917	-0.666049	-0.781195
Trial1	3	1	blindfold	counterclockwise	practice	Free	1	0.5	0	6.848175	-0.70024	-1.4503	0.09758399	1.20420045337387	0.282107	-0.52214	-0.786214
Trial1	3	1	blindfold	counterclockwise	practice	Free	1	0.5	0	6.868195	-0.70882	-1.45026	0.081774	1.21158274317404	0.412874	-0.458569	-0.548498
Trial1	3	1	blindfold	counterclockwise	practice	Free	1	0.5	0	6.888184	-0.71689	-1.45022	0.049712	1.21790502317126	0.436548	-0.496551	-0.606817
Trial1	3	1	blindfold	counterclockwise	practice	Free	1	0.5	0	6.908173	-0.73137	-1.45026	0.032894	1.23180924812663	0.23562	-0.669975	-0.663332
Trial1	3	1	blindfold	counterclockwise	practice	Free	1	0.5	0	6.928192	-0.73818	-1.45028	0.015882	1.23828183586699	0.109103	-0.602236	-0.702901
Trial1	3	1	blindfold	counterclockwise	practice	Free	1	0.5	0	6.948181	-0.74469	-1.45026	-0.00019583	1.24469001641609	0.266988	-0.487903	-0.583022
Trial1	3	1	blindfold	counterclockwise	practice	Free	1	0.5	0	6.96817	-0.7505	-1.45025	-0.017174	1.25061788954019	0.293833	-0.475156	-0.150567
Trial1	3	1	blindfold	counterclockwise	practice	Free	1	0.5	0	6.98819	-0.75623	-1.45023	-0.04969	1.25721235307824	0.287794	-0.521604	-0.097585
Trial1	3	1	blindfold	counterclockwise	practice	Free	1	0.5	0	7.008179	-0.76639	-1.45019	-0.06618901	1.2681185001903	0.145249	-0.195565	-0.187047
Trial1	3	1	blindfold	counterclockwise	practice	Free	1	0.5	0	7.028168	-0.77104	-1.45015	-0.082002	1.27368248253552	-0.045013	-0.233583	-0.200938
Trial1	3	1	blindfold	counterclockwise	practice	Free	1	0.5	0	7.048187	-0.77559	-1.45012	-0.098006	1.27934945564453	0.096526	-0.36047	-0.156322
Trial1	3	1	blindfold	counterclockwise	practice	Free	1	0.5	0	7.068176	-0.78	-1.45013	-0.11367	1.28503733331199	0.131124	-0.318069	0.089874
Trial1	3	1	blindfold	counterclockwise	practice	Free	1	0.5	0	7.088196	-0.78437	-1.45016	-0.14408	1.29242615105945	0.269234	-0.554952	-0.126917
Trial1	3	1	blindfold	counterclockwise	practice	Free	1	0.5	0	7.108185	-0.79151	-1.45022	-0.15857	1.3012080871149	0.358775	-0.38974	-0.265523
Trial1	3	1	blindfold	counterclockwise	practice	Free	1	0.5	0	7.128174	-0.7944601	-1.4502	-0.17346	1.30603032745649	0.294689	-0.415034	-0.479055
Trial1	3	1	blindfold	counterclockwise	practice	Free	1	0.5	0	7.148193	-0.79702	-1.45017	-0.18863	1.31066473575261	0.321607	-0.279535	-0.099748
Trial1	3	1	blindfold	counterclockwise	practice	Free	1	0.5	0	7.168182	-0.79921	-1.45013	-0.20305	1.314981352975	0.264611	-0.190601	0.119382
Trial1	3	1	blindfold	counterclockwise	practice	Free	1	0.5	0	7.188171	-0.80111	-1.45014	-0.23105	1.32146556839778	0.380402	-0.283616	0.011814
Trial1	3	1	blindfold	counterclockwise	practice	Free	1	0.5	0	7.208191	-0.80361	-1.45016	-0.24526	1.3264808968774	0.527596	-0.228432	-0.308449
Trial1	3	1	blindfold	counterclockwise	practice	Free	1	0.5	0	7.22818	-0.80416	-1.45014	-0.25942	1.32971126301496	0.489424	-0.351088	-0.083124
Trial1	3	1	blindfold	counterclockwise	practice	Free	1	0.5	0	7.248169	-0.80426	-1.45013	-0.27267	1.33245754804105	0.404966	-0.2156	-0.389623
Trial1	3	1	blindfold	counterclockwise	practice	Free	1	0.5	0	7.268188	-0.80398	-1.4501	-0.28651	1.33508493983063	0.428009	-0.262102	0.069156
Trial1	3	1	blindfold	counterclockwise	practice	Free	1	0.5	0	7.288177	-0.80329	-1.45008	-0.31294	1.34033439610792	0.535593	-0.075858	-0.105363
Trial1	3	1	blindfold	counterclockwise	practice	Free	1	0.5	0	7.308167	-0.80051	-1.4501	-0.32573	1.34068126802804	0.562368	-0.122293	-0.353799
Trial1	3	1	blindfold	counterclockwise	practice	Free	1	0.5	0	7.328186	-0.79836	-1.45013	-0.33851	1.34176296093384	0.66233	-0.376114	-0.344882
Trial1	3	1	blindfold	counterclockwise	practice	Free	1	0.5	0	7.348175	-0.79566	-1.45014	-0.35127	1.34243267639359	0.697457	-0.266023	-0.281
Trial1	3	1	blindfold	counterclockwise	practice	Free	1	0.5	0	7.368195	-0.79231	-1.45012	-0.36424	1.34266001115434	0.556672	-0.126313	-0.152766
Trial1	3	1	blindfold	counterclockwise	practice	Free	1	0.5	0	7.388184	-0.78869	-1.45008	-0.38878	1.34605784719244	0.564074	-0.12629	-0.165915
Trial1	3	1	blindfold	counterclockwise	practice	Free	1	0.5	0	7.408173	-0.77979	-1.45003	-0.40119	1.34119939088038	0.504149	-0.147407	-0.216763
Trial1	3	1	blindfold	counterclockwise	practice	Free	1	0.5	0	7.428192	-0.7747101	-1.45006	-0.41311	1.33997970025776	0.414582	-0.147364	-0.179959
Trial1	3	1	blindfold	counterclockwise	practice	Free	1	0.5	0	7.448181	-0.76944	-1.45006	-0.42487	1.33865320575312	0.517929	0.0050072	-0.141158
Trial1	3	1	blindfold	counterclockwise	practice	Free	1	0.5	0	7.46817	-0.76383	-1.45005	-0.43671	1.33715440713073	0.478631	-0.143081	0.130575
Trial1	3	1	blindfold	counterclockwise	practice	Free	1	0.5	0	7.48819	-0.75788	-1.45001	-0.45912	1.33904936594617	0.377704	0.09389	0.075311
Trial1	3	1	blindfold	counterclockwise	practice	Free	1	0.5	0	7.508179	-0.7449	-1.45002	-0.46984	1.33061104207585	0.371056	-0.037275	0.021937
Trial1	3	1	blindfold	counterclockwise	practice	Free	1	0.5	0	7.528168	-0.73831	-1.45003	-0.4808	1.32837504037188	0.425308	-0.04997	-0.08951
Trial1	3	1	blindfold	counterclockwise	practice	Free	1	0.5	0	7.548187	-0.7312601	-1.45004	-0.49129	1.32565728408781	0.465932	-0.117639	-0.165375
Trial1	3	1	blindfold	counterclockwise	practice	Free	1	0.5	0	7.568176	-0.72413	-1.45005	-0.50161	1.32291600958107	0.515417	0.00086502	-0.123814
Trial1	3	1	blindfold	counterclockwise	practice	Free	1	0.5	0	7.588196	-0.71673	-1.45001	-0.52145	1.32376054268177	0.332318	-0.028757	0.083023
Trial1	3	1	blindfold	counterclockwise	practice	Free	1	0.5	0	7.608185	-0.70138	-1.44997	-0.53138	1.31365088247774	0.174888	0.034702	-0.113829
Trial1	3	1	blindfold	counterclockwise	practice	Free	1	0.5	0	7.628174	-0.69334	-1.45001	-0.54089	1.31019934844804	0.28826	-0.054143	-0.15601
Trial1	3	1	blindfold	counterclockwise	practice	Free	1	0.5	0	7.648193	-0.68544	-1.45003	-0.55056	1.30705176396789	0.330816	0.055884	-0.092473
Trial1	3	1	blindfold	counterclockwise	practice	Free	1	0.5	0	7.668182	-0.67716	-1.45	-0.55971	1.30344966783695	0.368233	-0.08376	0.052418
Trial1	3	1	blindfold	counterclockwise	practice	Free	1	0.5	0	7.688171	-0.66896	-1.45003	-0.57719	1.30369309999253	0.362221	-0.032946	0.171199
Trial1	3	1	blindfold	counterclockwise	practice	Free	1	0.5	0	7.708191	-0.65211	-1.45001	-0.58582	1.29249468173288	0.315059	-0.176817	0.109254
Trial1	3	1	blindfold	counterclockwise	practice	Free	1	0.5	0	7.72818	-0.64328	-1.45003	-0.59402	1.28839007933542	0.355019	-0.011758	0.063551
Trial1	3	1	blindfold	counterclockwise	practice	Free	1	0.5	0	7.748169	-0.63456	-1.45001	-0.60214	1.28444500057739	0.425644	0.043249	-0.174834
Trial1	3	1	blindfold	counterclockwise	practice	Free	1	0.5	0	7.768188	-0.6256199	-1.45001	-0.6104	1.28047193647424	0.426588	-0.176775	-0.165814
Trial1	3	1	blindfold	counterclockwise	practice	Free	1	0.5	0	7.788177	-0.61616	-1.45006	-0.62576	1.27960489688528	0.437178	0.03908	-0.0058632
Trial1	3	1	blindfold	counterclockwise	practice	Free	1	0.5	0	7.808167	-0.59716	-1.44995	-0.6332899	1.26681338996825	0.235774	-0.0329	0.043147
Trial1	3	1	blindfold	counterclockwise	practice	Free	1	0.5	0	7.828186	-0.58727	-1.44999	-0.64066	1.26198309008047	0.252604	-0.0075037	-0.017049
Trial1	3	1	blindfold	counterclockwise	practice	Free	1	0.5	0	7.848175	-0.57735	-1.45001	-0.64746	1.25693575696216	0.188672	-0.113297	-0.032144
Trial1	3	1	blindfold	counterclockwise	practice	Free	1	0.5	0	7.868195	-0.56798	-1.45004	-0.65452	1.25258841526225	0.267026	-0.223285	-0.055433
Trial1	3	1	blindfold	counterclockwise	practice	Free	1	0.5	0	7.888184	-0.55826	-1.45008	-0.66776	1.25132638210317	0.372319	-0.189386	0.02882
Trial1	3	1	blindfold	counterclockwise	practice	Free	1	0.5	0	7.908173	-0.53817	-1.45005	-0.67391	1.23772033389346	0.260783	-0.12163	0.089515
Trial1	3	1	blindfold	counterclockwise	practice	Free	1	0.5	0	7.928192	-0.52787	-1.45004	-0.67988	1.23237720741765	0.167973	0.068822	-0.0080906
Trial1	3	1	blindfold	counterclockwise	practice	Free	1	0.5	0	7.948181	-0.51787	-1.45002	-0.68587	1.22738624757409	0.196428	-0.189308	0.128975
Trial1	3	1	blindfold	counterclockwise	practice	Free	1	0.5	0	7.96817	-0.50787	-1.45005	-0.69154	1.22230501498586	0.326369	-0.146952	0.022456
Trial1	3	1	blindfold	counterclockwise	practice	Free	1	0.5	0	7.98819	-0.4975	-1.45006	-0.70244	1.22001157423276	0.503665	-0.176538	0.070997
Trial1	3	1	blindfold	counterclockwise	practice	Free	1	0.5	0	8.008179	-0.4768	-1.45008	-0.70787	1.2063242657224	0.47333	-0.20607	0.089267
Trial1	3	1	blindfold	counterclockwise	practice	Free	1	0.5	0	8.028168	-0.46585	-1.45006	-0.71307	1.2005561581256	0.358978	0.052088	-0.074609
Trial1	3	1	blindfold	counterclockwise	practice	Free	1	0.5	0	8.048187	-0.45509	-1.45003	-0.71829	1.19504701368661	0.298084	-0.155254	0.144842
Trial1	3	1	blindfold	counterclockwise	practice	Free	1	0.5	0	8.068176	-0.44394	-1.45002	-0.72326	1.18917103728301	0.311042	0.056342	-0.057581
Trial1	3	1	blindfold	counterclockwise	practice	Free	1	0.5	0	8.088196	-0.43303	-1.44999	-0.73284	1.18642297100071	0.290433	-0.087538	0.128484
Trial1	3	1	blindfold	counterclockwise	practice	Free	1	0.5	0	8.108185	-0.41092	-1.45003	-0.73747	1.17202275416499	0.375208	-0.129818	0.045208
Trial1	3	1	blindfold	counterclockwise	practice	Free	1	0.5	0	8.128174	-0.39937	-1.45006	-0.74176	1.16579343961926	0.301906	-0.057836	-0.05919
Trial1	3	1	blindfold	counterclockwise	practice	Free	1	0.5	0	8.148193	-0.38811	-1.45006	-0.7462699	1.16002507105881	0.32066	-0.21015	-0.042917
Trial1	3	1	blindfold	counterclockwise	practice	Free	1	0.5	0	8.168182	-0.37645	-1.45008	-0.7508	1.15406467179263	0.284132	-0.061988	-0.137048
Trial1	3	1	blindfold	counterclockwise	practice	Free	1	0.5	0	8.188171	-0.36474	-1.45006	-0.75932	1.15080067159498	0.420772	-0.163528	-0.085023
Trial1	3	1	blindfold	counterclockwise	practice	Free	1	0.5	0	8.208191	-0.34205	-1.45009	-0.76378	1.13684128813133	0.348712	-0.083031	-0.012635
Trial1	3	1	blindfold	counterclockwise	practice	Free	1	0.5	0	8.22818	-0.33005	-1.45005	-0.76775	1.13067373240092	0.281849	-0.066084	0.079592
Trial1	3	1	blindfold	counterclockwise	practice	Free	1	0.5	0	8.248169	-0.31837	-1.45002	-0.77188	1.12495700460291	0.173262	0.137041	-0.045139
Trial1	3	1	blindfold	counterclockwise	practice	Free	1	0.5	0	8.268188	-0.30677	-1.44995	-0.77595	1.11936421821151	0.175586	0.073529	0.005513
Trial1	3	1	blindfold	counterclockwise	practice	Free	1	0.5	0	8.288177	-0.29456	-1.44996	-0.78336	1.11578605220263	0.13235	-0.095744	0.03716
Trial1	3	1	blindfold	counterclockwise	practice	Free	1	0.5	0	8.308167	-0.27206	-1.45	-0.78688	1.10238687142152	0.111895	0.035427	0.198626
Trial1	3	1	blindfold	counterclockwise	practice	Free	1	0.5	0	8.328186	-0.26045	-1.44996	-0.7899899	1.09652557165097	-0.022567	0.238519	0.30007
Trial1	3	1	blindfold	counterclockwise	practice	Free	1	0.5	0	8.348175	-0.24946	-1.44988	-0.79281	1.09098031213655	-0.10465	0.378073	0.260955
Trial1	3	1	blindfold	counterclockwise	practice	Free	1	0.5	0	8.368195	-0.2385	-1.44982	-0.79547	1.0854283801334	-0.097042	0.263713	0.235229
Trial1	3	1	blindfold	counterclockwise	practice	Free	1	0.5	0	8.388184	-0.22824	-1.44981	-0.79995	1.08178256826902	-0.100797	0.415951	0.134294
Trial1	3	1	blindfold	counterclockwise	practice	Free	1	0.5	0	8.408173	-0.20855	-1.44981	-0.80186	1.07005730037711	0.088968	0.293024	0.23726
Trial1	3	1	blindfold	counterclockwise	practice	Free	1	0.5	0	8.428192	-0.19902	-1.44984	-0.80343	1.06495481424215	0.0088081	0.267556	0.248076
Trial1	3	1	blindfold	counterclockwise	practice	Free	1	0.5	0	8.448181	-0.18941	-1.44985	-0.80479	1.05970426337125	-0.044459	0.369032	0.266309
Trial1	3	1	blindfold	counterclockwise	practice	Free	1	0.5	0	8.46817	-0.18008	-1.44983	-0.80587	1.05448340579261	-0.086075	0.356232	0.221079
Trial1	3	1	blindfold	counterclockwise	practice	Free	1	0.5	0	8.48819	-0.17136	-1.44982	-0.80743	1.05007976006304	-0.011256	0.398445	0.197989
Trial1	3	1	blindfold	counterclockwise	practice	Free	1	0.5	0	8.508179	-0.15428	-1.44979	-0.80785	1.03956911994779	0.25112	0.326274	0.254798
Trial1	3	1	blindfold	counterclockwise	practice	Free	1	0.5	0	8.528168	-0.14597	-1.4498	-0.80805	1.03451539602958	0.233834	0.427729	0.251226
Trial1	3	1	blindfold	counterclockwise	practice	Free	1	0.5	0	8.548187	-0.13748	-1.4498	-0.80801	1.02920405414957	0.033093	0.414915	0.247155
Trial1	3	1	blindfold	counterclockwise	practice	Free	1	0.5	0	8.568176	-0.12971	-1.44979	-0.8077199	1.0241807456788	-0.171106	0.452885	0.288868
Trial1	3	1	blindfold	counterclockwise	practice	Free	1	0.5	0	8.588196	-0.12211	-1.44977	-0.8065801	1.0186227216027	-0.327538	0.554393	0.266241
Trial1	3	1	blindfold	counterclockwise	practice	Free	1	0.5	0	8.608185	-0.10809	-1.44973	-0.80591	1.00958623214194	0.073327	0.440075	0.036368
Trial1	3	1	blindfold	counterclockwise	practice	Free	1	0.5	0	8.628174	-0.10169	-1.4498	-0.8052	1.00517554050317	0.417245	0.16917	0.123588
Trial1	3	1	blindfold	counterclockwise	practice	Free	1	0.5	0	8.648193	-0.095096	-1.4499	-0.80454	1.00071165960965	0.574614	0.169129	-0.06307
Trial1	3	1	blindfold	counterclockwise	practice	Free	1	0.5	0	8.668182	-0.088161	-1.44995	-0.80395	0.996126942918253	0.587416	-0.050939	-0.108838
Trial1	3	1	blindfold	counterclockwise	practice	Free	1	0.5	0	8.688171	-0.08065	-1.45002	-0.80305	0.990981227480199	0.405239	0.063328	-0.093376
Trial1	3	1	blindfold	counterclockwise	practice	Free	1	0.5	0	8.708191	-0.065771	-1.4499	-0.80258	0.981952889705177	-0.06037	0.224023	0.067584
Trial1	3	1	blindfold	counterclockwise	practice	Free	1	0.5	0	8.72818	-0.058624	-1.44986	-0.802	0.977376511935474	-0.050591	0.414366	0.172413
Trial1	3	1	blindfold	counterclockwise	practice	Free	1	0.5	0	8.748169	-0.051342	-1.4498	-0.80125	0.972614793358157	0.02534	0.469251	0.230508
Trial1	3	1	blindfold	counterclockwise	practice	Free	1	0.5	0	8.768188	-0.044726	-1.44978	-0.80033	0.968119050689407	-0.0060369	0.34219	0.230687
Trial1	3	1	blindfold	counterclockwise	practice	Free	1	0.5	0	8.788177	-0.03815	-1.44982	-0.79796	0.962468518996116	-0.024053	0.350568	0.23072
Trial1	3	1	blindfold	counterclockwise	practice	Free	1	0.5	0	8.808167	-0.026271	-1.44982	-0.79654	0.954692187280622	-0.100285	0.367294	0.180478
Trial1	3	1	blindfold	counterclockwise	practice	Free	1	0.5	0	8.828186	-0.020604	-1.44982	-0.79507	0.950349840464699	0.081914	0.443368	0.150339
Trial1	3	1	blindfold	counterclockwise	practice	Free	1	0.5	0	8.848175	-0.014897	-1.4498	-0.79353	0.945943318309889	0.18416	0.392466	0.175314
Trial1	3	1	blindfold	counterclockwise	practice	Free	1	0.5	0	8.868195	-0.0093887	-1.44979	-0.79191	0.941593481470455	0.25051	0.421974	0.061927
Trial1	3	1	blindfold	counterclockwise	practice	Free	1	0.5	0	8.888184	-0.0038422	-1.4498	-0.7885301	0.935754564563571	0.303817	0.447258	0.104054
Trial1	3	1	blindfold	counterclockwise	practice	Free	1	0.5	0	8.908173	0.0075924	-1.44976	-0.78679	0.928172273620625	0.023201	0.557112	0.104204
Trial1	3	1	blindfold	counterclockwise	practice	Free	1	0.5	0	8.928192	0.012886	-1.44973	-0.78502	0.923870358252147	-0.048034	0.662907	0.083114
Trial1	3	1	blindfold	counterclockwise	practice	Free	1	0.5	0	8.948181	0.017855	-1.44968	-0.78323	0.919735312278689	-0.119324	0.696761	0.108077
Trial1	3	1	blindfold	counterclockwise	practice	Free	1	0.5	0	8.96817	0.02248	-1.44966	-0.78137	0.915731672411767	-0.061697	0.637516	0.162739
Trial1	3	1	blindfold	counterclockwise	practice	Free	1	0.5	0	8.98819	0.026966	-1.44969	-0.77763	0.910203020078782	-0.0037959	0.497858	0.120874
Trial1	3	1	blindfold	counterclockwise	practice	Free	1	0.5	0	9.008179	0.035059	-1.44977	-0.7757	0.904367503038678	-0.137114	0.501865	0.057142
Trial1	3	1	blindfold	counterclockwise	practice	Free	1	0.5	0	9.028168	0.03882	-1.44975	-0.77388	0.900875827036358	-0.128137	0.594948	0.044503
Trial1	3	1	blindfold	counterclockwise	practice	Free	1	0.5	0	9.048187	0.042161	-1.4497	-0.77209	0.897629958823628	-0.057313	0.709207	0.107837
Trial1	3	1	blindfold	counterclockwise	practice	Free	1	0.5	0	9.068176	0.045247	-1.44967	-0.77023	0.894457677509633	0.098462	0.662657	0.096187
Trial1	3	1	blindfold	counterclockwise	practice	Free	1	0.5	0	9.088196	0.048404	-1.44966	-0.76692	0.890002914464287	0.28063	0.679584	0.122656
Trial1	3	1	blindfold	counterclockwise	practice	Free	1	0.5	0	9.108185	0.05438	-1.44968	-0.76544	0.885706248539044	0.192813	0.527239	-0.062593
Trial1	3	1	blindfold	counterclockwise	practice	Free	1	0.5	0	9.128174	0.057442	-1.44972	-0.76413	0.883035804959351	0.17568	0.497585	-0.13399
Trial1	3	1	blindfold	counterclockwise	practice	Free	1	0.5	0	9.148193	0.060577	-1.44974	-0.76301	0.880498080614871	0.126503	0.569501	-0.122043
Trial1	3	1	blindfold	counterclockwise	practice	Free	1	0.5	0	9.168182	0.063639	-1.44972	-0.76208	0.878166766411969	0.144704	0.539879	-0.159272
Trial1	3	1	blindfold	counterclockwise	practice	Free	1	0.5	0	9.188171	0.066543	-1.44972	-0.76085	0.875658445880181	0.162288	0.531399	-0.133807
Trial1	3	1	blindfold	counterclockwise	practice	Free	1	0.5	0	9.208191	0.072309	-1.44973	-0.76048	0.87249612624287	0.251407	0.45095	-0.145248
Trial1	3	1	blindfold	counterclockwise	practice	Free	1	0.5	0	9.22818	0.075312	-1.44975	-0.76024	0.870818454044636	0.242093	0.497368	-0.107399
Trial1	3	1	blindfold	counterclockwise	practice	Free	1	0.5	0	9.248169	0.078277	-1.44976	-0.76008	0.869236368983355	0.294985	0.53541	-0.064667
Trial1	3	1	blindfold	counterclockwise	practice	Free	1	0.5	0	9.268188	0.08131801	-1.44975	-0.75994	0.867642471651549	0.347435	0.463383	0.011705
Trial1	3	1	blindfold	counterclockwise	practice	Free	1	0.5	0	9.288177	0.08444399	-1.44976	-0.75974	0.865962848071697	0.28102	0.531005	-0.014587
Trial1	3	1	blindfold	counterclockwise	practice	Free	1	0.5	0	9.308167	0.09092501	-1.44972	-0.75972	0.862853857017458	0.139098	0.564859	-0.082997
Trial1	3	1	blindfold	counterclockwise	practice	Free	1	0.5	0	9.328186	0.09396599	-1.44973	-0.75976	0.861451627580479	0.183816	0.560623	-0.082251
Trial1	3	1	blindfold	counterclockwise	practice	Free	1	0.5	0	9.348175	0.09695701	-1.44974	-0.7598699	0.860142994297654	0.215067	0.429366	-0.090103
Trial1	3	1	blindfold	counterclockwise	practice	Free	1	0.5	0	9.368195	0.099964	-1.44978	-0.76001	0.858862042073442	0.272515	0.323464	-0.06395
Trial1	3	1	blindfold	counterclockwise	practice	Free	1	0.5	0	9.388184	0.10316	-1.44982	-0.7602299	0.857573060497515	0.204714	0.391074	0.0023774
Trial1	3	1	blindfold	counterclockwise	practice	Free	1	0.5	0	9.408173	0.10956	-1.44979	-0.76027	0.854665939050533	0.0032074	0.488165	0.074943
Trial1	3	1	blindfold	counterclockwise	practice	Free	1	0.5	0	9.428192	0.11253	-1.44976	-0.76028	0.853322101067151	0.026445	0.585472	0.012304
Trial1	3	1	blindfold	counterclockwise	practice	Free	1	0.5	0	9.448181	0.11537	-1.44974	-0.7603199	0.852071981775323	0.253531	0.407675	0.0035292
Trial1	3	1	blindfold	counterclockwise	practice	Free	1	0.5	0	9.46817	0.11825	-1.44978	-0.76044	0.850883097593178	0.473545	0.301787	-0.114367
Trial1	3	1	blindfold	counterclockwise	practice	Free	1	0.5	0	9.48819	0.12161	-1.44984	-0.76118	0.850043504183961	0.594446	0.183222	-0.153966
Trial1	3	1	blindfold	counterclockwise	practice	Free	1	0.5	0	9.508179	0.12896	-1.44994	-0.76186	0.847408615806116	0.209015	0.115445	-0.244456
Trial1	3	1	blindfold	counterclockwise	practice	Free	1	0.5	0	9.528168	0.13299	-1.44994	-0.76271	0.84641765370445	0.084693	0.271978	-0.255083
Trial1	3	1	blindfold	counterclockwise	practice	Free	1	0.5	0	9.548187	0.1371	-1.44988	-0.76367	0.845510634021857	0.016082	0.373449	-0.15553
Trial1	3	1	blindfold	counterclockwise	practice	Free	1	0.5	0	9.568176	0.14094	-1.44982	-0.76464	0.84474752205331	0.031883	0.483374	-0.054345
Trial1	3	1	blindfold	counterclockwise	practice	Free	1	0.5	0	9.588196	0.14475	-1.44976	-0.76627	0.844613722139016	0.126745	0.538367	0.0905
Trial1	3	1	blindfold	counterclockwise	practice	Free	1	0.5	0	9.608185	0.15188	-1.44977	-0.76698	0.842286083150099	0.15068	0.339318	0.0071212
Trial1	3	1	blindfold	counterclockwise	practice	Free	1	0.5	0	9.628174	0.15548	-1.44981	-0.7677	0.841461435554735	0.165126	0.389999	-0.042879
Trial1	3	1	blindfold	counterclockwise	practice	Free	1	0.5	0	9.648193	0.15895	-1.44982	-0.76848	0.840759547459062	0.184657	0.279874	-0.117934
Trial1	3	1	blindfold	counterclockwise	practice	Free	1	0.5	0	9.668182	0.16245	-1.44985	-0.76934	0.840133380241606	0.3437	0.309426	-0.067824
Trial1	3	1	blindfold	counterclockwise	practice	Free	1	0.5	0	9.688171	0.16624	-1.44984	-0.7710299	0.840168385314911	0.517533	0.381261	-0.080186
Trial1	3	1	blindfold	counterclockwise	practice	Free	1	0.5	0	9.708191	0.1743	-1.44984	-0.77192	0.837819202147868	0.409882	0.42763	-0.052898
Trial1	3	1	blindfold	counterclockwise	practice	Free	1	0.5	0	9.72818	0.17874	-1.44981	-0.77281	0.836924877233288	0.24221	0.448672	-0.111598
Trial1	3	1	blindfold	counterclockwise	practice	Free	1	0.5	0	9.748169	0.18307	-1.44979	-0.7737399	0.836132829034585	0.207942	0.363925	0.0053013
Trial1	3	1	blindfold	counterclockwise	practice	Free	1	0.5	0	9.768188	0.18754	-1.4498	-0.77461	0.835255578020521	0.315323	0.469604	-0.016816
Trial1	3	1	blindfold	counterclockwise	practice	Free	1	0.5	0	9.788177	0.19193	-1.44979	-0.77617	0.835073007308191	0.415315	0.38908	0.066019
Trial1	3	1	blindfold	counterclockwise	practice	Free	1	0.5	0	9.808167	0.20154	-1.44978	-0.7769	0.832257157003224	0.577405	0.44386	-5.5849E-05
Trial1	3	1	blindfold	counterclockwise	practice	Free	1	0.5	0	9.828186	0.20673	-1.44977	-0.77764	0.831102426465345	0.52936	0.452208	-0.030479
Trial1	3	1	blindfold	counterclockwise	practice	Free	1	0.5	0	9.848175	0.21234	-1.44977	-0.77833	0.829786609285432	0.449483	0.507124	-0.016274
Trial1	3	1	blindfold	counterclockwise	practice	Free	1	0.5	0	9.868195	0.21777	-1.44975	-0.77903	0.828578027094458	0.340797	0.52823	0.014835
Trial1	3	1	blindfold	counterclockwise	practice	Free	1	0.5	0	9.888184	0.22361	-1.44973	-0.78025	0.827756866818931	0.354585	0.621329	-0.0012351
Trial1	3	1	blindfold	counterclockwise	practice	Free	1	0.5	0	9.908173	0.23533	-1.44968	-0.78069	0.824334341847977	0.449171	0.608634	0.090859
Trial1	3	1	blindfold	counterclockwise	practice	Free	1	0.5	0	9.928192	0.24131	-1.44969	-0.78105	0.822775582797976	0.516898	0.557852	0.059992
Trial1	3	1	blindfold	counterclockwise	practice	Free	1	0.5	0	9.948181	0.24746	-1.44971	-0.78133	0.821129100760106	0.434585	0.507071	0.099851
Trial1	3	1	blindfold	counterclockwise	practice	Free	1	0.5	0	9.96817	0.25398	-1.44973	-0.78154	0.81934765807593	0.431626	0.60863	0.070373
Trial1	3	1	blindfold	counterclockwise	practice	Free	1	0.5	0	9.98819	0.26023	-1.44971	-0.78196	0.817894256889708	0.354932	0.600166	-0.024622
Trial1	3	1	blindfold	counterclockwise	practice	Free	1	0.5	0	10.00818	0.27339	-1.44966	-0.78233	0.814489029886192	0.306659	0.82022	-0.156125
Trial1	3	1	blindfold	counterclockwise	practice	Free	1	0.5	0	10.02817	0.28004	-1.44962	-0.78278	0.813097115165825	0.384506	0.760975	-0.097952
Trial1	3	1	blindfold	counterclockwise	practice	Free	1	0.5	0	10.04819	0.28656	-1.44963	-0.78329	0.811849622477304	0.553093	0.65518	-0.08206
Trial1	3	1	blindfold	counterclockwise	practice	Free	1	0.5	0	10.06818	0.29346	-1.44967	-0.78385	0.810604472991321	0.608616	0.56208	-0.024466
Trial1	3	1	blindfold	counterclockwise	practice	Free	1	0.5	0	10.0882	0.30042	-1.44973	-0.78531	0.810273985430677	0.549909	0.3758	-0.101491
Trial1	3	1	blindfold	counterclockwise	practice	Free	1	0.5	0	10.10818	0.3164	-1.44976	-0.78603	0.807187781963476	0.51464	0.638028	-0.20745
Trial1	3	1	blindfold	counterclockwise	practice	Free	1	0.5	0	10.12817	0.32286	-1.44972	-0.78695	0.806640483052969	0.545027	0.604174	-0.087774
Trial1	3	1	blindfold	counterclockwise	practice	Free	1	0.5	0	10.14819	0.33091	-1.44969	-0.78785	0.805790963354178	0.562504	0.684578	-0.082044
Trial1	3	1	blindfold	counterclockwise	practice	Free	1	0.5	0	10.16818	0.33895	-1.44968	-0.7886701	0.804945692687215	0.580935	0.599942	0.074941
Trial1	3	1	blindfold	counterclockwise	practice	Free	1	0.5	0	10.18817	0.34722	-1.44969	-0.7901	0.804735855686596	0.534718	0.659187	0.031411
Trial1	3	1	blindfold	counterclockwise	practice	Free	1	0.5	0	10.20819	0.36431	-1.44967	-0.79068	0.802238509198903	0.479641	0.566088	0.143384
Trial1	3	1	blindfold	counterclockwise	practice	Free	1	0.5	0	10.22818	0.37335	-1.44969	-0.7911	0.801173746382653	0.593569	0.583015	0.175465
Trial1	3	1	blindfold	counterclockwise	practice	Free	1	0.5	0	10.24817	0.38236	-1.4497	-0.79141	0.800105563971815	0.734831	0.591479	0.116848
Trial1	3	1	blindfold	counterclockwise	practice	Free	1	0.5	0	10.26819	0.39168	-1.4497	-0.79159	0.798966777160642	0.632248	0.654956	0.119453
Trial1	3	1	blindfold	counterclockwise	practice	Free	1	0.5	0	10.28818	0.40158	-1.44967	-0.79164	0.797734516591517	0.579519	0.760751	0.101312
Trial1	3	1	blindfold	counterclockwise	practice	Free	1	0.5	0	10.30817	0.42143	-1.44964	-0.79145	0.795340421541714	0.605388	0.633797	0.167203
Trial1	3	1	blindfold	counterclockwise	practice	Free	1	0.5	0	10.32819	0.43165	-1.44968	-0.7911	0.794047152480355	0.654505	0.574551	0.180094
Trial1	3	1	blindfold	counterclockwise	practice	Free	1	0.5	0	10.34818	0.44276	-1.44971	-0.79061	0.792679389857074	0.698893	0.544929	0.179808
Trial1	3	1	blindfold	counterclockwise	practice	Free	1	0.5	0	10.36819	0.45319	-1.44972	-0.7899899	0.791375572890807	0.67475	0.64226	0.137224
Trial1	3	1	blindfold	counterclockwise	practice	Free	1	0.5	0	10.38818	0.46456	-1.44968	-0.78829	0.789086217720561	0.764058	0.654956	0.199089
Trial1	3	1	blindfold	counterclockwise	practice	Free	1	0.5	0	10.40817	0.48764	-1.44965	-0.787	0.787097052323447	0.724154	0.748055	0.375653
Trial1	3	1	blindfold	counterclockwise	practice	Free	1	0.5	0	10.42819	0.49967	-1.44963	-0.78537	0.785370061599533	0.704045	0.726896	0.45962
Trial1	3	1	blindfold	counterclockwise	practice	Free	1	0.5	0	10.44818	0.51235	-1.44964	-0.78345	0.783547342040428	0.607099	0.731128	0.373596
Trial1	3	1	blindfold	counterclockwise	practice	Free	1	0.5	0	10.46817	0.52483	-1.44961	-0.77934	0.779735413854316	0.519866	0.942718	0.165768
Trial1	3	1	blindfold	counterclockwise	practice	Free	1	0.5	0	10.48819	0.54794	-1.44955	-0.77628	0.777758930627093	0.425924	0.938486	0.437983
Trial1	3	1	blindfold	counterclockwise	practice	Free	1	0.5	0	10.50818	0.56303	-1.44954	-0.77342	0.775984106348039	0.536894	0.798837	0.380642
Trial1	3	1	blindfold	counterclockwise	practice	Free	1	0.5	0	10.52817	0.57515	-1.4496	-0.77342	0.777062466142016	0.55463	0.701505	0.374683
Trial1	3	1	blindfold	counterclockwise	practice	Free	1	0.5	0	10.54819	0.58857	-1.44963	-0.76691	0.772007524666274	0.699466	0.786141	0.396694
Trial1	3	1	blindfold	counterclockwise	practice	Free	1	0.5	0	10.56818	0.60103	-1.44961	-0.76315	0.769808382838208	0.624147	0.828459	0.231147
Trial1	3	1	blindfold	counterclockwise	practice	Free	1	0.5	0	10.5882	0.6144	-1.44959	-0.75563	0.764240848563852	0.540511	0.917327	0.262748
Trial1	3	1	blindfold	counterclockwise	practice	Free	1	0.5	0	10.60818	0.64048	-1.44955	-0.7515	0.764517423661171	0.410021	0.959645	0.45075
Trial1	3	1	blindfold	counterclockwise	practice	Free	1	0.5	0	10.62817	0.65385	-1.44954	-0.74698	0.762659129313175	0.406174	0.942718	0.619954
Trial1	3	1	blindfold	counterclockwise	practice	Free	1	0.5	0	10.64819	0.66675	-1.4495	-0.74199	0.760496339899038	0.489217	1.264335	0.717696
Trial1	3	1	blindfold	counterclockwise	practice	Free	1	0.5	0	10.66818	0.67961	-1.44943	-0.73616	0.757754098442473	0.566454	1.20509	0.781447
Trial1	3	1	blindfold	counterclockwise	practice	Free	1	0.5	0	10.68817	0.69322	-1.44937	-0.73021	0.755341383778894	0.517431	1.327812	0.765084
Trial1	3	1	blindfold	counterclockwise	practice	Free	1	0.5	0	10.70819	0.70604	-1.44936	-0.71688	0.745901702535462	0.493445	1.128917	0.828756
Trial1	3	1	blindfold	counterclockwise	practice	Free	1	0.5	0	10.72818	0.73156	-1.44948	-0.70944	0.746274167683641	0.410371	0.866546	0.845735
Trial1	3	1	blindfold	counterclockwise	practice	Free	1	0.5	0	10.74817	0.74423	-1.44953	-0.70118	0.742496975200522	0.278722	1.052745	0.887102
Trial1	3	1	blindfold	counterclockwise	practice	Free	1	0.5	0	10.76819	0.75717	-1.44952	-0.69259	0.738794508402114	0.321689	0.980804	0.874434
Trial1	3	1	blindfold	counterclockwise	practice	Free	1	0.5	0	10.78818	0.7696	-1.44949	-0.67362	0.725567440931419	0.298339	1.133149	0.996565
Trial1	3	1	blindfold	counterclockwise	practice	Free	1	0.5	0	10.80817	0.79403	-1.44944	-0.66294	0.725219338769497	0.162096	1.099295	1.01586
Trial1	3	1	blindfold	counterclockwise	practice	Free	1	0.5	0	10.82819	0.8063	-1.44948	-0.65193	0.720300195891787	0.130927	0.85385	1.071871
Trial1	3	1	blindfold	counterclockwise	practice	Free	1	0.5	0	10.84818	0.81796	-1.44952	-0.64034	0.714936232691773	-0.039125	0.887705	1.05153
Trial1	3	1	blindfold	counterclockwise	practice	Free	1	0.5	0	10.86819	0.8293099	-1.44954	-0.62794	0.709051252928635	0.070806	0.756519	0.948821
Trial1	3	1	blindfold	counterclockwise	practice	Free	1	0.5	0	10.88818	0.84037	-1.44957	-0.60233	0.691847671345081	-0.012202	0.824228	0.877476
Trial1	3	1	blindfold	counterclockwise	practice	Free	1	0.5	0	10.90817	0.86235	-1.44958	-0.58914	0.691652694851942	0.095795	0.680346	0.88346
Trial1	3	1	blindfold	counterclockwise	practice	Free	1	0.5	0	10.92819	0.87266	-1.44965	-0.57547	0.68559547023509	0.070545	0.667651	0.994877
Trial1	3	1	blindfold	counterclockwise	practice	Free	1	0.5	0	10.94818	0.88302	-1.44965	-0.56092	0.679216902109427	-0.021538	0.73536	0.86426
Trial1	3	1	blindfold	counterclockwise	practice	Free	1	0.5	0	10.96817	0.89275	-1.44968	-0.54645	0.672948839044942	-0.139116	0.536446	0.762455
Trial1	3	1	blindfold	counterclockwise	practice	Free	1	0.5	0	10.98819	0.90212	-1.44967	-0.51709	0.655043953594897	-0.040808	0.777659	0.590613
Trial1	3	1	blindfold	counterclockwise	practice	Free	1	0.5	0	11.00818	0.91982	-1.44963	-0.50122	0.653812142432344	-0.056814	0.604155	0.690287
Trial1	3	1	blindfold	counterclockwise	practice	Free	1	0.5	0	11.02817	0.92845	-1.44966	-0.48642	0.648208134279523	-0.092089	0.688791	0.740478
Trial1	3	1	blindfold	counterclockwise	practice	Free	1	0.5	0	11.04819	0.93656	-1.44968	-0.47026	0.641661245659722	-0.02269	0.434868	1.030565
Trial1	3	1	blindfold	counterclockwise	practice	Free	1	0.5	0	11.06818	0.94466	-1.44974	-0.45424	0.635654383359097	-0.049603	0.515174	0.772177
Trial1	3	1	blindfold	counterclockwise	practice	Free	1	0.5	0	11.0882	0.95228	-1.44973	-0.42124	0.618061791343075	-0.193754	0.494	0.704354
Trial1	3	1	blindfold	counterclockwise	practice	Free	1	0.5	0	11.10818	0.96647	-1.44976	-0.40433	0.61731436480594	-0.287091	0.536128	0.503155
Trial1	3	1	blindfold	counterclockwise	practice	Free	1	0.5	0	11.12817	0.97334	-1.44977	-0.38816	0.612142902461283	-0.284687	0.34139	0.749596
Trial1	3	1	blindfold	counterclockwise	practice	Free	1	0.5	0	11.14819	0.97937	-1.44981	-0.37116	0.60626340715604	-0.198229	0.42594	0.73711
Trial1	3	1	blindfold	counterclockwise	practice	Free	1	0.5	0	11.16818	0.98489	-1.44982	-0.35337	0.599990550992716	-0.274536	0.383516	0.729478
Trial1	3	1	blindfold	counterclockwise	practice	Free	1	0.5	0	11.18817	0.9903901	-1.44981	-0.31864	0.584819509591312	-0.34104	0.391873	0.579779
Trial1	3	1	blindfold	counterclockwise	practice	Free	1	0.5	0	11.20819	0.99989	-1.44982	-0.30072	0.583371668902294	-0.404362	0.256267	0.508423
Trial1	3	1	blindfold	counterclockwise	practice	Free	1	0.5	0	11.22818	1.00413	-1.44986	-0.28314	0.578200073045029	-0.329248	0.281589	0.571028
Trial1	3	1	blindfold	counterclockwise	practice	Free	1	0.5	0	11.24817	1.00795	-1.44987	-0.26481	0.572832964324505	-0.30915	0.230731	0.582502
Trial1	3	1	blindfold	counterclockwise	practice	Free	1	0.5	0	11.26819	1.01131	-1.44987	-0.24684	0.567774499867253	-0.291342	0.175649	0.565219
Trial1	3	1	blindfold	counterclockwise	practice	Free	1	0.5	0	11.28818	1.01438	-1.44989	-0.21109	0.556008767387905	-0.133679	0.319472	0.388373
Trial1	3	1	blindfold	counterclockwise	practice	Free	1	0.5	0	11.30817	1.01973	-1.44993	-0.19286	0.554359288132704	-0.346711	0.0274	0.413625
Trial1	3	1	blindfold	counterclockwise	practice	Free	1	0.5	0	11.32819	1.02194	-1.44998	-0.17521	0.550563257012762	-0.494387	-0.053006	0.486882
Trial1	3	1	blindfold	counterclockwise	practice	Free	1	0.5	0	11.34818	1.0237	-1.45004	-0.15773	0.546937328350586	-0.327395	-0.065676	0.211877
Trial1	3	1	blindfold	counterclockwise	practice	Free	1	0.5	0	11.36819	1.02509	-1.45007	-0.14007	0.543451095203461	-0.380461	-0.230671	-0.12077
Trial1	3	1	blindfold	counterclockwise	practice	Free	1	0.5	0	11.38818	1.02614	-1.45009	-0.10669	0.536848237325291	-0.373531	-0.112132	-0.026176
Trial1	3	1	blindfold	counterclockwise	practice	Free	1	0.5	0	11.40817	1.02691	-1.4501	-0.090792	0.534675046740182	-0.505032	-0.281291	0.032299
Trial1	3	1	blindfold	counterclockwise	practice	Free	1	0.5	0	11.42819	1.02662	-1.4501	-0.074997	0.531933342566765	-0.507869	-0.069661	0.210428
Trial1	3	1	blindfold	counterclockwise	practice	Free	1	0.5	0	11.44818	1.02587	-1.45005	-0.05878	0.529144884720249	-0.548703	0.069997	0.211814
Trial1	3	1	blindfold	counterclockwise	practice	Free	1	0.5	0	11.46817	1.02457	-1.44998	-0.043182	0.526344333817793	-0.736459	-0.018876	0.304722
Trial1	3	1	blindfold	counterclockwise	practice	Free	1	0.5	0	11.48819	1.02269	-1.44997	-0.013	0.522851696451674	-0.74403	0.031896	-0.021714
Trial1	3	1	blindfold	counterclockwise	practice	Free	1	0.5	0	11.50818	1.01706	-1.4501	0.0014702	0.517062131594335	-0.65143	-0.344621	-0.034592
Trial1	3	1	blindfold	counterclockwise	practice	Free	1	0.5	0	11.52817	1.0134	-1.45017	0.016459	0.513663838094057	-0.603106	-0.374143	-0.027698
Trial1	3	1	blindfold	counterclockwise	practice	Free	1	0.5	0	11.54819	1.00906	-1.45021	0.030306	0.50996133473427	-0.347305	-0.492538	0.168911
Trial1	3	1	blindfold	counterclockwise	practice	Free	1	0.5	0	11.56818	1.0047	-1.45023	0.043763	0.506593757513263	-0.589296	-0.403576	-0.054825
Trial1	3	1	blindfold	counterclockwise	practice	Free	1	0.5	0	11.5882	0.99991	-1.45022	0.069299	0.504690356698444	-0.938336	-0.458487	-0.12586
Trial1	3	1	blindfold	counterclockwise	practice	Free	1	0.5	0	11.60818	0.98802	-1.45022	0.081755	0.494820576339803	-0.991423	-0.399024	-0.159036
Trial1	3	1	blindfold	counterclockwise	practice	Free	1	0.5	0	11.62817	0.9807	-1.45023	0.093511	0.489710947984457	-0.720585	-0.525905	-0.054958
Trial1	3	1	blindfold	counterclockwise	practice	Free	1	0.5	0	11.64819	0.97313	-1.45027	0.10531	0.48470834682076	-0.528748	-0.500506	0.016735
Trial1	3	1	blindfold	counterclockwise	practice	Free	1	0.5	0	11.66818	0.965	-1.45027	0.11631	0.479325617132771	-0.735438	-0.631649	-0.0974
Trial1	3	1	blindfold	counterclockwise	practice	Free	1	0.5	0	11.68817	0.95664	-1.4503	0.13666	0.476650870657392	-1.069158	-0.627417	-0.346464
Trial1	3	1	blindfold	counterclockwise	practice	Free	1	0.5	0	11.70819	0.9374	-1.45034	0.14569	0.461025296708804	-0.960659	-0.712049	-0.351538
Trial1	3	1	blindfold	counterclockwise	practice	Free	1	0.5	0	11.72818	0.92724	-1.45037	0.15425	0.454232419447879	-0.71937	-0.80938	-0.226795
Trial1	3	1	blindfold	counterclockwise	practice	Free	1	0.5	0	11.74817	0.91605	-1.45039	0.16274	0.446745925094081	-0.730866	-0.750135	-0.010568
Trial1	3	1	blindfold	counterclockwise	practice	Free	1	0.5	0	11.76819	0.90451	-1.45037	0.17067	0.439040552888144	-0.83998	-0.669731	-0.09001
Trial1	3	1	blindfold	counterclockwise	practice	Free	1	0.5	0	11.78818	0.89284	-1.45035	0.18595	0.434627074680747	-1.078401	-0.720512	-0.061259
Trial1	3	1	blindfold	counterclockwise	practice	Free	1	0.5	0	11.80817	0.8674001	-1.45031	0.19324	0.415119863309068	-0.659725	-0.686654	0.060494
Trial1	3	1	blindfold	counterclockwise	practice	Free	1	0.5	0	11.82819	0.8543	-1.45034	0.20051	0.407102898340918	-0.499959	-0.728972	0.199814
Trial1	3	1	blindfold	counterclockwise	practice	Free	1	0.5	0	11.84818	0.84105	-1.45035	0.20794	0.399442324780143	-0.588776	-0.695117	0.168511
Trial1	3	1	blindfold	counterclockwise	practice	Free	1	0.5	0	11.86819	0.82726	-1.45038	0.215	0.391566240275114	-0.722722	-0.999807	0.068029
Trial1	3	1	blindfold	counterclockwise	practice	Free	1	0.5	0	11.88818	0.81363	-1.45045	0.22856	0.388076592055431	-0.836827	-0.877085	0.083172
Trial1	3	1	blindfold	counterclockwise	practice	Free	1	0.5	0	11.90817	0.78569	-1.45045	0.23537	0.370159186369801	-0.476414	-0.834767	0.114584
Trial1	3	1	blindfold	counterclockwise	practice	Free	1	0.5	0	11.92819	0.77161	-1.4504	0.24205	0.363813417147956	-0.522076	-0.602018	0.325529
Trial1	3	1	blindfold	counterclockwise	practice	Free	1	0.5	0	11.94818	0.757	-1.45033	0.24872	0.35764593925507	-0.573103	-0.695117	0.311396
Trial1	3	1	blindfold	counterclockwise	practice	Free	1	0.5	0	11.96817	0.74267	-1.45034	0.25565	0.352484975854088	-0.693329	-0.686654	0.102262
Trial1	3	1	blindfold	counterclockwise	practice	Free	1	0.5	0	11.98819	0.72767	-1.45034	0.26799	0.351642210905065	-0.58719	-0.750131	0.011475
Trial1	3	1	blindfold	counterclockwise	practice	Free	1	0.5	0	12.00818	0.69791	-1.45038	0.27432	0.33825998090683	-0.773954	-0.690886	0.076164
Trial1	3	1	blindfold	counterclockwise	practice	Free	1	0.5	0	12.02817	0.68224	-1.45036	0.28059	0.334577596142063	-0.75949	-0.618941	0.44767
Trial1	3	1	blindfold	counterclockwise	practice	Free	1	0.5	0	12.04819	0.66673	-1.45034	0.28717	0.332062513942443	-0.755548	-0.762822	0.310332
Trial1	3	1	blindfold	counterclockwise	practice	Free	1	0.5	0	12.06818	0.65043	-1.45034	0.29358	0.32987634934442	-0.785049	-0.652795	0.342583
Trial1	3	1	blindfold	counterclockwise	practice	Free	1	0.5	0	12.0882	0.6344	-1.45034	0.30623	0.334425149900173	-0.6308	-0.733199	0.21371
Trial1	3	1	blindfold	counterclockwise	practice	Free	1	0.5	0	12.10818	0.60203	-1.45031	0.31257	0.328801060308109	-0.622567	-0.669699	0.108015
Trial1	3	1	blindfold	counterclockwise	practice	Free	1	0.5	0	12.12817	0.58513	-1.45031	0.31858	0.329757987431593	-0.720623	-0.542737	-0.06503
Trial1	3	1	blindfold	counterclockwise	practice	Free	1	0.5	0	12.14819	0.56855	-1.45029	0.32443	0.331593001872876	-0.629668	-0.610416	-0.214316
Trial1	3	1	blindfold	counterclockwise	practice	Free	1	0.5	0	12.16818	0.55129	-1.45027	0.32958	0.333547064030121	-0.637729	-0.318366	-0.504351
Trial1	3	1	blindfold	counterclockwise	practice	Free	1	0.5	0	12.18817	0.53486	-1.45024	0.33828	0.340071454288458	-0.719808	-0.483331	-0.358126
Trial1	3	1	blindfold	counterclockwise	practice	Free	1	0.5	0	12.20819	0.49959	-1.45014	0.3421	0.34210024009799	-0.846831	-0.089621	-0.356134
Trial1	3	1	blindfold	counterclockwise	practice	Free	1	0.5	0	12.22818	0.48109	-1.45008	0.34554	0.346057064876233	-0.698102	-0.085357	-0.142088
Trial1	3	1	blindfold	counterclockwise	practice	Free	1	0.5	0	12.24817	0.46279	-1.45003	0.34881	0.350789099948834	-0.683619	0.028905	-0.244463
Trial1	3	1	blindfold	counterclockwise	practice	Free	1	0.5	0	12.26819	0.44368	-1.45001	0.35159	0.356072262548609	-0.705118	-0.068399	-0.31965
Trial1	3	1	blindfold	counterclockwise	practice	Free	1	0.5	0	12.28818	0.42488	-1.45004	0.35556	0.363408760458358	-0.74339	-0.034514	-0.534808
Trial1	3	1	blindfold	counterclockwise	practice	Free	1	0.5	0	12.30817	0.38632	-1.4501	0.35684	0.374510257130349	-0.740141	-0.131743	-0.499662
Trial1	3	1	blindfold	counterclockwise	practice	Free	1	0.5	0	12.32819	0.36601	-1.45009	0.3577	0.381971989020383	-0.46178	-0.161323	-0.41571
Trial1	3	1	blindfold	counterclockwise	practice	Free	1	0.5	0	12.34818	0.34626	-1.45008	0.35823	0.389826516944519	-0.268976	-0.025864	-0.349974
Trial1	3	1	blindfold	counterclockwise	practice	Free	1	0.5	0	12.36819	0.326	-1.45005	0.35833	0.398342058166701	-0.346077	-0.0004579	-0.45588
Trial1	3	1	blindfold	counterclockwise	practice	Free	1	0.5	0	12.38818	0.30637	-1.45001	0.35712	0.40623549860523	-0.531308	0.020698	-0.519151
Trial1	3	1	blindfold	counterclockwise	practice	Free	1	0.5	0	12.40817	0.26675	-1.44993	0.35585	0.425481831852865	-0.583135	0.164508	-0.437655
Trial1	3	1	blindfold	counterclockwise	practice	Free	1	0.5	0	12.42819	0.24674	-1.44992	0.35427	0.435485785309105	-0.518181	0.050212	-0.428377
Trial1	3	1	blindfold	counterclockwise	practice	Free	1	0.5	0	12.44818	0.22606	-1.44995	0.35237	0.446326936843385	-0.45448	-0.021741	-0.385917
Trial1	3	1	blindfold	counterclockwise	practice	Free	1	0.5	0	12.46817	0.20597	-1.45001	0.35015	0.457229332041146	-0.307436	-0.030193	-0.298981
Trial1	3	1	blindfold	counterclockwise	practice	Free	1	0.5	0	12.48819	0.18535	-1.45002	0.34744	0.46874210166433	-0.240434	0.012123	-0.606557
Trial1	3	1	blindfold	counterclockwise	practice	Free	1	0.5	0	12.50818	0.16484	-1.45003	0.34075	0.477956875897332	-0.233228	-0.144423	-0.623246
Trial1	3	1	blindfold	counterclockwise	practice	Free	1	0.5	0	12.52817	0.12612	-1.45004	0.33642	0.502955932189564	-0.345529	-0.377119	-0.559943
Trial1	3	1	blindfold	counterclockwise	practice	Free	1	0.5	0	12.54819	0.10543	-1.45011	0.33219	0.515786454070105	-0.497122	-0.1189	-0.405972
Trial1	3	1	blindfold	counterclockwise	practice	Free	1	0.5	0	12.56818	0.086505	-1.45007	0.32753	0.527497859228178	-0.473571	0.105388	-0.281975
Trial1	3	1	blindfold	counterclockwise	practice	Free	1	0.5	0	12.5882	0.066317	-1.44996	0.31798	0.537765970319544	-0.483867	0.122291	-0.238331
Trial1	3	1	blindfold	counterclockwise	practice	Free	1	0.5	0	12.60818	0.027138	-1.4499	0.31252	0.566804394142676	-0.394469	0.03756	-0.633404
Trial1	3	1	blindfold	counterclockwise	practice	Free	1	0.5	0	12.62817	0.0076144	-1.45	0.30657	0.580024775130584	-0.276409	0.0037324	-0.623497
Trial1	3	1	blindfold	counterclockwise	practice	Free	1	0.5	0	12.64819	-0.012986	-1.45007	0.30053	0.5945358918138	-0.207203	-0.330551	-0.568084
Trial1	3	1	blindfold	counterclockwise	practice	Free	1	0.5	0	12.66818	-0.031613	-1.45013	0.29361	0.607304880145192	-0.022924	-0.30507	-0.702866
Trial1	3	1	blindfold	counterclockwise	practice	Free	1	0.5	0	12.68817	-0.051037	-1.45016	0.27867	0.617493927076808	0.00090522	-0.309212	-0.716314
Trial1	3	1	blindfold	counterclockwise	practice	Free	1	0.5	0	12.70819	-0.087444	-1.45021	0.27037	0.646676421033456	-0.05235	-0.376761	-0.723262
Trial1	3	1	blindfold	counterclockwise	practice	Free	1	0.5	0	12.72818	-0.10509	-1.45017	0.26101	0.658984160105356	0.012806	-0.338594	-0.690742
Trial1	3	1	blindfold	counterclockwise	practice	Free	1	0.5	0	12.74817	-0.12345	-1.45016	0.252	0.672453648207197	-0.00056842	-0.380813	-0.593913
Trial1	3	1	blindfold	counterclockwise	practice	Free	1	0.5	0	12.76819	-0.13991	-1.45016	0.24201	0.684144461230188	0.032475	-0.469592	-0.628372
Trial1	3	1	blindfold	counterclockwise	practice	Free	1	0.5	0	12.78818	-0.15702	-1.45019	0.22141	0.693323643549058	-0.040664	-0.486405	-0.680238
Trial1	3	1	blindfold	counterclockwise	practice	Free	1	0.5	0	12.80817	-0.18911	-1.45026	0.21024	0.720467533884404	0.069565	-0.503242	-0.558578
Trial1	3	1	blindfold	counterclockwise	practice	Free	1	0.5	0	12.82819	-0.20496	-1.45026	0.19904	0.732519973329619	0.175735	-0.494694	-0.785336
Trial1	3	1	blindfold	counterclockwise	practice	Free	1	0.5	0	12.84818	-0.21985	-1.45025	0.18713	0.743775275696605	0.039721	-0.507329	-0.635959
Trial1	3	1	blindfold	counterclockwise	practice	Free	1	0.5	0	12.86819	-0.23474	-1.45026	0.17556	0.755423183479025	0.133501	-0.448018	-0.742595
Trial1	3	1	blindfold	counterclockwise	practice	Free	1	0.5	0	12.88818	-0.24839	-1.45022	0.14977	0.763229093090627	0.0098955	-0.388668	-0.806801
Trial1	3	1	blindfold	counterclockwise	practice	Free	1	0.5	0	12.90817	-0.27634	-1.45018	0.13676	0.788293793139421	0.153074	-0.371571	-0.597494
Trial1	3	1	blindfold	counterclockwise	practice	Free	1	0.5	0	12.92819	-0.28927	-1.4502	0.12309	0.798810554616126	0.268332	-0.443413	-0.582562
Trial1	3	1	blindfold	counterclockwise	practice	Free	1	0.5	0	12.94818	-0.30171	-1.45022	0.11001	0.809222552287575	0.304252	-0.566077	-0.639694
Trial1	3	1	blindfold	counterclockwise	practice	Free	1	0.5	0	12.96817	-0.3136	-1.45027	0.095853	0.819226930605713	0.317467	-0.434873	-0.535858
Trial1	3	1	blindfold	counterclockwise	practice	Free	1	0.5	0	12.98819	-0.32496	-1.45026	0.067677	0.827731367032579	0.239057	-0.53214	-0.645727
Trial1	3	1	blindfold	counterclockwise	practice	Free	1	0.5	0	13.00818	-0.34649	-1.45025	0.053417	0.848173737178839	0.260164	-0.350043	-0.474535
Trial1	3	1	blindfold	counterclockwise	practice	Free	1	0.5	0	13.02817	-0.35638	-1.45021	0.038649	0.857251699536133	0.178142	-0.400725	-0.491783
Trial1	3	1	blindfold	counterclockwise	practice	Free	1	0.5	0	13.04819	-0.36618	-1.45021	0.024237	0.86651902991301	0.011195	-0.235589	-0.43963
Trial1	3	1	blindfold	counterclockwise	practice	Free	1	0.5	0	13.06818	-0.37547	-1.45018	0.0093308	0.875519705261239	-0.014752	-0.392075	-0.416917
Trial1	3	1	blindfold	counterclockwise	practice	Free	1	0.5	0	13.0882	-0.38484	-1.45018	-0.01945	0.885053754641569	-0.06525	-0.39621	-0.432707
Trial1	3	1	blindfold	counterclockwise	practice	Free	1	0.5	0	13.10818	-0.40227	-1.4502	-0.03388	0.902905857685087	0.367612	-0.514513	0.03395
Trial1	3	1	blindfold	counterclockwise	practice	Free	1	0.5	0	13.12817	-0.41057	-1.45024	-0.048059	0.911837397164958	0.352963	-0.38749	-0.092463
Trial1	3	1	blindfold	counterclockwise	practice	Free	1	0.5	0	13.14819	-0.41856	-1.45021	-0.061758	0.92063373105291	0.278912	-0.400085	-0.192924
Trial1	3	1	blindfold	counterclockwise	practice	Free	1	0.5	0	13.16818	-0.42546	-1.45022	-0.075993	0.928574804633359	0.198836	-0.370379	-0.566434
Trial1	3	1	blindfold	counterclockwise	practice	Free	1	0.5	0	13.18817	-0.43226	-1.4502	-0.10346	0.937983310840403	0.042035	-0.357582	-0.504914
Trial1	3	1	blindfold	counterclockwise	practice	Free	1	0.5	0	13.20819	-0.44514	-1.45023	-0.1177	0.952440505455725	-0.0046152	-0.488604	-0.215115
Trial1	3	1	blindfold	counterclockwise	practice	Free	1	0.5	0	13.22818	-0.4513	-1.45026	-0.13124	0.960310169232015	-0.07643	-0.679004	-0.218186
Trial1	3	1	blindfold	counterclockwise	practice	Free	1	0.5	0	13.24817	-0.45743	-1.45032	-0.14452	0.96827591362496	0.098264	-0.750945	-0.146956
Trial1	3	1	blindfold	counterclockwise	practice	Free	1	0.5	0	13.26819	-0.46311	-1.45034	-0.15808	0.975996977377683	0.183066	-0.805958	-0.380838
Trial1	3	1	blindfold	counterclockwise	practice	Free	1	0.5	0	13.28818	-0.46862	-1.45039	-0.18484	0.986098642161984	0.254614	-0.780567	-0.491665
Trial1	3	1	blindfold	counterclockwise	practice	Free	1	0.5	0	13.30817	-0.47822	-1.45032	-0.19789	0.998035463581288	0.183232	-0.5986	-0.136689
Trial1	3	1	blindfold	counterclockwise	practice	Free	1	0.5	0	13.32819	-0.48263	-1.45031	-0.21074	1.00497414607187	0.317204	-0.590136	-0.248312
Trial1	3	1	blindfold	counterclockwise	practice	Free	1	0.5	0	13.34818	-0.48651	-1.45031	-0.22345	1.01149979880078	0.266724	-0.683236	-0.20653
Trial1	3	1	blindfold	counterclockwise	practice	Free	1	0.5	0	13.36819	-0.49001	-1.45035	-0.23607	1.01776662065414	0.267166	-0.873667	-0.295185
Trial1	3	1	blindfold	counterclockwise	practice	Free	1	0.5	0	13.38818	-0.49325	-1.45038	-0.26167	1.02714009393773	0.276684	-0.662077	-0.696103
Trial1	3	1	blindfold	counterclockwise	practice	Free	1	0.5	0	13.40817	-0.49857	-1.45036	-0.27488	1.0357128486069	0.365339	-0.518192	-0.361918
Trial1	3	1	blindfold	counterclockwise	practice	Free	1	0.5	0	13.42819	-0.50074	-1.45031	-0.28683	1.04103409378555	0.587607	-0.568969	-0.126968
Trial1	3	1	blindfold	counterclockwise	practice	Free	1	0.5	0	13.44818	-0.50219	-1.45032	-0.29919	1.04589648083669	0.592985	-0.721314	-0.527578
Trial1	3	1	blindfold	counterclockwise	practice	Free	1	0.5	0	13.46817	-0.50308	-1.45036	-0.3117	1.05039344478638	0.6344	-0.717082	-0.623536
Trial1	3	1	blindfold	counterclockwise	practice	Free	1	0.5	0	13.48819	-0.50337	-1.45039	-0.33817	1.05882500627555	0.639259	-0.827109	-0.674463
Trial1	3	1	blindfold	counterclockwise	practice	Free	1	0.5	0	13.50818	-0.50246	-1.45046	-0.35089	1.06209691504504	0.306862	-0.776328	-0.702438
Trial1	3	1	blindfold	counterclockwise	practice	Free	1	0.5	0	13.52817	-0.50155	-1.45045	-0.36454	1.06582912251685	0.480683	-1.059858	-0.587259
Trial1	3	1	blindfold	counterclockwise	practice	Free	1	0.5	0	13.54819	-0.50019	-1.45047	-0.37801	1.06923881290398	0.676637	-0.860964	-0.773436
Trial1	3	1	blindfold	counterclockwise	practice	Free	1	0.5	0	13.56818	-0.49827	-1.45044	-0.39202	1.07248432949564	0.883035	-0.839805	-0.650225
Trial1	3	1	blindfold	counterclockwise	practice	Free	1	0.5	0	13.5882	-0.4956	-1.4504	-0.4193	1.08029247749447	0.851095	-0.568969	-0.491294
Trial1	3	1	blindfold	counterclockwise	practice	Free	1	0.5	0	13.60818	-0.48848	-1.45028	-0.43308	1.07918998112134	0.34124	-0.475791	-0.278262
Trial1	3	1	blindfold	counterclockwise	practice	Free	1	0.5	0	13.62817	-0.48445	-1.45024	-0.44664	1.08103149957214	0.322345	-0.46303	-0.121497
Trial1	3	1	blindfold	counterclockwise	practice	Free	1	0.5	0	13.64819	-0.48021	-1.45022	-0.46012	1.08283057946311	0.580873	-0.534877	-0.358707
Trial1	3	1	blindfold	counterclockwise	practice	Free	1	0.5	0	13.66818	-0.47562	-1.45026	-0.47274	1.08412060669353	0.60071	-0.623724	-0.456415
Trial1	3	1	blindfold	counterclockwise	practice	Free	1	0.5	0	13.68817	-0.47085	-1.45027	-0.49827	1.0912482178196	0.712052	-0.471302	-0.254169
Trial1	3	1	blindfold	counterclockwise	practice	Free	1	0.5	0	13.70819	-0.45959	-1.45023	-0.51092	1.08713024948878	0.505394	-0.416122	-0.061305
Trial1	3	1	blindfold	counterclockwise	practice	Free	1	0.5	0	13.72818	-0.45321	-1.45019	-0.52283	1.08718007509921	0.416183	-0.361032	0.135852
Trial1	3	1	blindfold	counterclockwise	practice	Free	1	0.5	0	13.74817	-0.44673	-1.45017	-0.53486	1.08736971884831	0.562901	-0.331312	-0.126372
Trial1	3	1	blindfold	counterclockwise	practice	Free	1	0.5	0	13.76819	-0.43994	-1.4502	-0.54636	1.08719658982719	0.624067	-0.521659	-0.146676
Trial1	3	1	blindfold	counterclockwise	practice	Free	1	0.5	0	13.78818	-0.43276	-1.45022	-0.56874	1.09247719303392	0.777974	-0.470789	-0.248689
Trial1	3	1	blindfold	counterclockwise	practice	Free	1	0.5	0	13.80817	-0.41688	-1.4503	-0.57948	1.0846501567442	0.683732	-0.504593	0.083474
Trial1	3	1	blindfold	counterclockwise	practice	Free	1	0.5	0	13.82819	-0.40845	-1.45024	-0.59027	1.08337442234582	0.634754	-0.407158	-0.055661
Trial1	3	1	blindfold	counterclockwise	practice	Free	1	0.5	0	13.84818	-0.39939	-1.45022	-0.60061	1.08149654977966	0.623253	-0.415531	-0.171796
Trial1	3	1	blindfold	counterclockwise	practice	Free	1	0.5	0	13.86819	-0.39022	-1.45022	-0.61117	1.07982423832359	0.687348	-0.538181	-0.296672
Trial1	3	1	blindfold	counterclockwise	practice	Free	1	0.5	0	13.88818	-0.38035	-1.45027	-0.63121	1.08325536671314	0.725313	-0.728612	-0.053643
Trial1	3	1	blindfold	counterclockwise	practice	Free	1	0.5	0	13.90817	-0.36023	-1.45022	-0.6402	1.07231136512938	0.486726	-0.191049	0.251846
Trial1	3	1	blindfold	counterclockwise	practice	Free	1	0.5	0	13.92819	-0.34988	-1.4501	-0.64925	1.06949597163198	0.22737	0.130579	0.363831
Trial1	3	1	blindfold	counterclockwise	practice	Free	1	0.5	0	13.94818	-0.33952	-1.44991	-0.65758	1.06639825793096	0.072601	0.17707	0.190351
Trial1	3	1	blindfold	counterclockwise	practice	Free	1	0.5	0	13.96817	-0.32901	-1.44987	-0.66581	1.06327824066983	0.264207	0.147402	0.234551
Trial1	3	1	blindfold	counterclockwise	practice	Free	1	0.5	0	13.98819	-0.31853	-1.44992	-0.68137	1.06501475178658	0.405027	-0.026133	0.115303
Trial1	3	1	blindfold	counterclockwise	practice	Free	1	0.5	0	14.00818	-0.29712	-1.45017	-0.68869	1.0534202521185	0.696831	-0.419535	0.036544
Trial1	3	1	blindfold	counterclockwise	practice	Free	1	0.5	0	14.02817	-0.28608	-1.4502	-0.696	1.04992273187137	0.512678	-0.186705	0.0011087
Trial1	3	1	blindfold	counterclockwise	practice	Free	1	0.5	0	14.04819	-0.27484	-1.45013	-0.70292	1.04617091117784	0.299495	-0.169734	0.021704
Trial1	3	1	blindfold	counterclockwise	practice	Free	1	0.5	0	14.06818	-0.26323	-1.45007	-0.7096701	1.04218598652143	0.07064	0.0037922	-0.019163
Trial1	3	1	blindfold	counterclockwise	practice	Free	1	0.5	0	14.0882	-0.25208	-1.45001	-0.7222	1.04268745200975	0.101945	0.033416	0.194462
Trial1	3	1	blindfold	counterclockwise	practice	Free	1	0.5	0	14.10818	-0.22974	-1.45003	-0.72806	1.03082095074675	0.305247	-0.030033	0.199865
Trial1	3	1	blindfold	counterclockwise	practice	Free	1	0.5	0	14.12817	-0.2187	-1.45003	-0.73351	1.02692095368227	0.338712	0.109629	0.283205
Trial1	3	1	blindfold	counterclockwise	practice	Free	1	0.5	0	14.14819	-0.20725	-1.44999	-0.73827	1.02237230571483	0.166874	-0.051192	0.352081
Trial1	3	1	blindfold	counterclockwise	practice	Free	1	0.5	0	14.16818	-0.19652	-1.44997	-0.74315	1.0185342545212	0.05506	0.194231	0.178308
Trial1	3	1	blindfold	counterclockwise	practice	Free	1	0.5	0	14.18817	-0.18492	-1.44994	-0.75124	1.01660069049287	0.053256	0.058779	0.321991
Trial1	3	1	blindfold	counterclockwise	practice	Free	1	0.5	0	14.20819	-0.16351	-1.44996	-0.7547	1.00489681597469	0.249114	0.029123	0.388879
Trial1	3	1	blindfold	counterclockwise	practice	Free	1	0.5	0	14.22818	-0.15285	-1.44998	-0.7579	1.00031271840309	0.294902	0.185685	0.25756
Trial1	3	1	blindfold	counterclockwise	practice	Free	1	0.5	0	14.24817	-0.14185	-1.44994	-0.76063	0.995253450196399	0.182654	0.236411	0.235145
Trial1	3	1	blindfold	counterclockwise	practice	Free	1	0.5	0	14.26819	-0.13157	-1.4499	-0.76322	0.990648957234695	0.062885	0.21096	0.275528
Trial1	3	1	blindfold	counterclockwise	practice	Free	1	0.5	0	14.28818	-0.12088	-1.44987	-0.76546	0.985606923840604	-0.056626	0.325134	0.336519
Trial1	3	1	blindfold	counterclockwise	practice	Free	1	0.5	0	14.30817	-0.11086	-1.44984	-0.76869	0.981852503262407	-0.102078	0.325041	0.3077
Trial1	3	1	blindfold	counterclockwise	practice	Free	1	0.5	0	14.32819	-0.091775	-1.44983	-0.76981	0.970981523538058	-0.084432	0.439116	0.365329
Trial1	3	1	blindfold	counterclockwise	practice	Free	1	0.5	0	14.34818	-0.082422	-1.44979	-0.7705	0.965860055270171	-0.101912	0.422059	0.420354
Trial1	3	1	blindfold	counterclockwise	practice	Free	1	0.5	0	14.36819	-0.073474	-1.44977	-0.7707601	0.960699482049225	-0.231371	0.603956	0.429932
Trial1	3	1	blindfold	counterclockwise	practice	Free	1	0.5	0	14.38818	-0.065289	-1.44971	-0.77004	0.955255624089821	-0.280397	0.646274	0.467813
Trial1	3	1	blindfold	counterclockwise	practice	Free	1	0.5	0	14.40817	-0.050424	-1.44971	-0.76915	0.945810939540125	0.029832	0.532015	0.422539
Trial1	3	1	blindfold	counterclockwise	practice	Free	1	0.5	0	14.42819	-0.043462	-1.44972	-0.76812	0.940935312631311	0.134257	0.44314	0.136183
Trial1	3	1	blindfold	counterclockwise	practice	Free	1	0.5	0	14.44818	-0.036418	-1.44977	-0.76697	0.935941887818825	0.178821	0.206071	0.182395
Trial1	3	1	blindfold	counterclockwise	practice	Free	1	0.5	0	14.46817	-0.029459	-1.44984	-0.76566	0.930893195097365	0.0057054	0.485277	0.304987
Trial1	3	1	blindfold	counterclockwise	practice	Free	1	0.5	0	14.48819	-0.022944	-1.44979	-0.7641	0.925915363253854	-0.34184	0.472525	0.272574
Trial1	3	1	blindfold	counterclockwise	practice	Free	1	0.5	0	14.50818	-0.016938	-1.44977	-0.76033	0.91941646509108	-0.412967	0.489332	0.347979
Trial1	3	1	blindfold	counterclockwise	practice	Free	1	0.5	0	14.52817	-0.0067474	-1.44966	-0.75809	0.911862601809266	-0.279724	0.561268	0.388975
Trial1	3	1	blindfold	counterclockwise	practice	Free	1	0.5	0	14.54819	-0.0023434	-1.44971	-0.75571	0.907439532004795	-0.11979	0.358061	0.262602
Trial1	3	1	blindfold	counterclockwise	practice	Free	1	0.5	0	14.56818	0.0015918	-1.44977	-0.75318	0.903156070066289	-0.222251	0.434115	0.228886
Trial1	3	1	blindfold	counterclockwise	practice	Free	1	0.5	0	14.5882	0.0052663	-1.44979	-0.74808	0.896875210178535	-0.462564	0.315514	0.1992
Trial1	3	1	blindfold	counterclockwise	practice	Free	1	0.5	0	14.60818	0.010573	-1.44989	-0.74539	0.891709054380804	-0.769797	0.311156	0.223499
Trial1	3	1	blindfold	counterclockwise	practice	Free	1	0.5	0	14.62817	0.012121	-1.44986	-0.74255	0.888485427706608	-0.703119	0.234896	0.235976
Trial1	3	1	blindfold	counterclockwise	practice	Free	1	0.5	0	14.64819	0.012976	-1.44986	-0.73971	0.885642879113647	-0.556308	0.222134	0.24026
Trial1	3	1	blindfold	counterclockwise	practice	Free	1	0.5	0	14.66818	0.013306	-1.44988	-0.73677	0.883006869810463	-0.449307	0.213604	0.168965
Trial1	3	1	blindfold	counterclockwise	practice	Free	1	0.5	0	14.68817	0.013226	-1.44992	-0.73113	0.878350732937395	-0.364517	-0.078411	0.093472
Trial1	3	1	blindfold	counterclockwise	practice	Free	1	0.5	0	14.70819	0.011933	-1.45008	-0.7286	0.876964875776579	-0.528693	-0.146054	-0.078935
Trial1	3	1	blindfold	counterclockwise	practice	Free	1	0.5	0	14.72818	0.010689	-1.45007	-0.72631	0.875757667700131	-0.403778	-0.158716	-0.250827
Trial1	3	1	blindfold	counterclockwise	practice	Free	1	0.5	0	14.74817	0.0091001	-1.45008	-0.72445	0.875105995273918	-0.238999	-0.162897	-0.347056
Trial1	3	1	blindfold	counterclockwise	practice	Free	1	0.5	0	14.76819	0.0073998	-1.4501	-0.72295	0.874820963978968	-0.243517	-0.31518	-0.309103
Trial1	3	1	blindfold	counterclockwise	practice	Free	1	0.5	0	14.78818	0.0055856	-1.45015	-0.72071	0.873995743289526	-0.261364	-0.492805	-0.254374
Trial1	3	1	blindfold	counterclockwise	practice	Free	1	0.5	0	14.80817	0.0015919	-1.45017	-0.71968	0.875414111633939	-0.292496	-0.107532	0.014633
Trial1	3	1	blindfold	counterclockwise	practice	Free	1	0.5	0	14.82819	-0.00065448	-1.45007	-0.71866	0.875857922054235	-0.274589	0.05751	0.081918
Trial1	3	1	blindfold	counterclockwise	practice	Free	1	0.5	0	14.84818	-0.0030703	-1.44994	-0.71769	0.876446604134552	-0.2434	0.154811	0.010568
Trial1	3	1	blindfold	counterclockwise	practice	Free	1	0.5	0	14.86819	-0.0056709	-1.44991	-0.71687	0.877271670996439	-0.158914	0.044745	-0.123718
Trial1	3	1	blindfold	counterclockwise	practice	Free	1	0.5	0	14.88818	-0.0082973	-1.44997	-0.71588	0.877980849223514	-0.243544	-0.226068	-0.182364
Trial1	3	1	blindfold	counterclockwise	practice	Free	1	0.5	0	14.90817	-0.013704	-1.45015	-0.71588	0.881122026797825	0.040809	-0.386716	-0.342271
Trial1	3	1	blindfold	counterclockwise	practice	Free	1	0.5	0	14.92819	-0.013704	-1.45015	-0.71588	0.881122026797825	0.040809	-0.386716	-0.342271
Trial1	3	1	blindfold	counterclockwise	practice	Free	1	0.5	0	14.94818	-0.020365	-1.45018	-0.71705	0.885968607145745	0.013603	-0.318906	-0.480707
Trial1	3	1	blindfold	counterclockwise	practice	Free	1	0.5	0	14.96817	-0.020489	-1.45012	-0.71852	0.887231519228048	0.039828	-0.284935	-0.518591
Trial1	3	1	blindfold	counterclockwise	practice	Free	1	0.5	0	14.98819	-0.022618	-1.45012	-0.72199	0.891290703410277	0.0093323	-0.187527	-0.287381
Trial1	3	1	blindfold	counterclockwise	practice	Free	1	0.5	0	15.00818	-0.026306	-1.45006	-0.72406	0.895131770946751	0.0091881	-0.238241	-0.287178
Trial1	3	1	blindfold	counterclockwise	practice	Free	1	0.5	0	15.02817	-0.028067	-1.45006	-0.72639	0.898051888730143	-0.039976	0.11725	-0.320493
Trial1	3	1	blindfold	counterclockwise	practice	Free	1	0.5	0	15.04819	-0.029869	-1.44996	-0.72885	0.90110126588979	-0.084305	0.024115	-0.269792
Trial1	3	1	blindfold	counterclockwise	practice	Free	1	0.5	0	15.06818	-0.031638	-1.44998	-0.73129	0.904115038118472	-0.142173	-0.11974	-0.265228
Trial1	3	1	blindfold	counterclockwise	practice	Free	1	0.5	0	15.0882	-0.033434	-1.45004	-0.7363999	0.909305623268052	0.045369	-0.056244	-0.131712
Trial1	3	1	blindfold	counterclockwise	practice	Free	1	0.5	0	15.10818	-0.036697	-1.45011	-0.73865	0.913042956219532	0.206762	-0.284641	0.102555
Trial2	1	1	blindfold	counterclockwise	practice	Guided	1	-0.5	-0.5	0	-0.5454	-1.45018	-1.29994	0.80122739626263	0.546913	-0.439941	0.120187
Trial2	1	1	blindfold	counterclockwise	practice	Guided	1	-0.5	-0.5	0.01254272	-0.54537	-1.45019	-1.29992	0.801205580578851	0.423752	-0.329809	0.264148
Trial2	1	1	blindfold	counterclockwise	practice	Guided	1	-0.5	-0.5	0.03256226	-0.54539	-1.45016	-1.29986	0.801146848944252	0.30282	-0.109693	0.378417
Trial2	1	1	blindfold	counterclockwise	practice	Guided	1	-0.5	-0.5	0.05255127	-0.54535	-1.4501	-1.29977	0.801054725303592	0.213609	0.034201	0.498745
Trial2	1	1	blindfold	counterclockwise	practice	Guided	1	-0.5	-0.5	0.07254028	-0.54514	-1.45002	-1.29971	0.80098299441673	0.271789	0.063814	0.620736
Trial2	1	1	blindfold	counterclockwise	practice	Guided	1	-0.5	-0.5	0.09255981	-0.54413	-1.44999	-1.29975	0.8009667033879	0.595254	-0.126618	0.474416
Trial2	1	1	blindfold	counterclockwise	practice	Guided	1	-0.5	-0.5	0.1125488	-0.54308	-1.45006	-1.2998	0.800959299704984	0.725479	-0.240823	0.447086
Trial2	1	1	blindfold	counterclockwise	practice	Guided	1	-0.5	-0.5	0.1325684	-0.54147	-1.45014	-1.29985	0.800924317225203	0.839963	-0.435385	0.287776
Trial2	1	1	blindfold	counterclockwise	practice	Guided	1	-0.5	-0.5	0.1525574	-0.53931	-1.4502	-1.29986	0.800825386505079	0.945134	-0.477577	0.263292
Trial2	1	1	blindfold	counterclockwise	practice	Guided	1	-0.5	-0.5	0.1725464	-0.5365	-1.45023	-1.29973	0.800562446346642	0.91972	-0.333579	0.387622
Trial2	1	1	blindfold	counterclockwise	practice	Guided	1	-0.5	-0.5	0.1925659	-0.52913	-1.45011	-1.29964	0.800170350558534	0.498632	-0.016078	0.755927
Trial2	1	1	blindfold	counterclockwise	practice	Guided	1	-0.5	-0.5	0.2125549	-0.52475	-1.45003	-1.29959	0.799972947564418	0.271533	0.093947	0.831524
Trial2	1	1	blindfold	counterclockwise	practice	Guided	1	-0.5	-0.5	0.2325439	-0.52038	-1.44993	-1.29959	0.79984967327562	0.216807	0.153149	0.822937
Trial2	1	1	blindfold	counterclockwise	practice	Guided	1	-0.5	-0.5	0.2525635	-0.51606	-1.44991	-1.29961	0.799771283232487	0.22306	0.102332	0.729953
Trial2	1	1	blindfold	counterclockwise	practice	Guided	1	-0.5	-0.5	0.2725525	-0.51171	-1.44994	-1.29969	0.799775739178282	0.307792	0.03884	0.673571
Trial2	1	1	blindfold	counterclockwise	practice	Guided	1	-0.5	-0.5	0.2925415	-0.50233	-1.44998	-1.29971	0.799713429624734	0.506285	0.021893	0.592836
Trial2	1	1	blindfold	counterclockwise	practice	Guided	1	-0.5	-0.5	0.312561	-0.49713	-1.44999	-1.29971	0.799715185213124	0.452471	0.072667	0.596838
Trial2	1	1	blindfold	counterclockwise	practice	Guided	1	-0.5	-0.5	0.33255	-0.49168	-1.44997	-1.29971	0.799753313568955	0.313723	0.182666	0.596302
Trial2	1	1	blindfold	counterclockwise	practice	Guided	1	-0.5	-0.5	0.3525696	-0.48645	-1.44993	-1.29975	0.799864868550114	0.240465	0.288402	0.510599
Trial2	1	1	blindfold	counterclockwise	practice	Guided	1	-0.5	-0.5	0.3725586	-0.48105	-1.44988	-1.29985	0.80007443635111	0.238918	0.284098	0.359223
Trial2	1	1	blindfold	counterclockwise	practice	Guided	1	-0.5	-0.5	0.3925476	-0.46989	-1.44984	-1.29988	0.800446544761807	0.349333	0.326238	0.284893
Trial2	1	1	blindfold	counterclockwise	practice	Guided	1	-0.5	-0.5	0.4125671	-0.46451	-1.44984	-1.2999	0.800686859957933	0.400329	0.228827	0.180809
Trial2	1	1	blindfold	counterclockwise	practice	Guided	1	-0.5	-0.5	0.4325562	-0.45883	-1.44988	-1.29992	0.800978723814522	0.349382	0.156837	0.154811
Trial2	1	1	blindfold	counterclockwise	practice	Guided	1	-0.5	-0.5	0.4525452	-0.45278	-1.44991	-1.29992	0.801312470034859	0.436396	0.245657	0.124366
Trial2	1	1	blindfold	counterclockwise	practice	Guided	1	-0.5	-0.5	0.4725647	-0.44666	-1.44991	-1.29992	0.801696391732658	0.469067	0.220212	0.152132
Trial2	1	1	blindfold	counterclockwise	practice	Guided	1	-0.5	-0.5	0.4925537	-0.43312	-1.44993	-1.29995	0.802740895333805	0.711549	0.067793	0.11316
Trial2	1	1	blindfold	counterclockwise	practice	Guided	1	-0.5	-0.5	0.5125427	-0.4261	-1.44996	-1.30003	0.803435870172321	0.728748	0.059314	-0.047057
Trial2	1	1	blindfold	counterclockwise	practice	Guided	1	-0.5	-0.5	0.5325623	-0.41811	-1.44997	-1.30009	0.804269797138575	0.732861	0.135462	-0.13061
Trial2	1	1	blindfold	counterclockwise	practice	Guided	1	-0.5	-0.5	0.5525513	-0.4096	-1.44992	-1.30012	0.805210755483759	0.735285	0.393528	-0.247616
Trial2	1	1	blindfold	counterclockwise	practice	Guided	1	-0.5	-0.5	0.5725403	-0.40119	-1.44981	-1.30011	0.806188311948998	0.792634	0.622007	-0.262502
Trial2	1	1	blindfold	counterclockwise	practice	Guided	1	-0.5	-0.5	0.5925598	-0.3826	-1.4497	-1.30011	0.808677273469012	0.746634	0.486558	-0.215861
Trial2	1	1	blindfold	counterclockwise	practice	Guided	1	-0.5	-0.5	0.6125488	-0.37267	-1.44974	-1.30009	0.810158544259153	0.593103	0.482215	-0.196094
Trial2	1	1	blindfold	counterclockwise	practice	Guided	1	-0.5	-0.5	0.6325684	-0.36306	-1.44976	-1.30006	0.811694906938474	0.458681	0.494807	-0.10266
Trial2	1	1	blindfold	counterclockwise	practice	Guided	1	-0.5	-0.5	0.6525574	-0.3527	-1.44973	-1.30006	0.813506816420363	0.356293	0.807952	-0.101213
Trial2	1	1	blindfold	counterclockwise	practice	Guided	1	-0.5	-0.5	0.6725464	-0.34234	-1.4496	-1.30018	0.815564003430878	0.408176	1.18035	-0.228211
Trial2	1	1	blindfold	counterclockwise	practice	Guided	1	-0.5	-0.5	0.6925659	-0.32194	-1.44936	-1.30022	0.819791089577555	0.527522	1.184582	-0.460216
Trial2	1	1	blindfold	counterclockwise	practice	Guided	1	-0.5	-0.5	0.7125549	-0.31273	-1.44939	-1.30025	0.821869938318067	0.620767	0.998383	-0.480218
Trial2	1	1	blindfold	counterclockwise	practice	Guided	1	-0.5	-0.5	0.7325439	-0.30282	-1.44948	-1.30026	0.824194114010964	0.69524	0.875661	-0.520245
Trial2	1	1	blindfold	counterclockwise	practice	Guided	1	-0.5	-0.5	0.7525635	-0.29244	-1.44956	-1.30028	0.826758243412052	0.539014	0.901052	-0.550666
Trial2	1	1	blindfold	counterclockwise	practice	Guided	1	-0.5	-0.5	0.7725525	-0.28228	-1.44956	-1.30033	0.829415563341893	0.522516	1.087251	-0.650121
Trial2	1	1	blindfold	counterclockwise	practice	Guided	1	-0.5	-0.5	0.7925415	-0.26142	-1.44939	-1.30032	0.835124286771796	0.591376	1.2269	-0.642635
Trial2	1	1	blindfold	counterclockwise	practice	Guided	1	-0.5	-0.5	0.812561	-0.25165	-1.44937	-1.30028	0.837929446919477	0.656689	1.197278	-0.581038
Trial2	1	1	blindfold	counterclockwise	practice	Guided	1	-0.5	-0.5	0.83255	-0.2415	-1.44937	-1.30023	0.840946099493968	0.746332	1.256523	-0.440193
Trial2	1	1	blindfold	counterclockwise	practice	Guided	1	-0.5	-0.5	0.8525696	-0.23091	-1.44937	-1.30018	0.844214067710533	0.635239	1.290377	-0.342945
Trial2	1	1	blindfold	counterclockwise	practice	Guided	1	-0.5	-0.5	0.8725586	-0.22056	-1.44934	-1.30012	0.847513370302216	0.580435	1.565444	-0.239434
Trial2	1	1	blindfold	counterclockwise	practice	Guided	1	-0.5	-0.5	0.8925476	-0.19979	-1.44915	-1.30012	0.854586591531965	0.527845	1.709325	-0.227784
Trial2	1	1	blindfold	counterclockwise	practice	Guided	1	-0.5	-0.5	0.9125671	-0.18981	-1.44915	-1.30013	0.858152587596675	0.665698	1.586603	-0.243213
Trial2	1	1	blindfold	counterclockwise	practice	Guided	1	-0.5	-0.5	0.9325562	-0.17987	-1.44921	-1.30014	0.861804663009437	0.735949	1.387709	-0.294405
Trial2	1	1	blindfold	counterclockwise	practice	Guided	1	-0.5	-0.5	0.9525452	-0.16921	-1.4493	-1.30013	0.865811789730406	0.715518	1.243827	-0.233941
Trial2	1	1	blindfold	counterclockwise	practice	Guided	1	-0.5	-0.5	0.9725647	-0.15931	-1.44936	-1.30009	0.869605441640367	0.640668	1.413099	-0.214378
Trial2	1	1	blindfold	counterclockwise	practice	Guided	1	-0.5	-0.5	0.9925537	-0.1385	-1.4492	-1.30008	0.877957948634267	0.476752	1.802425	-0.19676
Trial2	1	1	blindfold	counterclockwise	practice	Guided	1	-0.5	-0.5	1.012543	-0.12817	-1.44912	-1.30007	0.882252588949462	0.460534	1.700862	-0.115951
Trial2	1	1	blindfold	counterclockwise	practice	Guided	1	-0.5	-0.5	1.032562	-0.1183	-1.44915	-1.30004	0.886430424679701	0.653113	1.408868	-0.051253
Trial2	1	1	blindfold	counterclockwise	practice	Guided	1	-0.5	-0.5	1.052551	-0.10838	-1.44927	-1.30001	0.890720026833822	0.719989	1.248059	-0.047156
Trial2	1	1	blindfold	counterclockwise	practice	Guided	1	-0.5	-0.5	1.07254	-0.09827399	-1.44937	-1.29995	0.895155736935743	0.609736	1.256523	0.035194
Trial2	1	1	blindfold	counterclockwise	practice	Guided	1	-0.5	-0.5	1.09256	-0.077542	-1.44928	-1.29995	0.904649529082114	0.437184	1.700862	0.131119
Trial2	1	1	blindfold	counterclockwise	practice	Guided	1	-0.5	-0.5	1.112549	-0.067507	-1.44916	-1.29994	0.909370317581419	0.45023	1.853207	0.131571
Trial2	1	1	blindfold	counterclockwise	practice	Guided	1	-0.5	-0.5	1.132568	-0.057392	-1.44909	-1.29993	0.914215509935696	0.575014	1.662776	0.185725
Trial2	1	1	blindfold	counterclockwise	practice	Guided	1	-0.5	-0.5	1.152557	-0.047659	-1.44917	-1.29992	0.91895828449359	0.699102	1.370781	0.147726
Trial2	1	1	blindfold	counterclockwise	practice	Guided	1	-0.5	-0.5	1.172546	-0.037813	-1.44929	-1.2999	0.923827218577934	0.792327	1.328463	0.14401
Trial2	1	1	blindfold	counterclockwise	practice	Guided	1	-0.5	-0.5	1.192566	-0.017266	-1.4493	-1.29989	0.934267731064602	0.57406	1.565444	0.218085
Trial2	1	1	blindfold	counterclockwise	practice	Guided	1	-0.5	-0.5	1.212555	-0.007055	-1.44922	-1.29989	0.939584403277137	0.613772	1.768571	0.193579
Trial2	1	1	blindfold	counterclockwise	practice	Guided	1	-0.5	-0.5	1.232544	0.0034096	-1.44913	-1.2999	0.94512492953331	0.675796	1.768571	0.202799
Trial2	1	1	blindfold	counterclockwise	practice	Guided	1	-0.5	-0.5	1.252563	0.013878	-1.44912	-1.29989	0.95073375721333	0.84902	1.569676	0.224995
Trial2	1	1	blindfold	counterclockwise	practice	Guided	1	-0.5	-0.5	1.272552	0.023857	-1.44919	-1.29979	0.956080665776744	0.839544	1.514663	0.314271
Trial2	1	1	blindfold	counterclockwise	practice	Guided	1	-0.5	-0.5	1.292542	0.045301	-1.44923	-1.29975	0.967963526247445	0.606151	1.645848	0.495746
Trial2	1	1	blindfold	counterclockwise	practice	Guided	1	-0.5	-0.5	1.312561	0.056233	-1.44917	-1.29974	0.974155608151018	0.560615	1.925147	0.538266
Trial2	1	1	blindfold	counterclockwise	practice	Guided	1	-0.5	-0.5	1.33255	0.066687	-1.44905	-1.29975	0.980170579544895	0.591241	2.081724	0.509888
Trial2	1	1	blindfold	counterclockwise	practice	Guided	1	-0.5	-0.5	1.35257	0.076927	-1.44897	-1.29975	0.986126243350893	0.577429	1.971697	0.485295
Trial2	1	1	blindfold	counterclockwise	practice	Guided	1	-0.5	-0.5	1.372559	0.087283	-1.44901	-1.29972	0.992196194535979	0.665113	1.844743	0.541682
Trial2	1	1	blindfold	counterclockwise	practice	Guided	1	-0.5	-0.5	1.392548	0.10727	-1.44912	-1.2997	1.00413992080263	0.694096	1.688166	0.59016
Trial2	1	1	blindfold	counterclockwise	practice	Guided	1	-0.5	-0.5	1.412567	0.11726	-1.44915	-1.29969	1.01020493897597	0.523135	1.747412	0.65562
Trial2	1	1	blindfold	counterclockwise	practice	Guided	1	-0.5	-0.5	1.432556	0.1271	-1.44912	-1.29968	1.01623939647259	0.433851	2.00132	0.621269
Trial2	1	1	blindfold	counterclockwise	practice	Guided	1	-0.5	-0.5	1.452545	0.13692	-1.44903	-1.29966	1.02231274423582	0.329022	2.00132	0.699692
Trial2	1	1	blindfold	counterclockwise	practice	Guided	1	-0.5	-0.5	1.472565	0.14605	-1.44901	-1.29963	1.02800224262346	0.399393	1.891293	0.693112
Trial2	1	1	blindfold	counterclockwise	practice	Guided	1	-0.5	-0.5	1.492554	0.16409	-1.44913	-1.2996	1.03941123062763	0.684198	1.586603	0.818056
Trial2	1	1	blindfold	counterclockwise	practice	Guided	1	-0.5	-0.5	1.512543	0.17253	-1.4492	-1.2996	1.04482379519424	0.656717	1.501967	0.809857
Trial2	1	1	blindfold	counterclockwise	practice	Guided	1	-0.5	-0.5	1.532562	0.18126	-1.44924	-1.29961	1.05047196805631	0.607028	1.565444	0.801035
Trial2	1	1	blindfold	counterclockwise	practice	Guided	1	-0.5	-0.5	1.552551	0.19024	-1.44922	-1.29963	1.05633293583675	0.599102	1.69663	0.725971
Trial2	1	1	blindfold	counterclockwise	practice	Guided	1	-0.5	-0.5	1.57254	0.19888	-1.44916	-1.29964	1.06200625757164	0.558086	1.730484	0.729804
Trial2	1	1	blindfold	counterclockwise	practice	Guided	1	-0.5	-0.5	1.59256	0.21638	-1.44914	-1.29962	1.0735885198678	0.657927	1.74318	0.759311
Trial2	1	1	blindfold	counterclockwise	practice	Guided	1	-0.5	-0.5	1.612549	0.22486	-1.44913	-1.29959	1.07924333251704	0.676697	1.793961	0.844735
Trial2	1	1	blindfold	counterclockwise	practice	Guided	1	-0.5	-0.5	1.632568	0.23337	-1.44912	-1.29955	1.08494776193226	0.687182	1.798193	0.904725
Trial2	1	1	blindfold	counterclockwise	practice	Guided	1	-0.5	-0.5	1.652557	0.24185	-1.44911	-1.29949	1.09065377087688	0.634035	1.78973	0.99146
Trial2	1	1	blindfold	counterclockwise	practice	Guided	1	-0.5	-0.5	1.672546	0.25686	-1.44907	-1.29948	1.10091118655399	0.520819	1.95477	1.019151
Trial2	1	1	blindfold	counterclockwise	practice	Guided	1	-0.5	-0.5	1.692566	0.26651	-1.44903	-1.29947	1.10756037448919	0.634034	2.02671	1.032139
Trial2	1	1	blindfold	counterclockwise	practice	Guided	1	-0.5	-0.5	1.712555	0.2743	-1.449	-1.29945	1.11295133747639	0.725543	2.035174	1.057279
Trial2	1	1	blindfold	counterclockwise	practice	Guided	1	-0.5	-0.5	1.732544	0.28248	-1.449	-1.29943	1.11864350795004	0.734211	1.874366	1.150897
Trial2	1	1	blindfold	counterclockwise	practice	Guided	1	-0.5	-0.5	1.752563	0.28992	-1.44904	-1.29941	1.12384604590453	0.677648	1.772802	1.199929
Trial2	1	1	blindfold	counterclockwise	practice	Guided	1	-0.5	-0.5	1.772552	0.29758	-1.44911	-1.29899	1.12894592447337	0.641307	1.65008	1.191881
Trial2	1	1	blindfold	counterclockwise	practice	Guided	1	-0.5	-0.5	1.792542	0.3019	-1.44916	-1.29812	1.13138816426366	1.785797	1.489272	1.061926
Trial2	1	1	blindfold	counterclockwise	practice	Guided	1	-0.5	-0.5	1.812561	0.30125	-1.44924	-1.29705	1.13017265637536	2.320958	1.290377	0.722215
Trial2	1	1	blindfold	counterclockwise	practice	Guided	1	-0.5	-0.5	1.83255	0.30111	-1.44934	-1.29622	1.12948812827331	2.07524	1.06186	0.199095
Trial2	1	1	blindfold	counterclockwise	practice	Guided	1	-0.5	-0.5	1.85257	0.30101	-1.44947	-1.29547	1.12888861824	1.445031	0.710621	0.362279
Trial2	1	1	blindfold	counterclockwise	practice	Guided	1	-0.5	-0.5	1.872559	0.30077	-1.44957	-1.29398	1.12766875129542	0.831315	1.049165	0.222619
Trial2	1	1	blindfold	counterclockwise	practice	Guided	1	-0.5	-0.5	1.892548	0.30036	-1.44942	-1.29287	1.12659621340938	0.828485	1.362318	0.845375
Trial2	1	1	blindfold	counterclockwise	practice	Guided	1	-0.5	-0.5	1.912567	0.30042	-1.44933	-1.29117	1.12544307937587	1.303666	1.611994	1.205306
Trial2	1	1	blindfold	counterclockwise	practice	Guided	1	-0.5	-0.5	1.932556	0.30059	-1.44923	-1.28875	1.12386431874527	1.62584	1.548517	1.27734
Trial2	1	1	blindfold	counterclockwise	practice	Guided	1	-0.5	-0.5	1.952545	0.30075	-1.44924	-1.28614	1.12214822312027	1.577638	1.294609	1.039997
Trial2	1	1	blindfold	counterclockwise	practice	Guided	1	-0.5	-0.5	1.972565	0.30078	-1.44932	-1.28028	1.11807229675376	1.332965	1.163423	0.706344
Trial2	1	1	blindfold	counterclockwise	practice	Guided	1	-0.5	-0.5	1.992554	0.30055	-1.44949	-1.27735	1.11586442062232	0.92157	0.816416	0.420346
Trial2	1	1	blindfold	counterclockwise	practice	Guided	1	-0.5	-0.5	2.012543	0.30048	-1.44956	-1.27426	1.11366371014538	1.023827	1.036469	0.424459
Trial2	1	1	blindfold	counterclockwise	practice	Guided	1	-0.5	-0.5	2.032562	0.30051	-1.44952	-1.27116	1.1115321923856	1.22848	1.193046	0.537904
Trial2	1	1	blindfold	counterclockwise	practice	Guided	1	-0.5	-0.5	2.052551	0.30059	-1.44946	-1.2679	1.10933076964142	1.34196	1.083019	0.702327
Trial2	1	1	blindfold	counterclockwise	practice	Guided	1	-0.5	-0.5	2.07254	0.30067	-1.44947	-1.26078	1.10447209958153	1.471573	0.960297	0.685948
Trial2	1	1	blindfold	counterclockwise	practice	Guided	1	-0.5	-0.5	2.09256	0.30071	-1.44961	-1.25701	1.1019077124613	1.347266	0.621753	0.609717
Trial2	1	1	blindfold	counterclockwise	practice	Guided	1	-0.5	-0.5	2.112549	0.30068	-1.44968	-1.25305	1.09916911240162	1.266535	0.702157	0.585781
Trial2	1	1	blindfold	counterclockwise	practice	Guided	1	-0.5	-0.5	2.132568	0.30066	-1.44967	-1.24871	1.09618574004855	1.327045	0.706389	0.626671
Trial2	1	1	blindfold	counterclockwise	practice	Guided	1	-0.5	-0.5	2.152557	0.30066	-1.44965	-1.24402	1.09298773855803	1.32079	0.820647	0.781446
Trial2	1	1	blindfold	counterclockwise	practice	Guided	1	-0.5	-0.5	2.172546	0.30067	-1.44959	-1.23385	1.08609772647095	1.363155	0.956065	0.833671
Trial2	1	1	blindfold	counterclockwise	practice	Guided	1	-0.5	-0.5	2.192566	0.30069	-1.44954	-1.2284	1.08243753486538	1.387597	0.901052	0.780105
Trial2	1	1	blindfold	counterclockwise	practice	Guided	1	-0.5	-0.5	2.212555	0.3007	-1.44955	-1.22267	1.07859741050258	1.372625	0.791025	0.602984
Trial2	1	1	blindfold	counterclockwise	practice	Guided	1	-0.5	-0.5	2.232544	0.3007	-1.44959	-1.217	1.07480673385667	1.38924	0.693693	0.565204
Trial2	1	1	blindfold	counterclockwise	practice	Guided	1	-0.5	-0.5	2.252563	0.30071	-1.44965	-1.21095	1.07078775626282	1.46536	0.59213	0.728723
Trial2	1	1	blindfold	counterclockwise	practice	Guided	1	-0.5	-0.5	2.272552	0.30071	-1.44967	-1.19804	1.06226001800615	1.35018	0.782561	0.820682
Trial2	1	1	blindfold	counterclockwise	practice	Guided	1	-0.5	-0.5	2.292542	0.30064	-1.44957	-1.19095	1.05756142911465	1.08668	0.960297	0.944342
Trial2	1	1	blindfold	counterclockwise	practice	Guided	1	-0.5	-0.5	2.312561	0.30058	-1.4495	-1.18349	1.05265709525678	1.08683	1.083019	0.940174
Trial2	1	1	blindfold	counterclockwise	practice	Guided	1	-0.5	-0.5	2.33255	0.30054	-1.44945	-1.17539	1.04738529249051	0.983307	1.083019	0.965343
Trial2	1	1	blindfold	counterclockwise	practice	Guided	1	-0.5	-0.5	2.35257	0.30051	-1.44948	-1.16707	1.04201655953525	1.068338	0.824879	1.061414
Trial2	1	1	blindfold	counterclockwise	practice	Guided	1	-0.5	-0.5	2.372559	0.30053	-1.44956	-1.14839	1.03017375730043	1.117975	0.672534	1.151806
Trial2	1	1	blindfold	counterclockwise	practice	Guided	1	-0.5	-0.5	2.392548	0.30065	-1.44972	-1.13836	1.02398434705679	1.372415	0.570923	1.028084
Trial2	1	1	blindfold	counterclockwise	practice	Guided	1	-0.5	-0.5	2.412567	0.30067	-1.44974	-1.12762	1.01733931758175	1.369259	0.528561	0.889314
Trial2	1	1	blindfold	counterclockwise	practice	Guided	1	-0.5	-0.5	2.432556	0.30068	-1.44975	-1.11684	1.01073244357936	1.328616	0.562361	0.795212
Trial2	1	1	blindfold	counterclockwise	practice	Guided	1	-0.5	-0.5	2.452545	0.30067	-1.44972	-1.10574	1.00398871208075	1.311531	0.579288	0.882853
Trial2	1	1	blindfold	counterclockwise	practice	Guided	1	-0.5	-0.5	2.472565	0.30065	-1.44973	-1.08155	0.989565979789398	1.250928	0.333763	1.15783
Trial2	1	1	blindfold	counterclockwise	practice	Guided	1	-0.5	-0.5	2.492554	0.30061	-1.4498	-1.06843	0.981880400829136	1.188664	0.286997	1.046104
Trial2	1	1	blindfold	counterclockwise	practice	Guided	1	-0.5	-0.5	2.512543	0.3006	-1.44983	-1.05573	0.974574863272577	1.212034	0.367312	0.846268
Trial2	1	1	blindfold	counterclockwise	practice	Guided	1	-0.5	-0.5	2.532562	0.30061	-1.44982	-1.04197	0.966802915888947	1.258203	0.464538	0.809547
Trial2	1	1	blindfold	counterclockwise	practice	Guided	1	-0.5	-0.5	2.552551	0.3006	-1.44976	-1.02795	0.959005461617842	1.128149	0.735334	0.787388
Trial2	1	1	blindfold	counterclockwise	practice	Guided	1	-0.5	-0.5	2.57254	0.30057	-1.44968	-0.99966	0.943701443183585	1.01138	0.638003	1.017944
Trial2	1	1	blindfold	counterclockwise	practice	Guided	1	-0.5	-0.5	2.59256	0.3005	-1.44968	-0.98494	0.935931116608048	0.972099	0.489878	0.995418
Trial2	1	1	blindfold	counterclockwise	practice	Guided	1	-0.5	-0.5	2.612549	0.3005	-1.44971	-0.97003	0.928293279524144	1.032583	0.595669	0.724841
Trial2	1	1	blindfold	counterclockwise	practice	Guided	1	-0.5	-0.5	2.632568	0.30052	-1.44972	-0.95453	0.920559501865185	1.043869	0.481398	0.696145
Trial2	1	1	blindfold	counterclockwise	practice	Guided	1	-0.5	-0.5	2.652557	0.30054	-1.44973	-0.93934	0.913172450014155	1.120514	0.451751	0.644754
Trial2	1	1	blindfold	counterclockwise	practice	Guided	1	-0.5	-0.5	2.672546	0.30055	-1.44976	-0.90763	0.89835545037694	1.063129	0.413553	0.762349
Trial2	1	1	blindfold	counterclockwise	practice	Guided	1	-0.5	-0.5	2.692566	0.3005	-1.44983	-0.89158	0.891142605824872	0.972538	0.32872	0.66389
Trial2	1	1	blindfold	counterclockwise	practice	Guided	1	-0.5	-0.5	2.712555	0.30047	-1.44983	-0.87542	0.884133682929565	0.952429	0.3117	0.612665
Trial2	1	1	blindfold	counterclockwise	practice	Guided	1	-0.5	-0.5	2.732544	0.30047	-1.44982	-0.85875	0.877185136902653	0.955462	0.349677	0.541401
Trial2	1	1	blindfold	counterclockwise	practice	Guided	1	-0.5	-0.5	2.752563	0.3005	-1.44982	-0.8426	0.870732456352536	1.0241	0.222629	0.498162
Trial2	1	1	blindfold	counterclockwise	practice	Guided	1	-0.5	-0.5	2.772552	0.30052	-1.44985	-0.80943	0.858241924989399	1.111782	0.201409	0.733241
Trial2	1	1	blindfold	counterclockwise	practice	Guided	1	-0.5	-0.5	2.792542	0.30052	-1.44997	-0.79282	0.85239416572799	0.993587	-0.137175	0.581141
Trial2	1	1	blindfold	counterclockwise	practice	Guided	1	-0.5	-0.5	2.812561	0.30049	-1.45007	-0.7757	0.846637290879757	0.938121	-0.23022	0.423222
Trial2	1	1	blindfold	counterclockwise	practice	Guided	1	-0.5	-0.5	2.83255	0.30047	-1.4501	-0.75922	0.841395996355447	0.970299	-0.115925	0.272594
Trial2	1	1	blindfold	counterclockwise	practice	Guided	1	-0.5	-0.5	2.85257	0.30048	-1.45006	-0.7429	0.836521763119404	1.028981	-0.027041	0.381079
Trial2	1	1	blindfold	counterclockwise	practice	Guided	1	-0.5	-0.5	2.872559	0.3005	-1.45003	-0.70993	0.827569250763006	0.99098	0.0068246	0.333192
Trial2	1	1	blindfold	counterclockwise	practice	Guided	1	-0.5	-0.5	2.892548	0.30048	-1.44998	-0.69358	0.823554156620333	0.921433	0.133762	0.532271
Trial2	1	1	blindfold	counterclockwise	practice	Guided	1	-0.5	-0.5	2.912567	0.30046	-1.44999	-0.67709	0.819815250770322	0.962985	-0.098983	0.559093
Trial2	1	1	blindfold	counterclockwise	practice	Guided	1	-0.5	-0.5	2.932556	0.30047	-1.45003	-0.66012	0.816327526112925	0.99298	-0.027031	0.368303
Trial2	1	1	blindfold	counterclockwise	practice	Guided	1	-0.5	-0.5	2.952545	0.3005	-1.45003	-0.6438	0.813313400511549	1.043668	-0.124349	0.247453
Trial2	1	1	blindfold	counterclockwise	practice	Guided	1	-0.5	-0.5	2.972565	0.30053	-1.45004	-0.61127	0.808226034240011	1.07438	-0.107387	0.257324
Trial2	1	1	blindfold	counterclockwise	practice	Guided	1	-0.5	-0.5	2.992554	0.30052	-1.45006	-0.59494	0.806130187890595	0.928754	-0.234267	0.423199
Trial2	1	1	blindfold	counterclockwise	practice	Guided	1	-0.5	-0.5	3.012543	0.30051	-1.45009	-0.57727	0.804230626496269	1.079923	-0.132651	0.488806
Trial2	1	1	blindfold	counterclockwise	practice	Guided	1	-0.5	-0.5	3.032562	0.30053	-1.45008	-0.56308	0.803011453970414	1.147121	-0.014128	0.222963
Trial2	1	1	blindfold	counterclockwise	practice	Guided	1	-0.5	-0.5	3.052551	0.30057	-1.45004	-0.54814	0.802016085444732	1.216837	-0.043741	0.158946
Trial2	1	1	blindfold	counterclockwise	practice	Guided	1	-0.5	-0.5	3.07254	0.30059	-1.44999	-0.51779	0.800787640001467	1.236518	0.045112	0.163395
Trial2	1	1	blindfold	counterclockwise	practice	Guided	1	-0.5	-0.5	3.09256	0.30049	-1.45003	-0.50319	0.800496348209228	0.691691	-0.225688	0.244482
Trial2	1	1	blindfold	counterclockwise	practice	Guided	1	-0.5	-0.5	3.112549	0.30038	-1.45009	-0.48824	0.80046638177966	0.574923	-0.162158	0.167652
Trial2	1	1	blindfold	counterclockwise	practice	Guided	1	-0.5	-0.5	3.132568	0.30031	-1.4501	-0.47369	0.800742336477142	0.605076	-0.183262	0.480125
Trial2	1	1	blindfold	counterclockwise	practice	Guided	1	-0.5	-0.5	3.152557	0.30032	-1.45009	-0.45856	0.80139214867914	0.854921	-0.276321	0.567294
Trial2	1	1	blindfold	counterclockwise	practice	Guided	1	-0.5	-0.5	3.172546	0.3004	-1.4501	-0.42857	0.803580979765646	1.018357	-0.191623	0.595981
Trial2	1	1	blindfold	counterclockwise	practice	Guided	1	-0.5	-0.5	3.192566	0.30047	-1.45012	-0.41325	0.805156987668207	0.812732	-0.263427	0.705001
Trial2	1	1	blindfold	counterclockwise	practice	Guided	1	-0.5	-0.5	3.212555	0.30043	-1.45015	-0.39783	0.806924340686316	0.779639	-0.267572	0.648266
Trial2	1	1	blindfold	counterclockwise	practice	Guided	1	-0.5	-0.5	3.232544	0.30041	-1.45014	-0.38207	0.809051087891285	0.902439	-0.263283	0.115828
Trial2	1	1	blindfold	counterclockwise	practice	Guided	1	-0.5	-0.5	3.252563	0.30044	-1.45011	-0.36704	0.811407773229214	0.997273	-0.132033	0.183396
Trial2	1	1	blindfold	counterclockwise	practice	Guided	1	-0.5	-0.5	3.272552	0.30049	-1.45009	-0.33712	0.816892968914518	1.105509	-0.140452	0.061199
Trial2	1	1	blindfold	counterclockwise	practice	Guided	1	-0.5	-0.5	3.292542	0.30056	-1.45014	-0.32348	0.81978998319636	1.072578	-0.377274	0.176563
Trial2	1	1	blindfold	counterclockwise	practice	Guided	1	-0.5	-0.5	3.312561	0.30055	-1.45016	-0.30966	0.822866687738282	1.038192	-0.241783	0.164679
Trial2	1	1	blindfold	counterclockwise	practice	Guided	1	-0.5	-0.5	3.33255	0.30053	-1.45015	-0.29563	0.82620542290061	1.040238	-0.377112	0.215287
Trial2	1	1	blindfold	counterclockwise	practice	Guided	1	-0.5	-0.5	3.35257	0.30052	-1.45017	-0.28218	0.829625117400888	1.123478	-0.406634	0.24452
Trial2	1	1	blindfold	counterclockwise	practice	Guided	1	-0.5	-0.5	3.372559	0.30053	-1.4502	-0.2551	0.837152501878172	0.990612	-0.423442	0.415265
Trial2	1	1	blindfold	counterclockwise	practice	Guided	1	-0.5	-0.5	3.392548	0.30047	-1.45025	-0.24128	0.841242091201939	0.818458	-0.37676	0.566471
Trial2	1	1	blindfold	counterclockwise	practice	Guided	1	-0.5	-0.5	3.412567	0.30041	-1.45023	-0.22782	0.84542186372848	0.747062	-0.444355	0.594948
Trial2	1	1	blindfold	counterclockwise	practice	Guided	1	-0.5	-0.5	3.432556	0.30036	-1.45017	-0.21448	0.849763374096098	0.693627	-0.063428	0.233506
Trial2	1	1	blindfold	counterclockwise	practice	Guided	1	-0.5	-0.5	3.452545	0.30035	-1.45008	-0.20128	0.854279684200916	0.737458	-0.211512	0.301946
Trial2	1	1	blindfold	counterclockwise	practice	Guided	1	-0.5	-0.5	3.472565	0.30036	-1.45008	-0.17499	0.863833098145309	0.818047	-0.143747	0.108246
Trial2	1	1	blindfold	counterclockwise	practice	Guided	1	-0.5	-0.5	3.492554	0.30041	-1.45011	-0.16162	0.868997809213016	0.689655	-0.198636	0.419661
Trial2	1	1	blindfold	counterclockwise	practice	Guided	1	-0.5	-0.5	3.512543	0.30036	-1.45012	-0.14852	0.874136319597312	0.50918	-0.207039	0.505361
Trial2	1	1	blindfold	counterclockwise	practice	Guided	1	-0.5	-0.5	3.532562	0.30028	-1.45009	-0.13532	0.879454145231464	0.362601	-0.206997	0.493987
Trial2	1	1	blindfold	counterclockwise	practice	Guided	1	-0.5	-0.5	3.552551	0.30021	-1.45009	-0.12205	0.884975843432305	0.375009	-0.088453	0.418839
Trial2	1	1	blindfold	counterclockwise	practice	Guided	1	-0.5	-0.5	3.57254	0.30019	-1.45005	-0.09502	0.896834899149796	0.393044	0.021574	0.344147
Trial2	1	1	blindfold	counterclockwise	practice	Guided	1	-0.5	-0.5	3.59256	0.30021	-1.44996	-0.081214	0.903170943784276	0.371324	0.233137	0.393269
Trial2	1	1	blindfold	counterclockwise	practice	Guided	1	-0.5	-0.5	3.612549	0.3002	-1.44991	-0.067771	0.909473461452919	0.345663	0.224617	0.459236
Trial2	1	1	blindfold	counterclockwise	practice	Guided	1	-0.5	-0.5	3.632568	0.30016	-1.44991	-0.054352	0.915891997150324	0.292299	0.114542	0.364047
Trial2	1	1	blindfold	counterclockwise	practice	Guided	1	-0.5	-0.5	3.652557	0.30012	-1.44993	-0.040592	0.922630868050141	0.118557	0.139907	0.271329
Trial2	1	1	blindfold	counterclockwise	practice	Guided	1	-0.5	-0.5	3.672546	0.30009	-1.44996	-0.01385	0.936208207102716	0.013569	-0.020916	0.236409
Trial2	1	1	blindfold	counterclockwise	practice	Guided	1	-0.5	-0.5	3.692566	0.29994	-1.44996	8.1561E-05	0.943390457513203	-0.297417	0.16946	0.481755
Trial2	1	1	blindfold	counterclockwise	practice	Guided	1	-0.5	-0.5	3.712555	0.29986	-1.44991	0.013735	0.950631196020155	-0.427019	0.279437	0.580404
Trial2	1	1	blindfold	counterclockwise	practice	Guided	1	-0.5	-0.5	3.732544	0.29979	-1.44986	0.027533	0.958099734113081	-0.488567	0.342816	0.56465
Trial2	1	1	blindfold	counterclockwise	practice	Guided	1	-0.5	-0.5	3.752563	0.29977	-1.44984	0.0414	0.965787766306032	-0.427173	0.283486	0.496164
Trial2	1	1	blindfold	counterclockwise	practice	Guided	1	-0.5	-0.5	3.772552	0.29977	-1.44986	0.069306	0.98170330136298	-0.400097	0.109919	0.31233
Trial2	1	1	blindfold	counterclockwise	practice	Guided	1	-0.5	-0.5	3.792542	0.29976	-1.44993	0.082706	0.989526306316727	-0.659522	0.075988	0.067784
Trial2	1	1	blindfold	counterclockwise	practice	Guided	1	-0.5	-0.5	3.812561	0.2997	-1.44994	0.096175	0.997469151313183	-0.744817	0.088641	0.080236
Trial2	1	1	blindfold	counterclockwise	practice	Guided	1	-0.5	-0.5	3.83255	0.29964	-1.44995	0.10896	1.00511512486235	-0.776145	-0.029866	0.082757
Trial2	1	1	blindfold	counterclockwise	practice	Guided	1	-0.5	-0.5	3.85257	0.29962	-1.44999	0.12185	1.01296079364317	-0.688965	-0.101797	0.120708
Trial2	1	1	blindfold	counterclockwise	practice	Guided	1	-0.5	-0.5	3.872559	0.29966	-1.45006	0.14624	1.02814504985208	-0.558795	-0.042503	0.013644
Trial2	1	1	blindfold	counterclockwise	practice	Guided	1	-0.5	-0.5	3.892548	0.29969	-1.45003	0.15839	1.03584819459415	-0.689512	0.080235	0.30532
Trial2	1	1	blindfold	counterclockwise	practice	Guided	1	-0.5	-0.5	3.912567	0.29965	-1.44993	0.1706	1.0436208602938	-0.854498	0.22406	0.48178
Trial2	1	1	blindfold	counterclockwise	practice	Guided	1	-0.5	-0.5	3.932556	0.29959	-1.4499	0.18329	1.05177439842505	-0.886729	0.202851	0.570906
Trial2	1	1	blindfold	counterclockwise	practice	Guided	1	-0.5	-0.5	3.952545	0.29956	-1.4499	0.19561	1.05979690730143	-0.84471	0.058917	0.288574
Trial2	1	1	blindfold	counterclockwise	practice	Guided	1	-0.5	-0.5	3.972565	0.29958	-1.44995	0.22044	1.07627226243449	-0.722593	0.016603	0.252602
Trial2	1	1	blindfold	counterclockwise	practice	Guided	1	-0.5	-0.5	3.992554	0.29971	-1.45008	0.23256	1.08451844584237	-0.517054	-0.216072	0.326358
Trial2	1	1	blindfold	counterclockwise	practice	Guided	1	-0.5	-0.5	4.012543	0.29977	-1.45009	0.2445	1.09266294699744	-0.342036	-0.084851	0.133016
Trial2	1	1	blindfold	counterclockwise	practice	Guided	1	-0.5	-0.5	4.032562	0.2998	-1.45008	0.25644	1.10085491682583	-0.442078	-0.26677	-0.01564
Trial2	1	1	blindfold	counterclockwise	practice	Guided	1	-0.5	-0.5	4.052551	0.29979	-1.45009	0.26745	1.10844194521968	-0.510597	-0.160922	-0.393081
Trial2	1	1	blindfold	counterclockwise	practice	Guided	1	-0.5	-0.5	4.07254	0.29975	-1.45012	0.28802	1.12275358229143	-0.67265	-0.444368	-0.275307
Trial2	1	1	blindfold	counterclockwise	practice	Guided	1	-0.5	-0.5	4.09256	0.29959	-1.45017	0.29765	1.12942006893091	-1.016653	-0.325695	0.169321
Trial2	1	1	blindfold	counterclockwise	practice	Guided	1	-0.5	-0.5	4.112549	0.29952	-1.45016	0.30338	1.13342476593531	-0.986315	-0.156344	0.355786
Trial2	1	1	blindfold	counterclockwise	practice	Guided	1	-0.5	-0.5	4.132568	0.29947	-1.45015	0.30252	1.1327800555405	-0.937128	-0.49484	2.169931
Trial2	1	1	blindfold	counterclockwise	practice	Guided	1	-0.5	-0.5	4.152557	0.29926	-1.45002	0.30125	1.13173232889885	-0.984856	1.134422	1.604877
Trial2	1	1	blindfold	counterclockwise	practice	Guided	1	-0.5	-0.5	4.172546	0.29847	-1.44971	0.30066	1.1307567306803	-0.979061	-0.0039514	1.495884
Trial2	1	1	blindfold	counterclockwise	practice	Guided	1	-0.5	-0.5	4.192566	0.29488	-1.44974	0.30067	1.12823165366751	-1.049861	0.338776	1.248976
Trial2	1	1	blindfold	counterclockwise	practice	Guided	1	-0.5	-0.5	4.212555	0.29207	-1.44991	0.30064	1.1262323365233	-1.261743	-0.219763	1.31016
Trial2	1	1	blindfold	counterclockwise	practice	Guided	1	-0.5	-0.5	4.232544	0.28818	-1.45008	0.30059	1.12346431365813	-1.126267	0.199142	1.204246
Trial2	1	1	blindfold	counterclockwise	practice	Guided	1	-0.5	-0.5	4.252563	0.28401	-1.45003	0.3005	1.12047843710748	-0.8449	-0.422897	1.029755
Trial2	1	1	blindfold	counterclockwise	practice	Guided	1	-0.5	-0.5	4.272552	0.2787	-1.45013	0.30036	1.11666906515051	-0.84627	-0.113878	0.803339
Trial2	1	1	blindfold	counterclockwise	practice	Guided	1	-0.5	-0.5	4.292542	0.26682	-1.45016	0.30039	1.10843903459878	-1.480411	-0.380339	0.779745
Trial2	1	1	blindfold	counterclockwise	practice	Guided	1	-0.5	-0.5	4.312561	0.2594	-1.45015	0.30048	1.10338414593377	-1.698226	-0.016358	0.990354
Trial2	1	1	blindfold	counterclockwise	practice	Guided	1	-0.5	-0.5	4.33255	0.25046	-1.45007	0.30056	1.09730876218093	-1.530074	-0.105199	1.155842
Trial2	1	1	blindfold	counterclockwise	practice	Guided	1	-0.5	-0.5	4.35257	0.24069	-1.45005	0.3006	1.09067961071078	-1.048603	0.059861	1.215418
Trial2	1	1	blindfold	counterclockwise	practice	Guided	1	-0.5	-0.5	4.372559	0.2299	-1.44998	0.30053	1.08332927626493	-1.030914	-0.084036	1.143293
Trial2	1	1	blindfold	counterclockwise	practice	Guided	1	-0.5	-0.5	4.392548	0.20742	-1.45003	0.3005	1.06828989658405	-1.346118	-0.07977	0.988679
Trial2	1	1	blindfold	counterclockwise	practice	Guided	1	-0.5	-0.5	4.412567	0.19441	-1.45004	0.3005	1.05971953917089	-1.374229	-0.198225	1.006883
Trial2	1	1	blindfold	counterclockwise	practice	Guided	1	-0.5	-0.5	4.432556	0.18045	-1.45007	0.30053	1.05064766675327	-1.181911	-0.210873	1.033722
Trial2	1	1	blindfold	counterclockwise	practice	Guided	1	-0.5	-0.5	4.452545	0.16622	-1.45008	0.30058	1.04152648033252	-0.987242	-0.206596	1.16829
Trial2	1	1	blindfold	counterclockwise	practice	Guided	1	-0.5	-0.5	4.472565	0.15154	-1.45009	0.30058	1.03219800155462	-0.87316	-0.045736	1.177934
Trial2	1	1	blindfold	counterclockwise	practice	Guided	1	-0.5	-0.5	4.492554	0.12019	-1.45005	0.30055	1.01267759699638	-1.105238	-0.07107	1.082078
Trial2	1	1	blindfold	counterclockwise	practice	Guided	1	-0.5	-0.5	4.512543	0.10476	-1.45006	0.30054	1.00329404854757	-1.008004	-0.164137	1.056411
Trial2	1	1	blindfold	counterclockwise	practice	Guided	1	-0.5	-0.5	4.532562	0.088368	-1.45007	0.30057	0.993523650705679	-0.775181	-0.126003	1.16784
Trial2	1	1	blindfold	counterclockwise	practice	Guided	1	-0.5	-0.5	4.552551	0.071167	-1.4501	0.30062	0.983475525509613	-0.599368	-0.189412	1.273087
Trial2	1	1	blindfold	counterclockwise	practice	Guided	1	-0.5	-0.5	4.57254	0.05436	-1.45011	0.30067	0.973851864290895	-0.609657	-0.312075	1.35032
Trial2	1	1	blindfold	counterclockwise	practice	Guided	1	-0.5	-0.5	4.59256	0.020644	-1.45009	0.30065	0.955044813610625	-0.6725	-0.130009	1.298955
Trial2	1	1	blindfold	counterclockwise	practice	Guided	1	-0.5	-0.5	4.612549	0.0030918	-1.45009	0.30064	0.945582227003216	-0.726468	-0.206127	1.26751
Trial2	1	1	blindfold	counterclockwise	practice	Guided	1	-0.5	-0.5	4.632568	-0.014136	-1.4501	0.30067	0.936555535759013	-0.749242	-0.256853	1.328472
Trial2	1	1	blindfold	counterclockwise	practice	Guided	1	-0.5	-0.5	4.652557	-0.032048	-1.45009	0.30077	0.927475953573913	-0.565777	-0.129854	1.544067
Trial2	1	1	blindfold	counterclockwise	practice	Guided	1	-0.5	-0.5	4.672546	-0.050026	-1.45007	0.30095	0.918693359487228	-0.478489	-0.057887	1.818079
Trial2	1	1	blindfold	counterclockwise	practice	Guided	1	-0.5	-0.5	4.692566	-0.085041	-1.45003	0.30094	0.902050921652404	-0.74661	-0.066316	1.879868
Trial2	1	1	blindfold	counterclockwise	practice	Guided	1	-0.5	-0.5	4.712555	-0.10271	-1.45003	0.30093	0.89405156641174	-0.630315	-0.015513	1.83815
Trial2	1	1	blindfold	counterclockwise	practice	Guided	1	-0.5	-0.5	4.732544	-0.12101	-1.45004	0.30098	0.886116459081346	-0.585416	0.0056675	1.998958
Trial2	1	1	blindfold	counterclockwise	practice	Guided	1	-0.5	-0.5	4.752563	-0.13824	-1.45003	0.30105	0.878949040467678	-0.491489	0.014137	2.148884
Trial2	1	1	blindfold	counterclockwise	practice	Guided	1	-0.5	-0.5	4.772552	-0.15699	-1.45002	0.301	0.871353466906667	-0.423357	-0.023935	2.099257
Trial2	1	1	blindfold	counterclockwise	practice	Guided	1	-0.5	-0.5	4.792542	-0.19198	-1.4501	0.30094	0.858126571381969	-0.423583	-0.303119	1.83755
Trial2	1	1	blindfold	counterclockwise	practice	Guided	1	-0.5	-0.5	4.812561	-0.20922	-1.45016	0.30089	0.852043310481125	-0.32612	-0.349561	1.79339
Trial2	1	1	blindfold	counterclockwise	practice	Guided	1	-0.5	-0.5	4.83255	-0.2262	-1.4502	0.30088	0.846389531221133	-0.250806	-0.455269	1.769986
Trial2	1	1	blindfold	counterclockwise	practice	Guided	1	-0.5	-0.5	4.85257	-0.24389	-1.45021	0.30089	0.840843101216136	-0.368635	-0.332443	1.793406
Trial2	1	1	blindfold	counterclockwise	practice	Guided	1	-0.5	-0.5	4.872559	-0.25984	-1.4502	0.30096	0.836190019412864	-0.407664	-0.425443	1.800676
Trial2	1	1	blindfold	counterclockwise	practice	Guided	1	-0.5	-0.5	4.892548	-0.29259	-1.45016	0.30098	0.827398256225226	-0.205338	-0.281387	1.978145
Trial2	1	1	blindfold	counterclockwise	practice	Guided	1	-0.5	-0.5	4.912567	-0.30829	-1.45015	0.30096	0.823583420681925	-0.332335	-0.50135	1.918591
Trial2	1	1	blindfold	counterclockwise	practice	Guided	1	-0.5	-0.5	4.932556	-0.32417	-1.45018	0.30095	0.820022608774998	-0.374654	-0.450465	1.863335
Trial2	1	1	blindfold	counterclockwise	practice	Guided	1	-0.5	-0.5	4.952545	-0.33935	-1.45018	0.30097	0.81692190377712	-0.286878	-0.247243	1.905657
Trial2	1	1	blindfold	counterclockwise	practice	Guided	1	-0.5	-0.5	4.972565	-0.35428	-1.45019	0.30104	0.814186337072354	-0.196393	-0.395257	2.060969
Trial2	1	1	blindfold	counterclockwise	practice	Guided	1	-0.5	-0.5	4.992554	-0.38364	-1.45013	0.30103	0.809437291286388	-0.262192	-0.340096	2.037084
Trial2	1	1	blindfold	counterclockwise	practice	Guided	1	-0.5	-0.5	5.012543	-0.39765	-1.45014	0.30099	0.807502647894588	-0.368698	-0.27653	1.923948
Trial2	1	1	blindfold	counterclockwise	practice	Guided	1	-0.5	-0.5	5.032562	-0.41143	-1.45015	0.30098	0.805862027757309	-0.357258	-0.242592	1.960925
Trial2	1	1	blindfold	counterclockwise	practice	Guided	1	-0.5	-0.5	5.052551	-0.42584	-1.45015	0.30103	0.804455582318714	-0.335433	-0.344069	2.062937
Trial2	1	1	blindfold	counterclockwise	practice	Guided	1	-0.5	-0.5	5.07254	-0.43882	-1.45015	0.30112	0.80345271614497	-0.255726	-0.276276	2.222236
Trial2	1	1	blindfold	counterclockwise	practice	Guided	1	-0.5	-0.5	5.09256	-0.46495	-1.45018	0.30109	0.801856403692187	-0.121188	-0.407269	2.158425
Trial2	1	1	blindfold	counterclockwise	practice	Guided	1	-0.5	-0.5	5.112549	-0.47727	-1.45019	0.30107	0.801392416365638	-0.330993	-0.424099	2.105008
Trial2	1	1	blindfold	counterclockwise	practice	Guided	1	-0.5	-0.5	5.132568	-0.48973	-1.45019	0.30107	0.801135834501527	-0.304434	-0.322431	2.154393
Trial2	1	1	blindfold	counterclockwise	practice	Guided	1	-0.5	-0.5	5.152557	-0.50164	-1.45016	0.30106	0.80106169962004	-0.340389	-0.212336	2.150191
Trial2	1	1	blindfold	counterclockwise	practice	Guided	1	-0.5	-0.5	5.172546	-0.51372	-1.45012	0.30104	0.801157480990973	-0.279729	-0.347686	2.128952
Trial2	1	1	blindfold	counterclockwise	practice	Guided	1	-0.5	-0.5	5.192566	-0.53664	-1.45015	0.30101	0.801847542451693	-0.294272	-0.457532	2.026774
Trial2	1	1	blindfold	counterclockwise	practice	Guided	1	-0.5	-0.5	5.212555	-0.54785	-1.45021	0.30097	0.802398026738429	-0.338748	-0.427835	1.896956
Trial2	1	1	blindfold	counterclockwise	practice	Guided	1	-0.5	-0.5	5.232544	-0.55887	-1.45023	0.30095	0.803110552556346	-0.199974	-0.448875	1.905456
Trial2	1	1	blindfold	counterclockwise	practice	Guided	1	-0.5	-0.5	5.252563	-0.56996	-1.45022	0.30093	0.803979636341511	-0.348017	-0.40644	1.834199
Trial2	1	1	blindfold	counterclockwise	practice	Guided	1	-0.5	-0.5	5.272552	-0.58057	-1.4502	0.301	0.805041937141716	-0.4398	-0.296313	1.939841
Trial2	1	1	blindfold	counterclockwise	practice	Guided	1	-0.5	-0.5	5.292542	-0.60176	-1.4501	0.30099	0.80742808238442	-0.508247	-0.241186	1.979535
Trial2	1	1	blindfold	counterclockwise	practice	Guided	1	-0.5	-0.5	5.312561	-0.61271	-1.45012	0.30096	0.808851329002694	-0.444395	-0.325737	1.922838
Trial2	1	1	blindfold	counterclockwise	practice	Guided	1	-0.5	-0.5	5.33255	-0.62329	-1.45015	0.30095	0.810383435393323	-0.43969	-0.342579	1.883019
Trial2	1	1	blindfold	counterclockwise	practice	Guided	1	-0.5	-0.5	5.35257	-0.6341701	-1.45016	0.30098	0.812139499634952	-0.543436	-0.295935	1.936301
Trial2	1	1	blindfold	counterclockwise	practice	Guided	1	-0.5	-0.5	5.372559	-0.64482	-1.45013	0.30108	0.814065102025766	-0.756751	-0.143542	2.080144
Trial2	1	1	blindfold	counterclockwise	practice	Guided	1	-0.5	-0.5	5.392548	-0.66719	-1.45005	0.30106	0.818321243976661	-0.817768	-0.160403	2.103928
Trial2	1	1	blindfold	counterclockwise	practice	Guided	1	-0.5	-0.5	5.412567	-0.67862	-1.45007	0.301	0.820674171652501	-0.768137	-0.223822	1.960547
Trial2	1	1	blindfold	counterclockwise	practice	Guided	1	-0.5	-0.5	5.432556	-0.69026	-1.4501	0.30096	0.823247103548629	-0.548886	-0.26608	1.897726
Trial2	1	1	blindfold	counterclockwise	practice	Guided	1	-0.5	-0.5	5.452545	-0.70229	-1.45013	0.30096	0.82611026627298	-0.37394	-0.295623	1.89487
Trial2	1	1	blindfold	counterclockwise	practice	Guided	1	-0.5	-0.5	5.472565	-0.71386	-1.45013	0.30095	0.829009651467979	-0.446394	-0.215158	1.968608
Trial2	1	1	blindfold	counterclockwise	practice	Guided	1	-0.5	-0.5	5.492554	-0.7374	-1.45009	0.30093	0.835372738419578	-0.714252	-0.185433	1.81555
Trial2	1	1	blindfold	counterclockwise	practice	Guided	1	-0.5	-0.5	5.512543	-0.7492599	-1.4501	0.30091	0.838801134826509	-0.661321	-0.248853	1.848735
Trial2	1	1	blindfold	counterclockwise	practice	Guided	1	-0.5	-0.5	5.532562	-0.76163	-1.45011	0.30087	0.84252181883875	-0.491044	-0.274177	1.717693
Trial2	1	1	blindfold	counterclockwise	practice	Guided	1	-0.5	-0.5	5.552551	-0.77362	-1.45015	0.30085	0.846302923541793	-0.34487	-0.43065	1.678098
Trial2	1	1	blindfold	counterclockwise	practice	Guided	1	-0.5	-0.5	5.57254	-0.7858	-1.45019	0.3008	0.85027187517394	-0.220578	-0.345909	1.674843
Trial2	1	1	blindfold	counterclockwise	practice	Guided	1	-0.5	-0.5	5.59256	-0.80835	-1.4502	0.30075	0.858067766637484	-0.33169	-0.362622	1.446391
Trial2	1	1	blindfold	counterclockwise	practice	Guided	1	-0.5	-0.5	5.612549	-0.81988	-1.45021	0.3007	0.862231827391804	-0.487387	-0.497916	1.376524
Trial2	1	1	blindfold	counterclockwise	practice	Guided	1	-0.5	-0.5	5.632568	-0.83102	-1.45023	0.30068	0.86640794066188	-0.286009	-0.510539	1.352671
Trial2	1	1	blindfold	counterclockwise	practice	Guided	1	-0.5	-0.5	5.652557	-0.84234	-1.45024	0.3007	0.870814087325114	-0.259057	-0.446954	1.426034
Trial2	1	1	blindfold	counterclockwise	practice	Guided	1	-0.5	-0.5	5.672546	-0.85314	-1.45024	0.3007	0.875116198770957	-0.211564	-0.484958	1.424066
Trial2	1	1	blindfold	counterclockwise	practice	Guided	1	-0.5	-0.5	5.692566	-0.87444	-1.45027	0.30066	0.883890141713545	-0.441008	-0.603388	1.333392
Trial2	1	1	blindfold	counterclockwise	practice	Guided	1	-0.5	-0.5	5.712555	-0.88481	-1.45028	0.30059	0.88826973451115	-0.408703	-0.527203	1.121243
Trial2	1	1	blindfold	counterclockwise	practice	Guided	1	-0.5	-0.5	5.732544	-0.8951	-1.45028	0.30056	0.892748742777985	-0.187797	-0.611839	1.138562
Trial2	1	1	blindfold	counterclockwise	practice	Guided	1	-0.5	-0.5	5.752563	-0.90545	-1.4503	0.30055	0.89736835712335	-0.05627	-0.696475	1.123399
Trial2	1	1	blindfold	counterclockwise	practice	Guided	1	-0.5	-0.5	5.772552	-0.9154	-1.45034	0.30047	0.901836679016383	-0.036948	-0.764184	1.043245
Trial2	1	1	blindfold	counterclockwise	practice	Guided	1	-0.5	-0.5	5.792542	-0.93323	-1.45038	0.30035	0.910081511284628	-0.0038391	-0.80227	0.75755
Trial2	1	1	blindfold	counterclockwise	practice	Guided	1	-0.5	-0.5	5.812561	-0.94192	-1.45038	0.30023	0.914145129659782	0.1046	-0.75572	0.42472
Trial2	1	1	blindfold	counterclockwise	practice	Guided	1	-0.5	-0.5	5.83255	-0.9500999	-1.45038	0.30016	0.918066430824917	0.228536	-0.679548	0.35277
Trial2	1	1	blindfold	counterclockwise	practice	Guided	1	-0.5	-0.5	5.85257	-0.95751	-1.45035	0.30017	0.921730671597542	0.130978	-0.611839	0.360368
Trial2	1	1	blindfold	counterclockwise	practice	Guided	1	-0.5	-0.5	5.872559	-0.96455	-1.45031	0.3002	0.925271194844414	-0.253964	-0.493341	0.42965
Trial2	1	1	blindfold	counterclockwise	practice	Guided	1	-0.5	-0.5	5.892548	-0.97891	-1.45022	0.30009	0.932469195267541	-0.362515	-0.505814	0.15915
Trial2	1	1	blindfold	counterclockwise	practice	Guided	1	-0.5	-0.5	5.912567	-0.9857399	-1.45025	0.29987	0.93580731729155	-0.082047	-0.636999	-0.204366
Trial2	1	1	blindfold	counterclockwise	practice	Guided	1	-0.5	-0.5	5.932556	-0.99256	-1.45032	0.29968	0.939203639225465	0.289685	-0.797808	-0.661295
Trial2	1	1	blindfold	counterclockwise	practice	Guided	1	-0.5	-0.5	5.952545	-0.99893	-1.45041	0.29955	0.942449669377545	0.586501	-1.034789	-0.948358
Trial2	1	1	blindfold	counterclockwise	practice	Guided	1	-0.5	-0.5	5.972565	-1.00417	-1.45047	0.29946	0.945158045677532	0.476161	-0.865517	-1.098566
Trial2	1	1	blindfold	counterclockwise	practice	Guided	1	-0.5	-0.5	5.992554	-1.01255	-1.45043	0.29948	0.94967139322524	-0.112616	-0.747026	-1.030496
Trial2	1	1	blindfold	counterclockwise	practice	Guided	1	-0.5	-0.5	6.012543	-1.01592	-1.45038	0.29954	0.951544824276323	-0.267909	-0.636999	-0.940039
Trial2	1	1	blindfold	counterclockwise	practice	Guided	1	-0.5	-0.5	6.032562	-1.01944	-1.45032	0.29966	0.953558576043019	-0.346584	-0.552363	-0.637809
Trial2	1	1	blindfold	counterclockwise	practice	Guided	1	-0.5	-0.5	6.052551	-1.02301	-1.45027	0.29976	0.955591705873568	-0.41129	-0.41687	-0.44352
Trial2	1	1	blindfold	counterclockwise	practice	Guided	1	-0.5	-0.5	6.07254	-1.02664	-1.45021	0.29971	0.957541562107055	-0.478739	-0.336366	-0.465241
Trial2	1	1	blindfold	counterclockwise	practice	Guided	1	-0.5	-0.5	6.09256	-1.03489	-1.45015	0.2996	0.96201216850311	-0.665947	-0.26849	-0.844737
Trial2	1	1	blindfold	counterclockwise	practice	Guided	1	-0.5	-0.5	6.112549	-1.03934	-1.45013	0.29943	0.964352633401811	-0.518026	-0.209182	-1.195845
Trial2	1	1	blindfold	counterclockwise	practice	Guided	1	-0.5	-0.5	6.132568	-1.04424	-1.45013	0.2993	0.966994126956364	-0.079494	-0.327594	-1.43829
Trial2	1	1	blindfold	counterclockwise	practice	Guided	1	-0.5	-0.5	6.152557	-1.05273	-1.45025	0.29922	0.971731966631091	0.278456	-0.564492	-1.759586
Trial2	1	1	blindfold	counterclockwise	practice	Guided	1	-0.5	-0.5	6.172546	-1.05273	-1.45025	0.29922	0.971731966631091	0.278456	-0.564492	-1.759586
Trial2	1	1	blindfold	counterclockwise	practice	Guided	1	-0.5	-0.5	6.192566	-1.06135	-1.45025	0.29897	0.976456292955184	0.278456	-0.564492	-1.759586
Trial2	1	1	blindfold	counterclockwise	practice	Guided	1	-0.5	-0.5	6.212555	-1.06151	-1.45035	0.29898	0.976556439481533	-0.393048	-0.598346	-2.076771
Trial2	1	1	blindfold	counterclockwise	practice	Guided	1	-0.5	-0.5	6.232544	-1.06441	-1.4503	0.29907	0.978300302345016	-0.438938	-0.335921	-1.807549
Trial2	1	1	blindfold	counterclockwise	practice	Guided	1	-0.5	-0.5	6.252563	-1.06723	-1.4502	0.29914	0.97998701995321	-0.533623	-0.166575	-1.696037
Trial2	1	1	blindfold	counterclockwise	practice	Guided	1	-0.5	-0.5	6.272552	-1.07021	-1.4501	0.29915	0.981723040348881	-0.798351	-0.048055	-1.662964
Trial2	1	1	blindfold	counterclockwise	practice	Guided	1	-0.5	-0.5	6.292542	-1.07788	-1.44998	0.29914	0.986189579875691	-1.015208	-0.128445	-1.719616
Trial2	1	1	blindfold	counterclockwise	practice	Guided	1	-0.5	-0.5	6.312561	-1.0828	-1.45004	0.29915	0.989088763681668	-0.917374	-0.141105	-1.673517
Trial2	1	1	blindfold	counterclockwise	practice	Guided	1	-0.5	-0.5	6.33255	-1.0879	-1.45007	0.29917	0.992118505439928	-0.786952	-0.187614	-1.629373
Trial2	1	1	blindfold	counterclockwise	practice	Guided	1	-0.5	-0.5	6.35257	-1.09371	-1.45011	0.2992	0.995596372535787	-0.685611	-0.293336	-1.605716
Trial2	1	1	blindfold	counterclockwise	practice	Guided	1	-0.5	-0.5	6.372559	-1.09964	-1.45014	0.29921	0.99915203395281	-0.729212	-0.352493	-1.588363
Trial2	1	1	blindfold	counterclockwise	practice	Guided	1	-0.5	-0.5	6.392548	-1.11267	-1.45021	0.29921	1.00702587078573	-0.730872	-0.419983	-1.578554
Trial2	1	1	blindfold	counterclockwise	practice	Guided	1	-0.5	-0.5	6.412567	-1.11952	-1.4502	0.29924	1.01123169141484	-0.535293	-0.309865	-1.517291
Trial2	1	1	blindfold	counterclockwise	practice	Guided	1	-0.5	-0.5	6.432556	-1.12674	-1.45016	0.29927	1.01569460979303	-0.509209	-0.199759	-1.492978
Trial2	1	1	blindfold	counterclockwise	practice	Guided	1	-0.5	-0.5	6.452545	-1.13412	-1.45012	0.29929	1.0202806794492	-0.564066	-0.136227	-1.417564
Trial2	1	1	blindfold	counterclockwise	practice	Guided	1	-0.5	-0.5	6.472565	-1.14128	-1.45008	0.29909	1.02459012971746	-0.606907	-0.170053	-1.567881
Trial2	1	1	blindfold	counterclockwise	practice	Guided	1	-0.5	-0.5	6.492554	-1.15664	-1.45014	0.29896	1.0341726569688	-0.344877	-0.373016	-2.099264
Trial2	1	1	blindfold	counterclockwise	practice	Guided	1	-0.5	-0.5	6.512543	-1.16449	-1.4502	0.2989	1.03912855923688	-0.277292	-0.622623	-2.220699
Trial2	1	1	blindfold	counterclockwise	practice	Guided	1	-0.5	-0.5	6.532562	-1.17187	-1.45029	0.29888	1.04384795803831	-0.246253	-0.626855	-2.235748
Trial2	1	1	blindfold	counterclockwise	practice	Guided	1	-0.5	-0.5	6.552551	-1.17916	-1.45033	0.29883	1.0485168940296	-0.339039	-0.601464	-2.315585
Trial2	1	1	blindfold	counterclockwise	practice	Guided	1	-0.5	-0.5	6.57254	-1.18628	-1.45031	0.29845	1.0528545229922	-0.544237	-0.61416	-2.676284
Trial2	1	1	blindfold	counterclockwise	practice	Guided	1	-0.5	-0.5	6.59256	-1.19969	-1.45028	0.29827	1.06150887610763	-0.138568	-0.461718	-3.525807
Trial2	1	1	blindfold	counterclockwise	practice	Guided	1	-0.5	-0.5	6.612549	-1.20616	-1.45024	0.29823	1.06575465973627	0.116435	-0.558934	-3.507438
Trial2	1	1	blindfold	counterclockwise	practice	Guided	1	-0.5	-0.5	6.632568	-1.21178	-1.45026	0.29823	1.0694867884136	0.233162	-0.584325	-3.491351
Trial2	1	1	blindfold	counterclockwise	practice	Guided	1	-0.5	-0.5	6.652557	-1.2168	-1.45031	0.29821	1.07281936947808	0.043722	-0.80861	-3.58367
Trial2	1	1	blindfold	counterclockwise	practice	Guided	1	-0.5	-0.5	6.672546	-1.22105	-1.45038	0.29792	1.07544848571013	-0.217953	-0.948259	-3.773186
Trial2	1	1	blindfold	counterclockwise	practice	Guided	1	-0.5	-0.5	6.692566	-1.22828	-1.45054	0.29788	1.08027967105339	-0.196287	-1.028664	-4.263868
Trial2	1	1	blindfold	counterclockwise	practice	Guided	1	-0.5	-0.5	6.712555	-1.23122	-1.4505	0.29792	1.08229340144536	-0.017384	-0.694351	-4.076284
Trial2	1	1	blindfold	counterclockwise	practice	Guided	1	-0.5	-0.5	6.732544	-1.23346	-1.4504	0.29789	1.08378593899933	0.010158	-0.723974	-4.19747
Trial2	1	1	blindfold	counterclockwise	practice	Guided	1	-0.5	-0.5	6.752563	-1.23513	-1.45037	0.29776	1.0848212203594	-0.271897	-0.76206	-4.454061
Trial2	1	1	blindfold	counterclockwise	practice	Guided	1	-0.5	-0.5	6.772552	-1.23649	-1.45037	0.29741	1.0854861872579	-0.345949	-0.766292	-4.973365
Trial2	1	1	blindfold	counterclockwise	practice	Guided	1	-0.5	-0.5	6.792542	-1.23777	-1.45038	0.2974	1.08634775653506	0.339813	-0.660497	-5.202428
Trial2	1	1	blindfold	counterclockwise	practice	Guided	1	-0.5	-0.5	6.812561	-1.23775	-1.45038	0.29737	1.08631204596678	0.689479	-0.626643	-5.269814
Trial2	1	1	blindfold	counterclockwise	practice	Guided	1	-0.5	-0.5	6.83255	-1.23772	-1.45038	0.29725	1.08620365667212	0.541537	-0.897478	-5.729515
Trial2	1	1	blindfold	counterclockwise	practice	Guided	1	-0.5	-0.5	6.85257	-1.23771	-1.45039	0.29711	1.08609411586203	0.065445	-1.070982	-6.066882
Trial2	1	1	blindfold	counterclockwise	practice	Guided	1	-0.5	-0.5	6.872559	-1.23771	-1.45041	0.29708	1.08607209031948	-0.296198	-1.193704	-6.117246
Trial2	1	1	blindfold	counterclockwise	practice	Guided	1	-0.5	-0.5	6.892548	-1.23774	-1.45041	0.29711	1.08611452072171	-0.225347	-0.495444	-5.531315
Trial2	1	1	blindfold	counterclockwise	practice	Guided	1	-0.5	-0.5	6.912567	-1.23775	-1.45039	0.29711	1.08612124146792	-0.230584	-0.347229	-5.710307
Trial2	1	1	blindfold	counterclockwise	practice	Guided	1	-0.5	-0.5	6.932556	-1.23776	-1.45037	0.29708	1.08610609935725	-0.527168	-0.482525	-5.985399
Trial2	1	1	blindfold	counterclockwise	practice	Guided	1	-0.5	-0.5	6.952545	-1.23778	-1.45037	0.29703	1.08608292285327	-0.719279	-0.600991	-6.104503
Trial2	1	1	blindfold	counterclockwise	practice	Guided	1	-0.5	-0.5	6.972565	-1.23784	-1.45037	0.297	1.08610163359636	-0.812834	-0.83374	-6.164202
Trial2	1	1	blindfold	counterclockwise	practice	Guided	1	-0.5	-0.5	6.992554	-1.23791	-1.45037	0.29698	1.08613458001196	-0.410262	-0.634846	-6.096773
Trial2	1	1	blindfold	counterclockwise	practice	Guided	1	-0.5	-0.5	7.012543	-1.23792	-1.45037	0.29691	1.08609001603375	-0.458761	-0.711018	-6.382797
Trial2	1	1	blindfold	counterclockwise	practice	Guided	1	-0.5	-0.5	7.032562	-1.23795	-1.45036	0.29683	1.08605173762681	-0.692294	-0.698323	-6.577039
Trial2	1	1	blindfold	counterclockwise	practice	Guided	1	-0.5	-0.5	7.052551	-1.23799	-1.45036	0.29679	1.08604953029561	-0.827264	-0.656005	-6.569201
Trial2	1	1	blindfold	counterclockwise	practice	Guided	1	-0.5	-0.5	7.07254	-1.23807	-1.45035	0.29681	1.08611855671982	-0.797157	-0.50366	-6.443226
Trial2	1	1	blindfold	counterclockwise	practice	Guided	1	-0.5	-0.5	7.09256	-1.23823	-1.45029	0.29684	1.08624929136218	-0.960393	-0.219973	-6.342566
Trial2	1	1	blindfold	counterclockwise	practice	Guided	1	-0.5	-0.5	7.112549	-1.23853	-1.45022	0.29693	1.08651916344615	-1.240012	-0.143748	-6.114983
Trial2	1	1	blindfold	counterclockwise	practice	Guided	1	-0.5	-0.5	7.132568	-1.23931	-1.45013	0.29708	1.08715953632181	-1.434076	-0.029468	-5.771073
Trial2	1	1	blindfold	counterclockwise	practice	Guided	1	-0.5	-0.5	7.152557	-1.24083	-1.45007	0.29717	1.08825963664927	-1.422648	-0.181782	-5.648859
Trial2	1	1	blindfold	counterclockwise	practice	Guided	1	-0.5	-0.5	7.172546	-1.24298	-1.45009	0.29709	1.08966588633828	-1.17038	-0.266348	-5.652259
Trial2	1	1	blindfold	counterclockwise	practice	Guided	1	-0.5	-0.5	7.192566	-1.24852	-1.45013	0.29703	1.09340707847115	-1.185969	-0.36353	-6.010078
Trial2	1	1	blindfold	counterclockwise	practice	Guided	1	-0.5	-0.5	7.212555	-1.25193	-1.45016	0.29707	1.09577338075129	-1.275359	-0.278805	-5.8615
Trial2	1	1	blindfold	counterclockwise	practice	Guided	1	-0.5	-0.5	7.232544	-1.2557	-1.45016	0.29716	1.0984291252317	-1.395763	-0.346424	-5.63304
Trial2	1	1	blindfold	counterclockwise	practice	Guided	1	-0.5	-0.5	7.252563	-1.26019	-1.45017	0.29727	1.10160260724139	-1.244799	-0.401334	-5.416941
Trial2	1	1	blindfold	counterclockwise	practice	Guided	1	-0.5	-0.5	7.272552	-1.26502	-1.45017	0.29742	1.10504952423008	-1.066163	-0.240446	-5.249743
Trial2	1	1	blindfold	counterclockwise	practice	Guided	1	-0.5	-0.5	7.292542	-1.2758	-1.45014	0.29746	1.1125682268197	-1.027415	-0.312231	-5.133792
Trial2	1	1	blindfold	counterclockwise	practice	Guided	1	-0.5	-0.5	7.312561	-1.28127	-1.45016	0.29757	1.11646789397236	-1.266413	-0.392541	-4.856296
Trial2	1	1	blindfold	counterclockwise	practice	Guided	1	-0.5	-0.5	7.33255	-1.28742	-1.45017	0.29767	1.12085126690574	-1.365287	-0.240107	-4.644304
Trial2	1	1	blindfold	counterclockwise	practice	Guided	1	-0.5	-0.5	7.35257	-1.29435	-1.45014	0.29724	1.12542594921752	-1.052958	-0.273892	-4.529713
Trial2	1	1	blindfold	counterclockwise	practice	Guided	1	-0.5	-0.5	7.372559	-1.30123	-1.45012	0.28774	1.12361199933928	-0.627974	-0.400776	-4.243363
Trial2	1	1	blindfold	counterclockwise	practice	Guided	1	-0.5	-0.5	7.392548	-1.30146	-1.45009	0.2793	1.11787596476839	-2.79178	0.090212	-2.689718
Trial2	1	1	blindfold	counterclockwise	practice	Guided	1	-0.5	-0.5	7.412567	-1.30129	-1.44986	0.26941	1.11088129589205	-3.086467	1.042334	-2.265887
Trial2	1	1	blindfold	counterclockwise	practice	Guided	1	-0.5	-0.5	7.432556	-1.30141	-1.44957	0.25806	1.10313783857292	-2.70112	0.864598	-2.061661
Trial2	1	1	blindfold	counterclockwise	practice	Guided	1	-0.5	-0.5	7.452545	-1.30135	-1.44957	0.24593	1.09479375358821	-2.349979	0.627617	-1.806394
Trial2	1	1	blindfold	counterclockwise	practice	Guided	1	-0.5	-0.5	7.472565	-1.30124	-1.44971	0.21828	1.07606302130576	-2.485891	-0.129943	-1.685084
Trial2	1	1	blindfold	counterclockwise	practice	Guided	1	-0.5	-0.5	7.492554	-1.30138	-1.45012	0.20348	1.0663460374106	-2.934388	0.293272	-1.419251
Trial2	1	1	blindfold	counterclockwise	practice	Guided	1	-0.5	-0.5	7.512543	-1.30148	-1.44992	0.18826	1.05644305111311	-3.072422	0.12817	-1.130004
Trial2	1	1	blindfold	counterclockwise	practice	Guided	1	-0.5	-0.5	7.532562	-1.30154	-1.44986	0.17277	1.046463512656	-3.131048	0.263515	-1.025064
Trial2	1	1	blindfold	counterclockwise	practice	Guided	1	-0.5	-0.5	7.552551	-1.30159	-1.44984	0.15668	1.0362312825503	-3.360515	0.377691	-0.730032
Trial2	1	1	blindfold	counterclockwise	practice	Guided	1	-0.5	-0.5	7.57254	-1.30166	-1.44983	0.1247	1.016321186952	-3.388677	0.402977	-0.962214
Trial2	1	1	blindfold	counterclockwise	practice	Guided	1	-0.5	-0.5	7.59256	-1.30167	-1.44964	0.10763	1.00592699765145	-3.225747	0.855752	-1.26464
Trial2	1	1	blindfold	counterclockwise	practice	Guided	1	-0.5	-0.5	7.612549	-1.30159	-1.44962	0.090538	0.995631355911524	-3.011155	0.517208	-1.59767
Trial2	1	1	blindfold	counterclockwise	practice	Guided	1	-0.5	-0.5	7.632568	-1.30149	-1.44968	0.072446	0.984926777374104	-2.854473	0.551013	-1.307083
Trial2	1	1	blindfold	counterclockwise	practice	Guided	1	-0.5	-0.5	7.652557	-1.30142	-1.44977	0.053851	0.974179092873265	-2.699821	0.271636	-1.23088
Trial2	1	1	blindfold	counterclockwise	practice	Guided	1	-0.5	-0.5	7.672546	-1.30138	-1.44986	0.015274	0.952741869102615	-2.718765	0.115001	-1.406564
Trial2	1	1	blindfold	counterclockwise	practice	Guided	1	-0.5	-0.5	7.692566	-1.30136	-1.44998	-0.0055731	0.941613416901904	-2.706721	-0.121999	-1.823115
Trial2	1	1	blindfold	counterclockwise	practice	Guided	1	-0.5	-0.5	7.712555	-1.30134	-1.45004	-0.027243	0.930400425279535	-2.668228	0.013427	-1.717207
Trial2	1	1	blindfold	counterclockwise	practice	Guided	1	-0.5	-0.5	7.732544	-1.30131	-1.45001	-0.050805	0.918626127399024	-2.602308	0.076884	-1.230359
Trial2	1	1	blindfold	counterclockwise	practice	Guided	1	-0.5	-0.5	7.752563	-1.30126	-1.44994	-0.072767	0.908044942564936	-2.387802	0.212265	-1.171022
Trial2	1	1	blindfold	counterclockwise	practice	Guided	1	-0.5	-0.5	7.772552	-1.30118	-1.44991	-0.11966	0.886875364606817	-2.118797	0.381479	-1.453518
Trial2	1	1	blindfold	counterclockwise	practice	Guided	1	-0.5	-0.5	7.792542	-1.30101	-1.44988	-0.14477	0.87624494566693	-1.936798	0.267098	-1.397931
Trial2	1	1	blindfold	counterclockwise	practice	Guided	1	-0.5	-0.5	7.812561	-1.30097	-1.44989	-0.16962	0.866431771411846	-2.020075	0.233168	-1.285721
Trial2	1	1	blindfold	counterclockwise	practice	Guided	1	-0.5	-0.5	7.83255	-1.30097	-1.44988	-0.19545	0.856915259960104	-2.028075	0.23734	-0.85637
Trial2	1	1	blindfold	counterclockwise	practice	Guided	1	-0.5	-0.5	7.85257	-1.301	-1.4499	-0.2205	0.848363863213949	-2.00672	0.266909	-0.602678
Trial2	1	1	blindfold	counterclockwise	practice	Guided	1	-0.5	-0.5	7.872559	-1.30105	-1.44985	-0.26999	0.833418149051864	-2.344585	0.410723	-0.370077
Trial2	1	1	blindfold	counterclockwise	practice	Guided	1	-0.5	-0.5	7.892548	-1.30122	-1.44976	-0.29512	0.827000240406725	-2.408899	0.317485	-0.521486
Trial2	1	1	blindfold	counterclockwise	practice	Guided	1	-0.5	-0.5	7.912567	-1.30122	-1.44974	-0.31917	0.821372676157957	-2.250978	0.596744	-0.508747
Trial2	1	1	blindfold	counterclockwise	practice	Guided	1	-0.5	-0.5	7.932556	-1.30117	-1.44969	-0.34354	0.816304528256747	-2.315694	0.609417	-0.385598
Trial2	1	1	blindfold	counterclockwise	practice	Guided	1	-0.5	-0.5	7.952545	-1.30112	-1.44968	-0.36689	0.812103195100487	-2.127995	0.639017	-0.558784
Trial2	1	1	blindfold	counterclockwise	practice	Guided	1	-0.5	-0.5	7.972565	-1.30109	-1.44968	-0.41267	0.80583603633456	-2.245995	0.571292	-0.564449
Trial2	1	1	blindfold	counterclockwise	practice	Guided	1	-0.5	-0.5	7.992554	-1.30114	-1.44979	-0.43557	0.803726717480225	-2.343249	0.562698	-0.399294
Trial2	1	1	blindfold	counterclockwise	practice	Guided	1	-0.5	-0.5	8.012543	-1.30115	-1.44981	-0.45783	0.802259164343853	-2.258015	0.410286	-0.070974
Trial2	1	1	blindfold	counterclockwise	practice	Guided	1	-0.5	-0.5	8.032562	-1.30112	-1.44979	-0.47881	0.8014002361831	-2.069967	0.516017	-0.243153
Trial2	1	1	blindfold	counterclockwise	practice	Guided	1	-0.5	-0.5	8.052551	-1.30104	-1.44974	-0.49918	0.80104047308302	-1.923121	0.731824	-0.282503
Trial2	1	1	blindfold	counterclockwise	practice	Guided	1	-0.5	-0.5	8.07254	-1.30098	-1.44968	-0.53851	0.801905192246965	-2.019992	0.659883	-0.088537
Trial2	1	1	blindfold	counterclockwise	practice	Guided	1	-0.5	-0.5	8.09256	-1.30097	-1.44973	-0.55818	0.803080303900647	-1.945946	0.58362	-0.084222
Trial2	1	1	blindfold	counterclockwise	practice	Guided	1	-0.5	-0.5	8.112549	-1.30098	-1.44978	-0.57681	0.804654392779568	-1.907142	0.304221	-0.392718
Trial2	1	1	blindfold	counterclockwise	practice	Guided	1	-0.5	-0.5	8.132568	-1.30098	-1.4498	-0.59497	0.80659048714814	-1.821726	0.333748	-0.055207
Trial2	1	1	blindfold	counterclockwise	practice	Guided	1	-0.5	-0.5	8.152557	-1.30095	-1.44979	-0.61322	0.808912693820413	-1.646397	0.473303	0.050574
Trial2	1	1	blindfold	counterclockwise	practice	Guided	1	-0.5	-0.5	8.172546	-1.30089	-1.44976	-0.64806	0.814460861694954	-1.651372	0.591736	-0.090538
Trial2	1	1	blindfold	counterclockwise	practice	Guided	1	-0.5	-0.5	8.192566	-1.3009	-1.4497	-0.66479	0.817677514458117	-1.898014	0.481673	-0.356233
Trial2	1	1	blindfold	counterclockwise	practice	Guided	1	-0.5	-0.5	8.212555	-1.30096	-1.4497	-0.68135	0.821233732800144	-2.041884	0.557814	-0.558345
Trial2	1	1	blindfold	counterclockwise	practice	Guided	1	-0.5	-0.5	8.232544	-1.30102	-1.44972	-0.69829	0.8251980439321	-2.123268	0.464679	-0.515149
Trial2	1	1	blindfold	counterclockwise	practice	Guided	1	-0.5	-0.5	8.252563	-1.30104	-1.44973	-0.71461	0.829290426126522	-1.990739	0.439258	-0.511916
Trial2	1	1	blindfold	counterclockwise	practice	Guided	1	-0.5	-0.5	8.272552	-1.30101	-1.44973	-0.7469	0.838198330228633	-1.871136	0.693125	-0.41006
Trial2	1	1	blindfold	counterclockwise	practice	Guided	1	-0.5	-0.5	8.292542	-1.30093	-1.44964	-0.7622499	0.8427714669972	-1.975256	0.79892	-0.320695
Trial2	1	1	blindfold	counterclockwise	practice	Guided	1	-0.5	-0.5	8.312561	-1.30096	-1.44962	-0.77734	0.847616951690388	-2.115354	0.667734	-0.463869
Trial2	1	1	blindfold	counterclockwise	practice	Guided	1	-0.5	-0.5	8.33255	-1.30103	-1.44963	-0.79223	0.852670806000367	-2.114004	0.642343	-0.385393
Trial2	1	1	blindfold	counterclockwise	practice	Guided	1	-0.5	-0.5	8.35257	-1.30107	-1.44967	-0.8079	0.858204803695839	-2.128437	0.549244	-0.533099
Trial2	1	1	blindfold	counterclockwise	practice	Guided	1	-0.5	-0.5	8.372559	-1.30107	-1.44971	-0.83661	0.868918505723438	-1.952643	0.456092	-0.516319
Trial2	1	1	blindfold	counterclockwise	practice	Guided	1	-0.5	-0.5	8.392548	-1.30097	-1.44969	-0.8518201	0.874831648850769	-1.984304	0.76498	-0.56736
Trial2	1	1	blindfold	counterclockwise	practice	Guided	1	-0.5	-0.5	8.412567	-1.30097	-1.44963	-0.86557	0.880451302670827	-2.066246	0.959643	-0.595262
Trial2	1	1	blindfold	counterclockwise	practice	Guided	1	-0.5	-0.5	8.432556	-1.30102	-1.4496	-0.87959	0.88640929622615	-2.260555	0.883471	-0.499234
Trial2	1	1	blindfold	counterclockwise	practice	Guided	1	-0.5	-0.5	8.452545	-1.30109	-1.44958	-0.89382	0.892658598889083	-2.27474	0.849616	-0.480218
Trial2	1	1	blindfold	counterclockwise	practice	Guided	1	-0.5	-0.5	8.472565	-1.30115	-1.44958	-0.9212	0.905124785495985	-2.38059	0.925789	-0.490945
Trial2	1	1	blindfold	counterclockwise	practice	Guided	1	-0.5	-0.5	8.492554	-1.30116	-1.44964	-0.93449	0.911393899626528	-2.199458	0.879231	-0.590853
Trial2	1	1	blindfold	counterclockwise	practice	Guided	1	-0.5	-0.5	8.512543	-1.30113	-1.44961	-0.9477	0.917738894465415	-2.23961	0.693032	-0.541281
Trial2	1	1	blindfold	counterclockwise	practice	Guided	1	-0.5	-0.5	8.532562	-1.30112	-1.4496	-0.9608999	0.924241357023989	-2.258629	0.85384	-0.878772
Trial2	1	1	blindfold	counterclockwise	practice	Guided	1	-0.5	-0.5	8.552551	-1.30111	-1.44958	-0.9745001	0.931089359264528	-2.217888	0.874999	-0.598107
Trial2	1	1	blindfold	counterclockwise	practice	Guided	1	-0.5	-0.5	8.57254	-1.3011	-1.44956	-1.00117	0.944951069494715	-2.22381	0.866535	-0.849836
Trial2	1	1	blindfold	counterclockwise	practice	Guided	1	-0.5	-0.5	8.59256	-1.301	-1.4496	-1.01515	0.952355287321606	-1.9007	0.896158	-0.966963
Trial2	1	1	blindfold	counterclockwise	practice	Guided	1	-0.5	-0.5	8.612549	-1.30094	-1.44961	-1.02922	0.959988924435667	-1.803912	0.676104	-0.755959
Trial2	1	1	blindfold	counterclockwise	practice	Guided	1	-0.5	-0.5	8.632568	-1.3009	-1.44965	-1.04259	0.967390672872506	-1.731353	0.646482	-0.725175
Trial2	1	1	blindfold	counterclockwise	practice	Guided	1	-0.5	-0.5	8.652557	-1.30088	-1.4497	-1.05702	0.975540837857027	-1.755341	0.477166	-0.830638
Trial2	1	1	blindfold	counterclockwise	practice	Guided	1	-0.5	-0.5	8.672546	-1.30088	-1.44975	-1.08563	0.992154791074014	-1.804531	0.481332	-0.7992
Trial2	1	1	blindfold	counterclockwise	practice	Guided	1	-0.5	-0.5	8.692566	-1.30094	-1.44969	-1.10029	1.00092604900341	-1.921285	0.722497	-0.528526
Trial2	1	1	blindfold	counterclockwise	practice	Guided	1	-0.5	-0.5	8.712555	-1.30096	-1.44963	-1.11424	1.00936996041267	-2.024992	0.912928	-0.478744
Trial2	1	1	blindfold	counterclockwise	practice	Guided	1	-0.5	-0.5	8.732544	-1.30098	-1.44957	-1.12832	1.01801518211328	-1.897243	0.997564	-0.400296
Trial2	1	1	blindfold	counterclockwise	practice	Guided	1	-0.5	-0.5	8.752563	-1.30095	-1.44956	-1.14188	1.02641656407508	-1.78631	0.77751	-0.562145
Trial2	1	1	blindfold	counterclockwise	practice	Guided	1	-0.5	-0.5	8.772552	-1.30091	-1.44963	-1.16901	1.0435666052404	-1.750953	0.548973	-0.543549
Trial2	1	1	blindfold	counterclockwise	practice	Guided	1	-0.5	-0.5	8.792542	-1.30093	-1.44973	-1.18279	1.05246897870842	-1.928951	0.39232	-0.28181
Trial2	1	1	blindfold	counterclockwise	practice	Guided	1	-0.5	-0.5	8.812561	-1.30096	-1.44975	-1.19581	1.06098469591283	-1.908354	0.510742	-0.269024
Trial2	1	1	blindfold	counterclockwise	practice	Guided	1	-0.5	-0.5	8.83255	-1.30094	-1.44974	-1.20878	1.06952050105582	-1.754298	0.396449	0.031196
Trial2	1	1	blindfold	counterclockwise	practice	Guided	1	-0.5	-0.5	8.85257	-1.30088	-1.44973	-1.22095	1.07757951725797	-1.480413	0.531832	-0.155346
Trial2	1	1	blindfold	counterclockwise	practice	Guided	1	-0.5	-0.5	8.872559	-1.30076	-1.44974	-1.24425	1.09321762579681	-1.143697	0.455594	-0.173041
Trial2	1	1	blindfold	counterclockwise	practice	Guided	1	-0.5	-0.5	8.892548	-1.30047	-1.44981	-1.25584	1.10092970815558	-0.624796	0.269223	-0.101152
Trial2	1	1	blindfold	counterclockwise	practice	Guided	1	-0.5	-0.5	8.912567	-1.30033	-1.44988	-1.26695	1.10848575998405	-0.484543	0.099893	-0.126448
Trial2	1	1	blindfold	counterclockwise	practice	Guided	1	-0.5	-0.5	8.932556	-1.30021	-1.44992	-1.27787	1.1159828340461	-0.079509	0.023695	-0.011355
Trial2	1	1	blindfold	counterclockwise	practice	Guided	1	-0.5	-0.5	8.952545	-1.30006	-1.45	-1.28892	1.12360620099954	0.186441	0.0067684	0.034926
Trial2	1	1	blindfold	counterclockwise	practice	Guided	1	-0.5	-0.5	8.972565	-1.29985	-1.45001	-1.30335	1.13363626392983	0.462128	-0.073647	0.263025
Trial2	1	1	blindfold	counterclockwise	practice	Guided	1	-0.5	-0.5	8.992554	-1.29971	-1.44999	-1.30195	1.13254584843669	0.523961	0.290235	-1.717457
Trial2	1	1	blindfold	counterclockwise	practice	Guided	1	-0.5	-0.5	9.012543	-1.29942	-1.45011	-1.30068	1.13144193998387	1.549269	-1.013156	-0.81373
Trial2	1	1	blindfold	counterclockwise	practice	Guided	1	-0.5	-0.5	9.032562	-1.29793	-1.45035	-1.29987	1.1298160593797	2.122588	-0.539194	-0.386611
Trial2	1	1	blindfold	counterclockwise	practice	Guided	1	-0.5	-0.5	9.052551	-1.29473	-1.45034	-1.29974	1.12746604778566	1.68636	-0.420632	-0.018133
Trial2	1	1	blindfold	counterclockwise	practice	Guided	1	-0.5	-0.5	9.07254	-1.29033	-1.45029	-1.3	1.12455383462288	1.316857	-0.560261	0.14196
Trial2	1	1	blindfold	counterclockwise	practice	Guided	1	-0.5	-0.5	9.09256	-1.28345	-1.45015	-1.30022	1.11988659373388	0.936385	0.315743	-0.246195
Trial2	1	1	blindfold	counterclockwise	practice	Guided	1	-0.5	-0.5	9.112549	-1.27241	-1.4498	-1.30024	1.11220563913089	0.623131	-0.116037	-0.462806
Trial2	1	1	blindfold	counterclockwise	practice	Guided	1	-0.5	-0.5	9.132568	-1.26542	-1.45001	-1.30026	1.10737694540556	0.855251	-0.124447	-0.506582
Trial2	1	1	blindfold	counterclockwise	practice	Guided	1	-0.5	-0.5	9.152557	-1.25831	-1.4501	-1.3003	1.1025036417871	0.778024	0.087135	-0.615844
Trial2	1	1	blindfold	counterclockwise	practice	Guided	1	-0.5	-0.5	9.172546	-1.25025	-1.44998	-1.30041	1.09705580256748	0.741942	0.146352	-0.723736
Trial2	1	1	blindfold	counterclockwise	practice	Guided	1	-0.5	-0.5	9.192566	-1.23317	-1.44983	-1.30041	1.08544668976419	1.031279	0.395854	-0.809029
Trial2	1	1	blindfold	counterclockwise	practice	Guided	1	-0.5	-0.5	9.212555	-1.22384	-1.4498	-1.3004	1.07915917870435	1.039031	0.137624	-0.740727
Trial2	1	1	blindfold	counterclockwise	practice	Guided	1	-0.5	-0.5	9.232544	-1.2133	-1.44987	-1.3004	1.07211802765771	1.078242	0.315303	-0.85947
Trial2	1	1	blindfold	counterclockwise	practice	Guided	1	-0.5	-0.5	9.252563	-1.2027	-1.44984	-1.30044	1.06512508006506	0.958721	0.645324	-0.881719
Trial2	1	1	blindfold	counterclockwise	practice	Guided	1	-0.5	-0.5	9.272552	-1.19165	-1.44973	-1.30052	1.05792813917846	0.67755	0.624165	-0.953272
Trial2	1	1	blindfold	counterclockwise	practice	Guided	1	-0.5	-0.5	9.292542	-1.16908	-1.44958	-1.30049	1.04328919608686	0.608919	1.026186	-1.003568
Trial2	1	1	blindfold	counterclockwise	practice	Guided	1	-0.5	-0.5	9.312561	-1.15734	-1.44952	-1.30044	1.03576061937243	0.762513	0.759582	-0.839663
Trial2	1	1	blindfold	counterclockwise	practice	Guided	1	-0.5	-0.5	9.33255	-1.14573	-1.4496	-1.30044	1.02843151283264	1.030203	0.50567	-0.863335
Trial2	1	1	blindfold	counterclockwise	practice	Guided	1	-0.5	-0.5	9.35257	-1.13328	-1.44972	-1.30051	1.020715408878	1.046707	0.454776	-1.025457
Trial2	1	1	blindfold	counterclockwise	practice	Guided	1	-0.5	-0.5	9.372559	-1.12066	-1.44978	-1.30069	1.01307624702339	0.996945	0.323482	-1.241051
Trial2	1	1	blindfold	counterclockwise	practice	Guided	1	-0.5	-0.5	9.392548	-1.09399	-1.44988	-1.30071	0.996975690295342	0.992311	0.17947	-1.478133
Trial2	1	1	blindfold	counterclockwise	practice	Guided	1	-0.5	-0.5	9.412567	-1.07994	-1.44991	-1.30063	0.988604427054816	1.058328	0.175189	-1.201184
Trial2	1	1	blindfold	counterclockwise	practice	Guided	1	-0.5	-0.5	9.432556	-1.0649	-1.44992	-1.30053	0.979775621079787	1.085219	0.268238	-1.062522
Trial2	1	1	blindfold	counterclockwise	practice	Guided	1	-0.5	-0.5	9.452545	-1.04973	-1.44988	-1.30052	0.971100057213537	0.923571	0.437414	-1.011286
Trial2	1	1	blindfold	counterclockwise	practice	Guided	1	-0.5	-0.5	9.472565	-1.03367	-1.44977	-1.30068	0.962232894143814	0.780246	0.67862	-1.179539
Trial2	1	1	blindfold	counterclockwise	practice	Guided	1	-0.5	-0.5	9.492554	-1.00207	-1.44963	-1.30074	0.945123689333731	0.558319	0.593984	-1.459984
Trial2	1	1	blindfold	counterclockwise	practice	Guided	1	-0.5	-0.5	9.512543	-0.98578	-1.44969	-1.30074	0.936571813802726	0.60765	0.352691	-1.476517
Trial2	1	1	blindfold	counterclockwise	practice	Guided	1	-0.5	-0.5	9.532562	-0.96986	-1.44979	-1.30071	0.928388324170349	0.742805	0.301814	-1.361365
Trial2	1	1	blindfold	counterclockwise	practice	Guided	1	-0.5	-0.5	9.552551	-0.95368	-1.44984	-1.30071	0.920305366607231	0.769974	0.339812	-1.345995
Trial2	1	1	blindfold	counterclockwise	practice	Guided	1	-0.5	-0.5	9.57254	-0.93668	-1.44982	-1.30082	0.912141462751751	0.549701	0.564004	-1.45201
Trial2	1	1	blindfold	counterclockwise	practice	Guided	1	-0.5	-0.5	9.59256	-0.90289	-1.44966	-1.30086	0.896491573249236	0.542562	0.792513	-1.730328
Trial2	1	1	blindfold	counterclockwise	practice	Guided	1	-0.5	-0.5	9.612549	-0.88644	-1.44964	-1.30083	0.889193098244614	0.627532	0.665559	-1.688236
Trial2	1	1	blindfold	counterclockwise	practice	Guided	1	-0.5	-0.5	9.632568	-0.87012	-1.44967	-1.30075	0.882150330314957	0.858865	0.606314	-1.544834
Trial2	1	1	blindfold	counterclockwise	practice	Guided	1	-0.5	-0.5	9.652557	-0.85331	-1.44968	-1.3007	0.875184755958478	0.971227	0.678255	-1.492301
Trial2	1	1	blindfold	counterclockwise	practice	Guided	1	-0.5	-0.5	9.672546	-0.83692	-1.44966	-1.30072	0.868716054024968	0.877198	0.805209	-1.440883
Trial2	1	1	blindfold	counterclockwise	practice	Guided	1	-0.5	-0.5	9.692566	-0.80427	-1.44955	-1.30075	0.856609954060265	0.348398	0.927931	-1.580653
Trial2	1	1	blindfold	counterclockwise	practice	Guided	1	-0.5	-0.5	9.712555	-0.78777	-1.44954	-1.30074	0.850879630246204	0.25878	0.822136	-1.465103
Trial2	1	1	blindfold	counterclockwise	practice	Guided	1	-0.5	-0.5	9.732544	-0.77152	-1.44957	-1.30068	0.845465344674534	0.417641	0.894077	-1.32809
Trial2	1	1	blindfold	counterclockwise	practice	Guided	1	-0.5	-0.5	9.752563	-0.75633	-1.44958	-1.30063	0.840662476546751	0.473328	0.966017	-1.206008
Trial2	1	1	blindfold	counterclockwise	practice	Guided	1	-0.5	-0.5	9.772552	-0.73973	-1.44955	-1.30065	0.835769529035499	0.54826	1.071812	-1.241868
Trial2	1	1	blindfold	counterclockwise	practice	Guided	1	-0.5	-0.5	9.792542	-0.70884	-1.44942	-1.30069	0.827477304795553	0.299958	1.169144	-1.362564
Trial2	1	1	blindfold	counterclockwise	practice	Guided	1	-0.5	-0.5	9.812561	-0.69393	-1.44941	-1.30072	0.82386973310794	0.181892	1.059117	-1.455904
Trial2	1	1	blindfold	counterclockwise	practice	Guided	1	-0.5	-0.5	9.83255	-0.67947	-1.44945	-1.30072	0.820586352858706	0.224082	1.029494	-1.417014
Trial2	1	1	blindfold	counterclockwise	practice	Guided	1	-0.5	-0.5	9.85257	-0.66535	-1.4495	-1.30067	0.817565362769954	0.510638	0.881381	-1.244307
Trial2	1	1	blindfold	counterclockwise	practice	Guided	1	-0.5	-0.5	9.872559	-0.65132	-1.44953	-1.30062	0.814794487349672	0.683338	0.944858	-1.237473
Trial2	1	1	blindfold	counterclockwise	practice	Guided	1	-0.5	-0.5	9.892548	-0.62251	-1.4495	-1.30067	0.809988393325081	0.792368	1.06758	-1.374371
Trial2	1	1	blindfold	counterclockwise	practice	Guided	1	-0.5	-0.5	9.912567	-0.60769	-1.44947	-1.30071	0.807919287849328	0.752031	1.029494	-1.414329
Trial2	1	1	blindfold	counterclockwise	practice	Guided	1	-0.5	-0.5	9.932556	-0.59331	-1.44947	-1.3007	0.806118579722968	0.658605	1.033726	-1.439584
Trial2	1	1	blindfold	counterclockwise	practice	Free	1	-0.5	-0.5	0	-0.54378	-1.44978	-1.30078	0.801975926600173	0.939542	0.610068	-1.678954
Trial2	1	1	blindfold	counterclockwise	practice	Free	1	-0.5	-0.5	0.001922607	-0.54373	-1.44976	-1.30078	0.801973201445443	0.973845	0.533896	-1.757329
Trial2	1	1	blindfold	counterclockwise	practice	Free	1	-0.5	-0.5	0.02191162	-0.54373	-1.44976	-1.30155	0.802741910777705	0.973845	0.533896	-1.757329
Trial2	1	1	blindfold	counterclockwise	practice	Free	1	-0.5	-0.5	0.04190063	-0.54317	-1.44977	-1.30358	0.804738684400682	0.979685	0.394101	-1.441804
Trial2	1	1	blindfold	counterclockwise	practice	Free	1	-0.5	-0.5	0.06192017	-0.5419	-1.44979	-1.30644	0.807527635904861	0.703712	0.707187	-1.256765
Trial2	1	1	blindfold	counterclockwise	practice	Free	1	-0.5	-0.5	0.08190918	-0.54009	-1.44966	-1.31018	0.811171226998737	0.43956	0.889155	-1.152723
Trial2	1	1	blindfold	counterclockwise	practice	Free	1	-0.5	-0.5	0.1019287	-0.53801	-1.44956	-1.3145	0.815386391991209	0.301941	1.058427	-0.96551
Trial2	1	1	blindfold	counterclockwise	practice	Free	1	-0.5	-0.5	0.1219177	-0.5358	-1.44947	-1.32445	0.825226799694335	0.224298	1.282712	-0.871243
Trial2	1	1	blindfold	counterclockwise	practice	Free	1	-0.5	-0.5	0.1419067	-0.53112	-1.4494	-1.32991	0.830493304531088	0.196126	1.185381	-0.713164
Trial2	1	1	blindfold	counterclockwise	practice	Free	1	-0.5	-0.5	0.1619263	-0.52865	-1.44942	-1.33542	0.835911130998948	0.311126	1.219235	-0.544496
Trial2	1	1	blindfold	counterclockwise	practice	Free	1	-0.5	-0.5	0.1819153	-0.52614	-1.4494	-1.34114	0.841546107704626	0.345676	1.291176	-0.685807
Trial2	1	1	blindfold	counterclockwise	practice	Free	1	-0.5	-0.5	0.2019043	-0.52352	-1.44939	-1.34732	0.847646332903036	0.345739	1.384275	-0.811954
Trial2	1	1	blindfold	counterclockwise	practice	Free	1	-0.5	-0.5	0.2219238	-0.52067	-1.44936	-1.36	0.860248498057369	0.459426	1.185381	-0.586108
Trial2	1	1	blindfold	counterclockwise	practice	Free	1	-0.5	-0.5	0.2419128	-0.5144	-1.44944	-1.36671	0.866829683408573	0.713918	0.952632	-0.664567
Trial2	1	1	blindfold	counterclockwise	practice	Free	1	-0.5	-0.5	0.2619019	-0.51064	-1.44951	-1.37387	0.873934668700416	0.812779	0.8553	-0.490473
Trial2	1	1	blindfold	counterclockwise	practice	Free	1	-0.5	-0.5	0.2819214	-0.50623	-1.44954	-1.38144	0.881462059906569	0.732969	0.978022	-0.593323
Trial2	1	1	blindfold	counterclockwise	practice	Free	1	-0.5	-0.5	0.3019104	-0.50136	-1.44952	-1.3884	0.888401118790403	0.562366	1.016109	-0.353697
Trial2	1	1	blindfold	counterclockwise	practice	Free	1	-0.5	-0.5	0.3218994	-0.49632	-1.44947	-1.3884	0.888407699540209	0.483814	1.138831	-0.331052
Trial2	1	1	blindfold	counterclockwise	practice	Free	1	-0.5	-0.5	0.3419189	-0.48572	-1.44937	-1.40946	0.909572170299921	0.290739	1.257321	-0.422605
Trial2	1	1	blindfold	counterclockwise	practice	Free	1	-0.5	-0.5	0.361908	-0.48062	-1.44939	-1.41656	0.916764799863094	0.46174	1.075354	-0.331852
Trial2	1	1	blindfold	counterclockwise	practice	Free	1	-0.5	-0.5	0.3819275	-0.47505	-1.44947	-1.42375	0.924086925379126	0.708063	0.834141	-0.389839
Trial2	1	1	blindfold	counterclockwise	practice	Free	1	-0.5	-0.5	0.4019165	-0.4691	-1.44959	-1.43073	0.93124266097	0.849812	0.529452	-0.558045
Trial2	1	1	blindfold	counterclockwise	practice	Free	1	-0.5	-0.5	0.4219055	-0.46294	-1.44971	-1.44616	0.946885479220664	0.919558	0.436256	-0.506575
Trial2	1	1	blindfold	counterclockwise	practice	Free	1	-0.5	-0.5	0.441925	-0.448	-1.44969	-1.45374	0.955156526776543	0.647008	0.960931	-0.309134
Trial2	1	1	blindfold	counterclockwise	practice	Free	1	-0.5	-0.5	0.4619141	-0.44018	-1.44957	-1.46128	0.963139474764073	0.549166	0.977858	-0.264743
Trial2	1	1	blindfold	counterclockwise	practice	Free	1	-0.5	-0.5	0.4819031	-0.43219	-1.44951	-1.46877	0.971140340778684	0.560319	0.93554	-0.283697
Trial2	1	1	blindfold	counterclockwise	practice	Free	1	-0.5	-0.5	0.5019226	-0.42378	-1.44954	-1.47643	0.979400281313222	0.691492	0.732414	-0.176874
Trial2	1	1	blindfold	counterclockwise	practice	Free	1	-0.5	-0.5	0.5219116	-0.41554	-1.44964	-1.49164	0.995230405443604	0.826148	0.491181	-0.402243
Trial2	1	1	blindfold	counterclockwise	practice	Free	1	-0.5	-0.5	0.5419006	-0.39653	-1.44981	-1.49947	1.00481158050384	1.043179	0.48673	-0.445002
Trial2	1	1	blindfold	counterclockwise	practice	Free	1	-0.5	-0.5	0.5619202	-0.38615	-1.44979	-1.50764	1.01405137932699	0.937393	0.490908	-0.302337
Trial2	1	1	blindfold	counterclockwise	practice	Free	1	-0.5	-0.5	0.5819092	-0.37487	-1.44975	-1.51564	1.02331919131331	0.910519	0.478158	-0.359317
Trial2	1	1	blindfold	counterclockwise	practice	Free	1	-0.5	-0.5	0.6019287	-0.36341	-1.44975	-1.52388	1.03295067335406	0.849561	0.482299	-0.157182
Trial2	1	1	blindfold	counterclockwise	practice	Free	1	-0.5	-0.5	0.6219177	-0.35147	-1.44977	-1.53956	1.0501171715568	0.845265	0.376392	-0.063032
Trial2	1	1	blindfold	counterclockwise	practice	Free	1	-0.5	-0.5	0.6419067	-0.3259	-1.44975	-1.54709	1.06146508857927	0.686891	0.659832	-0.0071916
Trial2	1	1	blindfold	counterclockwise	practice	Free	1	-0.5	-0.5	0.6619263	-0.31284	-1.44967	-1.55452	1.07100014640013	0.693646	0.862958	0.061689
Trial2	1	1	blindfold	counterclockwise	practice	Free	1	-0.5	-0.5	0.6819153	-0.29922	-1.44957	-1.56156	1.08038063546801	0.538189	0.901044	0.161099
Trial2	1	1	blindfold	counterclockwise	practice	Free	1	-0.5	-0.5	0.7019043	-0.28595	-1.44954	-1.56787	1.08911134747616	0.496527	0.795249	0.129994
Trial2	1	1	blindfold	counterclockwise	practice	Free	1	-0.5	-0.5	0.7219238	-0.27263	-1.44959	-1.58012	1.10379188063934	0.546262	0.668295	0.158434
Trial2	1	1	blindfold	counterclockwise	practice	Free	1	-0.5	-0.5	0.7419128	-0.24513	-1.44972	-1.58568	1.11519495840645	0.682589	0.520134	0.110228
Trial2	1	1	blindfold	counterclockwise	practice	Free	1	-0.5	-0.5	0.7619019	-0.23123	-1.44973	-1.59104	1.12365725766384	0.598676	0.566652	0.302778
Trial2	1	1	blindfold	counterclockwise	practice	Free	1	-0.5	-0.5	0.7819214	-0.21671	-1.4497	-1.59595	1.13197157305639	0.603858	0.812097	0.19416
Trial2	1	1	blindfold	counterclockwise	practice	Free	1	-0.5	-0.5	0.8019104	-0.20203	-1.44962	-1.60024	1.13987462441182	0.561571	0.833256	0.293033
Trial2	1	1	blindfold	counterclockwise	practice	Free	1	-0.5	-0.5	0.8218994	-0.18817	-1.44958	-1.60727	1.15034116959693	0.507966	0.782474	0.488535
Trial2	1	1	blindfold	counterclockwise	practice	Free	1	-0.5	-0.5	0.8419189	-0.15878	-1.44962	-1.61016	1.16141564617075	0.436361	0.765547	0.361523
Trial2	1	1	blindfold	counterclockwise	practice	Free	1	-0.5	-0.5	0.861908	-0.14454	-1.44964	-1.61249	1.16789797394061	0.507892	0.625897	0.41964
Trial2	1	1	blindfold	counterclockwise	practice	Free	1	-0.5	-0.5	0.8819275	-0.13026	-1.44968	-1.61426	1.17400294635981	0.581	0.545493	0.56621
Trial2	1	1	blindfold	counterclockwise	practice	Free	1	-0.5	-0.5	0.9019165	-0.11582	-1.44971	-1.61549	1.17979325238589	0.757499	0.566652	0.552051
Trial2	1	1	blindfold	counterclockwise	practice	Free	1	-0.5	-0.5	0.9219055	-0.10114	-1.44972	-1.61636	1.18547409741427	0.712526	0.452374	0.596088
Trial2	1	1	blindfold	counterclockwise	practice	Free	1	-0.5	-0.5	0.941925	-0.070478	-1.44981	-1.61612	1.19591522541241	0.730817	0.354828	0.439077
Trial2	1	1	blindfold	counterclockwise	practice	Free	1	-0.5	-0.5	0.9619141	-0.054426	-1.44984	-1.61542	1.20112361020204	0.681322	0.303961	0.491259
Trial2	1	1	blindfold	counterclockwise	practice	Free	1	-0.5	-0.5	0.9819031	-0.038503	-1.44986	-1.6142	1.20599382663878	0.712194	0.325042	0.635323
Trial2	1	1	blindfold	counterclockwise	practice	Free	1	-0.5	-0.5	1.001923	-0.022243	-1.44983	-1.6125	1.21074683332685	0.794953	0.570414	0.497927
Trial2	1	1	blindfold	counterclockwise	practice	Free	1	-0.5	-0.5	1.021912	-0.0056858	-1.44975	-1.60701	1.21236048594566	0.74081	0.591573	0.839781
Trial2	1	1	blindfold	counterclockwise	practice	Free	1	-0.5	-0.5	1.041901	0.028616	-1.44962	-1.60343	1.22351653546314	0.595124	0.714295	0.699936
Trial2	1	1	blindfold	counterclockwise	practice	Free	1	-0.5	-0.5	1.06192	0.045677	-1.44965	-1.59921	1.22720253569295	0.531764	0.536547	0.604194
Trial2	1	1	blindfold	counterclockwise	practice	Free	1	-0.5	-0.5	1.081909	0.063307	-1.44971	-1.59454	1.23098846064013	0.56458	0.633859	0.773841
Trial2	1	1	blindfold	counterclockwise	practice	Free	1	-0.5	-0.5	1.101929	0.080407	-1.44969	-1.58909	1.2340944181154	0.512932	0.650786	0.862761
Trial2	1	1	blindfold	counterclockwise	practice	Free	1	-0.5	-0.5	1.121918	0.09792	-1.44965	-1.57674	1.23161577274436	0.293282	0.77774	0.827612
Trial2	1	1	blindfold	counterclockwise	practice	Free	1	-0.5	-0.5	1.141907	0.13194	-1.44951	-1.56962	1.24235075580398	0.304335	1.095125	0.732565
Trial2	1	1	blindfold	counterclockwise	practice	Free	1	-0.5	-0.5	1.161926	0.14792	-1.44947	-1.56231	1.24430816829927	0.344127	0.908926	0.658411
Trial2	1	1	blindfold	counterclockwise	practice	Free	1	-0.5	-0.5	1.181915	0.16474	-1.44952	-1.55465	1.24666195460944	0.393465	0.790435	0.600942
Trial2	1	1	blindfold	counterclockwise	practice	Free	1	-0.5	-0.5	1.201904	0.18095	-1.44958	-1.54665	1.24866688338404	0.418416	0.862376	0.601629
Trial2	1	1	blindfold	counterclockwise	practice	Free	1	-0.5	-0.5	1.221924	0.19707	-1.44959	-1.52946	1.24325958026807	0.326453	0.934316	0.698296
Trial2	1	1	blindfold	counterclockwise	practice	Free	1	-0.5	-0.5	1.241913	0.22966	-1.44951	-1.5204	1.25444009692645	0.203915	1.073966	0.628622
Trial2	1	1	blindfold	counterclockwise	practice	Free	1	-0.5	-0.5	1.261902	0.245	-1.44947	-1.51136	1.25613450433842	0.122873	1.040111	0.613833
Trial2	1	1	blindfold	counterclockwise	practice	Free	1	-0.5	-0.5	1.281921	0.25996	-1.44946	-1.50205	1.25763408116703	0.209395	1.002025	0.76449
Trial2	1	1	blindfold	counterclockwise	practice	Free	1	-0.5	-0.5	1.30191	0.27456	-1.44947	-1.49221	1.2587390298486	0.172318	0.959707	0.536494
Trial2	1	1	blindfold	counterclockwise	practice	Free	1	-0.5	-0.5	1.321899	0.28928	-1.44951	-1.4723	1.25232995116468	0.19853	0.84968	0.516674
Trial2	1	1	blindfold	counterclockwise	practice	Free	1	-0.5	-0.5	1.341919	0.31742	-1.44947	-1.46268	1.26290467335416	0.125975	1.133211	0.392383
Trial2	1	1	blindfold	counterclockwise	practice	Free	1	-0.5	-0.5	1.361908	0.3304	-1.44946	-1.45229	1.26349525970968	0.109541	0.938548	0.547373
Trial2	1	1	blindfold	counterclockwise	practice	Free	1	-0.5	-0.5	1.381927	0.34347	-1.44949	-1.44207	1.26449102476611	0.233895	1.10782	0.532277
Trial2	1	1	blindfold	counterclockwise	practice	Free	1	-0.5	-0.5	1.401917	0.35667	-1.44947	-1.43149	1.26552645735338	0.236465	1.052807	0.508485
Trial2	1	1	blindfold	counterclockwise	practice	Free	1	-0.5	-0.5	1.421906	0.36963	-1.44945	-1.41113	1.25952933309252	0.220265	1.095125	0.360264
Trial2	1	1	blindfold	counterclockwise	practice	Free	1	-0.5	-0.5	1.441925	0.39425	-1.44945	-1.4011	1.26951343177697	0.261144	0.938548	0.278679
Trial2	1	1	blindfold	counterclockwise	practice	Free	1	-0.5	-0.5	1.461914	0.40631	-1.44949	-1.39081	1.27080300624079	0.200091	0.980866	0.249252
Trial2	1	1	blindfold	counterclockwise	practice	Free	1	-0.5	-0.5	1.481903	0.41858	-1.44954	-1.38055	1.27246113822721	0.231463	0.832753	0.391367
Trial2	1	1	blindfold	counterclockwise	practice	Free	1	-0.5	-0.5	1.501923	0.43067	-1.44958	-1.37088	1.27458961220175	0.181565	0.845449	0.299231
Trial2	1	1	blindfold	counterclockwise	practice	Free	1	-0.5	-0.5	1.521912	0.44181	-1.44956	-1.35063	1.26908524890587	0.03984	1.090893	0.367974
Trial2	1	1	blindfold	counterclockwise	practice	Free	1	-0.5	-0.5	1.541901	0.46398	-1.44938	-1.3405	1.27894396473912	-0.067004	1.387119	0.630682
Trial2	1	1	blindfold	counterclockwise	practice	Free	1	-0.5	-0.5	1.56192	0.47417	-1.44932	-1.33003	1.27982691389696	-0.0613	1.501378	0.453475
Trial2	1	1	blindfold	counterclockwise	practice	Free	1	-0.5	-0.5	1.581909	0.48417	-1.44928	-1.31985	1.28091550807581	-0.030804	1.323642	0.594989
Trial2	1	1	blindfold	counterclockwise	practice	Free	1	-0.5	-0.5	1.601929	0.49349	-1.44934	-1.30937	1.28144528243455	0.031764	1.196688	0.462567
Trial2	1	1	blindfold	counterclockwise	practice	Free	1	-0.5	-0.5	1.621918	0.5025	-1.44942	-1.28951	1.27606124608169	0.105518	1.099357	0.208466
Trial2	1	1	blindfold	counterclockwise	practice	Free	1	-0.5	-0.5	1.641907	0.52009	-1.44951	-1.27969	1.28393929525804	0.073607	1.116284	0.084317
Trial2	1	1	blindfold	counterclockwise	practice	Free	1	-0.5	-0.5	1.661926	0.52847	-1.44947	-1.27043	1.28503422474049	0.170195	1.010489	0.104022
Trial2	1	1	blindfold	counterclockwise	practice	Free	1	-0.5	-0.5	1.681915	0.53689	-1.44948	-1.2613	1.28635860141498	-0.019624	0.997793	0.195518
Trial2	1	1	blindfold	counterclockwise	practice	Free	1	-0.5	-0.5	1.701904	0.54477	-1.44948	-1.25196	1.28724048997162	-0.136102	1.112052	0.258323
Trial2	1	1	blindfold	counterclockwise	practice	Free	1	-0.5	-0.5	1.721924	0.55225	-1.44945	-1.23331	1.28256526291691	-0.141459	1.065502	0.443026
Trial2	1	1	blindfold	counterclockwise	practice	Free	1	-0.5	-0.5	1.741913	0.56632	-1.44943	-1.22428	1.28903834886592	-0.082798	1.251701	0.566864
Trial2	1	1	blindfold	counterclockwise	practice	Free	1	-0.5	-0.5	1.761902	0.57239	-1.4494	-1.21458	1.28866016294505	-0.082501	1.175529	0.526572
Trial2	1	1	blindfold	counterclockwise	practice	Free	1	-0.5	-0.5	1.781921	0.57852	-1.44944	-1.20493	1.2884610160216	-0.021293	1.023184	0.704874
Trial2	1	1	blindfold	counterclockwise	practice	Free	1	-0.5	-0.5	1.80191	0.58418	-1.44948	-1.19475	1.28768154517192	-0.085747	1.057039	0.665987
Trial2	1	1	blindfold	counterclockwise	practice	Free	1	-0.5	-0.5	1.821899	0.58972	-1.4495	-1.17125	1.27986962036787	-0.151811	0.891998	0.702704
Trial2	1	1	blindfold	counterclockwise	practice	Free	1	-0.5	-0.5	1.841919	0.60085	-1.44942	-1.1634	1.28528991488123	-0.23168	1.188224	0.628407
Trial2	1	1	blindfold	counterclockwise	practice	Free	1	-0.5	-0.5	1.861908	0.60407	-1.4494	-1.15319	1.28282024465751	-0.213461	1.158602	0.726783
Trial2	1	1	blindfold	counterclockwise	practice	Free	1	-0.5	-0.5	1.881927	0.60785	-1.44941	-1.14238	1.28061849097199	-0.248097	1.230542	0.761689
Trial2	1	1	blindfold	counterclockwise	practice	Free	1	-0.5	-0.5	1.901917	0.61135	-1.44941	-1.13109	1.27803500231994	-0.239766	1.044343	0.973048
Trial2	1	1	blindfold	counterclockwise	practice	Free	1	-0.5	-0.5	1.921906	0.61454	-1.44944	-1.10604	1.26865439918516	-0.320674	1.183993	1.180997
Trial2	1	1	blindfold	counterclockwise	practice	Free	1	-0.5	-0.5	1.941925	0.6196	-1.44943	-1.09363	1.2672413663022	-0.323257	1.196688	0.889656
Trial2	1	1	blindfold	counterclockwise	practice	Free	1	-0.5	-0.5	1.961914	0.62146	-1.44942	-1.08019	1.26265319321051	-0.331069	1.162834	0.808483
Trial2	1	1	blindfold	counterclockwise	practice	Free	1	-0.5	-0.5	1.981903	0.62304	-1.44943	-1.06687	1.25799859107444	-0.364901	0.951244	0.797266
Trial2	1	1	blindfold	counterclockwise	practice	Free	1	-0.5	-0.5	2.001923	0.6243	-1.44951	-1.05326	1.25305510249625	-0.382099	0.913157	0.787216
Trial2	1	1	blindfold	counterclockwise	practice	Free	1	-0.5	-0.5	2.021912	0.6252	-1.44956	-1.02434	1.24137321193716	-0.424363	0.862376	0.859286
Trial2	1	1	blindfold	counterclockwise	practice	Free	1	-0.5	-0.5	2.041901	0.6259	-1.44957	-1.0105	1.23622857155254	-0.328112	0.951244	0.725384
Trial2	1	1	blindfold	counterclockwise	practice	Free	1	-0.5	-0.5	2.06192	0.62579	-1.44954	-0.99569	1.23008604916594	-0.390181	0.925853	0.616319
Trial2	1	1	blindfold	counterclockwise	practice	Free	1	-0.5	-0.5	2.081909	0.62536	-1.44952	-0.98115	1.22390377554419	-0.386502	0.94278	0.681082
Trial2	1	1	blindfold	counterclockwise	practice	Free	1	-0.5	-0.5	2.101929	0.6246	-1.44955	-0.96628	1.21743263607777	-0.404752	0.739654	0.886046
Trial2	1	1	blindfold	counterclockwise	practice	Free	1	-0.5	-0.5	2.121918	0.62356	-1.44959	-0.93521	1.20490449172945	-0.285789	0.913157	0.905084
Trial2	1	1	blindfold	counterclockwise	practice	Free	1	-0.5	-0.5	2.141907	0.62084	-1.4496	-0.91943	1.19674720570335	-0.044789	0.815826	0.407882
Trial2	1	1	blindfold	counterclockwise	practice	Free	1	-0.5	-0.5	2.161926	0.61943	-1.44959	-0.90433	1.19021271145288	-0.0028793	0.938548	0.238628
Trial2	1	1	blindfold	counterclockwise	practice	Free	1	-0.5	-0.5	2.181915	0.6181	-1.44957	-0.88945	1.18398438692115	0.017689	0.765044	0.358471
Trial2	1	1	blindfold	counterclockwise	practice	Free	1	-0.5	-0.5	2.201904	0.6168	-1.44961	-0.87427	1.17784560426249	-0.0054412	0.604236	0.320178
Trial2	1	1	blindfold	counterclockwise	practice	Free	1	-0.5	-0.5	2.221924	0.61551	-1.44967	-0.8452899	1.167727569837	0.010006	0.68464	0.294361
Trial2	1	1	blindfold	counterclockwise	practice	Free	1	-0.5	-0.5	2.241913	0.61283	-1.4497	-0.83085	1.16097041198005	-0.131212	0.760813	0.07503
Trial2	1	1	blindfold	counterclockwise	practice	Free	1	-0.5	-0.5	2.261902	0.61138	-1.44966	-0.81666	1.15561196325073	-0.152359	0.621163	0.21227
Trial2	1	1	blindfold	counterclockwise	practice	Free	1	-0.5	-0.5	2.281921	0.60983	-1.44967	-0.80329	1.15052482588487	-0.109316	0.676177	0.431067
Trial2	1	1	blindfold	counterclockwise	practice	Free	1	-0.5	-0.5	2.30191	0.60835	-1.44968	-0.78929	1.14548172670006	0.054712	0.523832	0.795676
Trial2	1	1	blindfold	counterclockwise	practice	Free	1	-0.5	-0.5	2.321899	0.60692	-1.44969	-0.76083	1.13723532136629	0.185271	0.633859	0.529622
Trial2	1	1	blindfold	counterclockwise	practice	Free	1	-0.5	-0.5	2.341919	0.60504	-1.44966	-0.74733	1.13238047334314	0.427248	0.680408	-0.077776
Trial2	1	1	blindfold	counterclockwise	practice	Free	1	-0.5	-0.5	2.361908	0.60473	-1.44968	-0.7339	1.12921991216006	0.290812	0.523808	-0.037434
Trial2	1	1	blindfold	counterclockwise	practice	Free	1	-0.5	-0.5	2.381927	0.60469	-1.44972	-0.72117	1.12661271183062	0.028077	0.574573	-0.012131
Trial2	1	1	blindfold	counterclockwise	practice	Free	1	-0.5	-0.5	2.401917	0.60475	-1.44973	-0.70853	1.12425854568657	-0.054888	0.574561	0.336429
Trial2	1	1	blindfold	counterclockwise	practice	Free	1	-0.5	-0.5	2.421906	0.6048	-1.44968	-0.68291	1.11983886613306	0.188873	0.820005	0.385914
Trial2	1	1	blindfold	counterclockwise	practice	Free	1	-0.5	-0.5	2.441925	0.6056	-1.4496	-0.67039	1.11865281218154	0.519075	0.680356	0.436787
Trial2	1	1	blindfold	counterclockwise	practice	Free	1	-0.5	-0.5	2.461914	0.60665	-1.44963	-0.65765	1.11782276398247	0.372145	0.769224	0.331583
Trial2	1	1	blindfold	counterclockwise	practice	Free	1	-0.5	-0.5	2.481903	0.60804	-1.44961	-0.64547	1.11754826034644	0.092521	0.820005	0.188719
Trial2	1	1	blindfold	counterclockwise	practice	Free	1	-0.5	-0.5	2.501923	0.60939	-1.44958	-0.6334699	1.11739001336873	-0.095366	0.866555	0.309277
Trial2	1	1	blindfold	counterclockwise	practice	Free	1	-0.5	-0.5	2.521912	0.61063	-1.44953	-0.60922	1.11598743614598	-0.033593	1.120463	0.365449
Trial2	1	1	blindfold	counterclockwise	practice	Free	1	-0.5	-0.5	2.541901	0.61326	-1.44953	-0.59713	1.1174892093763	0.388599	0.841164	0.627976
Trial2	1	1	blindfold	counterclockwise	practice	Free	1	-0.5	-0.5	2.56192	0.61495	-1.44957	-0.58453	1.11814973302976	0.369959	0.832701	0.553787
Trial2	1	1	blindfold	counterclockwise	practice	Free	1	-0.5	-0.5	2.581909	0.61691	-1.4496	-0.57222	1.11924243911532	0.030677	0.828469	0.497722
Trial2	1	1	blindfold	counterclockwise	practice	Free	1	-0.5	-0.5	2.601929	0.61878	-1.4496	-0.55987	1.12038080297283	-0.312018	0.891946	0.558481
Trial2	1	1	blindfold	counterclockwise	practice	Free	1	-0.5	-0.5	2.621918	0.62036	-1.44955	-0.5346	1.12089416294174	-0.226216	1.133158	0.452508
Trial2	1	1	blindfold	counterclockwise	practice	Free	1	-0.5	-0.5	2.641907	0.62295	-1.4495	-0.52186	1.12316276712138	0.225104	1.052754	0.685115
Trial2	1	1	blindfold	counterclockwise	practice	Free	1	-0.5	-0.5	2.661926	0.6244	-1.44952	-0.50849	1.12443207207935	0.365312	0.709978	0.757689
Trial2	1	1	blindfold	counterclockwise	practice	Free	1	-0.5	-0.5	2.681915	0.62616	-1.4496	-0.49544	1.12616919800978	0.238701	0.726906	0.441936
Trial2	1	1	blindfold	counterclockwise	practice	Free	1	-0.5	-0.5	2.701904	0.628	-1.44962	-0.48208	1.12814229593729	-0.032519	0.748065	0.348915
Trial2	1	1	blindfold	counterclockwise	practice	Free	1	-0.5	-0.5	2.721924	0.62972	-1.44959	-0.45582	1.13058357678662	-0.215465	0.951191	0.372675
Trial2	1	1	blindfold	counterclockwise	practice	Free	1	-0.5	-0.5	2.741913	0.63261	-1.4496	-0.44307	1.13403989779072	0.034349	0.866555	0.65007
Trial2	1	1	blindfold	counterclockwise	practice	Free	1	-0.5	-0.5	2.761902	0.63392	-1.4496	-0.42928	1.1361231374978	0.223053	0.650733	0.777171
Trial2	1	1	blindfold	counterclockwise	practice	Free	1	-0.5	-0.5	2.781921	0.63544	-1.44964	-0.41577	1.13855991023258	0.194006	0.790383	0.611017
Trial2	1	1	blindfold	counterclockwise	practice	Free	1	-0.5	-0.5	2.80191	0.63712	-1.44962	-0.40229	1.14131028225294	-0.143186	0.841164	0.400396
Trial2	1	1	blindfold	counterclockwise	practice	Free	1	-0.5	-0.5	2.821899	0.63865	-1.44959	-0.37524	1.14546448255314	-0.310321	0.820005	0.370962
Trial2	1	1	blindfold	counterclockwise	practice	Free	1	-0.5	-0.5	2.841919	0.64071	-1.44958	-0.36157	1.14907883115327	-0.105037	0.705747	0.462894
Trial2	1	1	blindfold	counterclockwise	practice	Free	1	-0.5	-0.5	2.861908	0.64148	-1.44966	-0.34829	1.15151751614939	0.157487	0.553345	0.455348
Trial2	1	1	blindfold	counterclockwise	practice	Free	1	-0.5	-0.5	2.881927	0.64235	-1.44972	-0.33514	1.15418472812031	0.18365	0.519483	0.226045
Trial2	1	1	blindfold	counterclockwise	practice	Free	1	-0.5	-0.5	2.901917	0.6432999	-1.44975	-0.32185	1.15709643866283	-0.020688	0.422051	0.132756
Trial2	1	1	blindfold	counterclockwise	practice	Free	1	-0.5	-0.5	2.921906	0.64421	-1.44976	-0.297	1.16207808869175	-0.25185	0.599746	-0.080029
Trial2	1	1	blindfold	counterclockwise	practice	Free	1	-0.5	-0.5	2.941925	0.64515	-1.44969	-0.28488	1.16518030576514	-0.34177	0.650528	0.20444
Trial2	1	1	blindfold	counterclockwise	practice	Free	1	-0.5	-0.5	2.961914	0.6451401	-1.44967	-0.27255	1.16750984289719	-0.183506	0.658991	0.260136
Trial2	1	1	blindfold	counterclockwise	practice	Free	1	-0.5	-0.5	2.981903	0.64497	-1.44966	-0.2608	1.16968924869102	-0.103973	0.548965	0.225982
Trial2	1	1	blindfold	counterclockwise	practice	Free	1	-0.5	-0.5	3.001923	0.64469	-1.44974	-0.24939	1.17180230813429	-0.222423	0.341513	-0.145108
Trial2	1	1	blindfold	counterclockwise	practice	Free	1	-0.5	-0.5	3.021912	0.64424	-1.44979	-0.22776	1.17618019188161	-0.326266	0.497984	-0.28643
Trial2	1	1	blindfold	counterclockwise	practice	Free	1	-0.5	-0.5	3.041901	0.64238	-1.4498	-0.21786	1.17670516044071	-0.450246	0.497775	-0.362669
Trial2	1	1	blindfold	counterclockwise	practice	Free	1	-0.5	-0.5	3.06192	0.64089	-1.44979	-0.20807	1.17764728379434	-0.450662	0.311466	-0.096673
Trial2	1	1	blindfold	counterclockwise	practice	Free	1	-0.5	-0.5	3.081909	0.63896	-1.4498	-0.19869	1.17814159088205	-0.555876	0.48063	-0.073662
Trial2	1	1	blindfold	counterclockwise	practice	Free	1	-0.5	-0.5	3.101929	0.63664	-1.44979	-0.19021	1.17810025763834	-0.47135	0.323949	-0.069034
Trial2	1	1	blindfold	counterclockwise	practice	Free	1	-0.5	-0.5	3.121918	0.63395	-1.44981	-0.17351	1.18001623348225	-0.539403	0.442341	-0.058944
Trial2	1	1	blindfold	counterclockwise	practice	Free	1	-0.5	-0.5	3.141907	0.62727	-1.44977	-0.16578	1.17577234973028	-0.680933	0.425255	-0.012397
Trial2	1	1	blindfold	counterclockwise	practice	Free	1	-0.5	-0.5	3.161926	0.62306	-1.44977	-0.15806	1.1739619629919	-0.583963	0.628312	-0.028784
Trial2	1	1	blindfold	counterclockwise	practice	Free	1	-0.5	-0.5	3.181915	0.61842	-1.44971	-0.1507	1.17169697243132	-0.47118	0.666398	0.19799
Trial2	1	1	blindfold	counterclockwise	practice	Free	1	-0.5	-0.5	3.201904	0.61363	-1.4497	-0.14342	1.16932504849667	-0.492075	0.514033	0.141273
Trial2	1	1	blindfold	counterclockwise	practice	Free	1	-0.5	-0.5	3.221924	0.60856	-1.44972	-0.12887	1.16903493475192	-0.598836	0.454733	0.228068
Trial2	1	1	blindfold	counterclockwise	practice	Free	1	-0.5	-0.5	3.241913	0.59689	-1.44985	-0.12192	1.16022071211545	-0.780631	0.234521	-0.058816
Trial2	1	1	blindfold	counterclockwise	practice	Free	1	-0.5	-0.5	3.261902	0.59027	-1.44985	-0.1146	1.15638312379955	-0.748032	0.386773	0.166445
Trial2	1	1	blindfold	counterclockwise	practice	Free	1	-0.5	-0.5	3.281921	0.58296	-1.44982	-0.10768	1.15183217720822	-0.59031	0.505148	0.243443
Trial2	1	1	blindfold	counterclockwise	practice	Free	1	-0.5	-0.5	3.30191	0.57533	-1.44979	-0.10093	1.14699237851148	-0.443344	0.365403	0.253597
Trial2	1	1	blindfold	counterclockwise	practice	Free	1	-0.5	-0.5	3.321899	0.56793	-1.44979	-0.08706	1.14498641692672	-0.612437	0.416092	0.122432
[truncated: 10,882 more rows]
