# Supplementary material for: Assessing kinesthetic proprioceptive function of the upper limb: a novel dynamic movement reproduction task using a robotic arm
Source: PeerJ. 2021 May 3;9:e11301. doi: 10.7717/peerj.11301 (PMC8101453; doi:10.7717/peerj.11301)
Supplement: Supplemental Information 3 [file peerj-09-11301-s003.zip › DMR raw data_Study 2_part 2/HMData_PP064_2019-12-10-13-56-00.txt]

Trial1	2	1	noBlindfold	counterclockwise	practice	Guided	1	0.5	-0.25	0	0.45002	-1.45	-1.05	0.801559683093989	-0.030575	-0.030457	0.0043316
Trial1	2	1	noBlindfold	counterclockwise	practice	Guided	1	0.5	-0.25	0.009262085	0.45002	-1.45	-1.05	0.801559683093989	-0.0049946	0.020324	0.022795
Trial1	2	1	noBlindfold	counterclockwise	practice	Guided	1	0.5	-0.25	0.0292511	0.45002	-1.45	-1.05	0.801559683093989	0.00051109	0.0033973	0.0063112
Trial1	2	1	noBlindfold	counterclockwise	practice	Guided	1	0.5	-0.25	0.04925537	0.45002	-1.45	-1.05	0.801559683093989	0.029022	-0.021993	-0.021336
Trial1	2	1	noBlindfold	counterclockwise	practice	Guided	1	0.5	-0.25	0.06925964	0.45002	-1.45	-1.05	0.801559683093989	0.036302	-0.00083417	0.0043773
Trial1	2	1	noBlindfold	counterclockwise	practice	Guided	1	0.5	-0.25	0.08926392	0.45002	-1.45	-1.05	0.801559683093989	0.0060138	-0.009299	-0.010176
Trial1	2	1	noBlindfold	counterclockwise	practice	Guided	1	0.5	-0.25	0.1092529	0.45002	-1.45	-1.05	0.801559683093989	-0.0002907	0.0033952	0.018884
Trial1	2	1	noBlindfold	counterclockwise	practice	Guided	1	0.5	-0.25	0.1292572	0.45002	-1.45	-1.05	0.801559683093989	0.0049493	0.0076281	0.0065923
Trial1	2	1	noBlindfold	counterclockwise	practice	Guided	1	0.5	-0.25	0.1492615	0.45002	-1.45	-1.05	0.801559683093989	0.023245	0.028787	-0.00065953
Trial1	2	1	noBlindfold	counterclockwise	practice	Guided	1	0.5	-0.25	0.1692657	0.45003	-1.45	-1.05	0.801559058774977	0.010985	0.0033935	-0.018274
Trial1	2	1	noBlindfold	counterclockwise	practice	Guided	1	0.5	-0.25	0.1892548	0.45003	-1.45	-1.05	0.801559058774977	0.0026347	-0.0093038	-0.027221
Trial1	2	1	noBlindfold	counterclockwise	practice	Guided	1	0.5	-0.25	0.209259	0.45003	-1.45	-1.05	0.801559058774977	-0.017794	-0.0050686	-0.025002
Trial1	2	1	noBlindfold	counterclockwise	practice	Guided	1	0.5	-0.25	0.2292633	0.45003	-1.45	-1.05	0.801559058774977	-0.025345	-0.00083601	-0.0079533
Trial1	2	1	noBlindfold	counterclockwise	practice	Guided	1	0.5	-0.25	0.2492523	0.45003	-1.45	-1.05	0.801559058774977	0.0062779	0.01186	-0.014361
Trial1	2	1	noBlindfold	counterclockwise	practice	Guided	1	0.5	-0.25	0.2692566	0.45002	-1.45	-1.05	0.801559683093989	-0.016192	-0.0050703	-0.0065423
Trial1	2	1	noBlindfold	counterclockwise	practice	Guided	1	0.5	-0.25	0.2892609	0.45003	-1.45	-1.05	0.801559058774977	0.0041445	-0.0008399	0.019172
Trial1	2	1	noBlindfold	counterclockwise	practice	Guided	1	0.5	-0.25	0.3092651	0.45002	-1.45	-1.05	0.801559683093989	-0.026406	0.024549	0.0088122
Trial1	2	1	noBlindfold	counterclockwise	practice	Guided	1	0.5	-0.25	0.3292542	0.45002	-1.45	-1.05	0.801559683093989	-0.0086406	-0.022001	-0.0017858
Trial1	2	1	noBlindfold	counterclockwise	practice	Guided	1	0.5	-0.25	0.3492584	0.45002	-1.45	-1.05	0.801559683093989	-0.012281	-0.022	-0.0029155
Trial1	2	1	noBlindfold	counterclockwise	practice	Guided	1	0.5	-0.25	0.3692627	0.45002	-1.45	-1.05	0.801559683093989	-0.013612	-0.00084091	0.01804
Trial1	2	1	noBlindfold	counterclockwise	practice	Guided	1	0.5	-0.25	0.3892517	0.45002	-1.45	-1.05	0.801559683093989	0.013301	0.020317	0.015543
Trial1	2	1	noBlindfold	counterclockwise	practice	Guided	1	0.5	-0.25	0.409256	0.45002	-1.45	-1.05	0.801559683093989	0.022988	0.0076211	0.0035328
Trial1	2	1	noBlindfold	counterclockwise	practice	Guided	1	0.5	-0.25	0.4292603	0.45002	-1.45	-1.05	0.801559683093989	-0.0083649	0.0033901	0.0057481
Trial1	2	1	noBlindfold	counterclockwise	practice	Guided	1	0.5	-0.25	0.4492645	0.45002	-1.45	-1.05	0.801559683093989	0.005222	-0.00083929	0.0024037
Trial1	2	1	noBlindfold	counterclockwise	practice	Guided	1	0.5	-0.25	0.4692535	0.45002	-1.45	-1.05	0.801559683093989	-0.0033956	-0.00084007	-0.0023528
Trial1	2	1	noBlindfold	counterclockwise	practice	Guided	1	0.5	-0.25	0.4892578	0.45002	-1.45	-1.05	0.801559683093989	0.010189	0.0033895	-0.0056972
Trial1	2	1	noBlindfold	counterclockwise	practice	Guided	1	0.5	-0.25	0.5092621	0.45003	-1.45	-1.05	0.801559058774977	-0.00971	0.0033858	0.026705
Trial1	2	1	noBlindfold	counterclockwise	practice	Guided	1	0.5	-0.25	0.5292511	0.45003	-1.45	-1.05	0.801559058774977	0.0060107	-0.0093096	-0.010172
Trial1	2	1	noBlindfold	counterclockwise	practice	Guided	1	0.5	-0.25	0.5492554	0.45003	-1.45	-1.05	0.801559058774977	0.023509	-0.0050776	-0.0048517
Trial1	2	1	noBlindfold	counterclockwise	practice	Guided	1	0.5	-0.25	0.5692596	0.45003	-1.45	-1.05	0.801559058774977	0.005211	0.011849	0.0024038
Trial1	2	1	noBlindfold	counterclockwise	practice	Guided	1	0.5	-0.25	0.5892639	0.45003	-1.45	-1.05	0.801559058774977	0.012046	-0.043164	-0.035038
Trial1	2	1	noBlindfold	counterclockwise	practice	Guided	1	0.5	-0.25	0.6092529	0.45003	-1.45	-1.05	0.801559058774977	0.045972	-0.0093072	-0.0076332
Trial1	2	1	noBlindfold	counterclockwise	practice	Guided	1	0.5	-0.25	0.6292572	0.45003	-1.45	-1.05	0.801559058774977	0.018258	0.016083	0.00744
Trial1	2	1	noBlindfold	counterclockwise	practice	Guided	1	0.5	-0.25	0.6492615	0.45003	-1.45	-1.05	0.801559058774977	0.015147	0.020316	-0.013801
Trial1	2	1	noBlindfold	counterclockwise	practice	Guided	1	0.5	-0.25	0.6692657	0.45003	-1.45	-1.05	0.801559058774977	-0.0011078	-0.00084414	0.031461
Trial1	2	1	noBlindfold	counterclockwise	practice	Guided	1	0.5	-0.25	0.6892548	0.45003	-1.45	-1.05	0.801559058774977	0.043299	-0.00084528	0.027031
Trial1	2	1	noBlindfold	counterclockwise	practice	Guided	1	0.5	-0.25	0.709259	0.45004	-1.45	-1.05	0.801558436438111	0.0088364	0.016086	0.015258
Trial1	2	1	noBlindfold	counterclockwise	practice	Guided	1	0.5	-0.25	0.7292633	0.45004	-1.45	-1.05	0.801558436438111	-0.021187	-0.0050757	-0.0034847
Trial1	2	1	noBlindfold	counterclockwise	practice	Guided	1	0.5	-0.25	0.7492523	0.45003	-1.45	-1.05	0.801559058774977	-0.012834	-0.00084364	0.0054651
Trial1	2	1	noBlindfold	counterclockwise	practice	Guided	1	0.5	-0.25	0.7692566	0.45003	-1.45	-1.05	0.801559058774977	0.013545	-0.0093085	0.011351
Trial1	2	1	noBlindfold	counterclockwise	practice	Guided	1	0.5	-0.25	0.7892609	0.45003	-1.45	-1.05	0.801559058774977	-0.011768	0.024544	-0.011302
Trial1	2	1	noBlindfold	counterclockwise	practice	Guided	1	0.5	-0.25	0.8092651	0.45003	-1.45	-1.05	0.801559058774977	-4.3455E-05	0.011845	0.014694
Trial1	2	1	noBlindfold	counterclockwise	practice	Guided	1	0.5	-0.25	0.8292542	0.45003	-1.45	-1.05	0.801559058774977	0.014345	-0.0050828	-0.0012263
Trial1	2	1	noBlindfold	counterclockwise	practice	Guided	1	0.5	-0.25	0.8492584	0.45003	-1.45	-1.05	0.801559058774977	-0.025889	-0.0093133	0.00042487
Trial1	2	1	noBlindfold	counterclockwise	practice	Guided	1	0.5	-0.25	0.8692627	0.45003	-1.45	-1.05	0.801559058774977	-0.012568	0.007616	0.0012712
Trial1	2	1	noBlindfold	counterclockwise	practice	Guided	1	0.5	-0.25	0.8892517	0.45003	-1.45	-1.05	0.801559058774977	0.0088373	-0.00084848	0.014694
Trial1	2	1	noBlindfold	counterclockwise	practice	Guided	1	0.5	-0.25	0.909256	0.45003	-1.45	-1.05	0.801559058774977	-0.03868	0.011847	-0.0088031
Trial1	2	1	noBlindfold	counterclockwise	practice	Guided	1	0.5	-0.25	0.9292603	0.45003	-1.45	-1.05	0.801559058774977	-0.017271	-0.0093133	0.0051831
Trial1	2	1	noBlindfold	counterclockwise	practice	Guided	1	0.5	-0.25	0.9492645	0.45003	-1.45	-1.05	0.801559058774977	-0.0047487	-0.013544	0.018606
Trial1	2	1	noBlindfold	counterclockwise	practice	Guided	1	0.5	-0.25	0.9692535	0.45003	-1.45	-1.05	0.801559058774977	-0.02589	0.0076146	0.00042903
Trial1	2	1	noBlindfold	counterclockwise	practice	Guided	1	0.5	-0.25	0.9892578	0.45003	-1.45	-1.05	0.801559058774977	0.037349	0.024541	-0.012383
Trial1	2	1	noBlindfold	counterclockwise	practice	Guided	1	0.5	-0.25	1.009262	0.45004	-1.45	-1.05	0.801558436438111	-0.0036877	-0.017777	0.0018419
Trial1	2	1	noBlindfold	counterclockwise	practice	Guided	1	0.5	-0.25	1.029251	0.45003	-1.45	-1.05	0.801559058774977	0.010436	-0.017778	-0.0098867
Trial1	2	1	noBlindfold	counterclockwise	practice	Guided	1	0.5	-0.25	1.049255	0.45003	-1.45	-1.05	0.801559058774977	0.0018211	0.020309	-0.014644
Trial1	2	1	noBlindfold	counterclockwise	practice	Guided	1	0.5	-0.25	1.06926	0.45003	-1.45	-1.05	0.801559058774977	-0.026158	0.011843	0.0046224
Trial1	2	1	noBlindfold	counterclockwise	practice	Guided	1	0.5	-0.25	1.089264	0.45003	-1.45	-1.05	0.801559058774977	0.037616	-0.0050839	-0.016573
Trial1	2	1	noBlindfold	counterclockwise	practice	Guided	1	0.5	-0.25	1.109253	0.45003	-1.45	-1.05	0.801559058774977	0.013278	0.02877	0.015549
Trial1	2	1	noBlindfold	counterclockwise	practice	Guided	1	0.5	-0.25	1.129257	0.45004	-1.45	-1.05	0.801558436438111	-0.026692	-0.0093178	0.013008
Trial1	2	1	noBlindfold	counterclockwise	practice	Guided	1	0.5	-0.25	1.149261	0.45004	-1.45	-1.05	0.801558436438111	0.022957	-0.0050876	0.0035383
Trial1	2	1	noBlindfold	counterclockwise	practice	Guided	1	0.5	-0.25	1.169266	0.45004	-1.45	-1.05	0.801558436438111	-0.002893	-0.017783	-0.010731
Trial1	2	1	noBlindfold	counterclockwise	practice	Guided	1	0.5	-0.25	1.189255	0.45004	-1.45	-1.05	0.801558436438111	-0.019861	0.020303	-0.024436
Trial1	2	1	noBlindfold	counterclockwise	practice	Guided	1	0.5	-0.25	1.209259	0.45004	-1.45	-1.05	0.801558436438111	-0.015957	-0.030478	-0.015771
Trial1	2	1	noBlindfold	counterclockwise	practice	Guided	1	0.5	-0.25	1.229263	0.45004	-1.45	-1.05	0.801558436438111	0.0062472	-0.0050876	-0.01436
Trial1	2	1	noBlindfold	counterclockwise	practice	Guided	1	0.5	-0.25	1.249252	0.45004	-1.45	-1.05	0.801558436438111	-0.0052986	0.0033766	0.02699
Trial1	2	1	noBlindfold	counterclockwise	practice	Guided	1	0.5	-0.25	1.269257	0.45004	-1.45	-1.05	0.801558436438111	0.027655	0.0033761	-0.00037349
Trial1	2	1	noBlindfold	counterclockwise	practice	Guided	1	0.5	-0.25	1.289261	0.45004	-1.45	-1.05	0.801558436438111	-0.012847	0.016072	0.0054681
Trial1	2	1	noBlindfold	counterclockwise	practice	Guided	1	0.5	-0.25	1.309265	0.45004	-1.45	-1.05	0.801558436438111	0.013264	0.0076082	0.015547
Trial1	2	1	noBlindfold	counterclockwise	practice	Guided	1	0.5	-0.25	1.329254	0.45004	-1.45	-1.05	0.801558436438111	0.022945	0.01184	0.0035377
Trial1	2	1	noBlindfold	counterclockwise	practice	Guided	1	0.5	-0.25	1.349258	0.45004	-1.45	-1.05	0.801558436438111	-0.011785	0.020303	-0.011295
Trial1	2	1	noBlindfold	counterclockwise	practice	Guided	1	0.5	-0.25	1.369263	0.45004	-1.45	-1.05	0.801558436438111	0.017171	0.0076071	0.024215
Trial1	2	1	noBlindfold	counterclockwise	practice	Guided	1	0.5	-0.25	1.389252	0.45004	-1.45	-1.05	0.801558436438111	-0.03843	0.024532	-0.012988
Trial1	2	1	noBlindfold	counterclockwise	practice	Guided	1	0.5	-0.25	1.409256	0.45004	-1.45	-1.05	0.801558436438111	0.01877	0.011835	-0.00093492
Trial1	2	1	noBlindfold	counterclockwise	practice	Guided	1	0.5	-0.25	1.42926	0.45004	-1.45	-1.05	0.801558436438111	-0.030882	0.024529	-0.014355
Trial1	2	1	noBlindfold	counterclockwise	practice	Guided	1	0.5	-0.25	1.449265	0.45005	-1.45	-1.05	0.801557812367948	-0.016229	-0.0093243	-0.011576
Trial1	2	1	noBlindfold	counterclockwise	practice	Guided	1	0.5	-0.25	1.469254	0.45005	-1.45	-1.05	0.801557812367948	0.027914	-0.005093	-0.0045604
Trial1	2	1	noBlindfold	counterclockwise	practice	Guided	1	0.5	-0.25	1.489258	0.45005	-1.45	-1.05	0.801557812367948	0.061575	-0.01779	0.027039
Trial1	2	1	noBlindfold	counterclockwise	practice	Guided	1	0.5	-0.25	1.509262	0.45005	-1.45	-1.05	0.801557812367948	-0.0076173	-0.00086291	0.027559
Trial1	2	1	noBlindfold	counterclockwise	practice	Guided	1	0.5	-0.25	1.529251	0.45005	-1.45	-1.05	0.801557812367948	-0.0081522	-0.013559	0.0066008
Trial1	2	1	noBlindfold	counterclockwise	practice	Guided	1	0.5	-0.25	1.549255	0.45005	-1.45	-1.05	0.801557812367948	0.0043726	-0.0050956	0.029492
Trial1	2	1	noBlindfold	counterclockwise	practice	Guided	1	0.5	-0.25	1.56926	0.45005	-1.45	-1.05	0.801557812367948	0.016186	-0.030486	-0.030556
Trial1	2	1	noBlindfold	counterclockwise	practice	Guided	1	0.5	-0.25	1.589264	0.45005	-1.45	-1.05	0.801557812367948	-0.0089493	0.011831	0.014139
Trial1	2	1	noBlindfold	counterclockwise	practice	Guided	1	0.5	-0.25	1.609253	0.45005	-1.45	-1.05	0.801557812367948	0.014856	0.020293	-0.009599
Trial1	2	1	noBlindfold	counterclockwise	practice	Guided	1	0.5	-0.25	1.629257	0.45005	-1.45	-1.05	0.801557812367948	0.022405	0.0033668	0.011924
Trial1	2	1	noBlindfold	counterclockwise	practice	Guided	1	0.5	-0.25	1.649261	0.45005	-1.45	-1.05	0.801557812367948	-0.021207	-0.00086512	-0.0034728
Trial1	2	1	noBlindfold	counterclockwise	practice	Guided	1	0.5	-0.25	1.669266	0.45005	-1.45	-1.05	0.801557812367948	0.0046377	-0.017794	0.010795
Trial1	2	1	noBlindfold	counterclockwise	practice	Guided	1	0.5	-0.25	1.689255	0.45005	-1.45	-1.05	0.801557812367948	-0.038707	0.016061	-0.0087941
Trial1	2	1	noBlindfold	counterclockwise	practice	Guided	1	0.5	-0.25	1.709259	0.45005	-1.45	-1.05	0.801557812367948	-0.0097501	-0.03049	0.026715
Trial1	2	1	noBlindfold	counterclockwise	practice	Guided	1	0.5	-0.25	1.729263	0.45005	-1.45	-1.05	0.801557812367948	-0.028758	0.024524	-0.024996
Trial1	2	1	noBlindfold	counterclockwise	practice	Guided	1	0.5	-0.25	1.749252	0.45005	-1.45	-1.05	0.801557812367948	-0.022007	0.01606	0.0091018
Trial1	2	1	noBlindfold	counterclockwise	practice	Guided	1	0.5	-0.25	1.769257	0.45005	-1.45	-1.05	0.801557812367948	-0.025647	0.0033628	-0.0048405
Trial1	2	1	noBlindfold	counterclockwise	practice	Guided	1	0.5	-0.25	1.789261	0.45005	-1.45	-1.05	0.801557812367948	-0.0037066	-0.0051002	0.0018471
Trial1	2	1	noBlindfold	counterclockwise	practice	Guided	1	0.5	-0.25	1.809265	0.45005	-1.45	-1.05	0.801557812367948	0.019028	0.016058	-0.0051272
Trial1	2	1	noBlindfold	counterclockwise	practice	Guided	1	0.5	-0.25	1.829254	0.45005	-1.45	-1.05	0.801557812367948	-0.0021102	-0.0051013	-0.023306
Trial1	2	1	noBlindfold	counterclockwise	practice	Guided	1	0.5	-0.25	1.849258	0.45005	-1.45	-1.05	0.801557812367948	-0.0081505	-0.013566	0.0015637
Trial1	2	1	noBlindfold	counterclockwise	practice	Guided	1	0.5	-0.25	1.869263	0.45005	-1.45	-1.05	0.801557812367948	0.040701	0.020287	0.0046684
Trial1	2	1	noBlindfold	counterclockwise	practice	Guided	1	0.5	-0.25	1.889252	0.45005	-1.45	-1.05	0.801557812367948	0.014586	-0.0093359	-0.005409
Trial1	2	1	noBlindfold	counterclockwise	practice	Guided	1	0.5	-0.25	1.909256	0.45005	-1.45	-1.05	0.801557812367948	0.054286	0.0075898	0.0013239
Trial1	2	1	noBlindfold	counterclockwise	practice	Guided	1	0.5	-0.25	1.92926	0.45005	-1.45	-1.05	0.801557812367948	-0.034537	-0.013569	-0.0043231
Trial1	2	1	noBlindfold	counterclockwise	practice	Guided	1	0.5	-0.25	1.949265	0.45005	-1.45	-1.05	0.801557812367948	-0.020681	-0.00087414	-0.011858
Trial1	2	1	noBlindfold	counterclockwise	practice	Guided	1	0.5	-0.25	1.969254	0.45005	-1.45	-1.05	0.801557812367948	-0.016775	0.028749	0.0085351
Trial1	2	1	noBlindfold	counterclockwise	practice	Guided	1	0.5	-0.25	1.989258	0.45005	-1.45	-1.05	0.801557812367948	-0.051769	-0.017801	-0.013833
Trial1	2	1	noBlindfold	counterclockwise	practice	Guided	1	0.5	-0.25	2.009262	0.45006	-1.45	-1.05	0.801557188422396	0.0040945	-0.0093365	0.019182
Trial1	2	1	noBlindfold	counterclockwise	practice	Guided	1	0.5	-0.25	2.029251	0.45005	-1.45	-1.05	0.801557812367948	0.0054291	0.0075903	-0.0017765
Trial1	2	1	noBlindfold	counterclockwise	practice	Guided	1	0.5	-0.25	2.049255	0.45005	-1.45	-1.05	0.801557812367948	0.014578	-0.026265	-0.022732
Trial1	2	1	noBlindfold	counterclockwise	practice	Guided	1	0.5	-0.25	2.06926	0.45005	-1.45	-1.05	0.801557812367948	-0.012601	-0.0051087	0.0041113
Trial1	2	1	noBlindfold	counterclockwise	practice	Guided	1	0.5	-0.25	2.089264	0.45005	-1.45	-1.05	0.801557812367948	0.028699	-0.0051078	-0.017129
Trial1	2	1	noBlindfold	counterclockwise	practice	Guided	1	0.5	-0.25	2.109253	0.45005	-1.45	-1.05	0.801557812367948	0.016618	-0.017804	0.032606
Trial1	2	1	noBlindfold	counterclockwise	practice	Guided	1	0.5	-0.25	2.129257	0.45006	-1.45	-1.05	0.801557188422396	-0.0039879	-0.013572	0.0060424
Trial1	2	1	noBlindfold	counterclockwise	practice	Guided	1	0.5	-0.25	2.149261	0.45006	-1.45	-1.05	0.801557188422396	-0.055683	-0.013572	-0.022496
Trial1	2	1	noBlindfold	counterclockwise	practice	Guided	1	0.5	-0.25	2.169266	0.45006	-1.45	-1.05	0.801557188422396	-0.015715	0.0075877	-0.019954
Trial1	2	1	noBlindfold	counterclockwise	practice	Guided	1	0.5	-0.25	2.189255	0.45006	-1.45	-1.05	0.801557188422396	0.018212	-0.017804	0.0074548
Trial1	2	1	noBlindfold	counterclockwise	practice	Guided	1	0.5	-0.25	2.209259	0.45006	-1.45	-1.05	0.801557188422396	-0.0045282	-0.00087568	-0.011566
Trial1	2	1	noBlindfold	counterclockwise	practice	Guided	1	0.5	-0.25	2.229263	0.45006	-1.45	-1.05	0.801557188422396	0.023185	-0.005107	-0.0014883
Trial1	2	1	noBlindfold	counterclockwise	practice	Guided	1	0.5	-0.25	2.249252	0.45006	-1.45	-1.05	0.801557188422396	-0.0087034	-0.013572	0.0099578
Trial1	2	1	noBlindfold	counterclockwise	practice	Guided	1	0.5	-0.25	2.269257	0.45006	-1.45	-1.05	0.801557188422396	-0.021227	0.041443	-0.016039
Trial1	2	1	noBlindfold	counterclockwise	practice	Guided	1	0.5	-0.25	2.289261	0.45006	-1.45	-1.05	0.801557188422396	0.023717	0.011818	-0.009024
Trial1	2	1	noBlindfold	counterclockwise	practice	Guided	1	0.5	-0.25	2.309265	0.45006	-1.45	-1.05	0.801557188422396	0.0012411	0.011817	-0.0062436
Trial1	2	1	noBlindfold	counterclockwise	practice	Guided	1	0.5	-0.25	2.329254	0.45006	-1.45	-1.05	0.801557188422396	0.044586	0.020281	0.013345
Trial1	2	1	noBlindfold	counterclockwise	practice	Guided	1	0.5	-0.25	2.349258	0.45006	-1.45	-1.05	0.801557188422396	0.0001693	-0.013573	0.01052
Trial1	2	1	noBlindfold	counterclockwise	practice	Guided	1	0.5	-0.25	2.369263	0.45006	-1.45	-1.05	0.801557188422396	0.001502	-0.013572	-0.010438
Trial1	2	1	noBlindfold	counterclockwise	practice	Guided	1	0.5	-0.25	2.389252	0.45006	-1.45	-1.05	0.801557188422396	-0.0081794	0.0075891	0.0015742
Trial1	2	1	noBlindfold	counterclockwise	practice	Guided	1	0.5	-0.25	2.409256	0.45007	-1.45	-1.05	0.801556564601454	-0.013422	0.0075912	0.013868
Trial1	2	1	noBlindfold	counterclockwise	practice	Guided	1	0.5	-0.25	2.42926	0.45006	-1.45	-1.05	0.801557188422396	0.00096902	0.0033598	-0.0020515
Trial1	2	1	noBlindfold	counterclockwise	practice	Guided	1	0.5	-0.25	2.449265	0.45007	-1.45	-1.05	0.801556564601454	-0.020438	-0.00087188	-0.016038
Trial1	2	1	noBlindfold	counterclockwise	practice	Guided	1	0.5	-0.25	2.469254	0.45007	-1.45	-1.05	0.801556564601454	0.0095819	0.003361	-0.013215
Trial1	2	1	noBlindfold	counterclockwise	practice	Guided	1	0.5	-0.25	2.489258	0.45007	-1.45	-1.05	0.801556564601454	0.0012319	-0.00087104	-0.006243
Trial1	2	1	noBlindfold	counterclockwise	practice	Guided	1	0.5	-0.25	2.509262	0.45007	-1.45	-1.05	0.801556564601454	0.0229	0.0033604	0.0035527
Trial1	2	1	noBlindfold	counterclockwise	practice	Guided	1	0.5	-0.25	2.529251	0.45007	-1.45	-1.05	0.801556564601454	0.03729	0.016056	-0.012367
Trial1	2	1	noBlindfold	counterclockwise	practice	Guided	1	0.5	-0.25	2.549255	0.45007	-1.45	-1.05	0.801556564601454	0.0054003	0.020286	-0.0017692
Trial1	2	1	noBlindfold	counterclockwise	practice	Guided	1	0.5	-0.25	2.56926	0.45007	-1.45	-1.05	0.801556564601454	-0.003214	0.0033558	-0.0065258
Trial1	2	1	noBlindfold	counterclockwise	practice	Guided	1	0.5	-0.25	2.589264	0.45007	-1.45	-1.05	0.801556564601454	-0.025158	0.020283	-0.012129
Trial1	2	1	noBlindfold	counterclockwise	practice	Guided	1	0.5	-0.25	2.609253	0.45007	-1.45	-1.05	0.801556564601454	-0.019208	0.037208	0.034541
Trial1	2	1	noBlindfold	counterclockwise	practice	Guided	1	0.5	-0.25	2.629257	0.45007	-1.45	-1.04998	0.801536695312037	0.0029119	0.011818	0.10748
Trial1	2	1	noBlindfold	counterclockwise	practice	Guided	1	0.5	-0.25	2.649261	0.45007	-1.45	-1.04994	0.801496718783456	0.018008	-0.04319	0.150494
Trial1	2	1	noBlindfold	counterclockwise	practice	Guided	1	0.5	-0.25	2.669266	0.45008	-1.45001	-1.04991	0.801466114482146	0.0035239	-0.055874	0.230647
Trial1	2	1	noBlindfold	counterclockwise	practice	Guided	1	0.5	-0.25	2.689255	0.45009	-1.45002	-1.04986	0.801415640953881	0.023855	-0.077018	0.268579
Trial1	2	1	noBlindfold	counterclockwise	practice	Guided	1	0.5	-0.25	2.709259	0.45013	-1.45003	-1.04986	0.801413151184687	0.030572	-0.060047	0.302503
Trial1	2	1	noBlindfold	counterclockwise	practice	Guided	1	0.5	-0.25	2.729263	0.45014	-1.45003	-1.04988	0.801432516490187	0.058621	-0.038873	0.211626
Trial1	2	1	noBlindfold	counterclockwise	practice	Guided	1	0.5	-0.25	2.749252	0.45015	-1.45003	-1.04991	0.801461757166429	0.014022	-0.021937	0.167119
Trial1	2	1	noBlindfold	counterclockwise	practice	Guided	1	0.5	-0.25	2.769257	0.45016	-1.45002	-1.04996	0.801511109106005	-0.022929	-0.0007746	0.021195
Trial1	2	1	noBlindfold	counterclockwise	practice	Guided	1	0.5	-0.25	2.789261	0.45016	-1.45001	-1.05	0.801550966939044	0.030897	-0.00077474	0.016199
Trial1	2	1	noBlindfold	counterclockwise	practice	Guided	1	0.5	-0.25	2.809265	0.45015	-1.45	-1.05	0.801551585933776	-0.029939	-0.026165	-0.0087084
Trial1	2	1	noBlindfold	counterclockwise	practice	Guided	1	0.5	-0.25	2.829254	0.45015	-1.45	-1.05	0.801551585933776	0.037208	-0.01347	-0.012856
Trial1	2	1	noBlindfold	counterclockwise	practice	Guided	1	0.5	-0.25	2.849258	0.45016	-1.45	-1.05	0.801550966939044	0.032763	0.0034581	-0.013137
Trial1	2	1	noBlindfold	counterclockwise	practice	Guided	1	0.5	-0.25	2.869263	0.45016	-1.45	-1.05	0.801550966939044	-0.012183	0.041544	0.0052784
Trial1	2	1	noBlindfold	counterclockwise	practice	Guided	1	0.5	-0.25	2.889252	0.45016	-1.45	-1.05	0.801550966939044	0.022547	-0.00077539	0.0072535
Trial1	2	1	noBlindfold	counterclockwise	practice	Guided	1	0.5	-0.25	2.909256	0.45016	-1.45	-1.05	0.801550966939044	-0.038029	0.0076878	-0.021849
Trial1	2	1	noBlindfold	counterclockwise	practice	Guided	1	0.5	-0.25	2.92926	0.45016	-1.45	-1.05	0.801550966939044	0.02361	-0.013471	-0.0095106
Trial1	2	1	noBlindfold	counterclockwise	practice	Guided	1	0.5	-0.25	2.949265	0.45016	-1.45	-1.05	0.801550966939044	-0.0077415	0.024617	-0.007295
Trial1	2	1	noBlindfold	counterclockwise	practice	Guided	1	0.5	-0.25	2.969254	0.45016	-1.45	-1.05	0.801550966939044	0.019967	0.024614	-0.022366
Trial1	2	1	noBlindfold	counterclockwise	practice	Guided	1	0.5	-0.25	2.989258	0.45016	-1.45	-1.05	0.801550966939044	0.019432	-0.026167	-0.01398
Trial1	2	1	noBlindfold	counterclockwise	practice	Guided	1	0.5	-0.25	3.009262	0.45016	-1.45	-1.05	0.801550966939044	-0.0098788	0.01615	0.02624
Trial1	2	1	noBlindfold	counterclockwise	practice	Guided	1	0.5	-0.25	3.029251	0.45016	-1.45	-1.05	0.801550966939044	0.010016	0.0076862	-0.0061629
Trial1	2	1	noBlindfold	counterclockwise	practice	Guided	1	0.5	-0.25	3.049255	0.45016	-1.45	-1.05	0.801550966939044	-0.0077479	-0.013473	-0.0072935
Trial1	2	1	noBlindfold	counterclockwise	practice	Guided	1	0.5	-0.25	3.06926	0.45016	-1.45	-1.05	0.801550966939044	0.022001	-0.021936	0.015641
Trial1	2	1	noBlindfold	counterclockwise	practice	Guided	1	0.5	-0.25	3.089264	0.45016	-1.45	-1.05	0.801550966939044	0.049178	-0.013473	0.0089526
Trial1	2	1	noBlindfold	counterclockwise	practice	Guided	1	0.5	-0.25	3.109253	0.45016	-1.45	-1.05	0.801550966939044	0.010811	-0.013478	-0.01874
Trial1	2	1	noBlindfold	counterclockwise	practice	Guided	1	0.5	-0.25	3.129257	0.45016	-1.45	-1.05	0.801550966939044	0.0063716	0.0034477	-0.019021
Trial1	2	1	noBlindfold	counterclockwise	practice	Guided	1	0.5	-0.25	3.149261	0.45016	-1.45	-1.05	0.801550966939044	0.066943	-0.017711	-0.011158
Trial1	2	1	noBlindfold	counterclockwise	practice	Guided	1	0.5	-0.25	3.169266	0.45017	-1.45	-1.05	0.801550342509277	-0.016373	0.0034474	-0.0064447
Trial1	2	1	noBlindfold	counterclockwise	practice	Guided	1	0.5	-0.25	3.189255	0.45017	-1.45	-1.05	0.801550342509277	-0.01797	-0.026176	0.013101
Trial1	2	1	noBlindfold	counterclockwise	practice	Guided	1	0.5	-0.25	3.209259	0.45016	-1.45	-1.05	0.801550966939044	-0.042483	-0.00078606	-0.0067284
Trial1	2	1	noBlindfold	counterclockwise	practice	Guided	1	0.5	-0.25	3.229263	0.45016	-1.45	-1.05	0.801550966939044	-0.011393	-0.0092518	-0.020149
Trial1	2	1	noBlindfold	counterclockwise	practice	Guided	1	0.5	-0.25	3.249252	0.45016	-1.45	-1.05	0.801550966939044	-0.0080176	-0.00078823	-0.0031014
Trial1	2	1	noBlindfold	counterclockwise	practice	Guided	1	0.5	-0.25	3.269257	0.45016	-1.45	-1.05	0.801550966939044	-0.0043792	-0.0092522	0.0097563
Trial1	2	1	noBlindfold	counterclockwise	practice	Guided	1	0.5	-0.25	3.289261	0.45017	-1.45	-1.05	0.801550342509277	-0.011663	0.0076762	-0.015957
Trial1	2	1	noBlindfold	counterclockwise	practice	Guided	1	0.5	-0.25	3.309265	0.45016	-1.45	-1.05	0.801550966939044	0.0037024	-0.0092533	0.0058467
Trial1	2	1	noBlindfold	counterclockwise	practice	Guided	1	0.5	-0.25	3.329254	0.45017	-1.45	-1.05	0.801550342509277	-0.012995	-0.0092522	0.0050015
Trial1	2	1	noBlindfold	counterclockwise	practice	Guided	1	0.5	-0.25	3.349258	0.45016	-1.45	-1.05	0.801550966939044	-0.026049	0.0076753	-3.6618E-05
Trial1	2	1	noBlindfold	counterclockwise	practice	Guided	1	0.5	-0.25	3.369263	0.45016	-1.45	-1.05	0.801550966939044	0.032215	0.0076729	-0.0047479
Trial1	2	1	noBlindfold	counterclockwise	practice	Guided	1	0.5	-0.25	3.389252	0.45016	-1.45	-1.05	0.801550966939044	0.00032813	0.0076734	0.0058496
Trial1	2	1	noBlindfold	counterclockwise	practice	Guided	1	0.5	-0.25	3.409256	0.45016	-1.45	-1.05	0.801550966939044	-0.035999	-0.013487	0.016167
Trial1	2	1	noBlindfold	counterclockwise	practice	Guided	1	0.5	-0.25	3.42926	0.45016	-1.45	-1.05	0.801550966939044	0.0070782	-0.01772	0.039947
Trial1	2	1	noBlindfold	counterclockwise	practice	Guided	1	0.5	-0.25	3.449265	0.45017	-1.45	-1.05	0.801550342509277	0.022264	-0.013487	-0.020145
Trial1	2	1	noBlindfold	counterclockwise	practice	Guided	1	0.5	-0.25	3.469254	0.45017	-1.45	-1.05	0.801550342509277	-0.021614	0.0076712	0.00024654
Trial1	2	1	noBlindfold	counterclockwise	practice	Guided	1	0.5	-0.25	3.489258	0.45017	-1.45	-1.05	0.801550342509277	0.00014663	-0.005024	-0.061496
Trial1	2	1	noBlindfold	counterclockwise	practice	Guided	1	0.5	-0.25	3.509262	0.45017	-1.45	-1.05	0.801550342509277	0.00085549	-0.017718	-0.0025308
Trial1	2	1	noBlindfold	counterclockwise	practice	Guided	1	0.5	-0.25	3.529251	0.45017	-1.45	-1.05	0.801550342509277	0.006365	0.0034392	-0.019014
Trial1	2	1	noBlindfold	counterclockwise	practice	Guided	1	0.5	-0.25	3.549255	0.45017	-1.45	-1.05	0.801550342509277	-0.0017163	-0.01772	-0.033
Trial1	2	1	noBlindfold	counterclockwise	practice	Guided	1	0.5	-0.25	3.56926	0.45016	-1.45	-1.05	0.801550966939044	0.0081451	-0.00079185	0.023185
Trial1	2	1	noBlindfold	counterclockwise	practice	Guided	1	0.5	-0.25	3.589264	0.45016	-1.45	-1.05	0.801550966939044	0.019424	0.0076713	-0.013973
Trial1	2	1	noBlindfold	counterclockwise	practice	Guided	1	0.5	-0.25	3.609253	0.45017	-1.45	-1.05	0.801550342509277	0.0016602	0.0034398	-0.02768
Trial1	2	1	noBlindfold	counterclockwise	practice	Guided	1	0.5	-0.25	3.629257	0.45017	-1.45	-1.05	0.801550342509277	-0.022413	-0.00079202	0.012823
Trial1	2	1	noBlindfold	counterclockwise	practice	Guided	1	0.5	-0.25	3.649261	0.45017	-1.45	-1.05	0.801550342509277	-0.02792	0.016135	0.029305
Trial1	2	1	noBlindfold	counterclockwise	practice	Guided	1	0.5	-0.25	3.669266	0.45017	-1.45	-1.05	0.801550342509277	0.0066334	-0.0092546	-0.023208
Trial1	2	1	noBlindfold	counterclockwise	practice	Guided	1	0.5	-0.25	3.689255	0.45017	-1.45	-1.05	0.801550342509277	0.0094756	0.0034424	0.00081292
Trial1	2	1	noBlindfold	counterclockwise	practice	Guided	1	0.5	-0.25	3.709259	0.45017	-1.45	-1.05	0.801550342509277	5.9739E-05	0.016137	0.010043
Trial1	2	1	noBlindfold	counterclockwise	practice	Guided	1	0.5	-0.25	3.729263	0.45017	-1.45	-1.05	0.801550342509277	-0.0046478	-0.00078983	-0.0078536
Trial1	2	1	noBlindfold	counterclockwise	practice	Guided	1	0.5	-0.25	3.749252	0.45016	-1.45	-1.05	0.801550966939044	0.013918	-0.013486	0.0025042
Trial1	2	1	noBlindfold	counterclockwise	practice	Guided	1	0.5	-0.25	3.769257	0.45016	-1.45	-1.05	0.801550966939044	0.0016599	0.020368	-0.01511
Trial1	2	1	noBlindfold	counterclockwise	practice	Guided	1	0.5	-0.25	3.789261	0.45016	-1.45	-1.05	0.801550966939044	0.056461	0.0034419	0.034668
Trial1	2	1	noBlindfold	counterclockwise	practice	Guided	1	0.5	-0.25	3.809265	0.45017	-1.45	-1.05	0.801550342509277	0.015247	0.0076766	-0.018455
Trial1	2	1	noBlindfold	counterclockwise	practice	Guided	1	0.5	-0.25	3.829254	0.45017	-1.45	-1.05	0.801550342509277	0.0081391	0.016141	0.023178
Trial1	2	1	noBlindfold	counterclockwise	practice	Guided	1	0.5	-0.25	3.849258	0.45017	-1.45	-1.05	0.801550342509277	-0.0093584	-0.0050195	0.017857
Trial1	2	1	noBlindfold	counterclockwise	practice	Guided	1	0.5	-0.25	3.869263	0.45017	-1.45	-1.05	0.801550342509277	0.031411	0.011907	0.0078223
Trial1	2	1	noBlindfold	counterclockwise	practice	Guided	1	0.5	-0.25	3.889252	0.45017	-1.45	-1.05	0.801550342509277	0.00032217	-0.013483	0.005846
Trial1	2	1	noBlindfold	counterclockwise	practice	Guided	1	0.5	-0.25	3.909256	0.45017	-1.45	-1.05	0.801550342509277	-0.0035897	-0.013484	-0.0028193
Trial1	2	1	noBlindfold	counterclockwise	practice	Guided	1	0.5	-0.25	3.92926	0.45017	-1.45	-1.05	0.801550342509277	0.042152	0.02037	-0.020952
Trial1	2	1	noBlindfold	counterclockwise	practice	Guided	1	0.5	-0.25	3.949265	0.45017	-1.45	-1.05	0.801550342509277	-0.0096324	0.0076736	0.02205
Trial1	2	1	noBlindfold	counterclockwise	practice	Guided	1	0.5	-0.25	3.969254	0.45017	-1.45	-1.05	0.801550342509277	-0.012205	-0.005024	-0.0075745
Trial1	2	1	noBlindfold	counterclockwise	practice	Guided	1	0.5	-0.25	3.989258	0.45017	-1.45	-1.05	0.801550342509277	0.00058549	0.0076706	0.0016553
Trial1	2	1	noBlindfold	counterclockwise	practice	Guided	1	0.5	-0.25	4.009262	0.45017	-1.45	-1.05	0.801550342509277	0.0044935	-0.013489	0.010321
Trial1	2	1	noBlindfold	counterclockwise	practice	Guided	1	0.5	-0.25	4.029251	0.45017	-1.45	-1.05	0.801550342509277	0.0058258	-0.0050274	-0.010635
Trial1	2	1	noBlindfold	counterclockwise	practice	Guided	1	0.5	-0.25	4.049255	0.45017	-1.45	-1.05	0.801550342509277	0.0019185	0.011901	-0.0193
Trial1	2	1	noBlindfold	counterclockwise	practice	Guided	1	0.5	-0.25	4.06926	0.45017	-1.45	-1.05	0.801550342509277	0.01364	0.0076683	0.0066952
Trial1	2	1	noBlindfold	counterclockwise	practice	Guided	1	0.5	-0.25	4.089264	0.45017	-1.45	-1.05	0.801550342509277	0.027496	-0.01349	-0.00083886
Trial1	2	1	noBlindfold	counterclockwise	practice	Guided	1	0.5	-0.25	4.109253	0.45017	-1.45	-1.05	0.801550342509277	0.024119	-0.017724	-0.017886
Trial1	2	1	noBlindfold	counterclockwise	practice	Guided	1	0.5	-0.25	4.129257	0.45017	-1.45	-1.05	0.801550342509277	-0.017453	-0.00079633	0.0047221
Trial1	2	1	noBlindfold	counterclockwise	practice	Guided	1	0.5	-0.25	4.149261	0.45018	-1.45	-1.05	0.801549721909568	0.020648	0.020361	0.036606
Trial1	2	1	noBlindfold	counterclockwise	practice	Guided	1	0.5	-0.25	4.169266	0.45018	-1.45	-1.05	0.801549721909568	0.027485	0.0034349	-0.00083689
Trial1	2	1	noBlindfold	counterclockwise	practice	Guided	1	0.5	-0.25	4.189255	0.45018	-1.45	-1.05	0.801549721909568	-0.027138	0.020362	0.016732
Trial1	2	1	noBlindfold	counterclockwise	practice	Guided	1	0.5	-0.25	4.209259	0.45018	-1.45	-1.05	0.801549721909568	0.031392	-0.038886	0.0078273
Trial1	2	1	noBlindfold	counterclockwise	practice	Guided	1	0.5	-0.25	4.229263	0.45018	-1.45	-1.05	0.801549721909568	-0.0091124	0.0076638	0.01367
Trial1	2	1	noBlindfold	counterclockwise	practice	Guided	1	0.5	-0.25	4.249252	0.45018	-1.45	-1.05	0.801549721909568	0.024905	-0.013497	-0.030459
Trial1	2	1	noBlindfold	counterclockwise	practice	Guided	1	0.5	-0.25	4.269257	0.45018	-1.45	-1.05	0.801549721909568	-0.0088446	0.041516	-0.0067226
Trial1	2	1	noBlindfold	counterclockwise	practice	Guided	1	0.5	-0.25	4.289261	0.45018	-1.45	-1.05	0.801549721909568	0.0013703	-0.0050343	-0.0084171
Trial1	2	1	noBlindfold	counterclockwise	practice	Guided	1	0.5	-0.25	4.309265	0.45018	-1.45	-1.05	0.801549721909568	0.0094519	-0.00080387	0.0022273
Trial1	2	1	noBlindfold	counterclockwise	practice	Guided	1	0.5	-0.25	4.329254	0.45018	-1.45	-1.05	0.801549721909568	0.0016357	0.024586	-0.015102
Trial1	2	1	noBlindfold	counterclockwise	practice	Guided	1	0.5	-0.25	4.349258	0.45018	-1.45	-1.05	0.801549721909568	-0.0077812	0.0034266	-0.0072853
Trial1	2	1	noBlindfold	counterclockwise	practice	Guided	1	0.5	-0.25	4.369263	0.45018	-1.45	-1.05	0.801549721909568	0.017798	0.037282	0.011175
Trial1	2	1	noBlindfold	counterclockwise	practice	Guided	1	0.5	-0.25	4.389252	0.45018	-1.45	-1.04999	0.80153972769041	0.031118	-0.0092654	0.012016
Trial1	2	1	noBlindfold	counterclockwise	practice	Guided	1	0.5	-0.25	4.409256	0.45019	-1.45001	-1.04997	0.801519235881326	0.075423	-0.064259	0.086352
Trial1	2	1	noBlindfold	counterclockwise	practice	Guided	1	0.5	-0.25	4.42926	0.45021	-1.45002	-1.04995	0.801498004923033	0.035352	-0.12771	0.1556
Trial1	2	1	noBlindfold	counterclockwise	practice	Guided	1	0.5	-0.25	4.449265	0.45022	-1.45005	-1.04993	0.801477396286004	-0.025579	-0.18268	0.201894
Trial1	2	1	noBlindfold	counterclockwise	practice	Guided	1	0.5	-0.25	4.469254	0.4502	-1.45008	-1.04991	0.801458650114608	-0.057984	-0.220705	0.220812
Trial1	2	1	noBlindfold	counterclockwise	practice	Guided	1	0.5	-0.25	4.489258	0.45018	-1.45009	-1.04991	0.801459892933299	-0.068089	-0.199487	0.169602
Trial1	2	1	noBlindfold	counterclockwise	practice	Guided	1	0.5	-0.25	4.509262	0.45018	-1.45009	-1.04992	0.801470006127352	-0.028804	-0.127463	0.113094
Trial1	2	1	noBlindfold	counterclockwise	practice	Guided	1	0.5	-0.25	4.529251	0.45018	-1.45008	-1.04993	0.801479881364375	0.012495	-0.034338	0.09465
Trial1	2	1	noBlindfold	counterclockwise	practice	Guided	1	0.5	-0.25	4.549255	0.45019	-1.45006	-1.04994	0.801489253206354	0.0219	-0.042787	0.086807
Trial1	2	1	noBlindfold	counterclockwise	practice	Guided	1	0.5	-0.25	4.56926	0.4502	-1.45004	-1.04994	0.801488632808441	0.005633	-0.030078	0.132037
Trial1	2	1	noBlindfold	counterclockwise	practice	Guided	1	0.5	-0.25	4.589264	0.45021	-1.45004	-1.04994	0.801488010683032	-0.030434	-0.013139	0.139818
Trial1	2	1	noBlindfold	counterclockwise	practice	Guided	1	0.5	-0.25	4.609253	0.45021	-1.45003	-1.04994	0.801488010683032	-0.016576	-0.013127	0.130514
Trial1	2	1	noBlindfold	counterclockwise	practice	Guided	1	0.5	-0.25	4.629257	0.45021	-1.45002	-1.04994	0.801488010683032	-0.010535	-0.004662	0.105615
Trial1	2	1	noBlindfold	counterclockwise	practice	Guided	1	0.5	-0.25	4.649261	0.45021	-1.45002	-1.04994	0.801488010683032	-0.014974	0.0038022	0.105299
Trial1	2	1	noBlindfold	counterclockwise	practice	Guided	1	0.5	-0.25	4.669266	0.45021	-1.45002	-1.04994	0.801488010683032	-0.019501	-0.013125	0.133476
Trial1	2	1	noBlindfold	counterclockwise	practice	Guided	1	0.5	-0.25	4.689255	0.4502	-1.45002	-1.04993	0.80147863857668	0.00093469	-0.00042569	0.135693
Trial1	2	1	noBlindfold	counterclockwise	practice	Guided	1	0.5	-0.25	4.709259	0.4502	-1.45002	-1.04992	0.801468763324344	-0.0064217	-0.055423	0.18142
Trial1	2	1	noBlindfold	counterclockwise	practice	Guided	1	0.5	-0.25	4.729263	0.4502	-1.45002	-1.0499	0.801448655884297	-0.0015358	-0.076566	0.244795
Trial1	2	1	noBlindfold	counterclockwise	practice	Guided	1	0.5	-0.25	4.749252	0.4502	-1.45002	-1.04989	0.801438780633392	0.036032	-0.068086	0.284992
Trial1	2	1	noBlindfold	counterclockwise	practice	Guided	1	0.5	-0.25	4.769257	0.4502	-1.45002	-1.04987	0.801418792175173	0.029715	-0.051139	0.313973
Trial1	2	1	noBlindfold	counterclockwise	practice	Guided	1	0.5	-0.25	4.789261	0.45022	-1.45003	-1.04986	0.80140755554785	0.086187	-0.084971	0.266981
Trial1	2	1	noBlindfold	counterclockwise	practice	Guided	1	0.5	-0.25	4.809265	0.45028	-1.45004	-1.04985	0.801393835194599	0.102837	-0.110312	0.284712
Trial1	2	1	noBlindfold	counterclockwise	practice	Guided	1	0.5	-0.25	4.829254	0.45032	-1.45005	-1.04985	0.801391356688402	0.078208	-0.118747	0.320943
Trial1	2	1	noBlindfold	counterclockwise	practice	Guided	1	0.5	-0.25	4.849258	0.45037	-1.45005	-1.04985	0.801388256272016	0.117883	-0.106019	0.327591
Trial1	2	1	noBlindfold	counterclockwise	practice	Guided	1	0.5	-0.25	4.869263	0.45043	-1.45006	-1.04984	0.801374550637047	0.088366	-0.118681	0.300377
Trial1	2	1	noBlindfold	counterclockwise	practice	Guided	1	0.5	-0.25	4.889252	0.45048	-1.45006	-1.04984	0.801371458865735	0.063199	-0.101725	0.344983
Trial1	2	1	noBlindfold	counterclockwise	practice	Guided	1	0.5	-0.25	4.909256	0.45049	-1.45005	-1.04984	0.801370840148029	0.023567	-0.046672	0.266532
Trial1	2	1	noBlindfold	counterclockwise	practice	Guided	1	0.5	-0.25	4.92926	0.4505	-1.45004	-1.04985	0.801380217855047	0.080211	-0.038197	0.286891
Trial1	2	1	noBlindfold	counterclockwise	practice	Guided	1	0.5	-0.25	4.949265	0.45052	-1.45004	-1.04987	0.801398971848317	0.047059	-0.059342	0.246833
Trial1	2	1	noBlindfold	counterclockwise	practice	Guided	1	0.5	-0.25	4.969254	0.45055	-1.45004	-1.04988	0.801407113970165	0.032482	-0.110103	0.195342
Trial1	2	1	noBlindfold	counterclockwise	practice	Guided	1	0.5	-0.25	4.989258	0.45056	-1.45005	-1.0499	0.801426366187597	-0.041948	-0.177772	0.173716
Trial1	2	1	noBlindfold	counterclockwise	practice	Guided	1	0.5	-0.25	5.009262	0.45054	-1.45008	-1.0499	0.80142760007327	-0.023091	-0.266523	0.15799
Trial1	2	1	noBlindfold	counterclockwise	practice	Guided	1	0.5	-0.25	5.029251	0.45054	-1.45011	-1.0499	0.80142760007327	-0.020246	-0.28337	0.183375
Trial1	2	1	noBlindfold	counterclockwise	practice	Guided	1	0.5	-0.25	5.049255	0.45054	-1.45013	-1.0499	0.80142760007327	0.037752	-0.329832	0.182813
Trial1	2	1	noBlindfold	counterclockwise	practice	Guided	1	0.5	-0.25	5.06926	0.45054	-1.45014	-1.0499	0.80142760007327	0.03437	-0.363591	0.165718
Trial1	2	1	noBlindfold	counterclockwise	practice	Guided	1	0.5	-0.25	5.089264	0.45055	-1.45016	-1.04991	0.801436978488305	-0.0045412	-0.422723	0.146368
Trial1	2	1	noBlindfold	counterclockwise	practice	Guided	1	0.5	-0.25	5.109253	0.45054	-1.4502	-1.04991	0.801437594566155	-0.014216	-0.460563	0.158296
Trial1	2	1	noBlindfold	counterclockwise	practice	Guided	1	0.5	-0.25	5.129257	0.45054	-1.45022	-1.04991	0.801437594566155	-0.084454	-0.519723	0.141159
Trial1	2	1	noBlindfold	counterclockwise	practice	Guided	1	0.5	-0.25	5.149261	0.45054	-1.45024	-1.04991	0.801437594566155	-0.139582	-0.545114	0.167067
Trial1	2	1	noBlindfold	counterclockwise	practice	Guided	1	0.5	-0.25	5.169266	0.45053	-1.45025	-1.04991	0.801438210767903	-0.107132	-0.5832	0.148046
Trial1	2	1	noBlindfold	counterclockwise	practice	Guided	1	0.5	-0.25	5.189255	0.45053	-1.45025	-1.04991	0.801438210767903	-0.049648	-0.545114	0.155868
Trial1	2	1	noBlindfold	counterclockwise	practice	Guided	1	0.5	-0.25	5.209259	0.45053	-1.45026	-1.04991	0.801438210767903	-0.040224	-0.532418	0.147959
Trial1	2	1	noBlindfold	counterclockwise	practice	Guided	1	0.5	-0.25	5.229263	0.45053	-1.45026	-1.04992	0.801448324235556	0.057483	-0.549345	0.154133
Trial1	2	1	noBlindfold	counterclockwise	practice	Guided	1	0.5	-0.25	5.249252	0.45053	-1.45026	-1.04992	0.801448324235556	-0.00051742	-0.48158	0.128895
Trial1	2	1	noBlindfold	counterclockwise	practice	Guided	1	0.5	-0.25	5.269257	0.45053	-1.45025	-1.04991	0.801438210767903	0.011469	-0.464523	0.176086
Trial1	2	1	noBlindfold	counterclockwise	practice	Guided	1	0.5	-0.25	5.289261	0.45053	-1.45024	-1.04991	0.801438210767903	-0.0081628	-0.434782	0.204526
Trial1	2	1	noBlindfold	counterclockwise	practice	Guided	1	0.5	-0.25	5.309265	0.45053	-1.45024	-1.04992	0.801448324235556	-0.098474	-0.553086	0.152384
Trial1	2	1	noBlindfold	counterclockwise	practice	Guided	1	0.5	-0.25	5.329254	0.45052	-1.45027	-1.04992	0.801448944233305	-0.133875	-0.735053	0.078547
Trial1	2	1	noBlindfold	counterclockwise	practice	Guided	1	0.5	-0.25	5.349258	0.45051	-1.45034	-1.04992	0.801449558835497	-0.217766	-0.883166	0.136304
Trial1	2	1	noBlindfold	counterclockwise	practice	Guided	1	0.5	-0.25	5.369263	0.45047	-1.45041	-1.04993	0.801461906826853	-0.347005	-0.967802	0.136451
Trial1	2	1	noBlindfold	counterclockwise	practice	Guided	1	0.5	-0.25	5.389252	0.45035	-1.45048	-1.05003	0.80156915526178	-0.564947	-1.073597	0.059416
Trial1	2	1	noBlindfold	counterclockwise	practice	Guided	1	0.5	-0.25	5.409256	0.44926	-1.45059	-1.0501	0.801707364923593	-1.013671	-1.242869	-0.246787
Trial1	2	1	noBlindfold	counterclockwise	practice	Guided	1	0.5	-0.25	5.42926	0.44798	-1.45062	-1.05017	0.801859101830728	-1.076027	-1.230174	-0.389322
Trial1	2	1	noBlindfold	counterclockwise	practice	Guided	1	0.5	-0.25	5.449265	0.44611	-1.45063	-1.05021	0.802022551828262	-1.122348	-1.225942	-0.433935
Trial1	2	1	noBlindfold	counterclockwise	practice	Guided	1	0.5	-0.25	5.469254	0.44352	-1.45062	-1.05022	0.802210733760525	-1.201671	-1.204783	-0.452415
Trial1	2	1	noBlindfold	counterclockwise	practice	Guided	1	0.5	-0.25	5.489258	0.44033	-1.45061	-1.05025	0.802471594876668	-1.289933	-1.192088	-0.468443
Trial1	2	1	noBlindfold	counterclockwise	practice	Guided	1	0.5	-0.25	5.509262	0.4313	-1.45054	-1.05026	0.803203384051378	-1.479744	-0.950875	-0.507572
Trial1	2	1	noBlindfold	counterclockwise	practice	Guided	1	0.5	-0.25	5.529251	0.42572	-1.45047	-1.05027	0.803709856199859	-1.428636	-0.756212	-0.473663
Trial1	2	1	noBlindfold	counterclockwise	practice	Guided	1	0.5	-0.25	5.549255	0.419	-1.45038	-1.05025	0.804338947948297	-1.440648	-0.616563	-0.578113
Trial1	2	1	noBlindfold	counterclockwise	practice	Guided	1	0.5	-0.25	5.56926	0.41106	-1.45032	-1.05017	0.805097673041642	-1.305585	-0.506536	-0.289921
Trial1	2	1	noBlindfold	counterclockwise	practice	Guided	1	0.5	-0.25	5.589264	0.40251	-1.45024	-1.05008	0.805997648845706	-0.928402	-0.244078	-0.200472
Trial1	2	1	noBlindfold	counterclockwise	practice	Guided	1	0.5	-0.25	5.609253	0.38398	-1.45008	-1.05007	0.808438445229324	-0.216396	-0.040863	-0.104662
Trial1	2	1	noBlindfold	counterclockwise	practice	Guided	1	0.5	-0.25	5.629257	0.37401	-1.45001	-1.05013	0.809988593004538	0.041654	0.081851	-0.267318
Trial1	2	1	noBlindfold	counterclockwise	practice	Guided	1	0.5	-0.25	5.649261	0.36511	-1.44995	-1.05021	0.811499446741407	0.029014	0.035285	-0.461361
Trial1	2	1	noBlindfold	counterclockwise	practice	Guided	1	0.5	-0.25	5.669266	0.3559	-1.44996	-1.05027	0.813140101118113	-0.055822	0.119904	-0.558103
Trial1	2	1	noBlindfold	counterclockwise	practice	Guided	1	0.5	-0.25	5.689255	0.34739	-1.44995	-1.05025	0.814671689259543	-0.184924	0.107176	-0.572745
Trial1	2	1	noBlindfold	counterclockwise	practice	Guided	1	0.5	-0.25	5.709259	0.32979	-1.44996	-1.0502	0.818102354361866	0.027417	0.115594	-0.377197
Trial1	2	1	noBlindfold	counterclockwise	practice	Guided	1	0.5	-0.25	5.729263	0.32116	-1.44995	-1.0502	0.819941318914632	0.369401	0.052087	-0.365805
Trial1	2	1	noBlindfold	counterclockwise	practice	Guided	1	0.5	-0.25	5.749252	0.31332	-1.44996	-1.05017	0.821657689571823	0.550806	0.090155	-0.34967
Trial1	2	1	noBlindfold	counterclockwise	practice	Guided	1	0.5	-0.25	5.769257	0.30619	-1.44996	-1.05021	0.823345835542059	0.667844	0.140912	-0.387101
Trial1	2	1	noBlindfold	counterclockwise	practice	Guided	1	0.5	-0.25	5.789261	0.29462	-1.44996	-1.05025	0.826184658164877	0.284317	-0.032635	-0.50056
Trial1	2	1	noBlindfold	counterclockwise	practice	Guided	1	0.5	-0.25	5.809265	0.28862	-1.45	-1.05026	0.827706161919782	-0.052176	0.013916	-0.560723
Trial1	2	1	noBlindfold	counterclockwise	practice	Guided	1	0.5	-0.25	5.829254	0.28327	-1.44999	-1.05022	0.829050035255679	-0.177151	0.111229	-0.46051
Trial1	2	1	noBlindfold	counterclockwise	practice	Guided	1	0.5	-0.25	5.849258	0.2778	-1.44994	-1.05016	0.830439009813209	-0.179744	0.297375	-0.279627
Trial1	2	1	noBlindfold	counterclockwise	practice	Guided	1	0.5	-0.25	5.869263	0.27302	-1.44986	-1.05013	0.831701841453871	-0.054758	0.517334	-0.274645
Trial1	2	1	noBlindfold	counterclockwise	practice	Guided	1	0.5	-0.25	5.889252	0.26814	-1.44976	-1.05018	0.833094842736413	0.060494	0.631593	-0.282751
Trial1	2	1	noBlindfold	counterclockwise	practice	Guided	1	0.5	-0.25	5.909256	0.25938	-1.44964	-1.05022	0.83561357512497	-0.022405	0.805096	-0.46215
Trial1	2	1	noBlindfold	counterclockwise	practice	Guided	1	0.5	-0.25	5.92926	0.25549	-1.44961	-1.05025	0.836770748546363	-0.034323	0.754315	-0.508675
Trial1	2	1	noBlindfold	counterclockwise	practice	Guided	1	0.5	-0.25	5.949265	0.25186	-1.44961	-1.05026	0.837848105098681	-0.141132	0.76701	-0.516635
Trial1	2	1	noBlindfold	counterclockwise	practice	Guided	1	0.5	-0.25	5.969254	0.24855	-1.44961	-1.05027	0.838843911082279	-0.096158	0.822024	-0.522001
Trial1	2	1	noBlindfold	counterclockwise	practice	Guided	1	0.5	-0.25	5.989258	0.24558	-1.4496	-1.05025	0.83972000275068	-0.061211	0.81356	-0.522113
Trial1	2	1	noBlindfold	counterclockwise	practice	Guided	1	0.5	-0.25	6.009262	0.24012	-1.44959	-1.05024	0.841380852540176	-0.0092205	0.855878	-0.490757
Trial1	2	1	noBlindfold	counterclockwise	practice	Guided	1	0.5	-0.25	6.029251	0.23798	-1.44957	-1.05022	0.84202526376069	-0.073744	0.957441	-0.429755
Trial1	2	1	noBlindfold	counterclockwise	practice	Guided	1	0.5	-0.25	6.049255	0.23597	-1.44951	-1.0502	0.842633879483255	-0.136943	1.160568	-0.406501
Trial1	2	1	noBlindfold	counterclockwise	practice	Guided	1	0.5	-0.25	6.06926	0.2342	-1.44942	-1.05022	0.843209172307599	-0.207181	1.350999	-0.438087
Trial1	2	1	noBlindfold	counterclockwise	practice	Guided	1	0.5	-0.25	6.089264	0.23268	-1.44932	-1.05023	0.843699046516359	-0.35259	1.54143	-0.4847
Trial1	2	1	noBlindfold	counterclockwise	practice	Guided	1	0.5	-0.25	6.109253	0.23002	-1.44915	-1.05021	0.844526637950683	-0.434792	1.846119	-0.419742
Trial1	2	1	noBlindfold	counterclockwise	practice	Guided	1	0.5	-0.25	6.129257	0.22882	-1.44908	-1.0502	0.84490153941509	-0.462923	1.87151	-0.374237
Trial1	2	1	noBlindfold	counterclockwise	practice	Guided	1	0.5	-0.25	6.149261	0.22776	-1.44905	-1.0502	0.84524235181551	-0.466104	1.820728	-0.394485
Trial1	2	1	noBlindfold	counterclockwise	practice	Guided	1	0.5	-0.25	6.169266	0.22679	-1.44906	-1.0502	0.845555274994635	-0.493827	1.913828	-0.379083
Trial1	2	1	noBlindfold	counterclockwise	practice	Guided	1	0.5	-0.25	6.189255	0.22586	-1.44905	-1.05021	0.845865699992031	-0.492495	1.91806	-0.420882
Trial1	2	1	noBlindfold	counterclockwise	practice	Guided	1	0.5	-0.25	6.209259	0.22428	-1.44906	-1.05021	0.846379088341638	-0.368157	1.808033	-0.408218
Trial1	2	1	noBlindfold	counterclockwise	practice	Guided	1	0.5	-0.25	6.229263	0.22368	-1.44909	-1.05022	0.846584200534594	-0.246962	1.75302	-0.437865
Trial1	2	1	noBlindfold	counterclockwise	practice	Guided	1	0.5	-0.25	6.249252	0.22334	-1.44912	-1.05021	0.846685771490125	-0.135333	1.731861	-0.42165
Trial1	2	1	noBlindfold	counterclockwise	practice	Guided	1	0.5	-0.25	6.269257	0.22329	-1.44912	-1.05021	0.846702108470545	-0.067703	1.816497	-0.331149
Trial1	2	1	noBlindfold	counterclockwise	practice	Guided	1	0.5	-0.25	6.289261	0.22329	-1.44909	-1.05019	0.846683181019413	0.055779	2.053477	-0.293569
Trial1	2	1	noBlindfold	counterclockwise	practice	Guided	1	0.5	-0.25	6.309265	0.22331	-1.44897	-1.05019	0.846676650634384	0.383213	2.028087	-0.232721
Trial1	2	1	noBlindfold	counterclockwise	practice	Guided	1	0.5	-0.25	6.329254	0.22334	-1.44898	-1.05018	0.846657379784569	0.545366	1.854583	-0.294783
Trial1	2	1	noBlindfold	counterclockwise	practice	Guided	1	0.5	-0.25	6.349258	0.22339	-1.44904	-1.05019	0.846650508964918	0.619033	1.748788	-0.37221
Trial1	2	1	noBlindfold	counterclockwise	practice	Guided	1	0.5	-0.25	6.369263	0.22354	-1.4491	-1.05018	0.846592051175039	0.660246	1.702238	-0.39617
Trial1	2	1	noBlindfold	counterclockwise	practice	Guided	1	0.5	-0.25	6.389252	0.22387	-1.44913	-1.0501	0.846408843920163	0.86234	1.769947	-0.322327
Trial1	2	1	noBlindfold	counterclockwise	practice	Guided	1	0.5	-0.25	6.409256	0.22575	-1.44898	-1.05004	0.845740548343856	1.209464	2.451267	-0.037848
Trial1	2	1	noBlindfold	counterclockwise	practice	Guided	1	0.5	-0.25	6.42926	0.22746	-1.44878	-1.04997	0.845121354257586	1.251803	2.88291	0.035306
Trial1	2	1	noBlindfold	counterclockwise	practice	Guided	1	0.5	-0.25	6.449265	0.22956	-1.4486	-1.04994	0.844418012490838	1.302183	2.980242	0.129747
Trial1	2	1	noBlindfold	counterclockwise	practice	Guided	1	0.5	-0.25	6.469254	0.23207	-1.44852	-1.04995	0.843626987326025	1.187321	2.891374	0.101228
Trial1	2	1	noBlindfold	counterclockwise	practice	Guided	1	0.5	-0.25	6.489258	0.23503	-1.44855	-1.05005	0.842786531789883	0.834388	2.637466	0.0018043
Trial1	2	1	noBlindfold	counterclockwise	practice	Guided	1	0.5	-0.25	6.509262	0.24054	-1.44875	-1.05007	0.84108951571493	0.135581	2.510512	-0.138796
Trial1	2	1	noBlindfold	counterclockwise	practice	Guided	1	0.5	-0.25	6.529251	0.24275	-1.44874	-1.05002	0.840362740550126	-0.234791	2.806738	0.016719
Trial1	2	1	noBlindfold	counterclockwise	practice	Guided	1	0.5	-0.25	6.549255	0.24417	-1.44861	-1.04996	0.839872026255919	-0.338762	3.170673	0.193784
Trial1	2	1	noBlindfold	counterclockwise	practice	Guided	1	0.5	-0.25	6.56926	0.24452	-1.44844	-1.04994	0.839746398441315	-0.427647	3.504985	0.320905
Trial1	2	1	noBlindfold	counterclockwise	practice	Guided	1	0.5	-0.25	6.589264	0.24449	-1.44828	-1.04992	0.839736565267954	-0.709807	3.61078	0.369923
Trial1	2	1	noBlindfold	counterclockwise	practice	Guided	1	0.5	-0.25	6.609253	0.24433	-1.44816	-1.04991	0.839775609267651	-1.168715	3.881615	0.248868
Trial1	2	1	noBlindfold	counterclockwise	practice	Guided	1	0.5	-0.25	6.629257	0.24407	-1.44809	-1.04988	0.839826307670876	-1.1208	3.936628	0.279861
Trial1	2	1	noBlindfold	counterclockwise	practice	Guided	1	0.5	-0.25	6.649261	0.24373	-1.44803	-1.04986	0.83991090543429	-0.783108	4.029728	0.430069
Trial1	2	1	noBlindfold	counterclockwise	practice	Guided	1	0.5	-0.25	6.669266	0.24362	-1.44798	-1.04985	0.839934943654885	-0.241189	4.215927	0.469612
Trial1	2	1	noBlindfold	counterclockwise	practice	Guided	1	0.5	-0.25	6.689255	0.24362	-1.44791	-1.04985	0.839934943654885	0.046204	4.482531	0.399516
Trial1	2	1	noBlindfold	counterclockwise	practice	Guided	1	0.5	-0.25	6.709259	0.24363	-1.44766	-1.04986	0.839941427466286	0.018355	4.918406	0.171449
Trial1	2	1	noBlindfold	counterclockwise	practice	Guided	1	0.5	-0.25	6.729263	0.24363	-1.44757	-1.04986	0.839941427466286	-0.127809	4.905711	0.154694
Trial1	2	1	noBlindfold	counterclockwise	practice	Guided	1	0.5	-0.25	6.749252	0.24363	-1.44756	-1.04986	0.839941427466286	0.021684	4.863393	0.335353
Trial1	2	1	noBlindfold	counterclockwise	practice	Guided	1	0.5	-0.25	6.769257	0.24363	-1.44756	-1.04985	0.839931891732686	0.377704	5.003042	0.469329
Trial1	2	1	noBlindfold	counterclockwise	practice	Guided	1	0.5	-0.25	6.789261	0.24367	-1.44752	-1.04982	0.839891181999767	1.022697	5.142691	0.487111
Trial1	2	1	noBlindfold	counterclockwise	practice	Guided	1	0.5	-0.25	6.809265	0.24411	-1.44744	-1.0498	0.839737930447021	2.119062	5.129996	0.457246
Trial1	2	1	noBlindfold	counterclockwise	practice	Guided	1	0.5	-0.25	6.829254	0.24512	-1.44743	-1.04979	0.839421167325681	2.129354	5.193473	0.415712
Trial1	2	1	noBlindfold	counterclockwise	practice	Guided	1	0.5	-0.25	6.849258	0.24688	-1.44738	-1.04976	0.838859802965515	1.775856	5.532017	0.459835
Trial1	2	1	noBlindfold	counterclockwise	practice	Guided	1	0.5	-0.25	6.869263	0.24878	-1.44725	-1.04967	0.83820257743702	1.449833	5.921343	0.741825
Trial1	2	1	noBlindfold	counterclockwise	practice	Guided	1	0.5	-0.25	6.889252	0.25065	-1.44705	-1.0494	0.8373862569522	1.490545	6.395304	1.096706
Trial1	2	1	noBlindfold	counterclockwise	practice	Guided	1	0.5	-0.25	6.909256	0.25395	-1.44656	-1.04935	0.836361801073588	2.267693	7.250128	1.39003
Trial1	2	1	noBlindfold	counterclockwise	practice	Guided	1	0.5	-0.25	6.92926	0.25573	-1.44638	-1.04936	0.83584944810012	2.579645	7.529427	1.250538
Trial1	2	1	noBlindfold	counterclockwise	practice	Guided	1	0.5	-0.25	6.949265	0.25794	-1.44625	-1.04939	0.83523490821677	2.670635	7.711394	1.183525
Trial1	2	1	noBlindfold	counterclockwise	practice	Guided	1	0.5	-0.25	6.969254	0.26064	-1.44614	-1.04936	0.834427756216971	2.635971	7.927216	1.27124
Trial1	2	1	noBlindfold	counterclockwise	practice	Guided	1	0.5	-0.25	6.989258	0.26398	-1.44603	-1.04923	0.833351066468358	2.663788	8.17266	1.466834
Trial1	2	1	noBlindfold	counterclockwise	practice	Guided	1	0.5	-0.25	7.009262	0.2714	-1.44574	-1.0492	0.831251280038696	3.039226	8.782039	1.626919
Trial1	2	1	noBlindfold	counterclockwise	practice	Guided	1	0.5	-0.25	7.029251	0.27567	-1.44563	-1.04924	0.830125604391193	3.262099	8.727026	1.482059
Trial1	2	1	noBlindfold	counterclockwise	practice	Guided	1	0.5	-0.25	7.049255	0.2809	-1.44564	-1.04927	0.828756536215639	3.294365	8.553522	1.430969
Trial1	2	1	noBlindfold	counterclockwise	practice	Guided	1	0.5	-0.25	7.06926	0.28677	-1.44572	-1.04929	0.827243283350405	3.161046	8.451959	1.394957
Trial1	2	1	noBlindfold	counterclockwise	practice	Guided	1	0.5	-0.25	7.089264	0.29333	-1.44575	-1.04919	0.82547999527986	2.876398	8.693172	1.465919
Trial1	2	1	noBlindfold	counterclockwise	practice	Guided	1	0.5	-0.25	7.109253	0.3079	-1.44525	-1.04912	0.82188509564967	2.751895	10.57632	1.80713
Trial1	2	1	noBlindfold	counterclockwise	practice	Guided	1	0.5	-0.25	7.129257	0.31491	-1.4448	-1.04906	0.820216540330388	2.776362	11.07991	1.920353
Trial1	2	1	noBlindfold	counterclockwise	practice	Guided	1	0.5	-0.25	7.149261	0.32161	-1.44448	-1.04902	0.818691660031096	2.922448	11.33381	1.976324
Trial1	2	1	noBlindfold	counterclockwise	practice	Guided	1	0.5	-0.25	7.169266	0.32803	-1.44433	-1.04901	0.817306995991894	3.054979	11.38037	1.988984
Trial1	2	1	noBlindfold	counterclockwise	practice	Guided	1	0.5	-0.25	7.189255	0.33445	-1.44432	-1.0491	0.816068426359865	2.955416	11.12222	1.797903
Trial1	2	1	noBlindfold	counterclockwise	practice	Guided	1	0.5	-0.25	7.209259	0.34641	-1.44457	-1.04903	0.813657631499346	2.273855	10.83023	1.92111
Trial1	2	1	noBlindfold	counterclockwise	practice	Guided	1	0.5	-0.25	7.229263	0.35135	-1.44455	-1.04885	0.812562641776235	2.210503	11.3846	2.453729
Trial1	2	1	noBlindfold	counterclockwise	practice	Guided	1	0.5	-0.25	7.249252	0.35575	-1.44435	-1.04866	0.811582357754199	2.331018	11.9178	2.864907
Trial1	2	1	noBlindfold	counterclockwise	practice	Guided	1	0.5	-0.25	7.269257	0.35913	-1.44408	-1.04854	0.810870196349924	2.371888	12.4764	3.086874
Trial1	2	1	noBlindfold	counterclockwise	practice	Guided	1	0.5	-0.25	7.289261	0.36149	-1.4438	-1.04849	0.810414326831298	2.429851	12.88265	3.15377
Trial1	2	1	noBlindfold	counterclockwise	practice	Guided	1	0.5	-0.25	7.309265	0.36308	-1.44346	-1.0485	0.81015395271765	2.085039	13.27198	2.913761
Trial1	2	1	noBlindfold	counterclockwise	practice	Guided	1	0.5	-0.25	7.329254	0.36315	-1.44343	-1.04849	0.810132259713073	1.10078	13.22966	3.077827
Trial1	2	1	noBlindfold	counterclockwise	practice	Guided	1	0.5	-0.25	7.349258	0.36317	-1.44341	-1.04847	0.810109147541638	0.061678	13.91098	3.268502
Trial1	2	1	noBlindfold	counterclockwise	practice	Guided	1	0.5	-0.25	7.369263	0.36315	-1.44316	-1.04843	0.810073041710977	-0.707505	15.31594	3.670663
Trial1	2	1	noBlindfold	counterclockwise	practice	Guided	1	0.5	-0.25	7.389252	0.3631	-1.44261	-1.04834	0.809992783037528	-1.13464	16.09036	4.006241
Trial1	2	1	noBlindfold	counterclockwise	practice	Guided	1	0.5	-0.25	7.409256	0.36299	-1.44218	-1.0483	0.809972017179117	-0.938807	15.52753	4.184497
Trial1	2	1	noBlindfold	counterclockwise	practice	Guided	1	0.5	-0.25	7.42926	0.36297	-1.4422	-1.04826	0.809935928162675	-0.4018	15.47252	4.140525
Trial1	2	1	noBlindfold	counterclockwise	practice	Guided	1	0.5	-0.25	7.449265	0.36296	-1.44218	-1.0482	0.809878524707295	-0.293245	16.60241	4.444713
Trial1	2	1	noBlindfold	counterclockwise	practice	Guided	1	0.5	-0.25	7.469254	0.36294	-1.44188	-1.04812	0.809803073175138	-0.430631	18.2655	5.051644
Trial1	2	1	noBlindfold	counterclockwise	practice	Guided	1	0.5	-0.25	7.489258	0.36291	-1.44115	-1.04794	0.80963074066284	-0.782079	19.37847	5.651847
Trial1	2	1	noBlindfold	counterclockwise	practice	Guided	1	0.5	-0.25	7.509262	0.3628	-1.44038	-1.04788	0.809590161131095	-1.67869	19.37847	5.584876
Trial1	2	1	noBlindfold	counterclockwise	practice	Guided	1	0.5	-0.25	7.529251	0.36272	-1.44039	-1.04783	0.809554495308942	-1.806073	18.85372	5.288169
Trial1	2	1	noBlindfold	counterclockwise	practice	Guided	1	0.5	-0.25	7.549255	0.36265	-1.44041	-1.04779	0.809526895818689	-1.550063	19.67892	5.162516
Trial1	2	1	noBlindfold	counterclockwise	practice	Guided	1	0.5	-0.25	7.56926	0.36258	-1.4402	-1.04773	0.809479684431851	-1.476176	21.41396	5.448796
Trial1	2	1	noBlindfold	counterclockwise	practice	Guided	1	0.5	-0.25	7.589264	0.36249	-1.43967	-1.04762	0.809386655175086	-1.722712	21.50283	5.839205
Trial1	2	1	noBlindfold	counterclockwise	practice	Guided	1	0.5	-0.25	7.609253	0.36235	-1.43949	-1.04756	0.809351242727636	-1.599365	21.73135	5.870798
Trial1	2	1	noBlindfold	counterclockwise	practice	Guided	1	0.5	-0.25	7.629257	0.36227	-1.43926	-1.04748	0.809286033153882	-1.894884	23.41137	6.423444
Trial1	2	1	noBlindfold	counterclockwise	practice	Guided	1	0.5	-0.25	7.649261	0.36215	-1.43864	-1.04743	0.80925712532939	-2.476167	24.32544	6.465237
Trial1	2	1	noBlindfold	counterclockwise	practice	Guided	1	0.5	-0.25	7.669266	0.36201	-1.43822	-1.04742	0.809271237334571	-3.004826	23.82186	5.76295
Trial1	2	1	noBlindfold	counterclockwise	practice	Guided	1	0.5	-0.25	7.689255	0.36186	-1.43825	-1.04751	0.809385514118267	-3.353245	22.24339	4.801456
Trial1	2	1	noBlindfold	counterclockwise	practice	Guided	1	0.5	-0.25	7.709259	0.36149	-1.43946	-1.04754	0.809478224639339	-3.911283	19.8355	4.041387
Trial1	2	1	noBlindfold	counterclockwise	practice	Guided	1	0.5	-0.25	7.729263	0.36128	-1.43981	-1.04755	0.809524047494992	-4.232349	20.03016	4.571782
Trial1	2	1	noBlindfold	counterclockwise	practice	Guided	1	0.5	-0.25	7.749252	0.36106	-1.43992	-1.04757	0.809581500729847	-4.475262	19.50119	4.706689
Trial1	2	1	noBlindfold	counterclockwise	practice	Guided	1	0.5	-0.25	7.769257	0.36082	-1.44016	-1.04762	0.809672051326145	-4.870562	18.21895	4.249403
Trial1	2	1	noBlindfold	counterclockwise	practice	Guided	1	0.5	-0.25	7.789261	0.36047	-1.44065	-1.04807	0.810175458221461	-5.454022	16.83516	3.72371
Trial1	2	1	noBlindfold	counterclockwise	practice	Guided	1	0.5	-0.25	7.809265	0.3565	-1.44206	-1.04839	0.811183518752381	-6.792345	14.64308	2.82743
Trial1	2	1	noBlindfold	counterclockwise	practice	Guided	1	0.5	-0.25	7.829254	0.35119	-1.44264	-1.04869	0.812434656058319	-7.055347	13.55974	2.427487
Trial1	2	1	noBlindfold	counterclockwise	practice	Guided	1	0.5	-0.25	7.849258	0.34264	-1.44322	-1.04891	0.814260030916498	-7.010313	12.59489	2.065964
Trial1	2	1	noBlindfold	counterclockwise	practice	Guided	1	0.5	-0.25	7.869263	0.33113	-1.44364	-1.04891	0.8165624902539	-7.118534	12.37061	1.851545
Trial1	2	1	noBlindfold	counterclockwise	practice	Guided	1	0.5	-0.25	7.889252	0.31578	-1.44387	-1.04957	0.82051759962871	-7.562737	11.6385	1.425892
Trial1	2	1	noBlindfold	counterclockwise	practice	Guided	1	0.5	-0.25	7.909256	0.27421	-1.44472	-1.0498	0.831060300288821	-7.202727	9.670717	0.218346
Trial1	2	1	noBlindfold	counterclockwise	practice	Guided	1	0.5	-0.25	7.92926	0.2475	-1.44515	-1.04979	0.838701575351689	-6.33365	9.095193	0.49961
Trial1	2	1	noBlindfold	counterclockwise	practice	Guided	1	0.5	-0.25	7.949265	0.2166	-1.44544	-1.04972	0.848450072464547	-5.617476	8.959775	0.619625
Trial1	2	1	noBlindfold	counterclockwise	practice	Guided	1	0.5	-0.25	7.969254	0.18312	-1.44556	-1.04967	0.860165690187716	-4.684497	8.663549	0.662692
Trial1	2	1	noBlindfold	counterclockwise	practice	Guided	1	0.5	-0.25	7.989258	0.14997	-1.44568	-1.04966	0.872912978413745	-4.35755	8.176892	0.737573
Trial1	2	1	noBlindfold	counterclockwise	practice	Guided	1	0.5	-0.25	8.009262	0.076315	-1.44598	-1.04963	0.904940328594174	-4.446775	8.083792	0.76483
Trial1	2	1	noBlindfold	counterclockwise	practice	Guided	1	0.5	-0.25	8.029251	0.037821	-1.44598	-1.04955	0.923520286020827	-4.377028	8.168428	0.928513
Trial1	2	1	noBlindfold	counterclockwise	practice	Guided	1	0.5	-0.25	8.049255	-0.0032172	-1.44594	-1.04947	0.944658535072604	-3.8063	8.185356	1.121545
Trial1	2	1	noBlindfold	counterclockwise	practice	Guided	1	0.5	-0.25	8.06926	-0.043866	-1.44593	-1.04947	0.966924208290704	-3.003857	8.079561	1.045878
Trial1	2	1	noBlindfold	counterclockwise	practice	Guided	1	0.5	-0.25	8.089264	-0.087086	-1.44598	-1.04963	0.992007051643523	-2.212992	7.838348	0.810444
Trial1	2	1	noBlindfold	counterclockwise	practice	Guided	1	0.5	-0.25	8.109253	-0.16554	-1.44612	-1.04965	1.04037663055544	-1.625736	7.821421	0.804948
Trial1	2	1	noBlindfold	counterclockwise	practice	Guided	1	0.5	-0.25	8.129257	-0.204	-1.44608	-1.04976	1.06547268742267	-1.708095	8.181124	0.433844
Trial1	2	1	noBlindfold	counterclockwise	practice	Guided	1	0.5	-0.25	8.149261	-0.24264	-1.44597	-1.04978	1.09140379382193	-1.794799	8.117647	0.44194
Trial1	2	1	noBlindfold	counterclockwise	practice	Guided	1	0.5	-0.25	8.169266	-0.27916	-1.44592	-1.04974	1.11654578224645	-1.409332	8.350396	0.569587
Trial1	2	1	noBlindfold	counterclockwise	practice	Guided	1	0.5	-0.25	8.189255	-0.30947	-1.44587	-1.04951	1.13774246690028	-1.123903	8.54929	0.421432
Trial1	2	1	noBlindfold	counterclockwise	practice	Guided	1	0.5	-0.25	8.209259	-0.30574	-1.44574	-1.04883	1.13461287066402	-10.19336	10.19969	2.145544
Trial1	2	1	noBlindfold	counterclockwise	practice	Guided	1	0.5	-0.25	8.229263	-0.30522	-1.44515	-1.04792	1.13360291521129	-8.885028	11.79085	3.756342
Trial1	2	1	noBlindfold	counterclockwise	practice	Guided	1	0.5	-0.25	8.249252	-0.30475	-1.44461	-1.04642	1.13221346785507	-5.335216	10.77522	3.873497
Trial1	2	1	noBlindfold	counterclockwise	practice	Guided	1	0.5	-0.25	8.269257	-0.30356	-1.44483	-1.04436	1.1299188162072	-2.021325	7.322068	2.65311
Trial1	2	1	noBlindfold	counterclockwise	practice	Guided	1	0.5	-0.25	8.289261	-0.3019	-1.44613	-1.04095	1.12634160789248	-0.296389	4.871856	1.136662
Trial1	2	1	noBlindfold	counterclockwise	practice	Guided	1	0.5	-0.25	8.309265	-0.30002	-1.44769	-1.04065	1.12479307151691	-1.002739	5.100373	-0.169909
Trial1	2	1	noBlindfold	counterclockwise	practice	Guided	1	0.5	-0.25	8.329254	-0.30016	-1.44758	-1.04065	1.12489263902932	-1.973515	5.582799	-0.060993
Trial1	2	1	noBlindfold	counterclockwise	practice	Guided	1	0.5	-0.25	8.349258	-0.30033	-1.44722	-1.04063	1.12499948977803	-2.420106	6.920047	0.223045
Trial1	2	1	noBlindfold	counterclockwise	practice	Guided	1	0.5	-0.25	8.369263	-0.30042	-1.44667	-1.04059	1.12503545638486	-2.049986	7.267055	0.648507
Trial1	2	1	noBlindfold	counterclockwise	practice	Guided	1	0.5	-0.25	8.389252	-0.30045	-1.4465	-1.04055	1.12502866196498	-0.992525	6.209105	0.691437
Trial1	2	1	noBlindfold	counterclockwise	practice	Guided	1	0.5	-0.25	8.409256	-0.30043	-1.44684	-1.04054	1.12500739753138	0.067809	5.248486	0.385266
Trial1	2	1	noBlindfold	counterclockwise	practice	Guided	1	0.5	-0.25	8.42926	-0.30032	-1.44751	-1.04055	1.12493617320117	0.451908	4.766061	-0.106302
Trial1	2	1	noBlindfold	counterclockwise	practice	Guided	1	0.5	-0.25	8.449265	-0.30027	-1.44757	-1.04055	1.12490059605145	0.262613	5.062287	-0.051917
Trial1	2	1	noBlindfold	counterclockwise	practice	Guided	1	0.5	-0.25	8.469254	-0.30025	-1.44751	-1.04054	1.12487933239696	-0.010305	5.324659	0.127941
Trial1	2	1	noBlindfold	counterclockwise	practice	Guided	1	0.5	-0.25	8.489258	-0.30022	-1.44739	-1.04052	1.12484392890886	0.042019	5.502394	0.205522
Trial1	2	1	noBlindfold	counterclockwise	practice	Guided	1	0.5	-0.25	8.509262	-0.30013	-1.4473	-1.04051	1.12477294810141	1.241802	5.193473	0.141313
Trial1	2	1	noBlindfold	counterclockwise	practice	Guided	1	0.5	-0.25	8.529251	-0.29991	-1.44743	-1.04054	1.12463748924942	2.218768	4.660266	-0.03095
Trial1	2	1	noBlindfold	counterclockwise	practice	Guided	1	0.5	-0.25	8.549255	-0.29944	-1.44765	-1.04069	1.12440877173835	3.408196	3.928165	-0.338273
Trial1	2	1	noBlindfold	counterclockwise	practice	Guided	1	0.5	-0.25	8.56926	-0.2989	-1.4479	-1.04097	1.12422182558988	4.139195	3.475362	-0.743176
Trial1	2	1	noBlindfold	counterclockwise	practice	Guided	1	0.5	-0.25	8.589264	-0.2984	-1.4481	-1.04182	1.1244649116151	4.711625	3.462667	-1.107751
Trial1	2	1	noBlindfold	counterclockwise	practice	Guided	1	0.5	-0.25	8.609253	-0.29773	-1.44818	-1.04234	1.12435576680319	5.412224	3.674257	-1.393421
Trial1	2	1	noBlindfold	counterclockwise	practice	Guided	1	0.5	-0.25	8.629257	-0.29751	-1.44817	-1.04298	1.12465087747407	5.666545	3.61078	-1.593265
Trial1	2	1	noBlindfold	counterclockwise	practice	Guided	1	0.5	-0.25	8.649261	-0.29733	-1.44819	-1.04372	1.12504513938466	5.92109	3.509217	-1.578661
Trial1	2	1	noBlindfold	counterclockwise	practice	Guided	1	0.5	-0.25	8.669266	-0.29695	-1.44822	-1.04448	1.12531228508898	6.31844	3.492289	-1.55749
Trial1	2	1	noBlindfold	counterclockwise	practice	Guided	1	0.5	-0.25	8.689255	-0.29695	-1.44824	-1.04624	1.12655563793726	6.930631	3.513448	-1.616809
Trial1	2	1	noBlindfold	counterclockwise	practice	Guided	1	0.5	-0.25	8.709259	-0.29625	-1.44827	-1.04864	1.12775882046224	8.620511	3.310322	-1.893419
Trial1	2	1	noBlindfold	counterclockwise	practice	Guided	1	0.5	-0.25	8.729263	-0.29216	-1.44839	-1.05124	1.12672221856502	9.027363	2.709406	-1.342475
Trial1	2	1	noBlindfold	counterclockwise	practice	Guided	1	0.5	-0.25	8.749252	-0.28084	-1.44855	-1.05153	1.1190002086445	8.058032	3.043719	-2.234097
Trial1	2	1	noBlindfold	counterclockwise	practice	Guided	1	0.5	-0.25	8.769257	-0.2629	-1.44852	-1.05097	1.10615074344151	6.743765	3.064878	-1.311073
Trial1	2	1	noBlindfold	counterclockwise	practice	Guided	1	0.5	-0.25	8.789261	-0.2397	-1.44837	-1.04992	1.08950825344755	6.282427	4.342881	-0.970974
Trial1	2	1	noBlindfold	counterclockwise	practice	Guided	1	0.5	-0.25	8.809265	-0.18199	-1.44771	-1.04982	1.05110536771287	6.624108	4.194768	0.106003
Trial1	2	1	noBlindfold	counterclockwise	practice	Guided	1	0.5	-0.25	8.829254	-0.14795	-1.44787	-1.05013	1.02958594909026	6.801111	3.251077	-0.302828
Trial1	2	1	noBlindfold	counterclockwise	practice	Guided	1	0.5	-0.25	8.849258	-0.1057	-1.44833	-1.0504	1.00374931196969	5.939602	2.41318	-0.804839
Trial1	2	1	noBlindfold	counterclockwise	practice	Guided	1	0.5	-0.25	8.869263	-0.060333	-1.44875	-1.05043	0.977067730201633	4.44349	2.155041	-0.958707
Trial1	2	1	noBlindfold	counterclockwise	practice	Guided	1	0.5	-0.25	8.889252	-0.016433	-1.44891	-1.04947	0.951764278343832	2.894328	2.430108	-0.05252
Trial1	2	1	noBlindfold	counterclockwise	practice	Guided	1	0.5	-0.25	8.909256	0.080745	-1.44847	-1.04914	0.902440834549608	0.600008	4.084741	1.843399
Trial1	2	1	noBlindfold	counterclockwise	practice	Guided	1	0.5	-0.25	8.92926	0.12721	-1.44801	-1.04896	0.881651526374723	0.102476	4.719511	2.107549
Trial1	2	1	noBlindfold	counterclockwise	practice	Guided	1	0.5	-0.25	8.949265	0.17308	-1.44773	-1.04892	0.863220661863383	0.093551	4.139755	2.108261
Trial1	2	1	noBlindfold	counterclockwise	practice	Guided	1	0.5	-0.25	8.969254	0.21566	-1.44787	-1.04902	0.848105108889947	-0.093653	3.65733	1.977473
Trial1	2	1	noBlindfold	counterclockwise	practice	Guided	1	0.5	-0.25	8.989258	0.2564	-1.44809	-1.04954	0.835825971620688	-0.415137	3.65733	1.192436
Trial1	2	1	noBlindfold	counterclockwise	practice	Guided	1	0.5	-0.25	9.009262	0.3341	-1.44826	-1.04953	0.816560515264764	-0.946265	3.839297	0.964833
Trial1	2	1	noBlindfold	counterclockwise	practice	Guided	1	0.5	-0.25	9.029251	0.36835	-1.44811	-1.0494	0.810167907218154	-1.261062	4.448676	1.239502
Trial1	2	1	noBlindfold	counterclockwise	practice	Guided	1	0.5	-0.25	9.049255	0.39987	-1.44783	-1.04929	0.805537352513733	-1.008538	4.677193	1.418422
Trial1	2	1	noBlindfold	counterclockwise	practice	Guided	1	0.5	-0.25	9.06926	0.42874	-1.4477	-1.04935	0.802520058191667	-0.526657	4.249782	1.278053
Trial1	2	1	noBlindfold	counterclockwise	practice	Guided	1	0.5	-0.25	9.089264	0.45549	-1.44786	-1.04976	0.800997609294552	-0.019142	3.585389	0.883794
Trial1	2	1	noBlindfold	counterclockwise	practice	Guided	1	0.5	-0.25	9.109253	0.5076	-1.44846	-1.04988	0.799916132460421	0.787545	2.772883	0.24282
Trial1	2	1	noBlindfold	counterclockwise	practice	Guided	1	0.5	-0.25	9.129257	0.53101	-1.44859	-1.04995	0.800550827035573	0.781556	2.870215	0.076523
Trial1	2	1	noBlindfold	counterclockwise	practice	Guided	1	0.5	-0.25	9.149261	0.55481	-1.44859	-1.04991	0.801785550045617	0.587586	2.895606	0.173701
Trial1	2	1	noBlindfold	counterclockwise	practice	Guided	1	0.5	-0.25	9.169266	0.57806	-1.44855	-1.0498	0.803600317169496	0.515512	3.124123	0.43499
Trial1	2	1	noBlindfold	counterclockwise	practice	Guided	1	0.5	-0.25	9.189255	0.60064	-1.44846	-1.0498	0.806107009463489	0.423961	3.280699	0.656542
Trial1	2	1	noBlindfold	counterclockwise	practice	Guided	1	0.5	-0.25	9.209259	0.64431	-1.44845	-1.04973	0.812646016563922	0.670798	2.747493	0.504797
Trial1	2	1	noBlindfold	counterclockwise	practice	Guided	1	0.5	-0.25	9.229263	0.66565	-1.44861	-1.04979	0.81676435374624	0.507125	2.489353	0.377541
Trial1	2	1	noBlindfold	counterclockwise	practice	Guided	1	0.5	-0.25	9.249252	0.6858	-1.44875	-1.04986	0.821156298456407	0.0059684	2.328544	0.23333
Trial1	2	1	noBlindfold	counterclockwise	practice	Guided	1	0.5	-0.25	9.269257	0.70505	-1.44884	-1.04988	0.825744244839305	-0.501887	2.150809	0.208042
Trial1	2	1	noBlindfold	counterclockwise	practice	Guided	1	0.5	-0.25	9.289261	0.72294	-1.44892	-1.0497	0.83019416654027	-1.082246	2.019623	0.409164
Trial1	2	1	noBlindfold	counterclockwise	practice	Guided	1	0.5	-0.25	9.309265	0.75307	-1.44891	-1.04955	0.838644570768024	-2.23748	2.188895	0.940623
Trial1	2	1	noBlindfold	counterclockwise	practice	Guided	1	0.5	-0.25	9.329254	0.76451	-1.44893	-1.04944	0.842062892254399	-2.161567	1.892669	1.173603
Trial1	2	1	noBlindfold	counterclockwise	practice	Guided	1	0.5	-0.25	9.349258	0.77229	-1.44902	-1.04944	0.844539042927469	-1.92285	1.786874	1.114726
Trial1	2	1	noBlindfold	counterclockwise	practice	Guided	1	0.5	-0.25	9.369263	0.77816	-1.4491	-1.04948	0.846487574677407	-1.409661	1.723397	1.028447
Trial1	2	1	noBlindfold	counterclockwise	practice	Guided	1	0.5	-0.25	9.389252	0.7819999	-1.44916	-1.04956	0.847832692776234	-0.9522	1.537198	0.934694
Trial1	2	1	noBlindfold	counterclockwise	practice	Guided	1	0.5	-0.25	9.409256	0.78591	-1.44929	-1.04957	0.84915053312888	-0.452709	1.325608	0.867183
Trial1	2	1	noBlindfold	counterclockwise	practice	Guided	1	0.5	-0.25	9.42926	0.78649	-1.44932	-1.04957	0.849345999689812	-0.42686	1.444098	0.836225
Trial1	2	1	noBlindfold	counterclockwise	practice	Guided	1	0.5	-0.25	9.449265	0.7865101	-1.4493	-1.04958	0.849362201962313	-0.392354	1.545661	0.768222
Trial1	2	1	noBlindfold	counterclockwise	practice	Guided	1	0.5	-0.25	9.469254	0.78649	-1.44928	-1.04959	0.849364853182907	-0.506788	1.516039	0.75126
Trial1	2	1	noBlindfold	counterclockwise	practice	Guided	1	0.5	-0.25	9.489258	0.78636	-1.44928	-1.04956	0.849292844437421	-1.002312	1.346767	0.81866
Trial1	2	1	noBlindfold	counterclockwise	practice	Guided	1	0.5	-0.25	9.509262	0.78398	-1.44942	-1.04956	0.848493322853698	-2.046062	0.919355	0.905747
Trial1	2	1	noBlindfold	counterclockwise	practice	Guided	1	0.5	-0.25	9.529251	0.78052	-1.44953	-1.04965	0.847426396765301	-2.07862	0.754315	0.67923
Trial1	2	1	noBlindfold	counterclockwise	practice	Guided	1	0.5	-0.25	9.549255	0.77583	-1.44962	-1.04979	0.84601790134409	-1.971607	0.500391	0.362789
Trial1	2	1	noBlindfold	counterclockwise	practice	Guided	1	0.5	-0.25	9.56926	0.76945	-1.44976	-1.04988	0.844044646986477	-2.092484	0.098301	0.203446
Trial1	2	1	noBlindfold	counterclockwise	practice	Guided	1	0.5	-0.25	9.589264	0.7611099	-1.44995	-1.04992	0.841457392124961	-2.106035	-0.155593	0.250723
Trial1	2	1	noBlindfold	counterclockwise	practice	Guided	1	0.5	-0.25	9.609253	0.73903	-1.45011	-1.04998	0.834927190824513	-2.344994	-0.083569	-0.017242
Trial1	2	1	noBlindfold	counterclockwise	practice	Guided	1	0.5	-0.25	9.629257	0.72598	-1.45005	-1.05001	0.831313975315008	-2.380723	0.128021	0.029911
Trial1	2	1	noBlindfold	counterclockwise	practice	Guided	1	0.5	-0.25	9.649261	0.71065	-1.44991	-1.04996	0.82722999396515	-2.022651	0.411481	0.037306
Trial1	2	1	noBlindfold	counterclockwise	practice	Guided	1	0.5	-0.25	9.669266	0.69375	-1.44981	-1.04987	0.823001282708666	-1.948101	0.37329	0.281292
Trial1	2	1	noBlindfold	counterclockwise	practice	Guided	1	0.5	-0.25	9.689255	0.67498	-1.4498	-1.04971	0.818629425115404	-1.655306	0.309717	0.457589
Trial1	2	1	noBlindfold	counterclockwise	practice	Guided	1	0.5	-0.25	9.709259	0.6353099	-1.44986	-1.04967	0.811036902318779	-0.970452	0.152991	0.679984
Trial1	2	1	noBlindfold	counterclockwise	practice	Guided	1	0.5	-0.25	9.729263	0.61498	-1.44991	-1.04964	0.80786423429819	-0.8188	0.136023	0.708446
Trial1	2	1	noBlindfold	counterclockwise	practice	Guided	1	0.5	-0.25	9.749252	0.59374	-1.44992	-1.04963	0.805105710263349	-0.734393	0.233304	0.688374
Trial1	2	1	noBlindfold	counterclockwise	practice	Guided	1	0.5	-0.25	9.769257	0.57291	-1.4499	-1.04962	0.802937149314451	-0.80025	0.258628	0.756643
Trial1	2	1	noBlindfold	counterclockwise	practice	Guided	1	0.5	-0.25	9.789261	0.55248	-1.44985	-1.04957	0.801290382155561	-0.870827	0.554772	0.833307
Trial1	2	1	noBlindfold	counterclockwise	practice	Guided	1	0.5	-0.25	9.809265	0.50927	-1.44963	-1.04956	0.799613805298127	-0.404664	0.939866	0.880231
Trial1	2	1	noBlindfold	counterclockwise	practice	Guided	1	0.5	-0.25	9.829254	0.48826	-1.44955	-1.04957	0.799656147892882	-0.123303	0.922938	0.850148
Trial1	2	1	noBlindfold	counterclockwise	practice	Guided	1	0.5	-0.25	9.849258	0.46777	-1.44955	-1.04961	0.800259305609811	0.074526	0.724044	0.79608
Trial1	2	1	noBlindfold	counterclockwise	practice	Guided	1	0.5	-0.25	9.869263	0.44737	-1.44962	-1.04966	0.801390030611222	0.300282	0.520917	0.645867
Trial1	2	1	noBlindfold	counterclockwise	practice	Guided	1	0.5	-0.25	9.889252	0.42783	-1.44973	-1.04981	0.803059425026342	0.395606	0.309214	0.570751
Trial1	2	1	noBlindfold	counterclockwise	practice	Guided	1	0.5	-0.25	9.909256	0.3925	-1.44983	-1.04986	0.807051589278586	0.437721	0.372497	0.259482
Trial1	2	1	noBlindfold	counterclockwise	practice	Guided	1	0.5	-0.25	9.92926	0.37603	-1.44981	-1.04987	0.809419920912859	0.399784	0.533189	0.226905
Trial1	2	1	noBlindfold	counterclockwise	practice	Guided	1	0.5	-0.25	9.949265	0.35987	-1.44975	-1.04986	0.812042137349486	0.390645	0.698229	0.326388
Trial1	2	1	noBlindfold	counterclockwise	practice	Guided	1	0.5	-0.25	9.969254	0.34511	-1.44968	-1.04983	0.814689435956261	0.612324	0.787097	0.361474
Trial1	2	1	noBlindfold	counterclockwise	practice	Guided	1	0.5	-0.25	9.989258	0.33142	-1.44964	-1.04983	0.81740270346507	0.777501	0.761706	0.367882
Trial1	2	1	noBlindfold	counterclockwise	practice	Guided	1	0.5	-0.25	10.00926	0.30713	-1.4497	-1.04985	0.822775088770279	0.799825	0.490835	0.290291
Trial1	2	1	noBlindfold	counterclockwise	practice	Guided	1	0.5	-0.25	10.02925	0.29683	-1.44975	-1.04988	0.825279412283625	0.922937	0.469568	0.231121
Trial1	2	1	noBlindfold	counterclockwise	practice	Guided	1	0.5	-0.25	10.04926	0.28738	-1.44979	-1.04994	0.827714480082779	0.919794	0.32558	0.092135
Trial1	2	1	noBlindfold	counterclockwise	practice	Guided	1	0.5	-0.25	10.06926	0.27934	-1.44985	-1.04998	0.829854750809362	1.12314	0.173174	0.0223
Trial1	2	1	noBlindfold	counterclockwise	practice	Guided	1	0.5	-0.25	10.08926	0.27251	-1.44991	-1.05001	0.831725705517105	1.230527	0.168903	0.0085141
Trial1	2	1	noBlindfold	counterclockwise	practice	Guided	1	0.5	-0.25	10.10925	0.26265	-1.44997	-1.05003	0.834495659745657	1.277492	-0.030033	-0.060196
Trial1	2	1	noBlindfold	counterclockwise	practice	Guided	1	0.5	-0.25	10.12926	0.25971	-1.45002	-1.05006	0.835365398756544	1.213526	-0.123115	-0.137462
Trial1	2	1	noBlindfold	counterclockwise	practice	Guided	1	0.5	-0.25	10.14926	0.2581	-1.45008	-1.05007	0.835839511664128	1.053703	-0.368493	-0.151602
Trial1	2	1	noBlindfold	counterclockwise	practice	Guided	1	0.5	-0.25	10.16927	0.25757	-1.45018	-1.05006	0.835983470714087	0.856953	-0.694285	-0.129349
Trial1	2	1	noBlindfold	counterclockwise	practice	Guided	1	0.5	-0.25	10.18925	0.25782	-1.45032	-1.04992	0.835777054722852	0.706085	-1.028597	-0.02132
Trial1	2	1	noBlindfold	counterclockwise	practice	Guided	1	0.5	-0.25	10.20926	0.25959	-1.4505	-1.04979	0.835141336447124	1.008228	-0.635039	0.485639
Trial1	2	1	noBlindfold	counterclockwise	practice	Guided	1	0.5	-0.25	10.22926	0.26139	-1.4503	-1.04965	0.83449073122603	0.999591	0.262137	0.71676
Trial1	2	1	noBlindfold	counterclockwise	practice	Guided	1	0.5	-0.25	10.24925	0.26389	-1.44975	-1.04949	0.833625907129579	1.039587	1.709394	1.07168
Trial1	2	1	noBlindfold	counterclockwise	practice	Guided	1	0.5	-0.25	10.26926	0.26683	-1.44911	-1.04932	0.832634784661477	1.170731	3.694109	1.480558
Trial1	2	1	noBlindfold	counterclockwise	practice	Guided	1	0.5	-0.25	10.28926	0.26986	-1.44819	-1.04919	0.831666487806714	1.257732	5.848095	1.635704
Trial1	2	1	noBlindfold	counterclockwise	practice	Guided	1	0.5	-0.25	10.30927	0.27456	-1.44658	-1.04922	0.830406975845027	1.48138	7.08378	1.582216
Trial1	2	1	noBlindfold	counterclockwise	practice	Guided	1	0.5	-0.25	10.32925	0.276	-1.44644	-1.04932	0.830113508845142	1.815112	6.783323	1.24992
Trial1	2	1	noBlindfold	counterclockwise	practice	Guided	1	0.5	-0.25	10.34926	0.27734	-1.44658	-1.0494	0.829829978393558	1.98201	6.516719	1.064338
Trial1	2	1	noBlindfold	counterclockwise	practice	Guided	1	0.5	-0.25	10.36926	0.27882	-1.44667	-1.04941	0.829443737590678	2.264047	7.01184	1.134709
Trial1	2	1	noBlindfold	counterclockwise	practice	Guided	1	0.5	-0.25	10.38925	0.28063	-1.44649	-1.04923	0.828789334121029	2.486824	7.963995	1.350108
Trial1	2	1	noBlindfold	counterclockwise	practice	Guided	1	0.5	-0.25	10.40926	0.28498	-1.44554	-1.04917	0.827590670114873	2.166098	9.783669	1.775945
Trial1	2	1	noBlindfold	counterclockwise	practice	Guided	1	0.5	-0.25	10.42926	0.2866	-1.44514	-1.04918	0.827180926008478	1.812696	10.39728	1.661335
Trial1	2	1	noBlindfold	counterclockwise	practice	Guided	1	0.5	-0.25	10.44926	0.28735	-1.44485	-1.04919	0.826997430479169	1.702526	10.40574	1.442618
Trial1	2	1	noBlindfold	counterclockwise	practice	Guided	1	0.5	-0.25	10.46925	0.28744	-1.44483	-1.0492	0.826983969279629	1.896086	10.1476	1.391624
Trial1	2	1	noBlindfold	counterclockwise	practice	Guided	1	0.5	-0.25	10.48926	0.28754	-1.44486	-1.04918	0.826938920382625	2.167146	10.31264	1.516132
Trial1	2	1	noBlindfold	counterclockwise	practice	Guided	1	0.5	-0.25	10.50926	0.28788	-1.44476	-1.04912	0.826793557286141	3.43141	10.54963	2.07624
Trial1	2	1	noBlindfold	counterclockwise	practice	Guided	1	0.5	-0.25	10.52925	0.28863	-1.44476	-1.04909	0.826572529042208	4.195089	10.10529	2.019438
Trial1	2	1	noBlindfold	counterclockwise	practice	Guided	1	0.5	-0.25	10.54926	0.29072	-1.44496	-1.0492	0.82614699476331	4.575482	9.17429	1.527596
Trial1	2	1	noBlindfold	counterclockwise	practice	Guided	1	0.5	-0.25	10.56926	0.29456	-1.44537	-1.04937	0.825347238972129	4.672449	8.251757	1.097489
Trial1	2	1	noBlindfold	counterclockwise	practice	Guided	1	0.5	-0.25	10.58926	0.30074	-1.44582	-1.0495	0.823956781555852	4.424128	7.862432	0.955987
Trial1	2	1	noBlindfold	counterclockwise	practice	Guided	1	0.5	-0.25	10.60925	0.31874	-1.44601	-1.04938	0.819672904650148	3.948294	8.531056	1.290833
Trial1	2	1	noBlindfold	counterclockwise	practice	Guided	1	0.5	-0.25	10.62926	0.33005	-1.44576	-1.04923	0.817099483238255	4.073633	9.178521	1.622594
Trial1	2	1	noBlindfold	counterclockwise	practice	Guided	1	0.5	-0.25	10.64926	0.34303	-1.44548	-1.04912	0.814390742766161	4.251836	9.157362	1.836889
Trial1	2	1	noBlindfold	counterclockwise	practice	Guided	1	0.5	-0.25	10.66927	0.35693	-1.44544	-1.04915	0.811855730132195	4.186362	8.522592	1.665122
Trial1	2	1	noBlindfold	counterclockwise	practice	Guided	1	0.5	-0.25	10.68925	0.3722	-1.44567	-1.04942	0.809570980135215	4.043566	8.06979	1.355509
Trial1	2	1	noBlindfold	counterclockwise	practice	Guided	1	0.5	-0.25	10.70926	0.40729	-1.44615	-1.04951	0.804867309223562	3.619156	7.426556	0.964471
Trial1	2	1	noBlindfold	counterclockwise	practice	Guided	1	0.5	-0.25	10.72926	0.42646	-1.44629	-1.0495	0.802875063751648	3.468162	7.265748	0.994853
Trial1	2	1	noBlindfold	counterclockwise	practice	Guided	1	0.5	-0.25	10.74925	0.44665	-1.44637	-1.04942	0.801198199252346	2.910463	7.164185	1.247516
Trial1	2	1	noBlindfold	counterclockwise	practice	Guided	1	0.5	-0.25	10.76926	0.46929	-1.44644	-1.04938	0.799969743007226	2.171995	6.977985	1.237355
Trial1	2	1	noBlindfold	counterclockwise	practice	Guided	1	0.5	-0.25	10.78926	0.48931	-1.44654	-1.04942	0.79949147035781	1.254838	6.533646	1.231026
Trial1	2	1	noBlindfold	counterclockwise	practice	Guided	1	0.5	-0.25	10.80927	0.52742	-1.44695	-1.04948	0.799950038573544	-0.508648	5.733836	0.929718
Trial1	2	1	noBlindfold	counterclockwise	practice	Guided	1	0.5	-0.25	10.82925	0.54402	-1.44714	-1.04947	0.800680933709341	-1.192452	5.395292	1.078559
Trial1	2	1	noBlindfold	counterclockwise	practice	Guided	1	0.5	-0.25	10.84926	0.55748	-1.44729	-1.04941	0.801473812928733	-1.263877	5.204861	1.163497
Trial1	2	1	noBlindfold	counterclockwise	practice	Guided	1	0.5	-0.25	10.86926	0.56825	-1.44739	-1.04933	0.802238434160765	-1.041586	5.090603	1.373386
Trial1	2	1	noBlindfold	counterclockwise	practice	Guided	1	0.5	-0.25	10.88925	0.57682	-1.44747	-1.04933	0.803012924879559	-0.646108	4.870549	1.429789
Trial1	2	1	noBlindfold	counterclockwise	practice	Guided	1	0.5	-0.25	10.90926	0.58779	-1.44775	-1.04937	0.804176326308502	-0.395057	4.100361	1.230667
Trial1	2	1	noBlindfold	counterclockwise	practice	Guided	1	0.5	-0.25	10.92926	0.59092	-1.44793	-1.0494	0.804553762270861	-0.498774	3.893003	1.183945
Trial1	2	1	noBlindfold	counterclockwise	practice	Guided	1	0.5	-0.25	10.94926	0.59254	-1.44804	-1.04942	0.804758343452128	-0.578615	3.808367	1.122378
Trial1	2	1	noBlindfold	counterclockwise	practice	Guided	1	0.5	-0.25	10.96925	0.59279	-1.44809	-1.04942	0.804787127447994	-0.390323	3.740658	1.16764
Trial1	2	1	noBlindfold	counterclockwise	practice	Guided	1	0.5	-0.25	10.98926	0.59278	-1.4481	-1.04941	0.804776026154733	-0.418741	3.685645	1.241121
Trial1	2	1	noBlindfold	counterclockwise	practice	Guided	1	0.5	-0.25	11.00926	0.59272	-1.44814	-1.0494	0.804759161740498	-0.918906	3.668718	1.29614
Trial1	2	1	noBlindfold	counterclockwise	practice	Guided	1	0.5	-0.25	11.02925	0.59265	-1.44815	-1.0494	0.804751102505374	-1.445904	3.761817	1.25033
Trial1	2	1	noBlindfold	counterclockwise	practice	Guided	1	0.5	-0.25	11.04926	0.59226	-1.44814	-1.04939	0.804696348774847	-1.91771	3.795672	1.225074
Trial1	2	1	noBlindfold	counterclockwise	practice	Guided	1	0.5	-0.25	11.06926	0.59109	-1.44812	-1.04937	0.804543261142993	-2.488517	3.753354	1.27012
Trial1	2	1	noBlindfold	counterclockwise	practice	Guided	1	0.5	-0.25	11.08926	0.58868	-1.44811	-1.04922	0.804124798091506	-2.523079	3.795672	1.424147
Trial1	2	1	noBlindfold	counterclockwise	practice	Guided	1	0.5	-0.25	11.10925	0.58022	-1.44812	-1.04926	0.803275684818982	-2.631869	3.651791	1.486185
Trial1	2	1	noBlindfold	counterclockwise	practice	Guided	1	0.5	-0.25	11.12926	0.57432	-1.44818	-1.04935	0.802797561543407	-2.915559	3.359796	1.24141
Trial1	2	1	noBlindfold	counterclockwise	practice	Guided	1	0.5	-0.25	11.14926	0.56642	-1.44831	-1.04943	0.802184495045086	-3.163398	3.080498	1.123583
Trial1	2	1	noBlindfold	counterclockwise	practice	Guided	1	0.5	-0.25	11.16927	0.55656	-1.44843	-1.04948	0.801478163609656	-3.120904	3.072034	1.00478
Trial1	2	1	noBlindfold	counterclockwise	practice	Guided	1	0.5	-0.25	11.18925	0.54546	-1.44847	-1.04939	0.800681532111406	-2.896906	3.127047	1.07742
Trial1	2	1	noBlindfold	counterclockwise	practice	Guided	1	0.5	-0.25	11.20926	0.51784	-1.44842	-1.04932	0.799519043589264	-2.074298	3.198988	1.345163
Trial1	2	1	noBlindfold	counterclockwise	practice	Guided	1	0.5	-0.25	11.22926	0.5024	-1.44841	-1.04928	0.799283650594285	-1.836073	3.06357	1.480195
Trial1	2	1	noBlindfold	counterclockwise	practice	Guided	1	0.5	-0.25	11.24925	0.48634	-1.44847	-1.04927	0.799386754307578	-1.865353	2.843517	1.474822
Trial1	2	1	noBlindfold	counterclockwise	practice	Guided	1	0.5	-0.25	11.26926	0.47061	-1.44853	-1.04931	0.799850110324946	-1.955788	2.957775	1.346504
Trial1	2	1	noBlindfold	counterclockwise	practice	Guided	1	0.5	-0.25	11.28926	0.45361	-1.44853	-1.04927	0.8006151502507	-2.161698	3.139743	1.274629
Trial1	2	1	noBlindfold	counterclockwise	practice	Guided	1	0.5	-0.25	11.30927	0.41655	-1.44838	-1.0492	0.803545041324863	-1.975034	3.262465	1.607593
Trial1	2	1	noBlindfold	counterclockwise	practice	Guided	1	0.5	-0.25	11.32925	0.39739	-1.44839	-1.04913	0.805690702504494	-1.701539	3.025484	1.77134
Trial1	2	1	noBlindfold	counterclockwise	practice	Guided	1	0.5	-0.25	11.34926	0.37667	-1.44846	-1.04911	0.808570947787904	-1.609153	2.915457	1.810296
Trial1	2	1	noBlindfold	counterclockwise	practice	Guided	1	0.5	-0.25	11.36926	0.35687	-1.44855	-1.04913	0.81184659622345	-1.634561	2.665781	1.712318
Trial1	2	1	noBlindfold	counterclockwise	practice	Guided	1	0.5	-0.25	11.38925	0.33611	-1.44864	-1.04932	0.815948753251438	-1.836141	2.623463	1.564285
Trial1	2	1	noBlindfold	counterclockwise	practice	Guided	1	0.5	-0.25	11.40926	0.29259	-1.44871	-1.04936	0.825830115588687	-1.983923	2.492277	1.291667
Trial1	2	1	noBlindfold	counterclockwise	practice	Guided	1	0.5	-0.25	11.42926	0.27173	-1.44873	-1.04936	0.831314416326184	-1.814344	2.454191	1.274602
Trial1	2	1	noBlindfold	counterclockwise	practice	Guided	1	0.5	-0.25	11.44926	0.24901	-1.44876	-1.04935	0.837828403673113	-1.508715	2.394946	1.316221
Trial1	2	1	noBlindfold	counterclockwise	practice	Guided	1	0.5	-0.25	11.46925	0.22525	-1.44881	-1.04933	0.845231335329892	-1.158447	2.365323	1.365863
Trial1	2	1	noBlindfold	counterclockwise	practice	Guided	1	0.5	-0.25	11.48926	0.20287	-1.44883	-1.04938	0.852815763081352	-0.881891	2.331469	1.347926
Trial1	2	1	noBlindfold	counterclockwise	practice	Guided	1	0.5	-0.25	11.50926	0.15628	-1.44888	-1.04945	0.870208944170594	-0.75541	2.141038	1.062151
Trial1	2	1	noBlindfold	counterclockwise	practice	Guided	1	0.5	-0.25	11.52925	0.13484	-1.44892	-1.04953	0.87897104375559	-0.731	2.073329	0.892698
Trial1	2	1	noBlindfold	counterclockwise	practice	Guided	1	0.5	-0.25	11.54926	0.11236	-1.44895	-1.04955	0.888563482204862	-0.661017	2.132574	0.870873
Trial1	2	1	noBlindfold	counterclockwise	practice	Guided	1	0.5	-0.25	11.56926	0.09089799	-1.44895	-1.04955	0.898134035388706	-0.378267	2.170661	0.897429
Trial1	2	1	noBlindfold	counterclockwise	practice	Guided	1	0.5	-0.25	11.58926	0.069388	-1.44893	-1.04957	0.908151320359645	-0.157656	2.111415	0.917467
Trial1	2	1	noBlindfold	counterclockwise	practice	Guided	1	0.5	-0.25	11.60925	0.03013	-1.44902	-1.04959	0.927427610399246	0.177324	1.785567	0.797882
Trial1	2	1	noBlindfold	counterclockwise	practice	Guided	1	0.5	-0.25	11.62926	0.011437	-1.44909	-1.0496	0.937045342245519	0.308426	1.730553	0.78499
Trial1	2	1	noBlindfold	counterclockwise	practice	Guided	1	0.5	-0.25	11.64926	-0.0056104	-1.44914	-1.04962	0.946062404146019	0.461488	1.637454	0.771522
Trial1	2	1	noBlindfold	counterclockwise	practice	Guided	1	0.5	-0.25	11.66927	-0.02152	-1.44917	-1.04963	0.954668073203305	0.480934	1.679772	0.762004
Trial1	2	1	noBlindfold	counterclockwise	practice	Guided	1	0.5	-0.25	11.68925	-0.036164	-1.44916	-1.04966	0.962770948393284	0.727166	1.802494	0.738681
Trial1	2	1	noBlindfold	counterclockwise	practice	Guided	1	0.5	-0.25	11.70926	-0.061352	-1.44914	-1.04969	0.97704666042969	0.991264	1.590904	0.611925
Trial1	2	1	noBlindfold	counterclockwise	practice	Guided	1	0.5	-0.25	11.72926	-0.071445	-1.44918	-1.04972	0.982904551611625	0.88031	1.518963	0.557092
Trial1	2	1	noBlindfold	counterclockwise	practice	Guided	1	0.5	-0.25	11.74925	-0.080368	-1.44924	-1.04976	0.988151326625048	0.898222	1.468182	0.505353
Trial1	2	1	noBlindfold	counterclockwise	practice	Guided	1	0.5	-0.25	11.76926	-0.087636	-1.44927	-1.04977	0.992445524553762	1.071452	1.485109	0.426438
Trial1	2	1	noBlindfold	counterclockwise	practice	Guided	1	0.5	-0.25	11.78926	-0.09346899	-1.44927	-1.04977	0.995910385415871	1.143568	1.46395	0.466357
Trial1	2	1	noBlindfold	counterclockwise	practice	Guided	1	0.5	-0.25	11.80927	-0.10077	-1.44928	-1.04978	1.00028628659244	1.058538	1.375082	0.40754
Trial1	2	1	noBlindfold	counterclockwise	practice	Guided	1	0.5	-0.25	11.82925	-0.10227	-1.44932	-1.04978	1.00118790832238	0.841083	1.320069	0.444016
Trial1	2	1	noBlindfold	counterclockwise	practice	Guided	1	0.5	-0.25	11.84926	-0.10262	-1.44934	-1.04978	1.00139849083015	0.676918	1.362387	0.47566
Trial1	2	1	noBlindfold	counterclockwise	practice	Guided	1	0.5	-0.25	11.86926	-0.10244	-1.44932	-1.04978	1.00129017740753	0.596577	1.413168	0.455597
Trial1	2	1	noBlindfold	counterclockwise	practice	Guided	1	0.5	-0.25	11.88925	-0.1021	-1.44931	-1.04979	1.00109364868779	0.600524	1.408937	0.426144
Trial1	2	1	noBlindfold	counterclockwise	practice	Guided	1	0.5	-0.25	11.90926	-0.10071	-1.44932	-1.04979	1.00025826329485	0.70249	1.294678	0.403498
Trial1	2	1	noBlindfold	counterclockwise	practice	Guided	1	0.5	-0.25	11.92926	-0.099626	-1.44935	-1.0498	0.999615645084366	0.61318	1.188883	0.388
Trial1	2	1	noBlindfold	counterclockwise	practice	Guided	1	0.5	-0.25	11.94926	-0.09834599	-1.4494	-1.0498	0.998848352352305	0.502133	1.171956	0.410603
Trial1	2	1	noBlindfold	counterclockwise	practice	Guided	1	0.5	-0.25	11.96925	-0.096856	-1.44941	-1.0498	0.997956503922101	0.546229	1.25236	0.393174
Trial1	2	1	noBlindfold	counterclockwise	practice	Guided	1	0.5	-0.25	11.98926	-0.095384	-1.44938	-1.04974	0.997028735184103	0.609635	1.332764	0.451667
Trial1	2	1	noBlindfold	counterclockwise	practice	Guided	1	0.5	-0.25	12.00926	-0.09193	-1.44936	-1.0497	0.994937813139122	0.571374	1.176188	0.632463
Trial1	2	1	noBlindfold	counterclockwise	practice	Guided	1	0.5	-0.25	12.02925	-0.090046	-1.4494	-1.04969	0.993810039875138	0.499976	1.116942	0.633548
Trial1	2	1	noBlindfold	counterclockwise	practice	Guided	1	0.5	-0.25	12.04926	-0.088016	-1.44943	-1.04968	0.992598062639676	0.504319	1.138101	0.646226
Trial1	2	1	noBlindfold	counterclockwise	practice	Guided	1	0.5	-0.25	12.06926	-0.085975	-1.44943	-1.04968	0.991390333280736	0.51242	1.15926	0.592622
Trial1	2	1	noBlindfold	counterclockwise	practice	Guided	1	0.5	-0.25	12.08926	-0.08387	-1.44941	-1.04969	0.990155688457367	0.557283	1.218506	0.658499
Trial1	2	1	noBlindfold	counterclockwise	practice	Guided	1	0.5	-0.25	12.10925	-0.07900999	-1.44938	-1.0497	0.987305777826677	0.854351	1.13387	0.600847
Trial1	2	1	noBlindfold	counterclockwise	practice	Guided	1	0.5	-0.25	12.12926	-0.076217	-1.44942	-1.04975	0.985710931949433	0.968164	1.006916	0.452918
Trial1	2	1	noBlindfold	counterclockwise	practice	Guided	1	0.5	-0.25	12.14926	-0.072743	-1.44949	-1.0498	0.983724882154724	0.976092	0.901121	0.381769
Trial1	2	1	noBlindfold	counterclockwise	practice	Guided	1	0.5	-0.25	12.16927	-0.068785	-1.44955	-1.04983	0.981450119652476	1.037708	0.841875	0.343692
Trial1	2	1	noBlindfold	counterclockwise	practice	Guided	1	0.5	-0.25	12.18925	-0.064188	-1.44958	-1.04985	0.978809534634003	1.08198	0.816485	0.331561
Trial1	2	1	noBlindfold	counterclockwise	practice	Guided	1	0.5	-0.25	12.20926	-0.05268	-1.44962	-1.04988	0.972246492387381	1.178033	0.659908	0.201972
Trial1	2	1	noBlindfold	counterclockwise	practice	Guided	1	0.5	-0.25	12.22926	-0.045638	-1.44966	-1.0499	0.968277200440019	1.195698	0.554113	0.17356
Trial1	2	1	noBlindfold	counterclockwise	practice	Guided	1	0.5	-0.25	12.24925	-0.037994	-1.44972	-1.04991	0.963998688884343	1.168847	0.465204	0.183414
Trial1	2	1	noBlindfold	counterclockwise	practice	Guided	1	0.5	-0.25	12.26926	-0.029538	-1.44975	-1.04992	0.959313624008591	1.266285	0.520161	0.125393
Trial1	2	1	noBlindfold	counterclockwise	practice	Guided	1	0.5	-0.25	12.28926	-0.020233	-1.44975	-1.04998	0.95425910808134	1.381708	0.503217	0.097376
Trial1	2	1	noBlindfold	counterclockwise	practice	Guided	1	0.5	-0.25	12.30927	0.0015877	-1.44981	-1.05001	0.942566054100606	1.470394	0.134855	0.00071316
Trial1	2	1	noBlindfold	counterclockwise	practice	Guided	1	0.5	-0.25	12.32925	0.013931	-1.44991	-1.05	0.936089202949534	1.416957	-0.0090443	0.02428
Trial1	2	1	noBlindfold	counterclockwise	practice	Guided	1	0.5	-0.25	12.34926	0.027738	-1.45002	-1.04998	0.92897764701541	1.229853	-0.00057084	0.068388
Trial1	2	1	noBlindfold	counterclockwise	practice	Guided	1	0.5	-0.25	12.36926	0.042434	-1.45004	-1.04999	0.921602163035504	0.98523	-0.017496	0.023252
Trial1	2	1	noBlindfold	counterclockwise	practice	Guided	1	0.5	-0.25	12.38925	0.056883	-1.45002	-1.04994	0.914470701282508	0.704738	0.054451	0.035766
Trial1	2	1	noBlindfold	counterclockwise	practice	Guided	1	0.5	-0.25	12.40926	0.08802199	-1.44995	-1.0499	0.899758737048651	0.261986	0.257527	0.193002
Trial1	2	1	noBlindfold	counterclockwise	practice	Guided	1	0.5	-0.25	12.42926	0.10329	-1.44988	-1.04986	0.89283528459399	0.283221	0.452108	0.231616
Trial1	2	1	noBlindfold	counterclockwise	practice	Guided	1	0.5	-0.25	12.44926	0.11879	-1.44974	-1.04978	0.885984836135552	0.363073	0.997995	0.481314
Trial1	2	1	noBlindfold	counterclockwise	practice	Guided	1	0.5	-0.25	12.46925	0.13358	-1.44948	-1.04966	0.879613369883729	0.517412	1.882441	0.741166
Trial1	2	1	noBlindfold	counterclockwise	practice	Guided	1	0.5	-0.25	12.48926	0.14805	-1.44908	-1.04946	0.873501672791598	0.711654	2.783814	0.943556
Trial1	2	1	noBlindfold	counterclockwise	practice	Guided	1	0.5	-0.25	12.50926	0.17673	-1.44824	-1.04942	0.862308427080827	1.085249	3.706347	1.174483
Trial1	2	1	noBlindfold	counterclockwise	practice	Guided	1	0.5	-0.25	12.52925	0.18975	-1.44815	-1.04943	0.857521660336501	1.088341	3.380498	1.147186
Trial1	2	1	noBlindfold	counterclockwise	practice	Guided	1	0.5	-0.25	12.54926	0.20343	-1.44829	-1.0495	0.852733251609027	0.989115	3.033491	0.961613
Trial1	2	1	noBlindfold	counterclockwise	practice	Guided	1	0.5	-0.25	12.56926	0.21659	-1.44845	-1.04958	0.848321500414802	0.688406	3.194299	0.848887
Trial1	2	1	noBlindfold	counterclockwise	practice	Guided	1	0.5	-0.25	12.58926	0.22939	-1.44837	-1.04967	0.844216709820999	0.398021	4.332653	0.703287
Trial1	2	1	noBlindfold	counterclockwise	practice	Guided	1	0.5	-0.25	12.60925	0.25197	-1.44703	-1.04968	0.837261594755253	-0.623314	7.87467	0.65534
Trial1	2	1	noBlindfold	counterclockwise	practice	Guided	1	0.5	-0.25	12.62926	0.25971	-1.44615	-1.04977	0.835087624632508	-0.761446	9.580085	0.426662
Trial1	2	1	noBlindfold	counterclockwise	practice	Guided	1	0.5	-0.25	12.64926	0.26459	-1.44523	-1.04992	0.833840517197374	-0.661286	10.8327	-0.019889
Trial1	2	1	noBlindfold	counterclockwise	practice	Guided	1	0.5	-0.25	12.66925	0.26596	-1.4447	-1.04998	0.833512321013608	-0.110736	10.45607	-0.688647
Trial1	2	1	noBlindfold	counterclockwise	practice	Guided	1	0.5	-0.25	12.68925	0.26597	-1.44471	-1.05015	0.833672673297126	0.712863	9.939788	-1.397538
Trial1	2	1	noBlindfold	counterclockwise	practice	Guided	1	0.5	-0.25	12.70926	0.2661	-1.44513	-1.05023	0.833712966107815	1.362082	9.82553	-2.083469
Trial1	2	1	noBlindfold	counterclockwise	practice	Guided	1	0.5	-0.25	12.72926	0.26617	-1.44513	-1.05029	0.833750884213956	1.394428	9.601244	-1.87629
Trial1	2	1	noBlindfold	counterclockwise	practice	Guided	1	0.5	-0.25	12.74925	0.26625	-1.44524	-1.05035	0.833786003446066	1.386219	8.72103	-1.775716
Trial1	2	1	noBlindfold	counterclockwise	practice	Guided	1	0.5	-0.25	12.76926	0.26632	-1.44556	-1.0504	0.833814449935895	1.285373	7.751948	-1.817315
Trial1	2	1	noBlindfold	counterclockwise	practice	Guided	1	0.5	-0.25	12.78926	0.26638	-1.44605	-1.05049	0.83388403723282	0.976649	6.668607	-1.778461
Trial1	2	1	noBlindfold	counterclockwise	practice	Guided	1	0.5	-0.25	12.80927	0.26646	-1.44724	-1.05052	0.833890461207896	0.453948	4.061818	-1.735022
Trial1	2	1	noBlindfold	counterclockwise	practice	Guided	1	0.5	-0.25	12.82925	0.26648	-1.44786	-1.05054	0.833903972380871	0.256532	2.919232	-1.578513
Trial1	2	1	noBlindfold	counterclockwise	practice	Guided	1	0.5	-0.25	12.84926	0.26648	-1.44844	-1.05055	0.833913585328515	0.102862	2.102495	-1.281667
Trial1	2	1	noBlindfold	counterclockwise	practice	Guided	1	0.5	-0.25	12.86926	0.26649	-1.4489	-1.05054	0.833901168310904	0.0063616	1.188426	-1.083547
Trial1	2	1	noBlindfold	counterclockwise	practice	Guided	1	0.5	-0.25	12.88925	0.26649	-1.44929	-1.05048	0.833843605068619	0.073295	0.625596	-0.849872
Trial1	2	1	noBlindfold	counterclockwise	practice	Guided	1	0.5	-0.25	12.90926	0.26659	-1.44993	-1.05055	0.833882788718879	0.417935	-0.605869	-1.135344
Trial1	2	1	noBlindfold	counterclockwise	practice	Guided	1	0.5	-0.25	12.92926	0.26692	-1.45031	-1.05071	0.833944081370144	0.687837	-1.257567	-1.562282
Trial1	2	1	noBlindfold	counterclockwise	practice	Guided	1	0.5	-0.25	12.94926	0.26748	-1.45061	-1.05087	0.833941377118062	0.883276	-1.955814	-1.899502
Trial1	2	1	noBlindfold	counterclockwise	practice	Guided	1	0.5	-0.25	12.96925	0.26825	-1.45089	-1.05109	0.833938402524267	1.106092	-2.074304	-2.252465
Trial1	2	1	noBlindfold	counterclockwise	practice	Guided	1	0.5	-0.25	12.98926	0.26928	-1.45098	-1.05171	0.834248554253873	1.155271	-1.600342	-3.070033
Trial1	2	1	noBlindfold	counterclockwise	practice	Guided	1	0.5	-0.25	13.00926	0.27252	-1.45064	-1.05192	0.833560275791761	1.429638	-0.618565	-3.916465
Trial1	2	1	noBlindfold	counterclockwise	practice	Guided	1	0.5	-0.25	13.02925	0.27506	-1.45035	-1.05204	0.832986275653586	1.619558	0.126279	-4.058429
Trial1	2	1	noBlindfold	counterclockwise	practice	Guided	1	0.5	-0.25	13.04926	0.27872	-1.44987	-1.05217	0.832130766411733	1.882459	0.85834	-4.359801
Trial1	2	1	noBlindfold	counterclockwise	practice	Guided	1	0.5	-0.25	13.06926	0.28332	-1.44952	-1.05228	0.831025471969565	2.159019	1.518501	-4.626628
Trial1	2	1	noBlindfold	counterclockwise	practice	Guided	1	0.5	-0.25	13.08926	0.28901	-1.44927	-1.05228	0.829560065277544	2.320074	1.708932	-4.553945
Trial1	2	1	noBlindfold	counterclockwise	practice	Guided	1	0.5	-0.25	13.10925	0.30411	-1.44923	-1.05225	0.825819478692313	2.14501	1.378851	-4.502324
Trial1	2	1	noBlindfold	counterclockwise	practice	Guided	1	0.5	-0.25	13.12926	0.31321	-1.4493	-1.05215	0.823611037088809	1.9067	1.298447	-4.316932
Trial1	2	1	noBlindfold	counterclockwise	practice	Guided	1	0.5	-0.25	13.14926	0.32345	-1.44933	-1.05199	0.821192982533167	1.56757	1.433865	-3.968328
Trial1	2	1	noBlindfold	counterclockwise	practice	Guided	1	0.5	-0.25	13.16925	0.33398	-1.44929	-1.05184	0.81884683260954	1.449746	1.560819	-3.634646
Trial1	2	1	noBlindfold	counterclockwise	practice	Guided	1	0.5	-0.25	13.18925	0.34495	-1.44924	-1.05153	0.816388909790966	1.477078	1.535428	-3.320969
Trial1	2	1	noBlindfold	counterclockwise	practice	Guided	1	0.5	-0.25	13.20926	0.36942	-1.44931	-1.05143	0.811998247967684	1.910837	1.213811	-2.869078
Trial1	2	1	noBlindfold	counterclockwise	practice	Guided	1	0.5	-0.25	13.22926	0.38227	-1.44938	-1.05134	0.809942052135876	1.948427	1.184188	-2.720796
Trial1	2	1	noBlindfold	counterclockwise	practice	Guided	1	0.5	-0.25	13.24925	0.39698	-1.44942	-1.05123	0.8078258201009	2.009135	1.095321	-2.427646
Trial1	2	1	noBlindfold	counterclockwise	practice	Guided	1	0.5	-0.25	13.26926	0.41279	-1.44944	-1.05112	0.80585290655355	1.912891	1.133407	-2.210392
Trial1	2	1	noBlindfold	counterclockwise	practice	Guided	1	0.5	-0.25	13.28926	0.42863	-1.44943	-1.05098	0.804153339272067	1.81453	1.171493	-2.043949
Trial1	2	1	noBlindfold	counterclockwise	practice	Guided	1	0.5	-0.25	13.30927	0.46411	-1.44935	-1.05092	0.801723738385615	1.294533	1.450792	-1.838097
Trial1	2	1	noBlindfold	counterclockwise	practice	Guided	1	0.5	-0.25	13.32925	0.48222	-1.44931	-1.05081	0.80100733499757	1.087927	1.378851	-1.599715
Trial1	2	1	noBlindfold	counterclockwise	practice	Guided	1	0.5	-0.25	13.34926	0.5011	-1.44929	-1.05074	0.80074075914168	1.019057	1.404242	-1.468383
Trial1	2	1	noBlindfold	counterclockwise	practice	Guided	1	0.5	-0.25	13.36926	0.51958	-1.4493	-1.0507	0.800939433610562	0.968792	1.285752	-1.389655
Trial1	2	1	noBlindfold	counterclockwise	practice	Guided	1	0.5	-0.25	13.38925	0.53817	-1.44936	-1.0506	0.801509445014232	0.801629	1.120711	-1.370589
Trial1	2	1	noBlindfold	counterclockwise	practice	Guided	1	0.5	-0.25	13.40926	0.57637	-1.44941	-1.0505	0.804134623472292	0.648918	1.323838	-0.99166
Trial1	2	1	noBlindfold	counterclockwise	practice	Guided	1	0.5	-0.25	13.42926	0.5942	-1.44936	-1.05037	0.805894375488616	0.696432	1.28152	-0.674301
Trial1	2	1	noBlindfold	counterclockwise	practice	Guided	1	0.5	-0.25	13.44926	0.61361	-1.44934	-1.05037	0.808393060549672	0.606807	1.344997	-0.545476
Trial1	2	1	noBlindfold	counterclockwise	practice	Guided	1	0.5	-0.25	13.46925	0.63185	-1.44932	-1.05022	0.811009551285171	0.671702	1.526964	-0.453849
Trial1	2	1	noBlindfold	counterclockwise	practice	Guided	1	0.5	-0.25	13.48926	0.64993	-1.44928	-1.05018	0.814105012099867	0.376279	1.40001	-0.386509
Trial1	2	1	noBlindfold	counterclockwise	practice	Guided	1	0.5	-0.25	13.50926	0.6847	-1.44937	-1.05017	0.821210104060827	-0.303621	1.074162	-0.269032
Trial1	2	1	noBlindfold	counterclockwise	practice	Guided	1	0.5	-0.25	13.52925	0.70079	-1.44945	-1.0502	0.825007052150657	-0.836377	0.938744	-0.482857
Trial1	2	1	noBlindfold	counterclockwise	practice	Guided	1	0.5	-0.25	13.54926	0.71603	-1.44952	-1.05019	0.828838315219665	-1.667217	1.569276	-0.087593
Trial1	2	1	noBlindfold	counterclockwise	practice	Guided	1	0.5	-0.25	13.56926	0.72968	-1.44926	-1.05014	0.832452262418685	-0.575907	2.246364	-0.303213
Trial1	2	1	noBlindfold	counterclockwise	practice	Guided	1	0.5	-0.25	13.58926	0.7412	-1.44912	-1.05002	0.835589249098281	-0.92286	0.879492	0.08526
Trial1	2	1	noBlindfold	counterclockwise	practice	Guided	1	0.5	-0.25	13.60925	0.76184	-1.45012	-1.05008	0.841836142832205	-1.03323	-0.224963	-0.160923
Trial1	2	1	noBlindfold	counterclockwise	practice	Guided	1	0.5	-0.25	13.62926	0.7706	-1.45031	-1.05015	0.844668230996735	-1.305772	-0.571892	-0.41155
Trial1	2	1	noBlindfold	counterclockwise	practice	Guided	1	0.5	-0.25	13.64926	0.77731	-1.45037	-1.05009	0.84678496701199	-1.593775	-1.096635	-0.110688
Trial1	2	1	noBlindfold	counterclockwise	practice	Guided	1	0.5	-0.25	13.66925	0.78271	-1.45041	-1.05001	0.848493310847349	-1.569199	-0.182535	-0.050001
Trial1	2	1	noBlindfold	counterclockwise	practice	Guided	1	0.5	-0.25	13.68925	0.78624	-1.45016	-1.04985	0.849525375118452	-1.265125	0.096753	0.113923
Trial1	2	1	noBlindfold	counterclockwise	practice	Guided	1	0.5	-0.25	13.70926	0.78958	-1.45004	-1.04989	0.850694214996515	-0.593406	-0.31363	0.192387
Trial1	2	1	noBlindfold	counterclockwise	practice	Guided	1	0.5	-0.25	13.72926	0.79016	-1.45014	-1.04995	0.850948197063808	-0.292324	-0.262769	0.02311
Trial1	2	1	noBlindfold	counterclockwise	practice	Guided	1	0.5	-0.25	13.74925	0.79031	-1.45016	-1.04998	0.85102758328675	-0.236384	-0.309239	0.0039954
Trial1	2	1	noBlindfold	counterclockwise	practice	Guided	1	0.5	-0.25	13.76926	0.79021	-1.45016	-1.05003	0.851040444923219	-0.385727	-0.410705	-0.021168
Trial1	2	1	noBlindfold	counterclockwise	practice	Guided	1	0.5	-0.25	13.78926	0.78985	-1.4502	-1.05006	0.85094599017268	-0.512729	-0.571428	-0.166359
Trial1	2	1	noBlindfold	counterclockwise	practice	Guided	1	0.5	-0.25	13.80927	0.78852	-1.45029	-1.05003	0.850465618234061	0.035534	-0.520646	-0.062747
Trial1	2	1	noBlindfold	counterclockwise	practice	Guided	1	0.5	-0.25	13.82925	0.788	-1.45028	-1.04996	0.850223512956661	0.269878	-0.609514	0.123983
Trial1	2	1	noBlindfold	counterclockwise	practice	Guided	1	0.5	-0.25	13.84926	0.7878799	-1.4503	-1.04994	0.850164013435495	0.284015	-0.554501	0.197351
Trial1	2	1	noBlindfold	counterclockwise	practice	Guided	1	0.5	-0.25	13.86926	0.78803	-1.45029	-1.04994	0.850214846317332	0.152185	-0.3894	0.093869
Trial1	2	1	noBlindfold	counterclockwise	practice	Guided	1	0.5	-0.25	13.88925	0.78824	-1.45022	-1.04995	0.850295407770983	0.076495	-0.270821	0.08963
Trial1	2	1	noBlindfold	counterclockwise	practice	Guided	1	0.5	-0.25	13.90926	0.7885	-1.45014	-1.04993	0.850364759131463	-0.033135	-0.241047	0.149192
Trial1	2	1	noBlindfold	counterclockwise	practice	Guided	1	0.5	-0.25	13.92926	0.7885	-1.45013	-1.04987	0.850308353439795	0.036226	-0.2029	0.330124
Trial1	2	1	noBlindfold	counterclockwise	practice	Guided	1	0.5	-0.25	13.94926	0.78852	-1.45012	-1.04977	0.85022104600095	0.133024	-0.26208	0.585946
Trial1	2	1	noBlindfold	counterclockwise	practice	Guided	1	0.5	-0.25	13.96925	0.7886	-1.45012	-1.04969	0.85017295338124	0.262596	-0.232386	0.668018
Trial1	2	1	noBlindfold	counterclockwise	practice	Guided	1	0.5	-0.25	13.98926	0.78878	-1.45011	-1.04964	0.850187095929512	0.310654	-0.135005	0.677618
Trial1	2	1	noBlindfold	counterclockwise	practice	Guided	1	0.5	-0.25	14.00926	0.78975	-1.45005	-1.04966	0.850535780783143	0.449326	-0.037625	0.676271
Trial1	2	1	noBlindfold	counterclockwise	practice	Guided	1	0.5	-0.25	14.02925	0.79061	-1.45002	-1.04966	0.850829151207483	0.475532	-0.03762	0.66853
Trial1	2	1	noBlindfold	counterclockwise	practice	Guided	1	0.5	-0.25	14.04926	0.79187	-1.45002	-1.04967	0.851269742347766	0.512396	-0.118	0.67083
Trial1	2	1	noBlindfold	counterclockwise	practice	Guided	1	0.5	-0.25	14.06926	0.79342	-1.45006	-1.04969	0.851821234412	0.511112	-0.240674	0.601469
Trial1	2	1	noBlindfold	counterclockwise	practice	Guided	1	0.5	-0.25	14.08926	0.79527	-1.4501	-1.04975	0.8525164913996	0.495683	-0.22792	0.538193
Trial1	2	1	noBlindfold	counterclockwise	practice	Guided	1	0.5	-0.25	14.10925	0.80007	-1.45011	-1.04975	0.854190873602789	0.656913	-0.164322	0.535425
Trial1	2	1	noBlindfold	counterclockwise	practice	Guided	1	0.5	-0.25	14.12926	0.80298	-1.45008	-1.04976	0.855226821324513	0.754449	-0.054266	0.53526
Trial1	2	1	noBlindfold	counterclockwise	practice	Guided	1	0.5	-0.25	14.14926	0.8064001	-1.45002	-1.04986	0.856537808707225	0.461363	0.271565	0.193211
Trial1	2	1	noBlindfold	counterclockwise	practice	Guided	1	0.5	-0.25	14.16925	0.8102601	-1.44991	-1.04985	0.857916840375806	0.667175	0.326518	0.283732
Trial1	2	1	noBlindfold	counterclockwise	practice	Guided	1	0.5	-0.25	14.18925	0.81479	-1.44986	-1.04968	0.859407263418814	0.931175	0.309512	0.479411
Trial1	2	1	noBlindfold	counterclockwise	practice	Guided	1	0.5	-0.25	14.20926	0.82564	-1.44989	-1.04965	0.863412667430889	0.701364	0.068181	0.754229
Trial1	2	1	noBlindfold	counterclockwise	practice	Guided	1	0.5	-0.25	14.22926	0.8315	-1.44994	-1.04966	0.86564906826512	0.433099	-0.029162	0.638617
Trial1	2	1	noBlindfold	counterclockwise	practice	Guided	1	0.5	-0.25	14.24925	0.83793	-1.45001	-1.04965	0.868122519747713	0.138261	-0.029157	0.695134
Trial1	2	1	noBlindfold	counterclockwise	practice	Guided	1	0.5	-0.25	14.26926	0.8441	-1.45003	-1.04962	0.87051536748188	-0.151763	-0.054541	0.789712
Trial1	2	1	noBlindfold	counterclockwise	practice	Guided	1	0.5	-0.25	14.28926	0.8501199	-1.45004	-1.04944	0.872747577414228	-0.41683	-0.198385	0.901612
Trial1	2	1	noBlindfold	counterclockwise	practice	Guided	1	0.5	-0.25	14.30927	0.8595901	-1.45015	-1.04929	0.876452746964212	-0.730924	-0.443658	1.446852
Trial1	2	1	noBlindfold	counterclockwise	practice	Guided	1	0.5	-0.25	14.32925	0.8631099	-1.45022	-1.04915	0.877775335558059	-0.533985	-0.604419	1.737203
Trial1	2	1	noBlindfold	counterclockwise	practice	Guided	1	0.5	-0.25	14.34926	0.8657401	-1.45028	-1.04904	0.87876665851271	0.180373	-0.405509	1.938874
Trial1	2	1	noBlindfold	counterclockwise	practice	Guided	1	0.5	-0.25	14.36926	0.86826	-1.45018	-1.04892	0.879709398458706	0.79572	0.436637	2.20177
Trial1	2	1	noBlindfold	counterclockwise	practice	Guided	1	0.5	-0.25	14.38925	0.87116	-1.44972	-1.04862	0.880655238733666	0.887846	1.655384	2.4073
Trial1	2	1	noBlindfold	counterclockwise	practice	Guided	1	0.5	-0.25	14.40926	0.87677	-1.44844	-1.04832	0.882763024738491	0.452952	5.108533	3.475803
Trial1	2	1	noBlindfold	counterclockwise	practice	Guided	1	0.5	-0.25	14.42926	0.87833	-1.44754	-1.04817	0.883294444223288	0.139544	6.538881	4.440081
Trial1	2	1	noBlindfold	counterclockwise	practice	Guided	1	0.5	-0.25	14.44926	0.87854	-1.44692	-1.04812	0.883339167748164	0.188838	7.118638	4.763661
Trial1	2	1	noBlindfold	counterclockwise	practice	Guided	1	0.5	-0.25	14.46925	0.8785499	-1.44664	-1.04809	0.883316291031346	0.249276	7.190578	4.601891
Trial1	2	1	noBlindfold	counterclockwise	practice	Guided	1	0.5	-0.25	14.48926	0.87857	-1.44656	-1.04805	0.883288818032602	0.458016	7.567209	4.221546
Trial1	2	1	noBlindfold	counterclockwise	practice	Guided	1	0.5	-0.25	14.50926	0.87862	-1.44585	-1.04802	0.88328311130649	0.194327	10.27133	4.501964
Trial1	2	1	noBlindfold	counterclockwise	practice	Guided	1	0.5	-0.25	14.52925	0.87861	-1.44513	-1.04798	0.883242631127138	-0.41612	12.00214	4.722292
Trial1	2	1	noBlindfold	counterclockwise	practice	Guided	1	0.5	-0.25	14.54926	0.87857	-1.44427	-1.04795	0.883198454238897	-1.256403	13.29707	4.664309
Trial1	2	1	noBlindfold	counterclockwise	practice	Guided	1	0.5	-0.25	14.56926	0.87848	-1.44365	-1.04793	0.883141784675256	-1.909195	13.50442	4.540773
Trial1	2	1	noBlindfold	counterclockwise	practice	Guided	1	0.5	-0.25	14.58926	0.87837	-1.44344	-1.04792	0.883085613309777	-2.356742	13.32246	4.425856
Trial1	2	1	noBlindfold	counterclockwise	practice	Guided	1	0.5	-0.25	14.60925	0.87818	-1.44338	-1.04792	0.883004187987837	-1.474658	14.02917	4.112358
Trial1	2	1	noBlindfold	counterclockwise	practice	Guided	1	0.5	-0.25	14.62926	0.87813	-1.44312	-1.04787	0.882937634608192	-0.580895	15.68803	4.757587
Trial1	2	1	noBlindfold	counterclockwise	practice	Guided	1	0.5	-0.25	14.64926	0.87811	-1.44245	-1.04779	0.882856692895077	-0.233916	17.50771	5.678558
Trial1	2	1	noBlindfold	counterclockwise	practice	Guided	1	0.5	-0.25	14.66925	0.8781	-1.44154	-1.04771	0.882780255755425	-0.386547	19.03539	6.143801
Trial1	2	1	noBlindfold	counterclockwise	practice	Guided	1	0.5	-0.25	14.68925	0.87806	-1.4408	-1.04767	0.882726906018718	-1.249179	19.4501	5.833375
Trial1	2	1	noBlindfold	counterclockwise	practice	Guided	1	0.5	-0.25	14.70926	0.87785	-1.44068	-1.04772	0.882682132400604	-2.892396	17.40614	4.01245
Trial1	2	1	noBlindfold	counterclockwise	practice	Guided	1	0.5	-0.25	14.72926	0.87769	-1.44105	-1.04777	0.882658914450862	-3.020585	16.65288	3.502573
Trial1	2	1	noBlindfold	counterclockwise	practice	Guided	1	0.5	-0.25	14.74925	0.87755	-1.44136	-1.04779	0.882617007225725	-2.66877	16.82639	3.693249
Trial1	2	1	noBlindfold	counterclockwise	practice	Guided	1	0.5	-0.25	14.76926	0.87743	-1.44142	-1.0478	0.882574823225672	-2.315836	17.36806	4.173029
Trial1	2	1	noBlindfold	counterclockwise	practice	Guided	1	0.5	-0.25	14.78926	0.8773201	-1.44135	-1.0478	0.882527825787692	-2.296195	17.93512	4.484442
Trial1	2	1	noBlindfold	counterclockwise	practice	Guided	1	0.5	-0.25	14.80927	0.87707	-1.44128	-1.04787	0.882484191305951	-3.960647	16.53439	3.880071
Trial1	2	1	noBlindfold	counterclockwise	practice	Guided	1	0.5	-0.25	14.82925	0.87666	-1.4417	-1.04807	0.882489886021262	-5.381654	14.97709	3.119915
Trial1	2	1	noBlindfold	counterclockwise	practice	Guided	1	0.5	-0.25	14.84926	0.87518	-1.44227	-1.04829	0.882058378907508	-6.047463	14.53275	2.893887
Trial1	2	1	noBlindfold	counterclockwise	practice	Guided	1	0.5	-0.25	14.86926	0.87176	-1.44268	-1.04836	0.880672572182372	-5.96871	14.27461	3.173385
Trial1	2	1	noBlindfold	counterclockwise	practice	Guided	1	0.5	-0.25	14.88925	0.86665	-1.44287	-1.04857	0.878718456134788	-5.224854	14.00801	3.052792
Trial1	2	1	noBlindfold	counterclockwise	practice	Guided	1	0.5	-0.25	14.90926	0.85332	-1.44347	-1.0488	0.873450886311572	-4.61471	12.02329	2.289525
Trial1	2	1	noBlindfold	counterclockwise	practice	Guided	1	0.5	-0.25	14.92926	0.84481	-1.44399	-1.0491	0.87031880277119	-5.187627	11.04152	1.616249
Trial1	2	1	noBlindfold	counterclockwise	practice	Guided	1	0.5	-0.25	14.94926	0.83467	-1.44446	-1.04938	0.866609774048379	-5.733151	10.03012	1.124284
Trial1	2	1	noBlindfold	counterclockwise	practice	Guided	1	0.5	-0.25	14.96925	0.82153	-1.44496	-1.04954	0.861768890396289	-5.65196	9.158365	0.877209
Trial1	2	1	noBlindfold	counterclockwise	practice	Guided	1	0.5	-0.25	14.98926	0.80608	-1.44538	-1.04951	0.856096511166896	-4.69518	8.55745	0.804356
Trial1	2	1	noBlindfold	counterclockwise	practice	Guided	1	0.5	-0.25	15.00926	0.77033	-1.44616	-1.04946	0.843928113129675	-2.237088	6.813948	1.18825
Trial1	2	1	noBlindfold	counterclockwise	practice	Guided	1	0.5	-0.25	15.02925	0.75181	-1.44657	-1.04953	0.838246116020221	-1.861284	6.107238	0.929583
Trial1	2	1	noBlindfold	counterclockwise	practice	Guided	1	0.5	-0.25	15.04926	0.73331	-1.44694	-1.04969	0.833029205902893	-2.319385	5.366673	0.586815
Trial1	2	1	noBlindfold	counterclockwise	practice	Guided	1	0.5	-0.25	15.06926	0.71373	-1.44732	-1.04989	0.827952040628691	-2.971716	4.626108	0.159897
Trial1	2	1	noBlindfold	counterclockwise	practice	Guided	1	0.5	-0.25	15.08926	0.69284	-1.44766	-1.04998	0.822894482492676	-3.123779	4.270636	-0.099947
Trial1	2	1	noBlindfold	counterclockwise	practice	Guided	1	0.5	-0.25	15.10925	0.64832	-1.44803	-1.0498	0.813436493792773	-1.532928	3.55123	0.449492
Trial1	2	1	noBlindfold	counterclockwise	practice	Guided	1	0.5	-0.25	15.12926	0.6254	-1.44823	-1.04966	0.809432656368842	-0.507941	3.018024	0.751594
Trial1	2	1	noBlindfold	counterclockwise	practice	Guided	1	0.5	-0.25	15.14926	0.60251	-1.44851	-1.04967	0.806213610527955	0.231275	2.205518	0.702238
Trial1	2	1	noBlindfold	counterclockwise	practice	Guided	1	0.5	-0.25	15.16925	0.58206	-1.44886	-1.04983	0.804028485148477	0.037046	1.511503	0.318691
Trial1	2	1	noBlindfold	counterclockwise	practice	Guided	1	0.5	-0.25	15.18925	0.55993	-1.44923	-1.05017	0.80241108008186	-0.322645	1.092555	-0.030258
Trial1	2	1	noBlindfold	counterclockwise	practice	Guided	1	0.5	-0.25	15.20926	0.52003	-1.44961	-1.0501	0.800350768586401	-0.065543	0.559348	-0.127299
Trial1	2	1	noBlindfold	counterclockwise	practice	Guided	1	0.5	-0.25	15.22926	0.50058	-1.44972	-1.04989	0.799890251639473	0.780679	0.313807	0.202275
Trial1	2	1	noBlindfold	counterclockwise	practice	Guided	1	0.5	-0.25	15.24925	0.48281	-1.44983	-1.04977	0.799954714641732	1.764932	0.114851	0.4906
Trial1	2	1	noBlindfold	counterclockwise	practice	Guided	1	0.5	-0.25	15.26926	0.46599	-1.44994	-1.0498	0.800522817260102	2.649964	-0.147529	0.431301
Trial1	2	1	noBlindfold	counterclockwise	practice	Guided	1	0.5	-0.25	15.28926	0.45207	-1.45011	-1.05009	0.801524311379191	2.958984	-0.566398	0.11304
Trial1	2	1	noBlindfold	counterclockwise	practice	Guided	1	0.5	-0.25	15.30927	0.43394	-1.45046	-1.05011	0.802832428689479	2.211239	-1.040359	-0.201392
Trial1	2	1	noBlindfold	counterclockwise	practice	Guided	1	0.5	-0.25	15.32925	0.42875	-1.45052	-1.05001	0.80317651303534	1.882759	-0.816074	-0.008283
Trial1	2	1	noBlindfold	counterclockwise	practice	Guided	1	0.5	-0.25	15.34926	0.42563	-1.45041	-1.04986	0.803309978421255	1.755824	-0.33361	0.237288
Trial1	2	1	noBlindfold	counterclockwise	practice	Guided	1	0.5	-0.25	15.36926	0.4243	-1.45021	-1.04974	0.803314808471598	1.79426	-0.062728	0.574233
Trial1	2	1	noBlindfold	counterclockwise	practice	Guided	1	0.5	-0.25	15.38925	0.42471	-1.45006	-1.04978	0.803316036211495	1.829803	-0.215043	0.576245
Trial1	2	1	noBlindfold	counterclockwise	practice	Guided	1	0.5	-0.25	15.40926	0.43006	-1.45031	-1.04989	0.802941892020256	1.246937	-1.082506	0.18437
Trial1	2	1	noBlindfold	counterclockwise	practice	Guided	1	0.5	-0.25	15.42926	0.43428	-1.45052	-1.04992	0.802615259681004	0.524373	-1.336414	0.1156
Trial1	2	1	noBlindfold	counterclockwise	practice	Guided	1	0.5	-0.25	15.44926	0.43848	-1.45065	-1.04989	0.802252320810102	0.318659	-1.158678	0.267261
Trial1	2	1	noBlindfold	counterclockwise	practice	Guided	1	0.5	-0.25	15.46925	0.44252	-1.45061	-1.04983	0.801892706370651	0.129027	-0.883611	0.373353
Trial1	2	1	noBlindfold	counterclockwise	practice	Guided	1	0.5	-0.25	15.48926	0.44645	-1.45049	-1.04977	0.801560760071881	-0.023319	-0.773584	0.45209
Trial1	2	1	noBlindfold	counterclockwise	practice	Guided	1	0.5	-0.25	15.50926	0.45279	-1.45037	-1.04984	0.801232031295872	-0.839297	-0.752425	0.307095
Trial1	2	1	noBlindfold	counterclockwise	practice	Guided	1	0.5	-0.25	15.52925	0.45465	-1.45039	-1.04992	0.8012045691394	-1.14095	-0.947088	0.072807
Trial1	2	1	noBlindfold	counterclockwise	practice	Guided	1	0.5	-0.25	15.54926	0.45515	-1.45047	-1.04988	0.801136430697822	-1.279165	-1.078274	0.211097
Trial1	2	1	noBlindfold	counterclockwise	practice	Guided	1	0.5	-0.25	15.56926	0.45453	-1.45058	-1.04983	0.801121392513156	-1.051206	-1.391427	0.410831
Trial1	2	1	noBlindfold	counterclockwise	practice	Guided	1	0.5	-0.25	15.58926	0.45335	-1.45063	-1.04986	0.801219224154054	-0.738428	-1.103665	0.401415
Trial1	2	1	noBlindfold	counterclockwise	practice	Guided	1	0.5	-0.25	15.60925	0.45092	-1.45053	-1.04991	0.801414232382175	0.638301	-1.260241	0.072716
Trial1	2	1	noBlindfold	counterclockwise	practice	Guided	1	0.5	-0.25	15.62926	0.45072	-1.4506	-1.04995	0.801466484325285	0.897315	-1.442209	0.02962
Trial1	2	1	noBlindfold	counterclockwise	practice	Guided	1	0.5	-0.25	15.64926	0.45106	-1.45061	-1.05	0.801495506906742	0.470141	-0.667789	-0.017973
Trial1	2	1	noBlindfold	counterclockwise	practice	Guided	1	0.5	-0.25	15.66925	0.45148	-1.45027	-1.05001	0.801479965948219	-0.07391	0.330894	0.052585
Trial1	2	1	noBlindfold	counterclockwise	practice	Guided	1	0.5	-0.25	15.68925	0.45185	-1.44985	-1.05001	0.801457652230353	-0.288589	0.017708	-0.007395
Trial1	2	1	noBlindfold	counterclockwise	practice	Guided	1	0.5	-0.25	15.70926	0.45209	-1.45003	-1.05	0.801433271966874	-0.060813	0.25895	0.051005
Trial1	2	1	noBlindfold	counterclockwise	practice	Guided	1	0.5	-0.25	15.72926	0.45208	-1.44997	-1.05001	0.801443866309051	0.168733	-0.176951	-0.018142
Trial1	2	1	noBlindfold	counterclockwise	practice	Guided	1	0.5	-0.25	15.74925	0.45212	-1.45003	-1.05	0.801431480242329	0.251745	-0.062643	-0.019206
Trial1	2	1	noBlindfold	counterclockwise	practice	Guided	1	0.5	-0.25	15.76926	0.45224	-1.45001	-1.04999	0.801414325184908	0.14742	0.174304	0.0078008
Trial1	2	1	noBlindfold	counterclockwise	practice	Guided	1	0.5	-0.25	15.78926	0.4524	-1.44995	-1.05001	0.801424797244444	-0.017715	-0.062691	-0.016974
Trial1	2	1	noBlindfold	counterclockwise	practice	Guided	1	0.5	-0.25	15.80927	0.45251	-1.45002	-1.05	0.801408275397065	-0.111201	0.233552	0.0081142
Trial1	2	1	noBlindfold	counterclockwise	practice	Guided	1	0.5	-0.25	15.82925	0.45244	-1.44996	-1.05	0.801412425083448	0.014502	-0.117706	-0.004895
Trial1	2	1	noBlindfold	counterclockwise	practice	Guided	1	0.5	-0.25	15.84926	0.45241	-1.45003	-1.05	0.801414208418127	0.140175	-0.088042	-0.0179
Trial1	2	1	noBlindfold	counterclockwise	practice	Guided	1	0.5	-0.25	15.86926	0.45245	-1.45002	-1.05	0.801411834424421	0.128047	0.153148	0.031828
Trial1	2	1	noBlindfold	counterclockwise	practice	Guided	1	0.5	-0.25	15.88925	0.45254	-1.44995	-1.05001	0.801416495333873	0.0076965	-0.126171	-0.038994
Trial1	2	1	noBlindfold	counterclockwise	practice	Guided	1	0.5	-0.25	15.90926	0.45263	-1.45002	-1.05	0.80140117430433	-0.128994	0.187003	0.0069859
Trial1	2	1	noBlindfold	counterclockwise	practice	Guided	1	0.5	-0.25	15.92926	0.45257	-1.44996	-1.05001	0.801414718640987	-0.057112	-0.09655	-0.0010447
Trial1	2	1	noBlindfold	counterclockwise	practice	Guided	1	0.5	-0.25	15.94926	0.45252	-1.45002	-1.05	0.80140768383846	0.059154	-0.096511	-0.0062305
Trial1	2	1	noBlindfold	counterclockwise	practice	Guided	1	0.5	-0.25	15.96925	0.45254	-1.45002	-1.05	0.801406499328147	0.088609	0.131992	0.020905
Trial1	2	1	noBlindfold	counterclockwise	practice	Guided	1	0.5	-0.25	15.98926	0.45262	-1.44996	-1.05	0.801401762735413	0.096657	-0.079623	0.034045
Trial1	2	1	noBlindfold	counterclockwise	practice	Guided	1	0.5	-0.25	16.00926	0.45276	-1.45002	-1.05	0.801393499019534	-0.043843	0.127756	-0.00018594
Trial1	2	1	noBlindfold	counterclockwise	practice	Guided	1	0.5	-0.25	16.02925	0.45274	-1.44997	-1.05001	0.801404674211771	-0.080303	-0.045771	-0.057231
Trial1	2	1	noBlindfold	counterclockwise	practice	Guided	1	0.5	-0.25	16.04926	0.4527	-1.45001	-1.05001	0.801407035511219	0.015528	-0.088059	-0.021635
Trial1	2	1	noBlindfold	counterclockwise	practice	Guided	1	0.5	-0.25	16.06926	0.45271	-1.45002	-1.05	0.801396446670249	0.063022	0.144682	0.0024466
Trial1	2	1	noBlindfold	counterclockwise	practice	Guided	1	0.5	-0.25	16.08926	0.45276	-1.44996	-1.05	0.801393499019534	0.087345	0.00077464	-0.029665
Trial1	2	1	noBlindfold	counterclockwise	practice	Guided	1	0.5	-0.25	16.10925	0.45289	-1.45003	-1.05	0.801385848262528	-0.028781	0.115059	0.042873
Trial1	2	1	noBlindfold	counterclockwise	practice	Guided	1	0.5	-0.25	16.12926	0.45289	-1.44997	-1.05001	0.80139584452584	-0.04331	-0.020384	-0.0085595
Trial1	2	1	noBlindfold	counterclockwise	practice	Guided	1	0.5	-0.25	16.14926	0.45286	-1.45	-1.05001	0.801397607524556	-0.010872	-0.088068	-0.027521
Trial1	2	1	noBlindfold	counterclockwise	practice	Guided	1	0.5	-0.25	16.16925	0.45285	-1.45002	-1.05	0.801388198620719	0.057226	0.127752	0.023131
Trial1	2	1	noBlindfold	counterclockwise	practice	Guided	1	0.5	-0.25	16.18925	0.45288	-1.44997	-1.05	0.801386435227794	0.099051	-0.033081	-0.0036526
Trial1	2	1	noBlindfold	counterclockwise	practice	Guided	1	0.5	-0.25	16.20926	0.45301	-1.45002	-1.05	0.801378800367422	-0.012262	0.106591	-0.006559
Trial1	2	1	noBlindfold	counterclockwise	practice	Guided	1	0.5	-0.25	16.22926	0.45303	-1.44998	-1.05	0.801377629789492	-0.06581	0.0050038	-0.0057772
Trial1	2	1	noBlindfold	counterclockwise	practice	Guided	1	0.5	-0.25	16.24925	0.45301	-1.45	-1.05001	0.801388796718647	-0.011165	-0.096536	-0.02332
Trial1	2	1	noBlindfold	counterclockwise	practice	Guided	1	0.5	-0.25	16.26926	0.453	-1.45002	-1.05	0.801379387590189	0.039974	0.076967	0.013624
Trial1	2	1	noBlindfold	counterclockwise	practice	Guided	1	0.5	-0.25	16.28926	0.45303	-1.44998	-1.05	0.801377629789492	0.066872	0.030393	0.011136
Trial1	2	1	noBlindfold	counterclockwise	practice	Guided	1	0.5	-0.25	16.30927	0.45314	-1.45002	-1.05	0.801371190017466	0.0085731	0.072736	0.01583
Trial1	2	1	noBlindfold	counterclockwise	practice	Guided	1	0.5	-0.25	16.32925	0.45317	-1.44998	-1.05	0.801369435694256	-0.030047	0.034627	-0.0076863
Trial1	2	1	noBlindfold	counterclockwise	practice	Guided	1	0.5	-0.25	16.34926	0.45316	-1.45	-1.05001	0.801380017385595	-0.026397	-0.075383	0.0051772
Trial1	2	1	noBlindfold	counterclockwise	practice	Guided	1	0.5	-0.25	16.36926	0.45315	-1.45002	-1.05	0.801370604537841	-0.0025808	0.055807	-0.018548
Trial1	2	1	noBlindfold	counterclockwise	practice	Guided	1	0.5	-0.25	16.38925	0.45316	-1.44998	-1.05	0.801370020924856	0.067392	0.030394	0.0027657
Trial1	2	1	noBlindfold	counterclockwise	practice	Guided	1	0.5	-0.25	16.40926	0.45324	-1.45002	-1.05	0.801365347788546	-0.0042312	0.081197	0.0066013
Trial1	2	1	noBlindfold	counterclockwise	practice	Guided	1	0.5	-0.25	16.42926	0.45327	-1.44998	-1.05	0.801363597198152	0.0049182	0.021931	0.0029774
Trial1	2	1	noBlindfold	counterclockwise	practice	Guided	1	0.5	-0.25	16.44926	0.45327	-1.44999	-1.05	0.801363597198152	-0.0075911	-0.066922	-0.011584
Trial1	2	1	noBlindfold	counterclockwise	practice	Guided	1	0.5	-0.25	16.46925	0.45326	-1.45002	-1.05	0.801364182921479	-0.047017	0.076967	-0.021385
Trial1	2	1	noBlindfold	counterclockwise	practice	Guided	1	0.5	-0.25	16.48926	0.45326	-1.44999	-1.05	0.801364182921479	0.06683	0.021933	0.011155
Trial1	2	1	noBlindfold	counterclockwise	practice	Guided	1	0.5	-0.25	16.50926	0.45331	-1.45002	-1.05	0.801361265977568	0.030472	0.072735	0.02146
Trial1	2	1	noBlindfold	counterclockwise	practice	Guided	1	0.5	-0.25	16.52925	0.45334	-1.44999	-1.05	0.801359519735242	0.0096062	0.026165	-0.0009201
Trial1	2	1	noBlindfold	counterclockwise	practice	Guided	1	0.5	-0.25	16.54926	0.45334	-1.44999	-1.05	0.801359519735242	-0.033454	-0.079618	-0.024718
Trial1	2	1	noBlindfold	counterclockwise	practice	Guided	1	0.5	-0.25	16.56926	0.45332	-1.45001	-1.05	0.801360684351255	-0.012316	0.043113	-0.0065262
Trial1	2	1	noBlindfold	counterclockwise	practice	Guided	1	0.5	-0.25	16.58926	0.45332	-1.44999	-1.05	0.801360684351255	0.023747	0.043093	-0.012633
Trial1	2	1	noBlindfold	counterclockwise	practice	Guided	1	0.5	-0.25	16.60925	0.45334	-1.45001	-1.05	0.801359519735242	0.017943	0.064271	0.0080427
Trial1	2	1	noBlindfold	counterclockwise	practice	Guided	1	0.5	-0.25	16.62926	0.45337	-1.44999	-1.05	0.801357774610792	-0.017589	0.043094	0.0057667
Trial1	2	1	noBlindfold	counterclockwise	practice	Guided	1	0.5	-0.25	16.64926	0.45337	-1.44999	-1.05	0.801357774610792	-0.019882	-0.113472	-0.028046
Trial1	2	1	noBlindfold	counterclockwise	practice	Guided	1	0.5	-0.25	16.66925	0.45337	-1.45001	-1.05	0.801357774610792	-0.0037257	0.017721	-0.0017573
Trial1	2	1	noBlindfold	counterclockwise	practice	Guided	1	0.5	-0.25	16.68925	0.45337	-1.44999	-1.05	0.801357774610792	0.0056944	0.038862	-0.0095704
Trial1	2	1	noBlindfold	counterclockwise	practice	Guided	1	0.5	-0.25	16.70926	0.45338	-1.45001	-1.05	0.801357190261412	0.071219	0.043112	0.0064213
Trial1	2	1	noBlindfold	counterclockwise	practice	Guided	1	0.5	-0.25	16.72926	0.4534	-1.44999	-1.05	0.801356027138131	0.040393	0.021935	0.0052828
Trial1	2	1	noBlindfold	counterclockwise	practice	Guided	1	0.5	-0.25	16.74925	0.45341	-1.44999	-1.05	0.801355446629329	0.0056702	-0.071158	-0.0095661
Trial1	2	1	noBlindfold	counterclockwise	practice	Guided	1	0.5	-0.25	16.76926	0.45341	-1.45001	-1.05	0.801355446629329	-0.039811	0.021953	0.0043584
Trial1	2	1	noBlindfold	counterclockwise	practice	Guided	1	0.5	-0.25	16.78926	0.4534	-1.44999	-1.05	0.801356027138131	0.023976	0.043095	-0.016806
Trial1	2	1	noBlindfold	counterclockwise	practice	Guided	1	0.5	-0.25	16.80927	0.45342	-1.45001	-1.05	0.80135486624449	0.020327	0.01772	-0.029659
Trial1	2	1	noBlindfold	counterclockwise	practice	Guided	1	0.5	-0.25	16.82925	0.45344	-1.44999	-1.05	0.801353704115139	0.018438	0.030399	-0.00088916
Trial1	2	1	noBlindfold	counterclockwise	practice	Guided	1	0.5	-0.25	16.84926	0.45345	-1.44999	-1.05	0.801353120640174	-0.022609	-0.058465	0.013887
Trial1	2	1	noBlindfold	counterclockwise	practice	Guided	1	0.5	-0.25	16.86926	0.45346	-1.45001	-1.05	0.801352542483126	-0.032978	0.043109	-0.033069
Trial1	2	1	noBlindfold	counterclockwise	practice	Guided	1	0.5	-0.25	16.88925	0.45345	-1.45	-1.05	0.801353120640174	-0.017893	0.051558	0.0099845
Trial1	2	1	noBlindfold	counterclockwise	practice	Guided	1	0.5	-0.25	16.90926	0.45346	-1.45001	-1.05	0.801352542483126	0.050591	0.00079052	-0.015084
Trial1	2	1	noBlindfold	counterclockwise	practice	Guided	1	0.5	-0.25	16.92926	0.45347	-1.45	-1.05	0.801351959257943	0.054481	0.030401	-0.0064154
Trial1	2	1	noBlindfold	counterclockwise	practice	Guided	1	0.5	-0.25	16.94926	0.45351	-1.44999	-1.05	0.801349639714481	0.029168	-0.06693	-0.029079
Trial1	2	1	noBlindfold	counterclockwise	practice	Guided	1	0.5	-0.25	16.96925	0.45353	-1.45001	-1.05	0.801348479823543	0.00064266	-0.020369	-0.0014438
Trial1	2	1	noBlindfold	counterclockwise	practice	Guided	1	0.5	-0.25	16.98926	0.45353	-1.45	-1.05	0.801348479823543	0.0092566	0.0304	0.0033166
Trial1	2	1	noBlindfold	counterclockwise	practice	Guided	1	0.5	-0.25	17.00926	0.45353	-1.45	-1.05	0.801348479823543	0.035096	-0.003444	0.017602
Trial1	2	1	noBlindfold	counterclockwise	practice	Guided	1	0.5	-0.25	17.02925	0.45353	-1.45	-1.05	0.801348479823543	0.023376	0.064254	-0.0084009
Trial1	2	1	noBlindfold	counterclockwise	practice	Guided	1	0.5	-0.25	17.04926	0.45354	-1.44999	-1.05	0.801347897472791	0.023099	-0.054236	-0.0042101
Trial1	2	1	noBlindfold	counterclockwise	practice	Guided	1	0.5	-0.25	17.06926	0.45354	-1.45001	-1.05	0.801347897472791	0.005336	-0.0076748	-0.0053446
Trial1	2	1	noBlindfold	counterclockwise	practice	Guided	1	0.5	-0.25	17.08926	0.45354	-1.45	-1.05	0.801347897472791	0.0050698	0.055793	-0.0011523
Trial1	2	1	noBlindfold	counterclockwise	practice	Guided	1	0.5	-0.25	17.10925	0.45355	-1.45001	-1.05	0.801347320429952	0.013947	0.034646	-0.00058049
Trial1	2	1	noBlindfold	counterclockwise	practice	Guided	1	0.5	-0.25	17.12926	0.45355	-1.45	-1.05	0.801347320429952	0.089434	0.047331	0.0042566
Trial1	2	1	noBlindfold	counterclockwise	practice	Guided	1	0.5	-0.25	17.14926	0.45357	-1.45	-1.05	0.801346159806966	0.0045078	-0.062695	0.007234
Trial1	2	1	noBlindfold	counterclockwise	practice	Guided	1	0.5	-0.25	17.16925	0.45359	-1.45001	-1.05	0.801345001408821	0.014729	-0.020366	-0.013152
Trial1	2	1	noBlindfold	counterclockwise	practice	Guided	1	0.5	-0.25	17.18925	0.45359	-1.45	-1.05	0.801345001408821	-0.0030347	0.030408	-0.014291
Trial1	2	1	noBlindfold	counterclockwise	practice	Guided	1	0.5	-0.25	17.20926	0.45359	-1.45	-1.05	0.801345001408821	0.031415	-0.028828	-0.017056
Trial1	2	1	noBlindfold	counterclockwise	practice	Guided	1	0.5	-0.25	17.22926	0.45359	-1.45	-1.05	0.801345001408821	0.057785	0.05157	0.010652
Trial1	2	1	noBlindfold	counterclockwise	practice	Guided	1	0.5	-0.25	17.24925	0.4536	-1.45	-1.05	0.801344423259074	0.0071733	-0.049995	-0.027148
Trial1	2	1	noBlindfold	counterclockwise	practice	Guided	1	0.5	-0.25	17.26926	0.45361	-1.45	-1.05	0.801343843508031	0.0091916	-0.011899	0.0033332
Trial1	2	1	noBlindfold	counterclockwise	practice	Guided	1	0.5	-0.25	17.28926	0.45361	-1.45	-1.05	0.801343843508031	-0.01826	0.030412	0.0142
Trial1	2	1	noBlindfold	counterclockwise	practice	Guided	1	0.5	-0.25	17.30927	0.45361	-1.45	-1.05	0.801343843508031	-0.010456	0.00079724	0.031538
Trial1	2	1	noBlindfold	counterclockwise	practice	Guided	1	0.5	-0.25	17.32925	0.45361	-1.45	-1.05	0.801343843508031	0.023585	0.00079156	-0.012575
Trial1	2	1	noBlindfold	counterclockwise	practice	Guided	1	0.5	-0.25	17.34926	0.45362	-1.45	-1.05	0.801343265606592	0.03851	-0.016138	-0.036868
Trial1	2	1	noBlindfold	counterclockwise	practice	Guided	1	0.5	-0.25	17.36926	0.45363	-1.45002	-1.04995	0.801292819387137	0.108099	-0.253088	0.153232
Trial1	2	1	noBlindfold	counterclockwise	practice	Guided	1	0.5	-0.25	17.38925	0.4537	-1.45008	-1.04942	0.800759654603586	0.181134	-0.375734	0.241551
Trial1	2	1	noBlindfold	counterclockwise	practice	Guided	1	0.5	-0.25	17.40926	0.45399	-1.45073	-1.04936	0.800683077261837	0.741458	-2.144599	1.514818
Trial1	2	1	noBlindfold	counterclockwise	practice	Guided	1	0.5	-0.25	17.42926	0.45437	-1.45088	-1.04953	0.800831045012719	0.801123	-0.968158	0.723257
Trial1	2	1	noBlindfold	counterclockwise	practice	Guided	1	0.5	-0.25	17.44926	0.45513	-1.45055	-1.04969	0.800947829189509	0.939001	-0.358718	0.589057
Trial1	2	1	noBlindfold	counterclockwise	practice	Guided	1	0.5	-0.25	17.46925	0.45651	-1.45023	-1.04977	0.800951576884554	0.870705	-0.015871	0.471077
Trial1	2	1	noBlindfold	counterclockwise	practice	Guided	1	0.5	-0.25	17.48926	0.4586	-1.44982	-1.04953	0.800601167260445	0.0058883	1.185928	0.533065
Trial1	2	1	noBlindfold	counterclockwise	practice	Guided	1	0.5	-0.25	17.50926	0.46088	-1.44927	-1.04942	0.80037660563216	-0.725311	0.860079	1.419846
Trial1	2	1	noBlindfold	counterclockwise	practice	Guided	1	0.5	-0.25	17.52925	0.46078	-1.44946	-1.04946	0.800421505124779	-0.357884	0.369143	1.119681
Trial1	2	1	noBlindfold	counterclockwise	practice	Guided	1	0.5	-0.25	17.54926	0.46053	-1.44972	-1.04961	0.800583577331053	-0.010012	-0.0075475	0.708816
Trial1	2	1	noBlindfold	counterclockwise	practice	Guided	1	0.5	-0.25	17.56926	0.46037	-1.45	-1.04972	0.800701256724695	0.279373	-0.388355	0.441397
Trial1	2	1	noBlindfold	counterclockwise	practice	Guided	1	0.5	-0.25	17.58926	0.46045	-1.45022	-1.05004	0.801016986629312	0.464859	-0.616821	0.125098
Trial1	2	1	noBlindfold	counterclockwise	practice	Guided	1	0.5	-0.25	17.60925	0.46125	-1.45047	-1.05012	0.801057783413777	0.449753	-1.175419	-0.263023
Trial1	2	1	noBlindfold	counterclockwise	practice	Guided	1	0.5	-0.25	17.62926	0.46179	-1.45058	-1.05016	0.80107185114237	0.268911	-1.268518	-0.387942
Trial1	2	1	noBlindfold	counterclockwise	practice	Guided	1	0.5	-0.25	17.64926	0.46217	-1.45063	-1.05017	0.801063699895716	0.14156	-1.137333	-0.324971
Trial1	2	1	noBlindfold	counterclockwise	practice	Guided	1	0.5	-0.25	17.66925	0.46232	-1.45058	-1.05017	0.80105662902653	0.148979	-0.853802	-0.370676
Trial1	2	1	noBlindfold	counterclockwise	practice	Guided	1	0.5	-0.25	17.68925	0.46237	-1.45045	-1.05015	0.801034393726941	0.239723	-0.506786	-0.326768
Trial1	2	1	noBlindfold	counterclockwise	practice	Guided	1	0.5	-0.25	17.70926	0.46269	-1.45021	-1.05016	0.80102942683745	0.168545	-0.294988	-0.331245
Trial1	2	1	noBlindfold	counterclockwise	practice	Guided	1	0.5	-0.25	17.72926	0.46294	-1.45015	-1.05014	0.800997696037025	0.0023722	-0.121422	-0.245204
Trial1	2	1	noBlindfold	counterclockwise	practice	Guided	1	0.5	-0.25	17.74925	0.46309	-1.45007	-1.05002	0.800870973050591	-0.050074	0.07748	0.07698
Trial1	2	1	noBlindfold	counterclockwise	practice	Guided	1	0.5	-0.25	17.76926	0.46313	-1.44997	-1.04992	0.80076933934627	-0.119669	0.035147	0.121434
Trial1	2	1	noBlindfold	counterclockwise	practice	Guided	1	0.5	-0.25	17.78926	0.46305	-1.44995	-1.04981	0.800662994262662	-0.306561	0.191691	0.252249
Trial1	2	1	noBlindfold	counterclockwise	practice	Guided	1	0.5	-0.25	17.80927	0.46226	-1.44984	-1.04976	0.800649949285129	-0.706123	0.377702	0.499522
Trial1	2	1	noBlindfold	counterclockwise	practice	Guided	1	0.5	-0.25	17.82925	0.46125	-1.4498	-1.04971	0.800648302848027	-0.76092	0.457986	0.588632
Trial1	2	1	noBlindfold	counterclockwise	practice	Guided	1	0.5	-0.25	17.84926	0.45984	-1.44977	-1.04965	0.800657776022826	-0.613247	0.440946	0.720481
Trial1	2	1	noBlindfold	counterclockwise	practice	Guided	1	0.5	-0.25	17.86926	0.45805	-1.44978	-1.04958	0.800679675428963	-0.385497	0.351967	0.857436
Trial1	2	1	noBlindfold	counterclockwise	practice	Guided	1	0.5	-0.25	17.88925	0.45606	-1.4498	-1.04974	0.800946261330967	-0.165957	0.449185	0.846431
Trial1	2	1	noBlindfold	counterclockwise	practice	Guided	1	0.5	-0.25	17.90926	0.45251	-1.44991	-1.04984	0.801248577719093	0.135326	-0.139135	0.260103
Trial1	2	1	noBlindfold	counterclockwise	practice	Guided	1	0.5	-0.25	17.92926	0.45104	-1.45009	-1.04981	0.801307063544707	-0.0022325	0.013251	0.385401
Trial1	2	1	noBlindfold	counterclockwise	practice	Guided	1	0.5	-0.25	17.94926	0.44969	-1.45004	-1.0497	0.801280988451963	-0.179601	0.267119	0.651835
Trial1	2	1	noBlindfold	counterclockwise	practice	Guided	1	0.5	-0.25	17.96925	0.44827	-1.44988	-1.04957	0.801241612500324	-0.399349	0.330518	0.886244
Trial1	2	1	noBlindfold	counterclockwise	practice	Guided	1	0.5	-0.25	17.98926	0.44669	-1.4498	-1.04921	0.800985957912782	-0.677334	0.766334	1.197018
Trial1	2	1	noBlindfold	counterclockwise	practice	Guided	1	0.5	-0.25	18.00926	0.44239	-1.44939	-1.04905	0.801124068308527	-1.678949	1.595766	1.967982
Trial1	2	1	noBlindfold	counterclockwise	practice	Guided	1	0.5	-0.25	18.02925	0.43895	-1.44924	-1.04901	0.8013389692618	-2.060209	1.65078	1.949306
Trial1	2	1	noBlindfold	counterclockwise	practice	Guided	1	0.5	-0.25	18.04926	0.43437	-1.44919	-1.04903	0.801720743508504	-2.348211	1.468812	1.869795
Trial1	2	1	noBlindfold	counterclockwise	practice	Guided	1	0.5	-0.25	18.06926	0.42807	-1.44929	-1.04906	0.80229096129393	-2.514864	0.859433	1.853247
Trial1	2	1	noBlindfold	counterclockwise	practice	Guided	1	0.5	-0.25	18.08926	0.42047	-1.44952	-1.04908	0.803027951038537	-2.507369	0.520889	1.839529
Trial1	2	1	noBlindfold	counterclockwise	practice	Guided	1	0.5	-0.25	18.10925	0.39898	-1.4499	-1.04915	0.805509616769756	-2.440463	-0.211326	1.707509
Trial1	2	1	noBlindfold	counterclockwise	practice	Guided	1	0.5	-0.25	18.12926	0.3861	-1.45015	-1.0493	0.807374528937197	-2.331626	-0.549811	1.32659
Trial1	2	1	noBlindfold	counterclockwise	practice	Guided	1	0.5	-0.25	18.14926	0.37082	-1.45027	-1.04936	0.809730780484838	-2.401701	-0.414311	1.277275
Trial1	2	1	noBlindfold	counterclockwise	practice	Guided	1	0.5	-0.25	18.16925	0.35378	-1.45022	-1.04931	0.812574123224997	-2.534588	-0.139163	1.419316
Trial1	2	1	noBlindfold	counterclockwise	practice	Guided	1	0.5	-0.25	18.18925	0.33481	-1.45006	-1.04931	0.816201051478849	-2.747481	0.343242	1.579749
Trial1	2	1	noBlindfold	counterclockwise	practice	Guided	1	0.5	-0.25	18.20926	0.29327	-1.44972	-1.04919	0.825495017145761	-2.301689	0.38968	1.597169
Trial1	2	1	noBlindfold	counterclockwise	practice	Guided	1	0.5	-0.25	18.22926	0.26854	-1.44979	-1.04931	0.832147919780875	-1.940187	-0.012406	1.374682
Trial1	2	1	noBlindfold	counterclockwise	practice	Guided	1	0.5	-0.25	18.24925	0.24406	-1.45006	-1.04949	0.839457864540949	-1.521165	-0.710599	0.992372
Trial1	2	1	noBlindfold	counterclockwise	practice	Guided	1	0.5	-0.25	18.26926	0.21972	-1.45034	-1.04971	0.847403691071046	-0.951639	-1.057606	0.544514
Trial1	2	1	noBlindfold	counterclockwise	practice	Guided	1	0.5	-0.25	18.28926	0.19375	-1.45052	-1.04987	0.856493494284792	-0.435053	-1.121083	0.288877
Trial1	2	1	noBlindfold	counterclockwise	practice	Guided	1	0.5	-0.25	18.30927	0.14298	-1.45058	-1.04986	0.875921968170337	-0.294657	-1.104156	0.281975
Trial1	2	1	noBlindfold	counterclockwise	practice	Guided	1	0.5	-0.25	18.32925	0.12045	-1.45056	-1.04985	0.885335081289177	-0.427106	-1.023752	0.280616
Trial1	2	1	noBlindfold	counterclockwise	practice	Guided	1	0.5	-0.25	18.34926	0.096048	-1.45052	-1.04983	0.896049767060338	-0.52077	-1.023752	0.377325
Trial1	2	1	noBlindfold	counterclockwise	practice	Guided	1	0.5	-0.25	18.36926	0.071888	-1.4505	-1.04982	0.907189077266768	-0.492517	-0.989897	0.362492
Trial1	2	1	noBlindfold	counterclockwise	practice	Guided	1	0.5	-0.25	18.38925	0.047993	-1.4505	-1.04987	0.918750439716152	-0.313162	-1.040679	0.356803
Trial1	2	1	noBlindfold	counterclockwise	practice	Guided	1	0.5	-0.25	18.40926	0.003529	-1.4506	-1.04997	0.94150703868807	-0.123756	-1.332673	0.052125
Trial1	2	1	noBlindfold	counterclockwise	practice	Guided	1	0.5	-0.25	18.42926	-0.018858	-1.45067	-1.05006	0.953577308090591	0.049515	-1.408846	-0.107566
Trial1	2	1	noBlindfold	counterclockwise	practice	Guided	1	0.5	-0.25	18.44926	-0.039777	-1.45073	-1.05005	0.965111002975913	0.445634	-1.514641	-0.059427
Trial1	2	1	noBlindfold	counterclockwise	practice	Guided	1	0.5	-0.25	18.46925	-0.059604	-1.45075	-1.05003	0.976321991513308	0.579103	-1.472323	-0.02001
Trial1	2	1	noBlindfold	counterclockwise	practice	Guided	1	0.5	-0.25	18.48926	-0.078784	-1.45073	-1.05001	0.987424360977043	0.662828	-1.336905	-0.089716
Trial1	2	1	noBlindfold	counterclockwise	practice	Guided	1	0.5	-0.25	18.50926	-0.11246	-1.45067	-1.04997	1.00750151591681	0.358389	-1.362296	0.101057
Trial1	2	1	noBlindfold	counterclockwise	practice	Guided	1	0.5	-0.25	18.52925	-0.12866	-1.45068	-1.04995	1.01741505572327	0.243786	-1.264964	0.152722
Trial1	2	1	noBlindfold	counterclockwise	practice	Guided	1	0.5	-0.25	18.54926	-0.14269	-1.45067	-1.04995	1.02614348321715	0.11391	-1.286123	0.100255
Trial1	2	1	noBlindfold	counterclockwise	practice	Guided	1	0.5	-0.25	18.56926	-0.15647	-1.45068	-1.04995	1.03482987499136	0.149471	-1.446932	0.090812
Trial1	2	1	noBlindfold	counterclockwise	practice	Guided	1	0.5	-0.25	18.58926	-0.16992	-1.45071	-1.04995	1.04341402676574	0.316125	-1.48925	0.166274
Trial1	2	1	noBlindfold	counterclockwise	practice	Guided	1	0.5	-0.25	18.60925	-0.19381	-1.45076	-1.04997	1.05892604447283	0.789321	-1.578118	0.034451
Trial1	2	1	noBlindfold	counterclockwise	practice	Guided	1	0.5	-0.25	18.62926	-0.20327	-1.45079	-1.05001	1.06517822120724	0.949257	-1.65429	0.020263
Trial1	2	1	noBlindfold	counterclockwise	practice	Guided	1	0.5	-0.25	18.64926	-0.21162	-1.45082	-1.05006	1.07074697586758	1.002913	-1.721999	-0.121147
Trial1	2	1	noBlindfold	counterclockwise	practice	Guided	1	0.5	-0.25	18.66925	-0.21869	-1.45084	-1.05008	1.07547349603851	0.813889	-1.671217	-0.196825
Trial1	2	1	noBlindfold	counterclockwise	practice	Guided	1	0.5	-0.25	18.68925	-0.22422	-1.45083	-1.04999	1.07911005998968	0.705512	-1.544263	-0.088077
Trial1	2	1	noBlindfold	counterclockwise	practice	Guided	1	0.5	-0.25	18.70926	-0.23212	-1.45072	-1.04996	1.08440570552726	0.500965	-1.366528	0.051751
Trial1	2	1	noBlindfold	counterclockwise	practice	Guided	1	0.5	-0.25	18.72926	-0.23466	-1.45068	-1.04997	1.08612953425409	0.456689	-1.387687	0.066211
Trial1	2	1	noBlindfold	counterclockwise	practice	Guided	1	0.5	-0.25	18.74925	-0.23647	-1.45069	-1.04997	1.08735462824548	0.411402	-1.451164	0.079873
Trial1	2	1	noBlindfold	counterclockwise	practice	Guided	1	0.5	-0.25	18.76926	-0.23748	-1.45072	-1.04995	1.08802423512531	0.324494	-1.468091	0.112498
Trial1	2	1	noBlindfold	counterclockwise	practice	Guided	1	0.5	-0.25	18.78926	-0.23781	-1.45072	-1.04994	1.08824059146768	0.25039	-1.425773	0.161183
Trial1	2	1	noBlindfold	counterclockwise	practice	Guided	1	0.5	-0.25	18.80927	-0.2378	-1.45071	-1.04994	1.08823381254533	0.190584	-1.417309	0.238747
Trial1	2	1	noBlindfold	counterclockwise	practice	Guided	1	0.5	-0.25	18.82925	-0.23779	-1.45071	-1.04993	1.08821966275272	0.132718	-1.413077	0.249197
Trial1	2	1	noBlindfold	counterclockwise	practice	Guided	1	0.5	-0.25	18.84926	-0.23779	-1.4507	-1.04992	1.0882123896058	-0.055969	-1.273428	0.322627
Trial1	2	1	noBlindfold	counterclockwise	practice	Guided	1	0.5	-0.25	18.86926	-0.23779	-1.45066	-1.04991	1.08820494124519	-0.228383	-1.159169	0.357813
Trial1	2	1	noBlindfold	counterclockwise	practice	Guided	1	0.5	-0.25	18.88925	-0.23781	-1.4506	-1.04986	1.08818179447338	-0.365888	-1.133779	0.366599
Trial1	2	1	noBlindfold	counterclockwise	practice	Guided	1	0.5	-0.25	18.90926	-0.23796	-1.45059	-1.04985	1.08827614016399	-0.332834	-1.226878	0.419907
Trial1	2	1	noBlindfold	counterclockwise	practice	Guided	1	0.5	-0.25	18.92926	-0.23803	-1.45061	-1.04985	1.08832360210655	-0.232319	-1.319978	0.361754
Trial1	2	1	noBlindfold	counterclockwise	practice	Guided	1	0.5	-0.25	18.94926	-0.23804	-1.45064	-1.04984	1.08832303339755	-0.148768	-1.438468	0.340937
Trial1	2	1	noBlindfold	counterclockwise	practice	Guided	1	0.5	-0.25	18.96925	-0.23805	-1.45068	-1.04984	1.08832981396907	-0.162076	-1.480786	0.329762
Trial1	2	1	noBlindfold	counterclockwise	practice	Guided	1	0.5	-0.25	18.98926	-0.23806	-1.4507	-1.04982	1.08832196392886	-0.262028	-1.379223	0.4003
Trial1	2	1	noBlindfold	counterclockwise	practice	Guided	1	0.5	-0.25	19.00926	-0.23815	-1.45065	-1.04978	1.08835356829623	-0.578379	-1.197256	0.519967
Trial1	2	1	noBlindfold	counterclockwise	practice	Guided	1	0.5	-0.25	19.02925	-0.2384	-1.45062	-1.04976	1.08850843365208	-0.6191	-1.264964	0.517596
Trial1	2	1	noBlindfold	counterclockwise	practice	Guided	1	0.5	-0.25	19.04926	-0.23886	-1.45063	-1.04976	1.08882053068344	-0.494971	-1.315746	0.467288
Trial1	2	1	noBlindfold	counterclockwise	practice	Guided	1	0.5	-0.25	19.06926	-0.23943	-1.45065	-1.04979	1.0892294532488	-0.369187	-1.366528	0.382575
Trial1	2	1	noBlindfold	counterclockwise	practice	Guided	1	0.5	-0.25	19.08926	-0.23992	-1.45068	-1.04984	1.08959882398367	-0.171113	-1.413077	0.312682
Trial1	2	1	noBlindfold	counterclockwise	practice	Guided	1	0.5	-0.25	19.10925	-0.24016	-1.45075	-1.04985	1.08976916465994	0.107199	-1.56119	0.118125
Trial1	2	1	noBlindfold	counterclockwise	practice	Guided	1	0.5	-0.25	19.12926	-0.24015	-1.45076	-1.04986	1.08976972334675	0.125096	-1.506177	0.121679
Trial1	2	1	noBlindfold	counterclockwise	practice	Guided	1	0.5	-0.25	19.14926	-0.24015	-1.45076	-1.04986	1.08976972334675	0.169524	-1.413077	0.120118
Trial1	2	1	noBlindfold	counterclockwise	practice	Guided	1	0.5	-0.25	19.16925	-0.24014	-1.45075	-1.04987	1.08977027209659	0.214229	-1.510409	0.12695
Trial1	2	1	noBlindfold	counterclockwise	practice	Guided	1	0.5	-0.25	19.18925	-0.24013	-1.45075	-1.04988	1.08977083115047	0.234836	-1.556959	0.210242
Trial1	2	1	noBlindfold	counterclockwise	practice	Guided	1	0.5	-0.25	19.20926	-0.24011	-1.45076	-1.04988	1.08975724982078	0.243597	-1.556959	0.209835
Trial1	2	1	noBlindfold	counterclockwise	practice	Guided	1	0.5	-0.25	19.22926	-0.2401	-1.45077	-1.04988	1.08975046935014	0.246248	-1.552727	0.159264
Trial1	2	1	noBlindfold	counterclockwise	practice	Guided	1	0.5	-0.25	19.24925	-0.24008	-1.45077	-1.04988	1.08973687819694	0.282183	-1.569654	0.170589
Trial1	2	1	noBlindfold	counterclockwise	practice	Guided	1	0.5	-0.25	19.26926	-0.24007	-1.45078	-1.04988	1.08973008775451	0.302626	-1.590813	0.24098
Trial1	2	1	noBlindfold	counterclockwise	practice	Guided	1	0.5	-0.25	19.28926	-0.24005	-1.45078	-1.04989	1.08972384714581	0.422753	-1.599277	0.249691
Trial1	2	1	noBlindfold	counterclockwise	practice	Guided	1	0.5	-0.25	19.30927	-0.23996	-1.45081	-1.04991	1.08967734050998	0.631623	-1.734694	0.112143
Trial1	2	1	noBlindfold	counterclockwise	practice	Guided	1	0.5	-0.25	19.32925	-0.23974	-1.45084	-1.04993	1.08954267177754	0.773937	-1.730462	0.107224
Trial1	2	1	noBlindfold	counterclockwise	practice	Guided	1	0.5	-0.25	19.34926	-0.23927	-1.45086	-1.04994	1.08923097780517	0.769053	-1.696608	0.094782
Trial1	2	1	noBlindfold	counterclockwise	practice	Guided	1	0.5	-0.25	19.36926	-0.23854	-1.45084	-1.04994	1.08873565757195	0.724855	-1.582349	0.104731
Trial1	2	1	noBlindfold	counterclockwise	practice	Guided	1	0.5	-0.25	19.38925	-0.23755	-1.4508	-1.04988	1.08802025218727	0.584804	-1.544263	0.176801
Trial1	2	1	noBlindfold	counterclockwise	practice	Guided	1	0.5	-0.25	19.40926	-0.23516	-1.45074	-1.04986	1.08638678017389	0.699312	-1.459627	0.273862
Trial1	2	1	noBlindfold	counterclockwise	practice	Guided	1	0.5	-0.25	19.42926	-0.23364	-1.45074	-1.04986	1.08535877501646	0.788617	-1.548495	0.283558
Trial1	2	1	noBlindfold	counterclockwise	practice	Guided	1	0.5	-0.25	19.44926	-0.23193	-1.45077	-1.04987	1.08421103492988	0.876795	-1.683913	0.259748
Trial1	2	1	noBlindfold	counterclockwise	practice	Guided	1	0.5	-0.25	19.46925	-0.22984	-1.45082	-1.04985	1.08278641512922	0.801801	-1.650058	0.283387
Trial1	2	1	noBlindfold	counterclockwise	practice	Guided	1	0.5	-0.25	19.48926	-0.22742	-1.45082	-1.04978	1.08110495601081	0.644036	-1.518872	0.364345
Trial1	2	1	noBlindfold	counterclockwise	practice	Guided	1	0.5	-0.25	19.50926	-0.2223	-1.45071	-1.04974	1.07763698396422	0.510045	-1.379223	0.50336
Trial1	2	1	noBlindfold	counterclockwise	practice	Guided	1	0.5	-0.25	19.52925	-0.21971	-1.4507	-1.0497	1.07587295690478	0.522529	-1.425773	0.640681
Trial1	2	1	noBlindfold	counterclockwise	practice	Guided	1	0.5	-0.25	19.54926	-0.21707	-1.4507	-1.04969	1.07410124836451	0.659653	-1.374991	0.604144
Trial1	2	1	noBlindfold	counterclockwise	practice	Guided	1	0.5	-0.25	19.56926	-0.2142	-1.4507	-1.04969	1.07218736991535	0.682681	-1.455395	0.63731
Trial1	2	1	noBlindfold	counterclockwise	practice	Guided	1	0.5	-0.25	19.58926	-0.21122	-1.45071	-1.04966	1.0701822024836	0.759174	-1.451164	0.67309
Trial1	2	1	noBlindfold	counterclockwise	practice	Guided	1	0.5	-0.25	19.60925	-0.20457	-1.45068	-1.04961	1.06573686268058	0.525976	-1.205719	0.78986
Trial1	2	1	noBlindfold	counterclockwise	practice	Guided	1	0.5	-0.25	19.62926	-0.20118	-1.45061	-1.04956	1.06346118526996	0.377291	-1.133779	0.899422
Trial1	2	1	noBlindfold	counterclockwise	practice	Guided	1	0.5	-0.25	19.64926	-0.19784	-1.45056	-1.04953	1.06123934178314	0.414494	-1.091461	0.974161
Trial1	2	1	noBlindfold	counterclockwise	practice	Guided	1	0.5	-0.25	19.66925	-0.19451	-1.45054	-1.04951	1.05903747846226	0.467018	-1.023752	0.964496
Trial1	2	1	noBlindfold	counterclockwise	practice	Guided	1	0.5	-0.25	19.68925	-0.19114	-1.45051	-1.04955	1.05686082694046	0.653132	-0.947579	0.9512
Trial1	2	1	noBlindfold	counterclockwise	practice	Guided	1	0.5	-0.25	19.70926	-0.18347	-1.45054	-1.0496	1.05189896085147	0.959396	-1.235342	0.788391
Trial1	2	1	noBlindfold	counterclockwise	practice	Guided	1	0.5	-0.25	19.72926	-0.17892	-1.4506	-1.04962	1.04896356635825	1.01153	-1.205719	0.767298
Trial1	2	1	noBlindfold	counterclockwise	practice	Guided	1	0.5	-0.25	19.74925	-0.17407	-1.45062	-1.04962	1.04583103886167	0.93104	-1.248037	0.765123
Trial1	2	1	noBlindfold	counterclockwise	practice	Guided	1	0.5	-0.25	19.76926	-0.16884	-1.45062	-1.04958	1.04243708437779	0.824616	-1.252269	0.806191
Trial1	2	1	noBlindfold	counterclockwise	practice	Guided	1	0.5	-0.25	19.78926	-0.16296	-1.45063	-1.04953	1.03863574939163	0.912687	-1.319978	0.960865
Trial1	2	1	noBlindfold	counterclockwise	practice	Guided	1	0.5	-0.25	19.80927	-0.15111	-1.45064	-1.04955	1.03112779797968	1.06103	-1.328441	0.924908
Trial1	2	1	noBlindfold	counterclockwise	practice	Guided	1	0.5	-0.25	19.82925	-0.14428	-1.45067	-1.04957	1.02684412076267	1.192825	-1.451164	0.885372
Trial1	2	1	noBlindfold	counterclockwise	practice	Guided	1	0.5	-0.25	19.84926	-0.13692	-1.45072	-1.04958	1.02225008392088	1.199166	-1.548495	0.802424
Trial1	2	1	noBlindfold	counterclockwise	practice	Guided	1	0.5	-0.25	19.86926	-0.12953	-1.45076	-1.04956	1.01764646297776	1.048736	-1.48925	0.898936
Trial1	2	1	noBlindfold	counterclockwise	practice	Guided	1	0.5	-0.25	19.88925	-0.1213	-1.45076	-1.04946	1.01249694482998	0.9119	-1.501945	1.024335
Trial1	2	1	noBlindfold	counterclockwise	practice	Guided	1	0.5	-0.25	19.90926	-0.10447	-1.45076	-1.04943	1.00223366821937	0.630392	-1.497713	1.114735
Trial1	2	1	noBlindfold	counterclockwise	practice	Guided	1	0.5	-0.25	19.92926	-0.096162	-1.45076	-1.04941	0.997228887371372	0.599042	-1.527336	1.208218
Trial1	2	1	noBlindfold	counterclockwise	practice	Guided	1	0.5	-0.25	19.94926	-0.08793	-1.45076	-1.04941	0.992329588108232	0.602115	-1.48925	1.196334
Trial1	2	1	noBlindfold	counterclockwise	practice	Guided	1	0.5	-0.25	19.96925	-0.07975899	-1.45076	-1.04945	0.987542741902454	0.674853	-1.540031	1.065969
Trial1	2	1	noBlindfold	counterclockwise	practice	Guided	1	0.5	-0.25	19.98926	-0.071345	-1.45077	-1.04958	0.982732543418365	0.734377	-1.552727	0.923347
Trial1	2	1	noBlindfold	counterclockwise	practice	Guided	1	0.5	-0.25	20.00926	-0.054626	-1.4508	-1.04964	0.973156834061262	0.788783	-1.696608	0.765001
Trial1	2	1	noBlindfold	counterclockwise	practice	Guided	1	0.5	-0.25	20.02925	-0.046009	-1.45084	-1.0497	0.968321205671343	0.750943	-1.781244	0.572996
Trial1	2	1	noBlindfold	counterclockwise	practice	Guided	1	0.5	-0.25	20.04926	-0.037807	-1.45089	-1.04977	0.963778199153174	0.829611	-1.853185	0.443214
Trial1	2	1	noBlindfold	counterclockwise	practice	Guided	1	0.5	-0.25	20.06926	-0.029227	-1.45093	-1.04983	0.959066828718282	0.8954	-1.908198	0.347213
Trial1	2	1	noBlindfold	counterclockwise	practice	Guided	1	0.5	-0.25	20.08926	-0.02019	-1.45098	-1.04983	0.95410984763825	0.957126	-2.073238	0.306063
Trial1	2	1	noBlindfold	counterclockwise	practice	Guided	1	0.5	-0.25	20.10925	-0.0016339	-1.45105	-1.04983	0.944121037960019	0.671532	-2.060543	0.342115
Trial1	2	1	noBlindfold	counterclockwise	practice	Guided	1	0.5	-0.25	20.12926	0.007346	-1.45104	-1.04985	0.939397660957306	0.546543	-2.069006	0.304977
Trial1	2	1	noBlindfold	counterclockwise	practice	Guided	1	0.5	-0.25	20.14926	0.015873	-1.45104	-1.04986	0.934962551485598	0.332517	-2.119788	0.279967
Trial1	2	1	noBlindfold	counterclockwise	practice	Guided	1	0.5	-0.25	20.16925	0.024322	-1.45106	-1.04986	0.930615699862404	0.314391	-2.149411	0.250834
Trial1	2	1	noBlindfold	counterclockwise	practice	Guided	1	0.5	-0.25	20.18925	0.032837	-1.45108	-1.04988	0.926309520427676	0.349428	-2.166338	0.293269
Trial1	2	1	noBlindfold	counterclockwise	practice	Guided	1	0.5	-0.25	20.20926	0.048312	-1.45115	-1.0499	0.918619592471335	0.669948	-2.428709	0.165828
Trial1	2	1	noBlindfold	counterclockwise	practice	Guided	1	0.5	-0.25	20.22926	0.055493	-1.45119	-1.04991	0.91511878969177	0.558304	-2.411782	0.195032
Trial1	2	1	noBlindfold	counterclockwise	practice	Guided	1	0.5	-0.25	20.24925	0.06267601	-1.45119	-1.04992	0.911660251563076	0.353331	-2.284828	0.193781
Trial1	2	1	noBlindfold	counterclockwise	practice	Guided	1	0.5	-0.25	20.26926	0.06949	-1.45116	-1.04989	0.908384796125295	0.143976	-2.28906	0.187871
Trial1	2	1	noBlindfold	counterclockwise	practice	Guided	1	0.5	-0.25	20.28926	0.076114	-1.45114	-1.04978	0.905167060942606	-0.00027186	-2.250974	0.346019
Trial1	2	1	noBlindfold	counterclockwise	practice	Guided	1	0.5	-0.25	20.30927	0.086412	-1.45109	-1.04976	0.900372738203676	0.21608	-2.19596	0.444997
Trial1	2	1	noBlindfold	counterclockwise	practice	Guided	1	0.5	-0.25	20.32925	0.091004	-1.4511	-1.04977	0.89828156932924	0.433359	-2.365232	0.477167
Trial1	2	1	noBlindfold	counterclockwise	practice	Guided	1	0.5	-0.25	20.34926	0.095215	-1.45115	-1.0498	0.896398905274997	0.652871	-2.428709	0.34581
Trial1	2	1	noBlindfold	counterclockwise	practice	Guided	1	0.5	-0.25	20.36926	0.09932899	-1.4512	-1.04978	0.894530782436047	0.655553	-2.386391	0.459536
Trial1	2	1	noBlindfold	counterclockwise	practice	Guided	1	0.5	-0.25	20.38925	0.10346	-1.45119	-1.04969	0.892607462201102	0.50699	-2.276365	0.558527
Trial1	2	1	noBlindfold	counterclockwise	practice	Guided	1	0.5	-0.25	20.40926	0.11086	-1.45111	-1.04967	0.889326719608273	0.420147	-2.200192	0.654336
Trial1	2	1	noBlindfold	counterclockwise	practice	Guided	1	0.5	-0.25	20.42926	0.11431	-1.45111	-1.04969	0.887840572575979	0.607053	-2.305987	0.632317
Trial1	2	1	noBlindfold	counterclockwise	practice	Guided	1	0.5	-0.25	20.44926	0.11766	-1.45115	-1.04974	0.886435595043894	0.844847	-2.403319	0.497891
Trial1	2	1	noBlindfold	counterclockwise	practice	Guided	1	0.5	-0.25	20.46925	0.12151	-1.4512	-1.04978	0.884817917487838	1.073565	-2.4541	0.380281
Trial1	2	1	noBlindfold	counterclockwise	practice	Guided	1	0.5	-0.25	20.48926	0.12465	-1.45122	-1.04985	0.883542654944548	1.047354	-2.411782	0.342431
Trial1	2	1	noBlindfold	counterclockwise	practice	Guided	1	0.5	-0.25	20.50926	0.13272	-1.4512	-1.04984	0.880135549921486	0.908952	-2.272133	0.345132
Trial1	2	1	noBlindfold	counterclockwise	practice	Guided	1	0.5	-0.25	20.52925	0.13688	-1.45114	-1.04982	0.878389591734262	0.885862	-2.056311	0.378738
Trial1	2	1	noBlindfold	counterclockwise	practice	Guided	1	0.5	-0.25	20.54926	0.14135	-1.45105	-1.04982	0.876551172999675	0.974526	-1.963211	0.385153
Trial1	2	1	noBlindfold	counterclockwise	practice	Guided	1	0.5	-0.25	20.56926	0.14625	-1.451	-1.04984	0.874575925476659	1.038437	-2.047847	0.294641
Trial1	2	1	noBlindfold	counterclockwise	practice	Guided	1	0.5	-0.25	20.58926	0.15137	-1.45102	-1.04992	0.872590976329327	1.182023	-2.17057	0.23114
Trial1	2	1	noBlindfold	counterclockwise	practice	Guided	1	0.5	-0.25	20.60925	0.16288	-1.45106	-1.04994	0.868074818083268	1.11286	-2.001298	0.1264
Trial1	2	1	noBlindfold	counterclockwise	practice	Guided	1	0.5	-0.25	20.62926	0.16921	-1.45102	-1.04993	0.865626934733647	0.898905	-1.937821	0.134923
Trial1	2	1	noBlindfold	counterclockwise	practice	Guided	1	0.5	-0.25	20.64926	0.17617	-1.45097	-1.04992	0.862982040655042	0.826564	-1.933589	0.175961
Trial1	2	1	noBlindfold	counterclockwise	practice	Guided	1	0.5	-0.25	20.66925	0.18268	-1.45096	-1.04991	0.860550929661975	0.754686	-1.891271	0.195859
Trial1	2	1	noBlindfold	counterclockwise	practice	Guided	1	0.5	-0.25	20.68925	0.1897	-1.45094	-1.04992	0.8579966389012	0.72279	-1.853185	0.216739
Trial1	2	1	noBlindfold	counterclockwise	practice	Guided	1	0.5	-0.25	20.70926	0.20357	-1.45093	-1.04996	0.85311592292733	0.712742	-1.903966	0.087566
Trial1	2	1	noBlindfold	counterclockwise	practice	Guided	1	0.5	-0.25	20.72926	0.21082	-1.45095	-1.05001	0.850670920756964	0.662013	-1.933589	-0.0056709
Trial1	2	1	noBlindfold	counterclockwise	practice	Guided	1	0.5	-0.25	20.74925	0.21784	-1.45096	-1.05003	0.84832909583143	0.448241	-1.925125	-0.0031332
Trial1	2	1	noBlindfold	counterclockwise	practice	Guided	1	0.5	-0.25	20.76926	0.22467	-1.45096	-1.05003	0.846081907608434	0.179496	-1.836257	-0.095213
Trial1	2	1	noBlindfold	counterclockwise	practice	Guided	1	0.5	-0.25	20.78926	0.23109	-1.45093	-1.05002	0.844005065569871	-0.0053793	-1.77278	-0.02121
Trial1	2	1	noBlindfold	counterclockwise	practice	Guided	1	0.5	-0.25	20.80927	0.24267	-1.45089	-1.05004	0.840406295387411	-0.168841	-1.827794	-0.056192
Trial1	2	1	noBlindfold	counterclockwise	practice	Guided	1	0.5	-0.25	20.82925	0.24707	-1.4509	-1.05007	0.839098121967316	-0.19135	-1.815098	-0.174719
Trial1	2	1	noBlindfold	counterclockwise	practice	Guided	1	0.5	-0.25	20.84926	0.25091	-1.4509	-1.05008	0.837958083202967	-0.218024	-1.751621	-0.171522
Trial1	2	1	noBlindfold	counterclockwise	practice	Guided	1	0.5	-0.25	20.86926	0.25412	-1.45087	-1.05008	0.837009493015526	-0.250206	-1.679681	-0.139115
Trial1	2	1	noBlindfold	counterclockwise	practice	Guided	1	0.5	-0.25	20.88925	0.25653	-1.45084	-1.05007	0.836295231063494	-0.258529	-1.658522	-0.152072
Trial1	2	1	noBlindfold	counterclockwise	practice	Guided	1	0.5	-0.25	20.90926	0.2594	-1.45081	-1.05005	0.835445033695878	-0.155308	-1.552727	-0.047472
Trial1	2	1	noBlindfold	counterclockwise	practice	Guided	1	0.5	-0.25	20.92926	0.25998	-1.45079	-1.05004	0.83526858909608	-0.160166	-1.493482	-0.067153
Trial1	2	1	noBlindfold	counterclockwise	practice	Guided	1	0.5	-0.25	20.94926	0.26003	-1.45077	-1.05004	0.835254220251427	-0.160122	-1.497713	-0.03503
Trial1	2	1	noBlindfold	counterclockwise	practice	Guided	1	0.5	-0.25	20.96925	0.26003	-1.45076	-1.05003	0.835244628847355	-0.245023	-1.506177	-0.025526
Trial1	2	1	noBlindfold	counterclockwise	practice	Guided	1	0.5	-0.25	20.98926	0.26002	-1.45076	-1.05	0.835218731800965	-0.406257	-1.468091	0.002189
Trial1	2	1	noBlindfold	counterclockwise	practice	Guided	1	0.5	-0.25	21.00926	0.25983	-1.45072	-1.04997	0.835244682716596	-0.575301	-1.408846	0.122035
Trial1	2	1	noBlindfold	counterclockwise	practice	Guided	1	0.5	-0.25	21.02925	0.25949	-1.45072	-1.04995	0.835323336451986	-0.521627	-1.4427	0.115559
Trial1	2	1	noBlindfold	counterclockwise	practice	Guided	1	0.5	-0.25	21.04926	0.25902	-1.45073	-1.04994	0.835449189200329	-0.466844	-1.493482	0.079716
Trial1	2	1	noBlindfold	counterclockwise	practice	Guided	1	0.5	-0.25	21.06926	0.2585	-1.45075	-1.04993	0.835589739359694	-0.321661	-1.514641	0.131249
Trial1	2	1	noBlindfold	counterclockwise	practice	Guided	1	0.5	-0.25	21.08926	0.25812	-1.45077	-1.04993	0.835699647881517	-0.198749	-1.548495	0.181937
Trial1	2	1	noBlindfold	counterclockwise	practice	Guided	1	0.5	-0.25	21.10925	0.25789	-1.45075	-1.04992	0.835756780765258	-0.510329	-1.358064	0.198163
Trial1	2	1	noBlindfold	counterclockwise	practice	Guided	1	0.5	-0.25	21.12926	0.25778	-1.4507	-1.0499	0.835769371604662	-0.557161	-1.269196	0.24896
Trial1	2	1	noBlindfold	counterclockwise	practice	Guided	1	0.5	-0.25	21.14926	0.25752	-1.45066	-1.04989	0.83583528218776	-0.481675	-1.27766	0.255524
Trial1	2	1	noBlindfold	counterclockwise	practice	Guided	1	0.5	-0.25	21.16925	0.25717	-1.45066	-1.0499	0.835946361966024	-0.301093	-1.413077	0.190581
Trial1	2	1	noBlindfold	counterclockwise	practice	Guided	1	0.5	-0.25	21.18925	0.2569	-1.45069	-1.04991	0.836034407736454	-0.169929	-1.497713	0.136449
Trial1	2	1	noBlindfold	counterclockwise	practice	Guided	1	0.5	-0.25	21.20926	0.25681	-1.45073	-1.04992	0.836070277682372	-0.277653	-1.468091	0.040032
Trial1	2	1	noBlindfold	counterclockwise	practice	Guided	1	0.5	-0.25	21.22926	0.25679	-1.45073	-1.04993	0.836085569750523	-0.419108	-1.4427	0.013895
Trial1	2	1	noBlindfold	counterclockwise	practice	Guided	1	0.5	-0.25	21.24925	0.25673	-1.45073	-1.04994	0.836112603252544	-0.567754	-1.468091	0.063141
Trial1	2	1	noBlindfold	counterclockwise	practice	Guided	1	0.5	-0.25	21.26926	0.25655	-1.45074	-1.04995	0.836174574166705	-0.533084	-1.459627	0.089598
Trial1	2	1	noBlindfold	counterclockwise	practice	Guided	1	0.5	-0.25	21.28926	0.25624	-1.45075	-1.05001	0.836322233431101	-0.490018	-1.510409	0.0070991
Trial1	2	1	noBlindfold	counterclockwise	practice	Guided	1	0.5	-0.25	21.30927	0.25548	-1.45079	-1.05004	0.836572798272084	-0.4184	-1.637363	-0.120543
Trial1	2	1	noBlindfold	counterclockwise	practice	Guided	1	0.5	-0.25	21.32925	0.25507	-1.45081	-1.05006	0.836711875227512	-0.600983	-1.641595	-0.118634
Trial1	2	1	noBlindfold	counterclockwise	practice	Guided	1	0.5	-0.25	21.34926	0.25459	-1.45081	-1.05008	0.836871542706355	-0.657151	-1.540031	-0.16679
Trial1	2	1	noBlindfold	counterclockwise	practice	Guided	1	0.5	-0.25	21.36926	0.25389	-1.45079	-1.05008	0.837077082163299	-0.710834	-1.548495	-0.160202
Trial1	2	1	noBlindfold	counterclockwise	practice	Guided	1	0.5	-0.25	21.38925	0.25296	-1.45078	-1.05006	0.837331965847074	-0.623259	-1.595045	-0.119129
Trial1	2	1	noBlindfold	counterclockwise	practice	Guided	1	0.5	-0.25	21.40926	0.25068	-1.45081	-1.05007	0.838017030445552	-0.506012	-1.650058	-0.160965
Trial1	2	1	noBlindfold	counterclockwise	practice	Guided	1	0.5	-0.25	21.42926	0.24945	-1.45083	-1.0501	0.838412460809547	-0.477467	-1.709303	-0.213524
Trial1	2	1	noBlindfold	counterclockwise	practice	Guided	1	0.5	-0.25	21.44926	0.24828	-1.45085	-1.05011	0.838772281751703	-0.624372	-1.730462	-0.20748
Trial1	2	1	noBlindfold	counterclockwise	practice	Guided	1	0.5	-0.25	21.46925	0.24703	-1.45086	-1.05012	0.839157812388815	-0.730125	-1.671217	-0.248799
Trial1	2	1	noBlindfold	counterclockwise	practice	Guided	1	0.5	-0.25	21.48926	0.24548	-1.45085	-1.05011	0.839616825692437	-0.948826	-1.645826	-0.230297
Trial1	2	1	noBlindfold	counterclockwise	practice	Guided	1	0.5	-0.25	21.50926	0.2412	-1.45083	-1.0501	0.840914734669432	-1.083244	-1.717767	-0.208985
Trial1	2	1	noBlindfold	counterclockwise	practice	Guided	1	0.5	-0.25	21.52925	0.23818	-1.45085	-1.0501	0.841849075062832	-1.328226	-1.611972	-0.208303
Trial1	2	1	noBlindfold	counterclockwise	practice	Guided	1	0.5	-0.25	21.54926	0.23449	-1.45082	-1.05012	0.843022873004773	-1.745023	-1.48925	-0.26334
Trial1	2	1	noBlindfold	counterclockwise	practice	Guided	1	0.5	-0.25	21.56926	0.22932	-1.45076	-1.05016	0.844703359862407	-2.33998	-1.472323	-0.319078
Trial1	2	1	noBlindfold	counterclockwise	practice	Guided	1	0.5	-0.25	21.58926	0.223	-1.45075	-1.0503	0.846881986409981	-2.829902	-1.688144	-0.462443
Trial1	2	1	noBlindfold	counterclockwise	practice	Guided	1	0.5	-0.25	21.60925	0.20302	-1.45093	-1.05035	0.853672752973133	-3.322297	-2.005529	-0.716415
Trial1	2	1	noBlindfold	counterclockwise	practice	Guided	1	0.5	-0.25	21.62926	0.19078	-1.45098	-1.05038	0.858035628587163	-3.205768	-1.975907	-0.787177
Trial1	2	1	noBlindfold	counterclockwise	practice	Guided	1	0.5	-0.25	21.64926	0.17523	-1.451	-1.05038	0.863761359435757	-2.856482	-2.132483	-0.754603
Trial1	2	1	noBlindfold	counterclockwise	practice	Guided	1	0.5	-0.25	21.66925	0.15837	-1.45106	-1.05035	0.870213248870196	-2.591677	-2.267901	-0.725192
Trial1	2	1	noBlindfold	counterclockwise	practice	Guided	1	0.5	-0.25	21.68925	0.13952	-1.45113	-1.05026	0.877702575619725	-2.22648	-2.276365	-0.601795
Trial1	2	1	noBlindfold	counterclockwise	practice	Guided	1	0.5	-0.25	21.70926	0.099443	-1.45114	-1.05023	0.894882116438308	-2.195412	-2.310219	-0.504571
Trial1	2	1	noBlindfold	counterclockwise	practice	Guided	1	0.5	-0.25	21.72926	0.077845	-1.45116	-1.0502	0.904729164475928	-2.006266	-2.441405	-0.407416
Trial1	2	1	noBlindfold	counterclockwise	practice	Guided	1	0.5	-0.25	21.74925	0.054709	-1.45121	-1.05019	0.915744542462834	-1.834518	-2.534504	-0.378406
Trial1	2	1	noBlindfold	counterclockwise	practice	Guided	1	0.5	-0.25	21.76926	0.031603	-1.45126	-1.05021	0.927217229807853	-1.550626	-2.589518	-0.446686
Trial1	2	1	noBlindfold	counterclockwise	practice	Guided	1	0.5	-0.25	21.78926	0.0074283	-1.4513	-1.05021	0.939661067957271	-1.227219	-2.657227	-0.483085
Trial1	2	1	noBlindfold	counterclockwise	practice	Guided	1	0.5	-0.25	21.80927	-0.039556	-1.45131	-1.05021	0.965120052720216	-1.025239	-2.521809	-0.387558
Trial1	2	1	noBlindfold	counterclockwise	practice	Guided	1	0.5	-0.25	21.82925	-0.064347	-1.45128	-1.05025	0.979228105794149	-1.005785	-2.559895	-0.543773
Trial1	2	1	noBlindfold	counterclockwise	practice	Guided	1	0.5	-0.25	21.84926	-0.08691101	-1.45129	-1.05026	0.992411464589095	-1.096085	-2.669922	-0.501554
Trial1	2	1	noBlindfold	counterclockwise	practice	Guided	1	0.5	-0.25	21.86926	-0.11013	-1.45132	-1.05025	1.00630948046342	-1.222448	-2.636068	-0.504368
Trial1	2	1	noBlindfold	counterclockwise	practice	Guided	1	0.5	-0.25	21.88925	-0.13409	-1.45131	-1.0501	1.02089680534501	-1.197057	-2.551432	-0.248662
Trial1	2	1	noBlindfold	counterclockwise	practice	Guided	1	0.5	-0.25	21.90926	-0.1814	-1.4512	-1.05019	1.05100425907657	-0.8844	-2.424478	-0.479668
Trial1	2	1	noBlindfold	counterclockwise	practice	Guided	1	0.5	-0.25	21.92926	-0.2045	-1.45124	-1.05025	1.06617089790092	-0.762708	-2.839194	-0.526702
Trial1	2	1	noBlindfold	counterclockwise	practice	Guided	1	0.5	-0.25	21.94926	-0.22718	-1.45136	-1.05023	1.08127648250778	-0.646453	-2.746094	-0.45653
Trial1	2	1	noBlindfold	counterclockwise	practice	Guided	1	0.5	-0.25	21.96925	-0.24935	-1.45137	-1.0502	1.09628711293019	-0.64167	-2.513345	-0.404129
Trial1	2	1	noBlindfold	counterclockwise	practice	Guided	1	0.5	-0.25	21.98926	-0.27176	-1.45128	-1.05012	1.11166788451295	-0.562499	-2.487955	-0.25383
Trial1	2	1	noBlindfold	counterclockwise	practice	Guided	1	0.5	-0.25	22.00926	-0.30676	-1.45124	-1.05011	1.1362384005233	-1.5203	-2.356769	-0.347333
Trial1	2	1	noBlindfold	counterclockwise	practice	Guided	1	0.5	-0.25	22.02925	-0.30493	-1.45123	-1.04975	1.1346860017304	-5.186448	-1.827794	0.686436
Trial1	2	1	noBlindfold	counterclockwise	practice	Guided	1	0.5	-0.25	22.04926	-0.30332	-1.45097	-1.04838	1.13257834485223	-7.120871	-0.325491	1.811423
Trial1	2	1	noBlindfold	counterclockwise	practice	Guided	1	0.5	-0.25	22.06926	-0.30321	-1.45042	-1.0459	1.13075332328332	-5.915035	0.034218	1.738034
Trial1	2	1	noBlindfold	counterclockwise	practice	Guided	1	0.5	-0.25	22.08926	-0.30281	-1.45015	-1.04109	1.12708798409596	-3.263978	-1.93355	1.143465
Trial1	2	1	noBlindfold	counterclockwise	practice	Guided	1	0.5	-0.25	22.10925	-0.30073	-1.45145	-1.03995	1.12480644565489	0.422637	-3.596648	-0.335629
Trial1	2	1	noBlindfold	counterclockwise	practice	Guided	1	0.5	-0.25	22.12926	-0.29982	-1.45181	-1.03988	1.12410965442215	0.621718	-3.748993	-0.587645
Trial1	2	1	noBlindfold	counterclockwise	practice	Guided	1	0.5	-0.25	22.14926	-0.29974	-1.45187	-1.03999	1.12412998016245	-0.275493	-3.38929	-0.931993
Trial1	2	1	noBlindfold	counterclockwise	practice	Guided	1	0.5	-0.25	22.16925	-0.2999	-1.45172	-1.04008	1.12430704522773	-1.379048	-2.66142	-0.283556
Trial1	2	1	noBlindfold	counterclockwise	practice	Guided	1	0.5	-0.25	22.18925	-0.3004	-1.45138	-1.03972	1.12441002882353	-2.303915	-1.726192	0.273269
Trial1	2	1	noBlindfold	counterclockwise	practice	Guided	1	0.5	-0.25	22.20926	-0.30103	-1.45086	-1.03967	1.12482343985857	-1.89307	-2.085895	0.297696
Trial1	2	1	noBlindfold	counterclockwise	practice	Guided	1	0.5	-0.25	22.22926	-0.30101	-1.45096	-1.03969	1.12482323795322	-1.324362	-2.555625	-0.046237
Trial1	2	1	noBlindfold	counterclockwise	practice	Guided	1	0.5	-0.25	22.24925	-0.30093	-1.45116	-1.03974	1.12480134638567	-0.899663	-2.860315	-0.320867
Trial1	2	1	noBlindfold	counterclockwise	practice	Guided	1	0.5	-0.25	22.26926	-0.3008	-1.4513	-1.03978	1.12473690886758	-0.866616	-2.82646	-0.381032
Trial1	2	1	noBlindfold	counterclockwise	practice	Guided	1	0.5	-0.25	22.28926	-0.30075	-1.45134	-1.03978	1.12470132529053	-1.132942	-2.716433	-0.255969
Trial1	2	1	noBlindfold	counterclockwise	practice	Guided	1	0.5	-0.25	22.30927	-0.30076	-1.45129	-1.03976	1.12469437027539	-2.085552	-2.123981	0.171806
Trial1	2	1	noBlindfold	counterclockwise	practice	Guided	1	0.5	-0.25	22.32925	-0.30081	-1.45117	-1.03969	1.12468084137504	-2.329047	-1.929319	0.413446
Trial1	2	1	noBlindfold	counterclockwise	practice	Guided	1	0.5	-0.25	22.34926	-0.3009	-1.45107	-1.03967	1.12473086718038	-2.215078	-1.895464	0.370645
Trial1	2	1	noBlindfold	counterclockwise	practice	Guided	1	0.5	-0.25	22.36926	-0.30092	-1.45104	-1.03966	1.12473805540279	-1.908196	-2.043577	0.256507
Trial1	2	1	noBlindfold	counterclockwise	practice	Guided	1	0.5	-0.25	22.38925	-0.30091	-1.45104	-1.03966	1.12473094602948	-1.577824	-2.195922	0.170792
Trial1	2	1	noBlindfold	counterclockwise	practice	Guided	1	0.5	-0.25	22.40926	-0.30088	-1.45106	-1.03966	1.12470959695012	-1.309037	-2.255167	-0.00052598
Trial1	2	1	noBlindfold	counterclockwise	practice	Guided	1	0.5	-0.25	22.42926	-0.30086	-1.45106	-1.03966	1.12469533615435	-1.527065	-2.234008	0.004666
Trial1	2	1	noBlindfold	counterclockwise	practice	Guided	1	0.5	-0.25	22.44926	-0.30086	-1.45106	-1.03965	1.12468830554088	-1.780054	-2.052041	0.129053
Trial1	2	1	noBlindfold	counterclockwise	practice	Guided	1	0.5	-0.25	22.46925	-0.30087	-1.45106	-1.03964	1.12468840543766	-2.091563	-1.891232	0.219649
Trial1	2	1	noBlindfold	counterclockwise	practice	Guided	1	0.5	-0.25	22.48926	-0.30089	-1.45102	-1.03959	1.12466757747508	-2.264349	-1.730424	0.364187
Trial1	2	1	noBlindfold	counterclockwise	practice	Guided	1	0.5	-0.25	22.50926	-0.30095	-1.45096	-1.03958	1.12470326948172	-2.234252	-1.823524	0.44259
Trial1	2	1	noBlindfold	counterclockwise	practice	Guided	1	0.5	-0.25	22.52925	-0.30096	-1.45095	-1.03956	1.12469634103959	-2.113316	-1.916623	0.4583
Trial1	2	1	noBlindfold	counterclockwise	practice	Guided	1	0.5	-0.25	22.54926	-0.30097	-1.45095	-1.03954	1.12468949668633	-2.056361	-1.891232	0.542862
Trial1	2	1	noBlindfold	counterclockwise	practice	Guided	1	0.5	-0.25	22.56926	-0.30097	-1.45095	-1.03952	1.12467543756709	-2.036598	-1.865842	0.585077
Trial1	2	1	noBlindfold	counterclockwise	practice	Guided	1	0.5	-0.25	22.58926	-0.30098	-1.45095	-1.03945	1.12463342632268	-2.12798	-1.810828	0.635177
Trial1	2	1	noBlindfold	counterclockwise	practice	Guided	1	0.5	-0.25	22.60925	-0.301	-1.45092	-1.03936	1.1245844927367	-2.197309	-1.658483	0.680197
Trial1	2	1	noBlindfold	counterclockwise	practice	Guided	1	0.5	-0.25	22.62926	-0.30102	-1.45088	-1.03921	1.12449348008368	-2.190511	-1.569616	0.734574
Trial1	2	1	noBlindfold	counterclockwise	practice	Guided	1	0.5	-0.25	22.64926	-0.30103	-1.45085	-1.03895	1.12431807173391	-2.071121	-1.590775	0.779973
Trial1	2	1	noBlindfold	counterclockwise	practice	Guided	1	0.5	-0.25	22.66925	-0.30102	-1.45082	-1.0386	1.12406536469245	-2.012669	-1.595006	0.726942
Trial1	2	1	noBlindfold	counterclockwise	practice	Guided	1	0.5	-0.25	22.68925	-0.30101	-1.4508	-1.0377	1.12342706591432	-1.982992	-1.55692	0.692034
Trial1	2	1	noBlindfold	counterclockwise	practice	Guided	1	0.5	-0.25	22.70926	-0.30097	-1.45079	-1.03714	1.1230059517863	-1.912755	-1.514602	0.668009
Trial1	2	1	noBlindfold	counterclockwise	practice	Guided	1	0.5	-0.25	22.72926	-0.30096	-1.45077	-1.03651	1.12255730098483	-1.824199	-1.43843	0.65579
Trial1	2	1	noBlindfold	counterclockwise	practice	Guided	1	0.5	-0.25	22.74925	-0.30093	-1.45073	-1.03587	1.12208762111023	-1.768749	-1.400344	0.598754
Trial1	2	1	noBlindfold	counterclockwise	practice	Guided	1	0.5	-0.25	22.76926	-0.30089	-1.45071	-1.03516	1.12156182619388	-1.581301	-1.417271	0.607471
Trial1	2	1	noBlindfold	counterclockwise	practice	Guided	1	0.5	-0.25	22.78926	-0.30083	-1.4507	-1.03361	1.12043442918688	-1.54393	-1.290317	0.647877
Trial1	2	1	noBlindfold	counterclockwise	practice	Guided	1	0.5	-0.25	22.80927	-0.30071	-1.45066	-1.0328	1.1197822415191	-1.454544	-1.434198	0.551415
Trial1	2	1	noBlindfold	counterclockwise	practice	Guided	1	0.5	-0.25	22.82925	-0.30066	-1.45073	-1.03207	1.11923634985093	-1.303575	-1.455357	0.540578
Trial1	2	1	noBlindfold	counterclockwise	practice	Guided	1	0.5	-0.25	22.84926	-0.30063	-1.45071	-1.03144	1.11877473438155	-1.177062	-1.192985	0.366513
Trial1	2	1	noBlindfold	counterclockwise	practice	Guided	1	0.5	-0.25	22.86926	-0.30059	-1.45064	-1.03095	1.11840393983766	-1.199723	-1.176058	0.251613
Trial1	2	1	noBlindfold	counterclockwise	practice	Guided	1	0.5	-0.25	22.88925	-0.30058	-1.45059	-1.03034	1.11797082950934	-1.060098	-1.011018	0.298647
Trial1	2	1	noBlindfold	counterclockwise	practice	Guided	1	0.5	-0.25	22.90926	-0.3005	-1.45042	-1.03019	1.11780887491184	-0.829164	-0.719024	0.179308
Trial1	2	1	noBlindfold	counterclockwise	practice	Guided	1	0.5	-0.25	22.92926	-0.30045	-1.45037	-1.03016	1.11775209504617	-0.742234	-0.630156	0.108316
Trial1	2	1	noBlindfold	counterclockwise	practice	Guided	1	0.5	-0.25	22.94926	-0.30042	-1.45034	-1.03015	1.11772361435235	-0.582363	-0.507434	0.118196
Trial1	2	1	noBlindfold	counterclockwise	practice	Guided	1	0.5	-0.25	22.96925	-0.30038	-1.45031	-1.03013	1.11768107819794	-0.531541	-0.456541	0.057137
Trial1	2	1	noBlindfold	counterclockwise	practice	Guided	1	0.5	-0.25	22.98926	-0.30034	-1.45027	-1.0301	1.11763146956122	-0.449462	-0.376017	0.099824
Trial1	2	1	noBlindfold	counterclockwise	practice	Guided	1	0.5	-0.25	23.00926	-0.30025	-1.45019	-1.03009	1.11756003004016	-0.309507	-0.28697	0.026915
Trial1	2	1	noBlindfold	counterclockwise	practice	Guided	1	0.5	-0.25	23.02925	-0.3002	-1.45016	-1.03012	1.11754521274322	-0.236555	-0.206497	-0.039656
Trial1	2	1	noBlindfold	counterclockwise	practice	Guided	1	0.5	-0.25	23.04926	-0.30016	-1.45013	-1.03021	1.11757938567741	-0.204533	-0.147202	-0.116691
Trial1	2	1	noBlindfold	counterclockwise	practice	Guided	1	0.5	-0.25	23.06926	-0.30012	-1.45011	-1.03044	1.11771138736656	-0.148373	-0.231782	-0.261982
Trial1	2	1	noBlindfold	counterclockwise	practice	Guided	1	0.5	-0.25	23.08926	-0.30009	-1.45011	-1.03153	1.11845123298564	-0.124897	-0.202097	-0.338577
Trial1	2	1	noBlindfold	counterclockwise	practice	Guided	1	0.5	-0.25	23.10925	-0.30007	-1.45013	-1.03226	1.11894709472252	-0.141455	-0.379685	-0.207358
Trial1	2	1	noBlindfold	counterclockwise	practice	Guided	1	0.5	-0.25	23.12926	-0.30006	-1.45017	-1.03308	1.1195134067513	-0.086271	-0.345728	-0.167645
Trial1	2	1	noBlindfold	counterclockwise	practice	Guided	1	0.5	-0.25	23.14926	-0.30005	-1.45014	-1.03413	1.12024098123373	-0.017026	-0.100234	-0.439737
Trial1	2	1	noBlindfold	counterclockwise	practice	Guided	1	0.5	-0.25	23.16925	-0.30004	-1.45008	-1.03545	1.12115818953286	-0.021939	-0.150977	-0.329958
Trial1	2	1	noBlindfold	counterclockwise	practice	Guided	1	0.5	-0.25	23.18925	-0.30003	-1.45004	-1.03842	1.1232337362098	-0.06067	0.08601	-0.298787
Trial1	2	1	noBlindfold	counterclockwise	practice	Guided	1	0.5	-0.25	23.20926	-0.30005	-1.45001	-1.03991	1.12429443041117	-0.174295	-0.155179	-0.041594
Trial1	2	1	noBlindfold	counterclockwise	practice	Guided	1	0.5	-0.25	23.22926	-0.30008	-1.45005	-1.04145	1.12539821774531	-0.230831	0.043728	-0.114815
Trial1	2	1	noBlindfold	counterclockwise	practice	Guided	1	0.5	-0.25	23.24925	-0.30011	-1.45	-1.04299	1.12650305064301	-0.258515	0.0014008	-0.138817
Trial1	2	1	noBlindfold	counterclockwise	practice	Guided	1	0.5	-0.25	23.26926	-0.30013	-1.44999	-1.04462	1.12766530303615	-0.235673	-0.011287	-0.127137
Trial1	2	1	noBlindfold	counterclockwise	practice	Guided	1	0.5	-0.25	23.28926	-0.30013	-1.44999	-1.04802	1.13006369780005	-0.275849	0.166435	-0.234674
Trial1	2	1	noBlindfold	counterclockwise	practice	Guided	1	0.5	-0.25	23.30927	-0.30011	-1.44997	-1.04984	1.13133550059181	-0.167892	0.077529	-0.108885
Trial1	2	1	noBlindfold	counterclockwise	practice	Guided	1	0.5	-0.25	23.32925	-0.3001	-1.44996	-1.05062	1.13187999718167	-0.176371	0.15367	-0.100075
Trial1	2	1	noBlindfold	counterclockwise	practice	Guided	1	0.5	-0.25	23.34926	-0.3001	-1.44996	-1.05042	1.13173859956378	-0.174166	0.157853	-0.474405
Trial1	2	1	noBlindfold	counterclockwise	practice	Guided	1	0.5	-0.25	23.36926	-0.30009	-1.44997	-1.05023	1.13159713644615	-0.148436	0.022428	-0.281867
Trial1	2	1	noBlindfold	counterclockwise	practice	Guided	1	0.5	-0.25	23.38925	-0.30008	-1.44995	-1.05017	1.13154759028036	-0.037794	0.208576	-0.299116
Trial1	2	1	noBlindfold	counterclockwise	practice	Guided	1	0.5	-0.25	23.40926	-0.30005	-1.44998	-1.0501	1.13147699307564	-0.014773	-0.070729	-0.178018
Trial1	2	1	noBlindfold	counterclockwise	practice	Guided	1	0.5	-0.25	23.42926	-0.30001	-1.45	-1.05003	1.1313991263075	0.077957	0.094294	0.011404
Trial1	2	1	noBlindfold	counterclockwise	practice	Guided	1	0.5	-0.25	23.44926	-0.29996	-1.44998	-1.05	1.13134254442743	0.027964	-0.096151	-0.011677
Trial1	2	1	noBlindfold	counterclockwise	practice	Guided	1	0.5	-0.25	23.46925	-0.29991	-1.45003	-1.04999	1.13130010361039	-0.015606	-0.070728	0.011205
Trial1	2	1	noBlindfold	counterclockwise	practice	Guided	1	0.5	-0.25	23.48926	-0.29988	-1.45002	-1.05	1.13128596511069	-0.041927	0.098532	0.02074
Trial1	2	1	noBlindfold	counterclockwise	practice	Guided	1	0.5	-0.25	23.50926	-0.29985	-1.45002	-1.05	1.13126474596267	0.014063	-0.049565	-0.023687
Trial1	2	1	noBlindfold	counterclockwise	practice	Guided	1	0.5	-0.25	23.52925	-0.29984	-1.45001	-1.05	1.13125768704936	0.04625	0.098535	0.00015947
Trial1	2	1	noBlindfold	counterclockwise	practice	Guided	1	0.5	-0.25	23.54926	-0.29981	-1.44998	-1.05001	1.13124354996536	0.0097739	-0.074982	-0.019295
Trial1	2	1	noBlindfold	counterclockwise	practice	Guided	1	0.5	-0.25	23.56926	-0.29978	-1.45002	-1.05001	1.13122235294935	0.050857	-0.053794	0.0041747
Trial1	2	1	noBlindfold	counterclockwise	practice	Guided	1	0.5	-0.25	23.58926	-0.29977	-1.45002	-1.05001	1.13121527331882	-0.016377	0.149323	-0.0055595
Trial1	2	1	noBlindfold	counterclockwise	practice	Guided	1	0.5	-0.25	23.60925	-0.29974	-1.45001	-1.05001	1.13119407683297	-0.0089339	-0.083416	-0.039504
Trial1	2	1	noBlindfold	counterclockwise	practice	Guided	1	0.5	-0.25	23.62926	-0.29973	-1.45002	-1.05	1.13117991549207	0.0060116	0.115473	-0.0023064
Trial1	2	1	noBlindfold	counterclockwise	practice	Guided	1	0.5	-0.25	23.64926	-0.29971	-1.44998	-1.05001	1.13117285967509	0.019159	-0.041116	0.0053257
Trial1	2	1	noBlindfold	counterclockwise	practice	Guided	1	0.5	-0.25	23.66925	-0.2997	-1.45001	-1.05001	1.13116578035452	0.037116	-0.066484	-0.0036309
Trial1	2	1	noBlindfold	counterclockwise	practice	Guided	1	0.5	-0.25	23.68925	-0.29969	-1.45001	-1.05001	1.13115872214749	0.0070648	0.111244	0.022883
Trial1	2	1	noBlindfold	counterclockwise	practice	Guided	1	0.5	-0.25	23.70926	-0.29967	-1.45001	-1.05001	1.13114458479673	0.044737	-0.083411	-0.033375
Trial1	2	1	noBlindfold	counterclockwise	practice	Guided	1	0.5	-0.25	23.72926	-0.29966	-1.45001	-1.05	1.13113042345595	0.033005	0.090086	0.0049624
Trial1	2	1	noBlindfold	counterclockwise	practice	Guided	1	0.5	-0.25	23.74925	-0.29964	-1.44998	-1.05	1.13111628628206	0.032099	-0.036883	-0.016018
Trial1	2	1	noBlindfold	counterclockwise	practice	Guided	1	0.5	-0.25	23.76926	-0.29963	-1.45001	-1.05001	1.13111628955731	0.01058	-0.074948	0.0017203
Trial1	2	1	noBlindfold	counterclockwise	practice	Guided	1	0.5	-0.25	23.78926	-0.29962	-1.45001	-1.05001	1.13110923165937	0.04295	0.111247	0.029767
Trial1	2	1	noBlindfold	counterclockwise	practice	Guided	1	0.5	-0.25	23.80927	-0.2996	-1.45001	-1.05001	1.13109509492771	0.02673	-0.058019	-0.036792
Trial1	2	1	noBlindfold	counterclockwise	practice	Guided	1	0.5	-0.25	23.82925	-0.29959	-1.45001	-1.05	1.13108093358707	0.037411	0.064702	0.0047914
Trial1	2	1	noBlindfold	counterclockwise	practice	Guided	1	0.5	-0.25	23.84926	-0.29958	-1.44999	-1.05001	1.13108095837291	0.049663	-0.015717	-0.029536
Trial1	2	1	noBlindfold	counterclockwise	practice	Guided	1	0.5	-0.25	23.86926	-0.29956	-1.45001	-1.05001	1.13106682199498	0.041839	-0.07071	0.0046068
Trial1	2	1	noBlindfold	counterclockwise	practice	Guided	1	0.5	-0.25	23.88925	-0.29955	-1.45001	-1.05	1.13105266065444	0.041651	0.085865	0.00041403
Trial1	2	1	noBlindfold	counterclockwise	practice	Guided	1	0.5	-0.25	23.90926	-0.29952	-1.45	-1.05001	1.13103854976976	0.026865	-0.049548	-0.032581
Trial1	2	1	noBlindfold	counterclockwise	practice	Guided	1	0.5	-0.25	23.92926	-0.29952	-1.45001	-1.05	1.13103146695282	0.0060654	0.085869	0.0019414
Trial1	2	1	noBlindfold	counterclockwise	practice	Guided	1	0.5	-0.25	23.94926	-0.29951	-1.44999	-1.05001	1.13103147129059	0.012978	0.026609	-0.044023
Trial1	2	1	noBlindfold	counterclockwise	practice	Guided	1	0.5	-0.25	23.96925	-0.2995	-1.45	-1.05001	1.13102439285578	0.022579	-0.083403	-0.028183
Trial1	2	1	noBlindfold	counterclockwise	practice	Guided	1	0.5	-0.25	23.98926	-0.29949	-1.45001	-1.05001	1.1310173355319	0.033259	0.064711	0.013402
Trial1	2	1	noBlindfold	counterclockwise	practice	Guided	1	0.5	-0.25	24.00926	-0.29947	-1.45	-1.05001	1.1310031999501	0.022743	-0.058012	-0.023977
Trial1	2	1	noBlindfold	counterclockwise	practice	Guided	1	0.5	-0.25	24.02925	-0.29947	-1.45001	-1.05	1.13099611691178	0.019009	0.047785	-0.0075707
Trial1	2	1	noBlindfold	counterclockwise	practice	Guided	1	0.5	-0.25	24.04926	-0.29946	-1.44999	-1.05	1.13098903860981	-0.0078527	0.0096865	-0.020348
Trial1	2	1	noBlindfold	counterclockwise	practice	Guided	1	0.5	-0.25	24.06926	-0.29945	-1.45	-1.05001	1.13098904347916	0.032513	-0.05801	-0.0033715
Trial1	2	1	noBlindfold	counterclockwise	practice	Guided	1	0.5	-0.25	24.08926	-0.29944	-1.45001	-1.05001	1.13098198637615	0.036232	0.056251	-0.020342
Trial1	2	1	noBlindfold	counterclockwise	practice	Guided	1	0.5	-0.25	24.10925	-0.29942	-1.45	-1.05001	1.13096785123676	0.022522	-0.074933	-0.028156
Trial1	2	1	noBlindfold	counterclockwise	practice	Guided	1	0.5	-0.25	24.12926	-0.29941	-1.45001	-1.05001	1.13096077320066	0.001363	0.01817	-0.0020251
Trial1	2	1	noBlindfold	counterclockwise	practice	Guided	1	0.5	-0.25	24.14926	-0.2994	-1.45	-1.05001	1.1309537162743	0.036387	0.0096947	-0.016131
Trial1	2	1	noBlindfold	counterclockwise	practice	Guided	1	0.5	-0.25	24.16925	-0.2994	-1.45	-1.05001	1.1309537162743	0.03068	-0.07493	-0.04531
Trial1	2	1	noBlindfold	counterclockwise	practice	Guided	1	0.5	-0.25	24.18925	-0.29939	-1.45001	-1.04999	1.13093247158597	0.014861	0.047795	0.0016106
Trial1	2	1	noBlindfold	counterclockwise	practice	Guided	1	0.5	-0.25	24.20926	-0.29938	-1.45	-1.04993	1.13088299955774	-0.025804	-0.070695	0.1967
Trial1	2	1	noBlindfold	counterclockwise	practice	Guided	1	0.5	-0.25	24.22926	-0.2994	-1.45002	-1.04985	1.13084055665363	-0.103084	0.0054896	0.36808
Trial1	2	1	noBlindfold	counterclockwise	practice	Guided	1	0.5	-0.25	24.24925	-0.2995	-1.45001	-1.04979	1.1308688320943	-0.211133	-0.036826	0.444045
Trial1	2	1	noBlindfold	counterclockwise	practice	Guided	1	0.5	-0.25	24.26926	-0.29974	-1.45002	-1.0496	1.13090417903717	-0.306716	-0.108744	0.498453
Trial1	2	1	noBlindfold	counterclockwise	practice	Guided	1	0.5	-0.25	24.28926	-0.30013	-1.45003	-1.04809	1.13011311391526	-0.364952	0.030916	0.488225
Trial1	2	1	noBlindfold	counterclockwise	practice	Guided	1	0.5	-0.25	24.30927	-0.30021	-1.45001	-1.0467	1.12918861748179	-0.264219	-0.057937	0.552062
Trial1	2	1	noBlindfold	counterclockwise	practice	Guided	1	0.5	-0.25	24.32925	-0.30017	-1.45001	-1.04489	1.12788387336358	-0.245607	0.039394	0.562943
Trial1	2	1	noBlindfold	counterclockwise	practice	Guided	1	0.5	-0.25	24.34926	-0.30014	-1.44999	-1.04259	1.12624286896253	-0.240354	-0.070635	0.550331
Trial1	2	1	noBlindfold	counterclockwise	practice	Guided	1	0.5	-0.25	24.36926	-0.30013	-1.45002	-1.03991	1.12435135244607	-0.293425	-0.049454	0.585999
Trial1	2	1	noBlindfold	counterclockwise	practice	Guided	1	0.5	-0.25	24.38925	-0.30014	-1.45002	-1.03283	1.11939575912966	-0.297353	-0.02829	0.69968
Trial1	2	1	noBlindfold	counterclockwise	practice	Guided	1	0.5	-0.25	24.40926	-0.30017	-1.45006	-1.02837	1.11630271103538	-0.385555	-0.176336	0.922081
Trial1	2	1	noBlindfold	counterclockwise	practice	Guided	1	0.5	-0.25	24.42926	-0.3002	-1.45008	-1.02289	1.11251021249338	-0.521684	-0.142441	1.171769
Trial1	2	1	noBlindfold	counterclockwise	practice	Guided	1	0.5	-0.25	24.44926	-0.30023	-1.45008	-1.01643	1.10805370956171	-0.518905	-0.231257	1.234727
Trial1	2	1	noBlindfold	counterclockwise	practice	Guided	1	0.5	-0.25	24.46925	-0.30025	-1.45012	-1.0094	1.10321730766525	-0.511518	-0.315808	1.301695
Trial1	2	1	noBlindfold	counterclockwise	practice	Guided	1	0.5	-0.25	24.48926	-0.30026	-1.45015	-0.99154	1.09100764107333	-0.507761	-0.269172	1.490738
Trial1	2	1	noBlindfold	counterclockwise	practice	Guided	1	0.5	-0.25	24.50926	-0.30023	-1.45026	-0.98106	1.08388962754905	-0.373296	-0.721883	1.711999
Trial1	2	1	noBlindfold	counterclockwise	practice	Guided	1	0.5	-0.25	24.52925	-0.30023	-1.45035	-0.96873	1.07561183568446	-0.482299	-0.912314	2.174973
Trial1	2	1	noBlindfold	counterclockwise	practice	Guided	1	0.5	-0.25	24.54926	-0.30024	-1.45044	-0.95531	1.06669874088324	-0.462531	-0.971559	2.2162
Trial1	2	1	noBlindfold	counterclockwise	practice	Guided	1	0.5	-0.25	24.56926	-0.30023	-1.45051	-0.9410601	1.05732306431628	-0.428286	-1.267785	1.563143
Trial1	2	1	noBlindfold	counterclockwise	practice	Guided	1	0.5	-0.25	24.58926	-0.3002	-1.45065	-0.91275	1.03901762958145	-0.323079	-1.716356	0.801897
Trial1	2	1	noBlindfold	counterclockwise	practice	Guided	1	0.5	-0.25	24.60925	-0.30023	-1.45107	-0.8998	1.03082883669075	-0.546465	-2.016814	0.168457
Trial1	2	1	noBlindfold	counterclockwise	practice	Guided	1	0.5	-0.25	24.62926	-0.30025	-1.45104	-0.88634	1.02241316320189	-0.365688	-1.699429	0.938289
Trial1	2	1	noBlindfold	counterclockwise	practice	Guided	1	0.5	-0.25	24.64926	-0.30022	-1.45082	-0.87248	1.01382118158162	-0.418074	-0.9504	1.466125
Trial1	2	1	noBlindfold	counterclockwise	practice	Guided	1	0.5	-0.25	24.66925	-0.30023	-1.4505	-0.85692	1.00435050571495	-0.57674	-0.294429	1.768672
Trial1	2	1	noBlindfold	counterclockwise	practice	Guided	1	0.5	-0.25	24.68925	-0.30028	-1.45018	-0.82324	0.984404471290407	-0.668598	-0.14627	1.737914
Trial1	2	1	noBlindfold	counterclockwise	practice	Guided	1	0.5	-0.25	24.70926	-0.30037	-1.45016	-0.80513	0.97404387561974	-0.67083	-0.704777	1.436091
Trial1	2	1	noBlindfold	counterclockwise	practice	Guided	1	0.5	-0.25	24.72926	-0.30036	-1.45032	-0.78582	0.963161045994703	-0.726125	-0.929063	1.232013
Trial1	2	1	noBlindfold	counterclockwise	practice	Guided	1	0.5	-0.25	24.74925	-0.30032	-1.45046	-0.76647	0.9524984600547	-0.63083	-1.166044	1.568395
Trial1	2	1	noBlindfold	counterclockwise	practice	Guided	1	0.5	-0.25	24.76926	-0.30024	-1.45055	-0.74664	0.941825505457618	-0.346658	-1.072944	1.442283
Trial1	2	1	noBlindfold	counterclockwise	practice	Guided	1	0.5	-0.25	24.78926	-0.30018	-1.45057	-0.70529	0.920639430516453	-0.360948	-1.259143	1.215951
Trial1	2	1	noBlindfold	counterclockwise	practice	Guided	1	0.5	-0.25	24.80927	-0.30018	-1.45058	-0.68399	0.910294092579938	-0.452051	-1.25068	0.955114
Trial1	2	1	noBlindfold	counterclockwise	practice	Guided	1	0.5	-0.25	24.82925	-0.30024	-1.4506	-0.66318	0.900611865944156	-0.590658	-1.348011	0.848138
Trial1	2	1	noBlindfold	counterclockwise	practice	Guided	1	0.5	-0.25	24.84926	-0.30028	-1.4506	-0.64158	0.890944987708741	-0.652603	-1.115262	0.871605
Trial1	2	1	noBlindfold	counterclockwise	practice	Guided	1	0.5	-0.25	24.86926	-0.30031	-1.45058	-0.62115	0.882183885849337	-0.596259	-1.077176	0.915838
Trial1	2	1	noBlindfold	counterclockwise	practice	Guided	1	0.5	-0.25	24.88925	-0.30031	-1.45057	-0.57825	0.865011057758887	-0.629924	-1.136421	0.858605
Trial1	2	1	noBlindfold	counterclockwise	practice	Guided	1	0.5	-0.25	24.90926	-0.30029	-1.45063	-0.55711	0.85719348611265	-0.576501	-1.318388	0.755444
Trial1	2	1	noBlindfold	counterclockwise	practice	Guided	1	0.5	-0.25	24.92926	-0.30028	-1.45069	-0.53531	0.849617481684474	-0.570017	-1.474965	0.797272
Trial1	2	1	noBlindfold	counterclockwise	practice	Guided	1	0.5	-0.25	24.94926	-0.30027	-1.4507	-0.51413	0.842731697336484	-0.527369	-1.403024	0.882081
Trial1	2	1	noBlindfold	counterclockwise	practice	Guided	1	0.5	-0.25	24.96925	-0.30027	-1.45069	-0.49297	0.836341132053492	-0.507723	-1.36917	0.790365
Trial1	2	1	noBlindfold	counterclockwise	practice	Guided	1	0.5	-0.25	24.98926	-0.30026	-1.4507	-0.44991	0.824851558438595	-0.504681	-1.436879	0.853365
Trial1	2	1	noBlindfold	counterclockwise	practice	Guided	1	0.5	-0.25	25.00926	-0.30028	-1.45078	-0.42858	0.819962747973537	-0.580686	-1.491892	0.936986
Trial1	2	1	noBlindfold	counterclockwise	practice	Guided	1	0.5	-0.25	25.02925	-0.30031	-1.45077	-0.40602	0.815376176634599	-0.669424	-1.483429	0.752042
Trial1	2	1	noBlindfold	counterclockwise	practice	Guided	1	0.5	-0.25	25.04926	-0.30034	-1.45078	-0.38555	0.811737587475252	-0.683021	-1.716178	0.744399
Trial1	2	1	noBlindfold	counterclockwise	practice	Guided	1	0.5	-0.25	25.06926	-0.30034	-1.45082	-0.36401	0.808419688041238	-0.664272	-1.737337	0.667919
Trial1	2	1	noBlindfold	counterclockwise	practice	Guided	1	0.5	-0.25	25.08926	-0.30032	-1.45088	-0.32303	0.803645124446953	-0.537509	-1.851595	0.714781
Trial1	2	1	noBlindfold	counterclockwise	practice	Guided	1	0.5	-0.25	25.10925	-0.3003	-1.45097	-0.30324	0.802068944097789	-0.697776	-2.05049	0.333347
Trial1	2	1	noBlindfold	counterclockwise	practice	Guided	1	0.5	-0.25	25.12926	-0.30032	-1.451	-0.2836	0.80102500691285	-0.650944	-2.025099	-0.085114
Trial1	2	1	noBlindfold	counterclockwise	practice	Guided	1	0.5	-0.25	25.14926	-0.30036	-1.45103	-0.26524	0.800505076990268	-0.798097	-2.236689	0.46866
Trial1	2	1	noBlindfold	counterclockwise	practice	Guided	1	0.5	-0.25	25.16925	-0.30038	-1.45111	-0.24749	0.800383927249894	-0.695405	-2.397497	0.287159
Trial1	2	1	noBlindfold	counterclockwise	practice	Guided	2	0.5	-0.25	0	0.45024	-1.45	-1.04999	0.801535999246498	0.055939	0.0022942	-0.00739
Trial1	2	1	noBlindfold	counterclockwise	practice	Guided	2	0.5	-0.25	0.01013184	0.45025	-1.45	-1.04997	0.801515511791618	0.119503	0.0065228	0.106092
Trial1	2	1	noBlindfold	counterclockwise	practice	Guided	2	0.5	-0.25	0.03013611	0.4503	-1.44999	-1.04992	0.80146255491664	0.115201	-0.014641	0.169489
Trial1	2	1	noBlindfold	counterclockwise	practice	Guided	2	0.5	-0.25	0.05012512	0.4504	-1.45	-1.04988	0.801416383247681	0.145886	-0.014639	0.250763
Trial1	2	1	noBlindfold	counterclockwise	practice	Guided	2	0.5	-0.25	0.07012939	0.4506	-1.45002	-1.04985	0.801374044364916	0.129584	-0.061173	0.295944
Trial1	2	1	noBlindfold	counterclockwise	practice	Guided	2	0.5	-0.25	0.09013367	0.45088	-1.45003	-1.04986	0.801366829769734	0.098982	-0.095007	0.292468
Trial1	2	1	noBlindfold	counterclockwise	practice	Guided	2	0.5	-0.25	0.1101379	0.4514	-1.45004	-1.04988	0.801355115151146	0.03187	-0.052646	0.217955
Trial1	2	1	noBlindfold	counterclockwise	practice	Guided	2	0.5	-0.25	0.130127	0.45165	-1.45004	-1.04989	0.801349986813676	0.16196	-0.065323	0.205153
Trial1	2	1	noBlindfold	counterclockwise	practice	Guided	2	0.5	-0.25	0.1501312	0.45194	-1.45004	-1.04988	0.801322545808758	0.164476	-0.137238	0.234726
Trial1	2	1	noBlindfold	counterclockwise	practice	Guided	2	0.5	-0.25	0.1701355	0.45233	-1.45006	-1.04985	0.801269262667473	0.271944	-0.158355	0.296247
Trial1	2	1	noBlindfold	counterclockwise	practice	Guided	2	0.5	-0.25	0.1901398	0.45354	-1.45011	-1.04986	0.801208181220335	0.358519	-0.259801	0.263809
Trial1	2	1	noBlindfold	counterclockwise	practice	Guided	2	0.5	-0.25	0.2101288	0.45445	-1.45012	-1.0499	0.80119580088667	0.401846	-0.242801	0.21187
Trial1	2	1	noBlindfold	counterclockwise	practice	Guided	2	0.5	-0.25	0.2301331	0.45563	-1.45013	-1.04994	0.801169572674869	0.399834	-0.246961	0.127497
Trial1	2	1	noBlindfold	counterclockwise	practice	Guided	2	0.5	-0.25	0.2501373	0.45694	-1.45012	-1.04998	0.801138087590297	0.395426	-0.221508	0.03058
Trial1	2	1	noBlindfold	counterclockwise	practice	Guided	2	0.5	-0.25	0.2701263	0.45862	-1.45012	-1.05002	0.801089427582939	0.411063	-0.255294	-0.0061862
Trial1	2	1	noBlindfold	counterclockwise	practice	Guided	2	0.5	-0.25	0.2901306	0.46275	-1.45016	-1.05004	0.8009067195412	0.441581	-0.29744	-0.067056
Trial1	2	1	noBlindfold	counterclockwise	practice	Guided	2	0.5	-0.25	0.3101349	0.4651	-1.45016	-1.05006	0.800820871577113	0.45921	-0.267735	-0.108792
Trial1	2	1	noBlindfold	counterclockwise	practice	Guided	2	0.5	-0.25	0.3301392	0.46787	-1.45015	-1.05008	0.800724828065924	0.400023	-0.288812	-0.183044
Trial1	2	1	noBlindfold	counterclockwise	practice	Guided	2	0.5	-0.25	0.3501282	0.47079	-1.45015	-1.05009	0.80062298292746	0.340595	-0.284499	-0.161242
Trial1	2	1	noBlindfold	counterclockwise	practice	Guided	2	0.5	-0.25	0.3701324	0.47386	-1.45014	-1.05009	0.800516854845402	0.275099	-0.208256	-0.182562
Trial1	2	1	noBlindfold	counterclockwise	practice	Guided	2	0.5	-0.25	0.3901367	0.48028	-1.45012	-1.05008	0.800322930007863	0.143847	-0.28429	-0.153243
Trial1	2	1	noBlindfold	counterclockwise	practice	Guided	2	0.5	-0.25	0.4101257	0.48344	-1.45012	-1.05008	0.800251302030293	0.203306	-0.208054	-0.174335
Trial1	2	1	noBlindfold	counterclockwise	practice	Guided	2	0.5	-0.25	0.43013	0.48673	-1.45011	-1.05009	0.800199993296994	0.308309	-0.241847	-0.209073
Trial1	2	1	noBlindfold	counterclockwise	practice	Guided	2	0.5	-0.25	0.4501343	0.49003	-1.45012	-1.05009	0.800152071241158	0.372301	-0.301019	-0.166555
Trial1	2	1	noBlindfold	counterclockwise	practice	Guided	2	0.5	-0.25	0.4701385	0.49348	-1.45014	-1.0501	0.800126653379957	0.332631	-0.288244	-0.173299
Trial1	2	1	noBlindfold	counterclockwise	practice	Guided	2	0.5	-0.25	0.4901276	0.5009	-1.45018	-1.05011	0.80011048870469	0.405121	-0.47001	-0.251922
Trial1	2	1	noBlindfold	counterclockwise	practice	Guided	2	0.5	-0.25	0.5101318	0.50477	-1.45021	-1.05012	0.80013421461585	0.397473	-0.440264	-0.269022
Trial1	2	1	noBlindfold	counterclockwise	practice	Guided	2	0.5	-0.25	0.5301361	0.50904	-1.45023	-1.05013	0.800181075700513	0.484541	-0.499381	-0.300367
Trial1	2	1	noBlindfold	counterclockwise	practice	Guided	2	0.5	-0.25	0.5501251	0.51314	-1.45024	-1.05012	0.800227885236718	0.49367	-0.486561	-0.240383
Trial1	2	1	noBlindfold	counterclockwise	practice	Guided	2	0.5	-0.25	0.5701294	0.5176	-1.45024	-1.05013	0.800323554783343	0.520377	-0.422964	-0.238062
Trial1	2	1	noBlindfold	counterclockwise	practice	Guided	2	0.5	-0.25	0.5901337	0.52737	-1.45023	-1.05016	0.800628019179295	0.444632	-0.452332	-0.356547
Trial1	2	1	noBlindfold	counterclockwise	practice	Guided	2	0.5	-0.25	0.6101379	0.53248	-1.45023	-1.05019	0.800848888156575	0.488784	-0.447977	-0.407576
Trial1	2	1	noBlindfold	counterclockwise	practice	Guided	2	0.5	-0.25	0.630127	0.53794	-1.45023	-1.0502	0.801098909200888	0.496253	-0.494396	-0.385467
Trial1	2	1	noBlindfold	counterclockwise	practice	Guided	2	0.5	-0.25	0.6501312	0.54344	-1.45024	-1.0502	0.801378218470344	0.608406	-0.490079	-0.389014
Trial1	2	1	noBlindfold	counterclockwise	practice	Guided	2	0.5	-0.25	0.6701355	0.54922	-1.45025	-1.05022	0.80173229554251	0.737386	-0.515445	-0.378396
Trial1	2	1	noBlindfold	counterclockwise	practice	Guided	2	0.5	-0.25	0.6901398	0.56217	-1.45029	-1.05024	0.802651377502527	0.85518	-0.621236	-0.502495
Trial1	2	1	noBlindfold	counterclockwise	practice	Guided	2	0.5	-0.25	0.7101288	0.56926	-1.45031	-1.05024	0.803231641000047	0.917047	-0.676249	-0.552072
Trial1	2	1	noBlindfold	counterclockwise	practice	Guided	2	0.5	-0.25	0.7301331	0.57731	-1.45034	-1.05028	0.804005634273742	0.948345	-0.786276	-0.535338
Trial1	2	1	noBlindfold	counterclockwise	practice	Guided	2	0.5	-0.25	0.7501373	0.58512	-1.45038	-1.05027	0.804784082284965	0.872876	-0.811667	-0.532111
Trial1	2	1	noBlindfold	counterclockwise	practice	Guided	2	0.5	-0.25	0.7701263	0.59357	-1.45041	-1.05028	0.80573170029456	0.856822	-0.811667	-0.545121
Trial1	2	1	noBlindfold	counterclockwise	practice	Guided	2	0.5	-0.25	0.7901306	0.60268	-1.45041	-1.05032	0.806879875957649	0.930085	-0.811667	-0.609507
Trial1	2	1	noBlindfold	counterclockwise	practice	Guided	2	0.5	-0.25	0.8101349	0.62155	-1.4504	-1.05034	0.809517519350736	1.023655	-0.756653	-0.687483
Trial1	2	1	noBlindfold	counterclockwise	practice	Guided	2	0.5	-0.25	0.8301392	0.63198	-1.45038	-1.05034	0.811149139688789	1.067104	-0.798971	-0.661123
Trial1	2	1	noBlindfold	counterclockwise	practice	Guided	2	0.5	-0.25	0.8501282	0.64232	-1.4504	-1.05034	0.812895554080187	1.091744	-0.756653	-0.674287
Trial1	2	1	noBlindfold	counterclockwise	practice	Guided	2	0.5	-0.25	0.8701324	0.65385	-1.45038	-1.05037	0.815022644841592	1.055494	-0.676249	-0.751878
Trial1	2	1	noBlindfold	counterclockwise	practice	Guided	2	0.5	-0.25	0.8901367	0.6781	-1.45038	-1.05039	0.819965710674471	1.00085	-0.70164	-0.80026
Trial1	2	1	noBlindfold	counterclockwise	practice	Guided	2	0.5	-0.25	0.9101257	0.69074	-1.45036	-1.05039	0.822803684844386	0.994161	-0.727031	-0.765438
Trial1	2	1	noBlindfold	counterclockwise	practice	Guided	2	0.5	-0.25	0.93013	0.70381	-1.45036	-1.0504	0.825941097460834	0.949346	-0.765117	-0.793543
Trial1	2	1	noBlindfold	counterclockwise	practice	Guided	2	0.5	-0.25	0.9501343	0.71726	-1.45038	-1.0504	0.829362465309834	0.938422	-0.765117	-0.800588
Trial1	2	1	noBlindfold	counterclockwise	practice	Guided	2	0.5	-0.25	0.9701385	0.73232	-1.45037	-1.0504	0.83343432691257	0.982048	-0.765117	-0.816294
Trial1	2	1	noBlindfold	counterclockwise	practice	Guided	2	0.5	-0.25	0.9901276	0.76002	-1.45039	-1.05039	0.841566735231278	0.856436	-0.765117	-0.779796
Trial1	2	1	noBlindfold	counterclockwise	practice	Guided	2	0.5	-0.25	1.010132	0.77562	-1.45038	-1.05041	0.846535643172905	0.806616	-0.769349	-0.847171
Trial1	2	1	noBlindfold	counterclockwise	practice	Guided	2	0.5	-0.25	1.030136	0.79057	-1.4504	-1.05042	0.851529909467794	0.805324	-0.832826	-0.849828
Trial1	2	1	noBlindfold	counterclockwise	practice	Guided	2	0.5	-0.25	1.050125	0.80575	-1.45042	-1.05043	0.856837973993266	0.746818	-0.811667	-0.82961
Trial1	2	1	noBlindfold	counterclockwise	practice	Guided	2	0.5	-0.25	1.070129	0.82111	-1.45042	-1.05042	0.862429062833253	0.74761	-0.845521	-0.819677
Trial1	2	1	noBlindfold	counterclockwise	practice	Guided	2	0.5	-0.25	1.090134	0.85291	-1.45047	-1.05042	0.874767229234333	0.754258	-0.777812	-0.841371
Trial1	2	1	noBlindfold	counterclockwise	practice	Guided	2	0.5	-0.25	1.110138	0.8688099	-1.45046	-1.05043	0.881310984119232	0.711464	-0.883607	-0.872158
Trial1	2	1	noBlindfold	counterclockwise	practice	Guided	2	0.5	-0.25	1.130127	0.88527	-1.45047	-1.05044	0.888333885520335	0.673135	-0.968243	-0.912081
Trial1	2	1	noBlindfold	counterclockwise	practice	Guided	2	0.5	-0.25	1.150131	0.90121	-1.45047	-1.05044	0.895362268476555	0.5483	-0.972475	-0.901343
Trial1	2	1	noBlindfold	counterclockwise	practice	Guided	2	0.5	-0.25	1.170135	0.91707	-1.45046	-1.0504	0.902545041036975	0.550338	-1.014793	-0.832367
Trial1	2	1	noBlindfold	counterclockwise	practice	Guided	2	0.5	-0.25	1.19014	0.94904	-1.45046	-1.05038	0.91773909612447	0.59674	-0.900534	-0.74789
Trial1	2	1	noBlindfold	counterclockwise	practice	Guided	2	0.5	-0.25	1.210129	0.9648	-1.45046	-1.05039	0.925561019306672	0.672594	-0.900534	-0.829698
Trial1	2	1	noBlindfold	counterclockwise	practice	Guided	2	0.5	-0.25	1.230133	0.9806499	-1.45047	-1.05038	0.933612608886379	0.662723	-0.892071	-0.808633
Trial1	2	1	noBlindfold	counterclockwise	practice	Guided	2	0.5	-0.25	1.250137	0.9966	-1.45048	-1.05035	0.941897890095486	0.703305	-0.938621	-0.699895
Trial1	2	1	noBlindfold	counterclockwise	practice	Guided	2	0.5	-0.25	1.270126	1.0131	-1.45047	-1.0503	0.950658578108258	0.623925	-0.879375	-0.603824
Trial1	2	1	noBlindfold	counterclockwise	practice	Guided	2	0.5	-0.25	1.290131	1.04527	-1.45045	-1.0503	0.968400448841637	0.730275	-0.815898	-0.602669
Trial1	2	1	noBlindfold	counterclockwise	practice	Guided	2	0.5	-0.25	1.310135	1.06194	-1.45043	-1.05028	0.977867445945805	0.817799	-0.892071	-0.575295
Trial1	2	1	noBlindfold	counterclockwise	practice	Guided	2	0.5	-0.25	1.330139	1.07928	-1.45042	-1.05024	0.987901544450777	0.846058	-0.777812	-0.454478
Trial1	2	1	noBlindfold	counterclockwise	practice	Guided	2	0.5	-0.25	1.350128	1.09538	-1.45042	-1.05024	0.997427393123853	0.935977	-0.74819	-0.532323
Trial1	2	1	noBlindfold	counterclockwise	practice	Guided	2	0.5	-0.25	1.370132	1.11232	-1.45043	-1.05021	1.00760694680923	0.911926	-0.849753	-0.398039
Trial1	2	1	noBlindfold	counterclockwise	practice	Guided	2	0.5	-0.25	1.390137	1.14754	-1.45045	-1.0502	1.02938235547782	0.724321	-0.938621	-0.364818
Trial1	2	1	noBlindfold	counterclockwise	practice	Guided	2	0.5	-0.25	1.410126	1.16508	-1.45044	-1.0502	1.04050533799873	0.580797	-0.883607	-0.471936
Trial1	2	1	noBlindfold	counterclockwise	practice	Guided	2	0.5	-0.25	1.43013	1.18317	-1.45045	-1.05018	1.05214502865056	0.617211	-0.853985	-0.277127
Trial1	2	1	noBlindfold	counterclockwise	practice	Guided	2	0.5	-0.25	1.450134	1.2007	-1.45044	-1.05015	1.06358856422829	0.646084	-0.862448	-0.309064
Trial1	2	1	noBlindfold	counterclockwise	practice	Guided	2	0.5	-0.25	1.470139	1.21821	-1.45042	-1.05015	1.07520493838947	0.602507	-0.917462	-0.417338
Trial1	2	1	noBlindfold	counterclockwise	practice	Guided	2	0.5	-0.25	1.490128	1.25378	-1.45045	-1.05012	1.0992617102454	0.6787	-0.786276	-0.170721
Trial1	2	1	noBlindfold	counterclockwise	practice	Guided	2	0.5	-0.25	1.510132	1.2713	-1.45043	-1.05012	1.11134864807082	0.583971	-0.930157	-0.343956
Trial1	2	1	noBlindfold	counterclockwise	practice	Guided	2	0.5	-0.25	1.530136	1.28931	-1.45045	-1.05011	1.12391557788705	0.434244	-0.95978	-0.211938
Trial1	2	1	noBlindfold	counterclockwise	practice	Guided	2	0.5	-0.25	1.550125	1.30435	-1.45047	-1.05012	1.13453557034385	0.568209	-0.722799	-0.297283
Trial1	2	1	noBlindfold	counterclockwise	practice	Guided	2	0.5	-0.25	1.570129	1.3049	-1.45046	-1.05007	1.13489037861158	2.141227	-1.099429	0.006449
Trial1	2	1	noBlindfold	counterclockwise	practice	Guided	2	0.5	-0.25	1.590134	1.30177	-1.45052	-1.05007	1.13267266216925	3.367915	-1.463364	0.052369
Trial1	2	1	noBlindfold	counterclockwise	practice	Guided	2	0.5	-0.25	1.610138	1.30159	-1.45057	-1.05012	1.13258053688477	1.521126	-1.59455	-0.386645
Trial1	2	1	noBlindfold	counterclockwise	practice	Guided	2	0.5	-0.25	1.630127	1.30098	-1.45066	-1.05023	1.13222657196616	-0.330873	-1.404119	-0.625416
Trial1	2	1	noBlindfold	counterclockwise	practice	Guided	2	0.5	-0.25	1.650131	1.30002	-1.45066	-1.05025	1.13156188795745	-0.926298	-1.061343	-0.512833
Trial1	2	1	noBlindfold	counterclockwise	practice	Guided	2	0.5	-0.25	1.670135	1.29875	-1.45058	-1.05002	1.13050148103376	-0.085847	-1.002098	-0.28541
Trial1	2	1	noBlindfold	counterclockwise	practice	Guided	2	0.5	-0.25	1.69014	1.29818	-1.45043	-1.04987	1.12999270657318	2.536099	-0.798971	0.243723
Trial1	2	1	noBlindfold	counterclockwise	practice	Guided	2	0.5	-0.25	1.710129	1.30072	-1.45044	-1.04987	1.13178819584219	2.418995	-1.28986	0.167351
Trial1	2	1	noBlindfold	counterclockwise	practice	Guided	2	0.5	-0.25	1.730133	1.30148	-1.45047	-1.04991	1.13235419115956	1.460539	-1.433741	-0.106947
Trial1	2	1	noBlindfold	counterclockwise	practice	Guided	2	0.5	-0.25	1.750137	1.30108	-1.45056	-1.05003	1.13215596881953	0.63302	-1.357569	-0.208113
Trial1	2	1	noBlindfold	counterclockwise	practice	Guided	2	0.5	-0.25	1.770126	1.30058	-1.45065	-1.05008	1.13183757190219	0.329431	-1.463364	-0.255441
Trial1	2	1	noBlindfold	counterclockwise	practice	Guided	2	0.5	-0.25	1.790131	1.30038	-1.45067	-1.05005	1.13167493817545	1.082629	-1.052879	0.0030312
Trial1	2	1	noBlindfold	counterclockwise	practice	Guided	2	0.5	-0.25	1.810135	1.30045	-1.4506	-1.04997	1.1316678843367	1.601701	-1.027488	0.231086
Trial1	2	1	noBlindfold	counterclockwise	practice	Guided	2	0.5	-0.25	1.830139	1.30062	-1.45057	-1.04985	1.13170328347677	1.781895	-1.014793	0.3797
Trial1	2	1	noBlindfold	counterclockwise	practice	Guided	2	0.5	-0.25	1.850128	1.30074	-1.45054	-1.04976	1.1317246066851	1.519511	-0.964011	0.382484
Trial1	2	1	noBlindfold	counterclockwise	practice	Guided	2	0.5	-0.25	1.870132	1.30073	-1.45051	-1.04964	1.13163277683407	1.055816	-0.947084	0.369628
Trial1	2	1	noBlindfold	counterclockwise	practice	Guided	2	0.5	-0.25	1.890137	1.30062	-1.45049	-1.04872	1.130904930555	0.67376	-0.879375	0.47854
Trial1	2	1	noBlindfold	counterclockwise	practice	Guided	2	0.5	-0.25	1.910126	1.30034	-1.45038	-1.0475	1.12984524954088	0.719656	-0.650858	0.892608
Trial1	2	1	noBlindfold	counterclockwise	practice	Guided	2	0.5	-0.25	1.93013	1.30037	-1.45032	-1.04574	1.12862494323884	0.968526	-0.56199	0.818885
Trial1	2	1	noBlindfold	counterclockwise	practice	Guided	2	0.5	-0.25	1.950134	1.30045	-1.4503	-1.0431	1.12682197324065	0.976157	-0.77358	1.366937
Trial1	2	1	noBlindfold	counterclockwise	practice	Guided	2	0.5	-0.25	1.970139	1.30047	-1.45034	-1.03466	1.12091182001293	0.759388	-0.56199	1.536301
Trial1	2	1	noBlindfold	counterclockwise	practice	Guided	2	0.5	-0.25	1.990128	1.30021	-1.45034	-1.02872	1.11657552996967	-0.028213	-0.739726	1.510815
Trial1	2	1	noBlindfold	counterclockwise	practice	Guided	2	0.5	-0.25	2.010132	1.29997	-1.45033	-1.0216	1.11144888434686	-0.172116	-0.426526	1.479201
Trial1	2	1	noBlindfold	counterclockwise	practice	Guided	2	0.5	-0.25	2.030136	1.29986	-1.45027	-1.01337	1.10567166649334	-0.159109	-0.709992	1.824123
Trial1	2	1	noBlindfold	counterclockwise	practice	Guided	2	0.5	-0.25	2.050125	1.29988	-1.45033	-1.00362	1.09897734561588	-0.191813	-0.765006	2.193986
Trial1	2	1	noBlindfold	counterclockwise	practice	Guided	2	0.5	-0.25	2.070129	1.29989	-1.45038	-0.97883	1.0821354895987	-0.372052	-0.646515	2.357127
Trial1	2	1	noBlindfold	counterclockwise	practice	Guided	2	0.5	-0.25	2.090134	1.29974	-1.45036	-0.9644901	1.07241784709539	-0.656024	-0.629588	1.954053
Trial1	2	1	noBlindfold	counterclockwise	practice	Guided	2	0.5	-0.25	2.110138	1.29966	-1.45033	-0.94885	1.06200166816954	-0.828289	-0.544952	1.951745
Trial1	2	1	noBlindfold	counterclockwise	practice	Guided	2	0.5	-0.25	2.130127	1.2996	-1.45031	-0.9320099	1.05095086478452	-0.838791	-0.794628	1.917767
Trial1	2	1	noBlindfold	counterclockwise	practice	Guided	2	0.5	-0.25	2.150131	1.29957	-1.45038	-0.91348	1.03899855992642	-0.8434	-1.061232	1.927163
Trial1	2	1	noBlindfold	counterclockwise	practice	Guided	2	0.5	-0.25	2.170135	1.2996	-1.45047	-0.87394	1.01422940235499	-0.663707	-0.968132	2.050401
Trial1	2	1	noBlindfold	counterclockwise	practice	Guided	2	0.5	-0.25	2.19014	1.29972	-1.45049	-0.85332	1.00177192585716	-0.568345	-1.243199	1.414163
Trial1	2	1	noBlindfold	counterclockwise	practice	Guided	2	0.5	-0.25	2.210129	1.29972	-1.45054	-0.83143	0.988743056472595	-0.701305	-1.158563	1.483188
Trial1	2	1	noBlindfold	counterclockwise	practice	Guided	2	0.5	-0.25	2.230133	1.29969	-1.45055	-0.8096499	0.976069756378878	-0.767213	-1.107782	1.260603
Trial1	2	1	noBlindfold	counterclockwise	practice	Guided	2	0.5	-0.25	2.250137	1.29965	-1.45058	-0.78744	0.96347392027126	-0.826991	-1.238967	1.308759
Trial1	2	1	noBlindfold	counterclockwise	practice	Guided	2	0.5	-0.25	2.270126	1.29962	-1.4506	-0.76487	0.951043169332845	-0.836956	-1.167027	1.252943
Trial1	2	1	noBlindfold	counterclockwise	practice	Guided	2	0.5	-0.25	2.290131	1.29962	-1.45056	-0.7183	0.926658988687438	-0.620927	-1.006218	1.052508
Trial1	2	1	noBlindfold	counterclockwise	practice	Guided	2	0.5	-0.25	2.310135	1.29967	-1.45058	-0.69515	0.915221592699529	-0.622	-1.158563	0.910618
Trial1	2	1	noBlindfold	counterclockwise	practice	Guided	2	0.5	-0.25	2.330139	1.29966	-1.4506	-0.67196	0.904160656390683	-0.724793	-1.192418	1.040129
Trial1	2	1	noBlindfold	counterclockwise	practice	Guided	2	0.5	-0.25	2.350128	1.29965	-1.45061	-0.64807	0.893252453971043	-0.666537	-1.243199	0.760163
Trial1	2	1	noBlindfold	counterclockwise	practice	Guided	2	0.5	-0.25	2.370132	1.29965	-1.45064	-0.60178	0.873607123291646	-0.83207	-1.437862	0.838743
Trial1	2	1	noBlindfold	counterclockwise	practice	Guided	2	0.5	-0.25	2.390137	1.29964	-1.45069	-0.57796	0.864281091468506	-0.777344	-1.38708	0.899992
Trial1	2	1	noBlindfold	counterclockwise	practice	Guided	2	0.5	-0.25	2.410126	1.29963	-1.4507	-0.5549	0.855787370722039	-0.683849	-1.293981	0.766297
Trial1	2	1	noBlindfold	counterclockwise	practice	Guided	2	0.5	-0.25	2.43013	1.29963	-1.45069	-0.53113	0.847609622375327	-0.729623	-1.463253	0.872456
Trial1	2	1	noBlindfold	counterclockwise	practice	Guided	2	0.5	-0.25	2.450134	1.29962	-1.45072	-0.50805	0.840227225109568	-0.736844	-1.539425	0.868288
Trial1	2	1	noBlindfold	counterclockwise	practice	Guided	2	0.5	-0.25	2.470139	1.29963	-1.45076	-0.48432	0.833254987968425	-0.745362	-1.628293	0.780892
Trial1	2	1	noBlindfold	counterclockwise	practice	Guided	2	0.5	-0.25	2.490128	1.29965	-1.4508	-0.43847	0.821560205496243	-0.649754	-1.649452	0.812117
Trial1	2	1	noBlindfold	counterclockwise	practice	Guided	2	0.5	-0.25	2.510132	1.29967	-1.45081	-0.4149	0.816495003120712	-0.711345	-1.717161	0.931853
Trial1	2	1	noBlindfold	counterclockwise	practice	Guided	2	0.5	-0.25	2.530136	1.29966	-1.45082	-0.39277	0.812305068842977	-0.602997	-1.564816	0.752004
Trial1	2	1	noBlindfold	counterclockwise	practice	Guided	2	0.5	-0.25	2.550125	1.29966	-1.4508	-0.36936	0.808519055883592	-0.76909	-1.640988	0.829401
Trial1	2	1	noBlindfold	counterclockwise	practice	Guided	2	0.5	-0.25	2.570129	1.29964	-1.4508	-0.34609	0.805392653160674	-0.683458	-1.657916	0.829276
Trial1	2	1	noBlindfold	counterclockwise	practice	Guided	2	0.5	-0.25	2.590134	1.29964	-1.45083	-0.30022	0.801215379117259	-0.726555	-1.776406	0.97013
Trial1	2	1	noBlindfold	counterclockwise	practice	Guided	2	0.5	-0.25	2.610138	1.29965	-1.45087	-0.27757	0.800125205664852	-0.702914	-1.755247	0.892792
Trial1	2	1	noBlindfold	counterclockwise	practice	Guided	2	0.5	-0.25	2.630127	1.29965	-1.45087	-0.2549	0.799665085778981	-0.85815	-1.712929	0.958971
Trial1	2	1	noBlindfold	counterclockwise	practice	Guided	2	0.5	-0.25	2.650131	1.29963	-1.45084	-0.23217	0.799828686982853	-0.796972	-1.569048	0.966891
Trial1	2	1	noBlindfold	counterclockwise	practice	Guided	2	0.5	-0.25	2.670135	1.29961	-1.45083	-0.20869	0.800676400265485	-0.869782	-1.776406	1.268752
Trial1	2	1	noBlindfold	counterclockwise	practice	Guided	2	0.5	-0.25	2.69014	1.29958	-1.45086	-0.16294	0.804305771221457	-0.856514	-1.649452	1.047958
Trial1	2	1	noBlindfold	counterclockwise	practice	Guided	2	0.5	-0.25	2.710129	1.29959	-1.45087	-0.13928	0.80721934746704	-0.72501	-1.69177	0.911614
Trial1	2	1	noBlindfold	counterclockwise	practice	Guided	2	0.5	-0.25	2.730133	1.29959	-1.45089	-0.11688	0.810595515108878	-1.001634	-1.827188	1.18324
Trial1	2	1	noBlindfold	counterclockwise	practice	Guided	2	0.5	-0.25	2.750137	1.29959	-1.4509	-0.092998	0.814858136886664	-0.782156	-1.73832	1.001711
Trial1	2	1	noBlindfold	counterclockwise	practice	Guided	2	0.5	-0.25	2.770126	1.29959	-1.45089	-0.069127	0.819792166608728	-0.84484	-1.780638	1.056602
Trial1	2	1	noBlindfold	counterclockwise	practice	Guided	2	0.5	-0.25	2.790131	1.29959	-1.4509	-0.023141	0.831149300853131	-0.788607	-1.882201	0.907016
Trial1	2	1	noBlindfold	counterclockwise	practice	Guided	2	0.5	-0.25	2.810135	1.29959	-1.45094	0.00032659	0.837858911926357	-0.906729	-2.02185	0.865666
Trial1	2	1	noBlindfold	counterclockwise	practice	Guided	2	0.5	-0.25	2.830139	1.2996	-1.45097	0.022892	0.844884732956805	-0.777991	-1.966837	0.729646
Trial1	2	1	noBlindfold	counterclockwise	practice	Guided	2	0.5	-0.25	2.850128	1.2996	-1.45098	0.045251	0.852369238906469	-0.851689	-2.017619	0.897957
Trial1	2	1	noBlindfold	counterclockwise	practice	Guided	2	0.5	-0.25	2.870132	1.29959	-1.45096	0.089316	0.868607793811751	-0.775804	-1.894896	0.754944
Trial1	2	1	noBlindfold	counterclockwise	practice	Guided	2	0.5	-0.25	2.890137	1.2996	-1.45095	0.11163	0.877574170803532	-0.770394	-1.772174	0.806787
Trial1	2	1	noBlindfold	counterclockwise	practice	Guided	2	0.5	-0.25	2.910126	1.29962	-1.45093	0.13367	0.886901728509445	-0.715153	-1.94991	0.540544
Trial1	2	1	noBlindfold	counterclockwise	practice	Guided	2	0.5	-0.25	2.93013	1.29962	-1.45095	0.15477	0.896231420873032	-0.78214	-1.90336	0.708599
Trial1	2	1	noBlindfold	counterclockwise	practice	Guided	2	0.5	-0.25	2.950134	1.29963	-1.45094	0.17569	0.905880782296275	-0.715039	-1.924519	0.916626
Trial1	2	1	noBlindfold	counterclockwise	practice	Guided	2	0.5	-0.25	2.970139	1.29966	-1.45095	0.21711	0.92609286780861	-0.514017	-1.818724	0.952442
Trial1	2	1	noBlindfold	counterclockwise	practice	Guided	2	0.5	-0.25	2.990128	1.29968	-1.45093	0.23881	0.937242397983322	-0.75613	-1.90336	0.703931
Trial1	2	1	noBlindfold	counterclockwise	practice	Guided	2	0.5	-0.25	3.010132	1.29962	-1.45094	0.25974	0.948275734126612	-0.894941	-1.958373	0.689417
Trial1	2	1	noBlindfold	counterclockwise	practice	Guided	2	0.5	-0.25	3.030136	1.29955	-1.45096	0.2812	0.959923712249547	-0.919925	-2.0684	0.756376
Trial1	2	1	noBlindfold	counterclockwise	practice	Guided	2	0.5	-0.25	3.050125	1.29952	-1.45098	0.29959	0.97019658542214	-0.793755	-1.839883	0.780106
Trial1	2	1	noBlindfold	counterclockwise	practice	Guided	2	0.5	-0.25	3.070129	1.29956	-1.45094	0.34078	0.994141489997006	-0.737118	-1.818724	1.055779
Trial1	2	1	noBlindfold	counterclockwise	practice	Guided	2	0.5	-0.25	3.090134	1.29963	-1.45094	0.36112	1.00641723774016	-0.782037	-1.945678	0.919277
Trial1	2	1	noBlindfold	counterclockwise	practice	Guided	2	0.5	-0.25	3.110138	1.29962	-1.45097	0.38211	1.01929144855332	-0.870223	-2.055705	1.04075
Trial1	2	1	noBlindfold	counterclockwise	practice	Guided	2	0.5	-0.25	3.130127	1.29959	-1.45099	0.40251	1.03204335040145	-0.682431	-1.882201	0.915512
Trial1	2	1	noBlindfold	counterclockwise	practice	Guided	2	0.5	-0.25	3.150131	1.2996	-1.45097	0.42292	1.04507486781397	-0.754401	-2.043009	0.907065
Trial1	2	1	noBlindfold	counterclockwise	practice	Guided	2	0.5	-0.25	3.170135	1.29962	-1.45098	0.46453	1.07235493829266	-0.686025	-1.962605	0.982928
Trial1	2	1	noBlindfold	counterclockwise	practice	Guided	2	0.5	-0.25	3.19014	1.29961	-1.45098	0.48567	1.08654798854754	-0.849092	-2.072632	0.953418
Trial1	2	1	noBlindfold	counterclockwise	practice	Guided	2	0.5	-0.25	3.210129	1.2996	-1.45101	0.50558	1.10011877393768	-0.845772	-1.983764	0.853559
Trial1	2	1	noBlindfold	counterclockwise	practice	Guided	2	0.5	-0.25	3.230133	1.29958	-1.45101	0.52604	1.11425600324164	-0.776321	-1.966837	1.036851
Trial1	2	1	noBlindfold	counterclockwise	practice	Guided	2	0.5	-0.25	3.250137	1.29958	-1.45102	0.54699	1.12894701197526	-0.780873	-2.072632	0.919685
Trial1	2	1	noBlindfold	counterclockwise	practice	Guided	2	0.5	-0.25	3.270126	1.2996	-1.45101	0.55484	1.1345164782263	-0.656388	-1.861042	0.681162
Trial1	2	1	noBlindfold	counterclockwise	practice	Guided	2	0.5	-0.25	3.290131	1.29947	-1.45094	0.55218	1.13253923903414	-0.322261	-0.544952	3.004515
Trial1	2	1	noBlindfold	counterclockwise	practice	Guided	2	0.5	-0.25	3.310135	1.29927	-1.45074	0.55128	1.13176060611395	-0.349478	-2.690475	2.252402
Trial1	2	1	noBlindfold	counterclockwise	practice	Guided	2	0.5	-0.25	3.330139	1.29884	-1.45089	0.55131	1.1314782983218	-1.198252	-0.168306	2.918056
Trial1	2	1	noBlindfold	counterclockwise	practice	Guided	2	0.5	-0.25	3.350128	1.29777	-1.45046	0.55129	1.13070890825871	-1.445284	-1.526712	2.574421
Trial1	2	1	noBlindfold	counterclockwise	practice	Guided	2	0.5	-0.25	3.370132	1.29593	-1.45066	0.55119	1.12934054005059	-1.151267	-1.564798	2.553903
Trial1	2	1	noBlindfold	counterclockwise	practice	Guided	2	0.5	-0.25	3.390137	1.29118	-1.45063	0.55108	1.12591952413538	-0.304819	-2.267231	2.08335
Trial1	2	1	noBlindfold	counterclockwise	practice	Guided	2	0.5	-0.25	3.410126	1.28917	-1.45086	0.55091	1.12438692840098	-0.558991	-1.209281	1.783913
Trial1	2	1	noBlindfold	counterclockwise	practice	Guided	2	0.5	-0.25	3.43013	1.28727	-1.45085	0.55074	1.12293308575287	-0.801136	-2.622702	1.398852
Trial1	2	1	noBlindfold	counterclockwise	practice	Guided	2	0.5	-0.25	3.450134	1.28523	-1.45115	0.55063	1.12142528344516	-0.781735	-2.271463	1.183535
Trial1	2	1	noBlindfold	counterclockwise	practice	Guided	2	0.5	-0.25	3.470139	1.28326	-1.45115	0.55058	1.12001093257168	-0.542535	-2.271463	1.140733
Trial1	2	1	noBlindfold	counterclockwise	practice	Guided	2	0.5	-0.25	3.490128	1.28157	-1.45115	0.55064	1.11887272463948	-0.402069	-2.313781	1.186756
Trial1	2	1	noBlindfold	counterclockwise	practice	Guided	2	0.5	-0.25	3.510132	1.27878	-1.45098	0.55071	1.11697573956791	-0.637883	-2.12335	1.493903
Trial1	2	1	noBlindfold	counterclockwise	practice	Guided	2	0.5	-0.25	3.530136	1.27744	-1.45098	0.55078	1.11609214218295	-0.709504	-1.725561	1.606606
Trial1	2	1	noBlindfold	counterclockwise	practice	Guided	2	0.5	-0.25	3.550125	1.27619	-1.45091	0.55085	1.11527201308661	-0.7161	-1.77211	1.734539
Trial1	2	1	noBlindfold	counterclockwise	practice	Guided	2	0.5	-0.25	3.570129	1.27487	-1.45089	0.55093	1.1144112696366	-0.745287	-1.666315	1.822684
Trial1	2	1	noBlindfold	counterclockwise	practice	Guided	2	0.5	-0.25	3.590134	1.27182	-1.45081	0.55094	1.11229989883565	-0.728197	-1.640925	1.891515
Trial1	2	1	noBlindfold	counterclockwise	practice	Guided	2	0.5	-0.25	3.610138	1.27023	-1.45081	0.55091	1.11117549267002	-0.612315	-1.590143	1.789212
Trial1	2	1	noBlindfold	counterclockwise	practice	Guided	2	0.5	-0.25	3.630127	1.26866	-1.45081	0.55087	1.11005895188949	-0.554146	-1.687474	1.709474
Trial1	2	1	noBlindfold	counterclockwise	practice	Guided	2	0.5	-0.25	3.650131	1.26715	-1.45082	0.55083	1.10898507210702	-0.530444	-1.602838	1.618615
Trial1	2	1	noBlindfold	counterclockwise	practice	Guided	2	0.5	-0.25	3.670135	1.26579	-1.45082	0.55078	1.10800853237393	-0.572551	-1.645156	1.565765
Trial1	2	1	noBlindfold	counterclockwise	practice	Guided	2	0.5	-0.25	3.69014	1.26316	-1.45081	0.55078	1.10619246810502	-0.476511	-1.513971	1.549299
Trial1	2	1	noBlindfold	counterclockwise	practice	Guided	2	0.5	-0.25	3.710129	1.26196	-1.45077	0.55078	1.10536495891287	-0.482367	-1.458957	1.553498
Trial1	2	1	noBlindfold	counterclockwise	practice	Guided	2	0.5	-0.25	3.730133	1.26088	-1.45073	0.55079	1.10462795188467	-0.507884	-1.412407	1.589515
Trial1	2	1	noBlindfold	counterclockwise	practice	Guided	2	0.5	-0.25	3.750137	1.25979	-1.45071	0.55079	1.1038774784177	-0.576354	-1.433566	1.590972
Trial1	2	1	noBlindfold	counterclockwise	practice	Guided	2	0.5	-0.25	3.770126	1.25872	-1.45072	0.55078	1.10313403776083	-0.593918	-1.416639	1.569715
Trial1	2	1	noBlindfold	counterclockwise	practice	Guided	2	0.5	-0.25	3.790131	1.25765	-1.45072	0.55076	1.10238373542253	-0.582054	-1.450494	1.559565
Trial1	2	1	noBlindfold	counterclockwise	practice	Guided	2	0.5	-0.25	3.810135	1.25538	-1.45076	0.55073	1.10080312196819	-0.749285	-1.543593	1.446338
Trial1	2	1	noBlindfold	counterclockwise	practice	Guided	2	0.5	-0.25	3.830139	1.25409	-1.45077	0.5507	1.09989651284489	-0.763787	-1.552057	1.362784
Trial1	2	1	noBlindfold	counterclockwise	practice	Guided	2	0.5	-0.25	3.850128	1.25259	-1.45077	0.55068	1.09885401573136	-0.699412	-1.509739	1.343208
Trial1	2	1	noBlindfold	counterclockwise	practice	Guided	2	0.5	-0.25	3.870132	1.251	-1.45076	0.55068	1.09776573035679	-0.707	-1.552057	1.35882
Trial1	2	1	noBlindfold	counterclockwise	practice	Guided	2	0.5	-0.25	3.890137	1.24929	-1.45076	0.55064	1.09656731534934	-0.713306	-1.513971	1.348873
Trial1	2	1	noBlindfold	counterclockwise	practice	Guided	2	0.5	-0.25	3.910126	1.24531	-1.45074	0.55061	1.09382973041179	-0.895259	-1.420871	1.20456
Trial1	2	1	noBlindfold	counterclockwise	practice	Guided	2	0.5	-0.25	3.93013	1.24285	-1.45072	0.55056	1.09211828663197	-0.977139	-1.399712	1.112611
Trial1	2	1	noBlindfold	counterclockwise	practice	Guided	2	0.5	-0.25	3.950134	1.24007	-1.45071	0.5505	1.09018525479275	-1.043549	-1.425103	0.985859
Trial1	2	1	noBlindfold	counterclockwise	practice	Guided	2	0.5	-0.25	3.970139	1.23679	-1.45073	0.55046	1.08793179907818	-1.185566	-1.539361	0.911092
Trial1	2	1	noBlindfold	counterclockwise	practice	Guided	2	0.5	-0.25	3.990128	1.2328	-1.45077	0.55041	1.08519678852533	-1.356993	-1.687474	0.885953
Trial1	2	1	noBlindfold	counterclockwise	practice	Guided	2	0.5	-0.25	4.010132	1.22292	-1.45087	0.55039	1.07853484009728	-1.611806	-1.814428	0.770601
Trial1	2	1	noBlindfold	counterclockwise	practice	Guided	2	0.5	-0.25	4.030136	1.21672	-1.4509	0.55038	1.07438152802157	-1.867228	-1.860978	0.796949
Trial1	2	1	noBlindfold	counterclockwise	practice	Guided	2	0.5	-0.25	4.050125	1.20923	-1.45094	0.55037	1.06939198524307	-2.083849	-2.038714	0.794081
Trial1	2	1	noBlindfold	counterclockwise	practice	Guided	2	0.5	-0.25	4.070129	1.20099	-1.45099	0.55035	1.06393000965156	-2.282969	-2.013323	0.692905
Trial1	2	1	noBlindfold	counterclockwise	practice	Guided	2	0.5	-0.25	4.090134	1.19083	-1.45102	0.55032	1.05724085594818	-2.37278	-2.000628	0.634085
Trial1	2	1	noBlindfold	counterclockwise	practice	Guided	2	0.5	-0.25	4.110138	1.16623	-1.45102	0.55033	1.04134069644194	-2.436292	-2.089495	0.698859
Trial1	2	1	noBlindfold	counterclockwise	practice	Guided	2	0.5	-0.25	4.130127	1.15189	-1.45105	0.55035	1.03224065152735	-2.442379	-2.19529	0.698994
Trial1	2	1	noBlindfold	counterclockwise	practice	Guided	2	0.5	-0.25	4.150131	1.13617	-1.45108	0.55037	1.02240129509786	-2.375086	-2.207986	0.719361
Trial1	2	1	noBlindfold	counterclockwise	practice	Guided	2	0.5	-0.25	4.170135	1.11913	-1.4511	0.55039	1.01190223649261	-2.420446	-2.220681	0.781059
Trial1	2	1	noBlindfold	counterclockwise	practice	Guided	2	0.5	-0.25	4.19014	1.10021	-1.4511	0.55045	1.00048606915258	-2.381071	-2.140277	0.809356
Trial1	2	1	noBlindfold	counterclockwise	practice	Guided	2	0.5	-0.25	4.210129	1.05907	-1.45103	0.55046	0.976368494006051	-2.057448	-1.945614	0.905662
Trial1	2	1	noBlindfold	counterclockwise	practice	Guided	2	0.5	-0.25	4.230133	1.03724	-1.451	0.55049	0.964059659730467	-1.852133	-2.017555	1.079949
Trial1	2	1	noBlindfold	counterclockwise	practice	Guided	2	0.5	-0.25	4.250137	1.01395	-1.451	0.55051	0.951294294847171	-1.570429	-2.059873	0.959678
Trial1	2	1	noBlindfold	counterclockwise	practice	Guided	2	0.5	-0.25	4.270126	0.99083	-1.45106	0.55052	0.939013507883677	-1.432387	-2.322244	1.024596
Trial1	2	1	noBlindfold	counterclockwise	practice	Guided	2	0.5	-0.25	4.290131	0.94387	-1.4512	0.55053	0.915351785483415	-1.306278	-2.533834	1.00997
Trial1	2	1	noBlindfold	counterclockwise	practice	Guided	2	0.5	-0.25	4.310135	0.9195	-1.45124	0.55054	0.903794547469515	-1.229672	-2.368794	1.09595
Trial1	2	1	noBlindfold	counterclockwise	practice	Guided	2	0.5	-0.25	4.330139	0.89581	-1.45121	0.55056	0.893063196063288	-1.187252	-2.389953	1.145636
Trial1	2	1	noBlindfold	counterclockwise	practice	Guided	2	0.5	-0.25	4.350128	0.8714401	-1.45119	0.55058	0.882550844713909	-1.079572	-2.271463	1.184107
Trial1	2	1	noBlindfold	counterclockwise	practice	Guided	2	0.5	-0.25	4.370132	0.8479	-1.45115	0.55058	0.872904732504857	-1.040297	-2.28839	1.122836
Trial1	2	1	noBlindfold	counterclockwise	practice	Guided	2	0.5	-0.25	4.390137	0.80113	-1.45115	0.55055	0.855312546269651	-0.951826	-2.246072	1.074193
Trial1	2	1	noBlindfold	counterclockwise	practice	Guided	2	0.5	-0.25	4.410126	0.77724	-1.45116	0.55052	0.847168409216786	-0.941982	-2.415344	1.040751
Trial1	2	1	noBlindfold	counterclockwise	practice	Guided	2	0.5	-0.25	4.43013	0.75281	-1.45119	0.55046	0.839433784118979	-1.138694	-2.449198	0.940732
Trial1	2	1	noBlindfold	counterclockwise	practice	Guided	2	0.5	-0.25	4.450134	0.73052	-1.45122	0.55039	0.8329247311795	-1.239977	-2.614239	0.791404
Trial1	2	1	noBlindfold	counterclockwise	practice	Guided	2	0.5	-0.25	4.470139	0.70744	-1.45126	0.55035	0.826795924323817	-1.366456	-2.411112	0.690936
Trial1	2	1	noBlindfold	counterclockwise	practice	Guided	2	0.5	-0.25	4.490128	0.68418	-1.45124	0.55038	0.821298003823627	-1.289221	-2.394185	0.676385
Trial1	2	1	noBlindfold	counterclockwise	practice	Guided	2	0.5	-0.25	4.510132	0.63722	-1.45119	0.55042	0.812096970603539	-1.064765	-2.428039	0.848125
Trial1	2	1	noBlindfold	counterclockwise	practice	Guided	2	0.5	-0.25	4.530136	0.61303	-1.4512	0.55042	0.808361267625864	-1.016828	-2.478821	0.857735
Trial1	2	1	noBlindfold	counterclockwise	practice	Guided	2	0.5	-0.25	4.550125	0.58828	-1.45123	0.5504	0.805253659921436	-0.938415	-2.466126	0.723789
Trial1	2	1	noBlindfold	counterclockwise	practice	Guided	2	0.5	-0.25	4.570129	0.56584	-1.45124	0.55038	0.803083455947967	-0.980137	-2.411112	0.713228
Trial1	2	1	noBlindfold	counterclockwise	practice	Guided	2	0.5	-0.25	4.590134	0.54283	-1.45122	0.5504	0.801545072084916	-0.940207	-2.419576	0.750531
Trial1	2	1	noBlindfold	counterclockwise	practice	Guided	2	0.5	-0.25	4.610138	0.49674	-1.45118	0.55042	0.800426624930831	-0.659878	-2.373026	0.791741
Trial1	2	1	noBlindfold	counterclockwise	practice	Guided	2	0.5	-0.25	4.630127	0.47461	-1.45119	0.55041	0.800812632155054	-0.557669	-2.33494	0.78613
Trial1	2	1	noBlindfold	counterclockwise	practice	Guided	2	0.5	-0.25	4.650131	0.45297	-1.45118	0.55039	0.801770529116288	-0.511848	-2.343403	0.812938
Trial1	2	1	noBlindfold	counterclockwise	practice	Guided	2	0.5	-0.25	4.670135	0.41057	-1.45117	0.55038	0.805360696329813	-0.463541	-2.385721	0.71933
Trial1	2	1	noBlindfold	counterclockwise	practice	Guided	2	0.5	-0.25	4.69014	0.41057	-1.45117	0.55038	0.805360696329813	-0.463541	-2.385721	0.71933
Trial1	2	1	noBlindfold	counterclockwise	practice	Guided	2	0.5	-0.25	4.710129	0.35442	-1.45117	0.55039	0.813521790447473	-0.463541	-2.330708	0.71933
Trial1	2	1	noBlindfold	counterclockwise	practice	Guided	2	0.5	-0.25	4.730133	0.35386	-1.45113	0.5504	0.813631978713815	-0.282188	-2.186827	0.739173
Trial1	2	1	noBlindfold	counterclockwise	practice	Guided	2	0.5	-0.25	4.750137	0.33235	-1.45111	0.55041	0.817779155402451	-0.222669	-2.182595	0.844685
Trial1	2	1	noBlindfold	counterclockwise	practice	Guided	2	0.5	-0.25	4.770126	0.3154	-1.45111	0.55042	0.821431258697665	-0.280401	-2.216449	0.812463
Trial1	2	1	noBlindfold	counterclockwise	practice	Guided	2	0.5	-0.25	4.790131	0.29855	-1.45112	0.55044	0.825400698840543	-0.412396	-2.28839	0.911139
Trial1	2	1	noBlindfold	counterclockwise	practice	Guided	2	0.5	-0.25	4.810135	0.2658	-1.45109	0.55045	0.834008324936883	-0.552012	-1.975237	0.877115
Trial1	2	1	noBlindfold	counterclockwise	practice	Guided	2	0.5	-0.25	4.830139	0.25021	-1.45103	0.55047	0.838538766354712	-0.522021	-1.886369	0.959822
Trial1	2	1	noBlindfold	counterclockwise	practice	Guided	2	0.5	-0.25	4.850128	0.23446	-1.45098	0.5505	0.843393028248667	-0.555202	-2.03025	1.073247
Trial1	2	1	noBlindfold	counterclockwise	practice	Guided	2	0.5	-0.25	4.870132	0.21953	-1.45099	0.55051	0.848221470541826	-0.528805	-2.12335	1.050528
Trial1	2	1	noBlindfold	counterclockwise	practice	Guided	2	0.5	-0.25	4.890137	0.20498	-1.45101	0.55042	0.853058587836529	-0.553264	-2.140277	0.950049
Trial1	2	1	noBlindfold	counterclockwise	practice	Guided	2	0.5	-0.25	4.910126	0.17648	-1.45105	0.55036	0.863273630693562	-0.518267	-2.12335	0.714364
Trial1	2	1	noBlindfold	counterclockwise	practice	Guided	2	0.5	-0.25	4.93013	0.16251	-1.45104	0.55034	0.868587137549327	-0.49752	-2.038714	0.67839
Trial1	2	1	noBlindfold	counterclockwise	practice	Guided	2	0.5	-0.25	4.950134	0.14928	-1.45105	0.55034	0.873812697996062	-0.483486	-2.144509	0.721986
Trial1	2	1	noBlindfold	counterclockwise	practice	Guided	2	0.5	-0.25	4.970139	0.13679	-1.45107	0.55036	0.878918470372035	-0.507968	-2.186827	0.70565
Trial1	2	1	noBlindfold	counterclockwise	practice	Guided	2	0.5	-0.25	4.990128	0.12385	-1.45106	0.55038	0.884362457807062	-0.587402	-2.004859	0.75122
Trial1	2	1	noBlindfold	counterclockwise	practice	Guided	2	0.5	-0.25	5.010132	0.09915701	-1.45098	0.55041	0.895171115465122	-0.416216	-1.987932	0.836705
Trial1	2	1	noBlindfold	counterclockwise	practice	Guided	2	0.5	-0.25	5.030136	0.087516	-1.45098	0.55044	0.900470578851526	-0.299367	-2.106423	0.885629
Trial1	2	1	noBlindfold	counterclockwise	practice	Guided	2	0.5	-0.25	5.050125	0.076004	-1.45102	0.55044	0.905801757747461	-0.395427	-2.12335	0.893308
Trial1	2	1	noBlindfold	counterclockwise	practice	Guided	2	0.5	-0.25	5.070129	0.065251	-1.45104	0.55043	0.910875884756032	-0.437736	-2.034482	0.864151
Trial1	2	1	noBlindfold	counterclockwise	practice	Guided	2	0.5	-0.25	5.090134	0.054839	-1.45102	0.5504	0.915864842830982	-0.519675	-1.975237	0.780174
Trial1	2	1	noBlindfold	counterclockwise	practice	Guided	2	0.5	-0.25	5.110138	0.034681	-1.45097	0.55041	0.925839074404911	-0.312161	-2.021787	0.825351
Trial1	2	1	noBlindfold	counterclockwise	practice	Guided	2	0.5	-0.25	5.130127	0.025411	-1.451	0.55043	0.930549786343022	-0.137317	-2.110654	0.87286
Trial1	2	1	noBlindfold	counterclockwise	practice	Guided	2	0.5	-0.25	5.150131	0.016431	-1.45105	0.55045	0.935178712004678	-0.287176	-2.148741	0.885258
Trial1	2	1	noBlindfold	counterclockwise	practice	Guided	2	0.5	-0.25	5.170135	0.0084235	-1.45108	0.55047	0.939361308417635	-0.486103	-2.161436	0.952616
Trial1	2	1	noBlindfold	counterclockwise	practice	Guided	2	0.5	-0.25	5.19014	0.00021517	-1.45106	0.55051	0.943716651968696	-0.675988	-1.987932	0.97439
Trial1	2	1	noBlindfold	counterclockwise	practice	Guided	2	0.5	-0.25	5.210129	-0.015854	-1.45091	0.55054	0.952349561930501	-0.935351	-1.674779	1.082147
Trial1	2	1	noBlindfold	counterclockwise	practice	Guided	2	0.5	-0.25	5.230133	-0.024016	-1.45084	0.55055	0.956803555332974	-0.920263	-1.573216	1.10454
Trial1	2	1	noBlindfold	counterclockwise	practice	Guided	2	0.5	-0.25	5.250137	-0.032383	-1.45081	0.55054	0.961403141672603	-0.860626	-1.623997	1.122384
Trial1	2	1	noBlindfold	counterclockwise	practice	Guided	2	0.5	-0.25	5.270126	-0.041419	-1.45082	0.55051	0.96641128919789	-0.659431	-1.742488	1.008831
Trial1	2	1	noBlindfold	counterclockwise	practice	Guided	2	0.5	-0.25	5.290131	-0.049899	-1.45087	0.5504	0.971096805395767	-0.538461	-1.886369	0.899533
Trial1	2	1	noBlindfold	counterclockwise	practice	Guided	2	0.5	-0.25	5.310135	-0.066017	-1.45099	0.55034	0.980264942198913	-0.418675	-2.042946	0.664484
Trial1	2	1	noBlindfold	counterclockwise	practice	Guided	2	0.5	-0.25	5.330139	-0.074017	-1.45102	0.55031	0.984881536598847	-0.498726	-2.0768	0.590601
Trial1	2	1	noBlindfold	counterclockwise	practice	Guided	2	0.5	-0.25	5.350128	-0.081779	-1.45103	0.55032	0.989433650661798	-0.594844	-2.034482	0.655763
Trial1	2	1	noBlindfold	counterclockwise	practice	Guided	2	0.5	-0.25	5.370132	-0.089177	-1.45102	0.55037	0.993841856654478	-0.663788	-2.021787	0.737569
Trial1	2	1	noBlindfold	counterclockwise	practice	Guided	2	0.5	-0.25	5.390137	-0.096523	-1.45102	0.55047	0.998294497546417	-0.830293	-1.992164	0.829673
Trial1	2	1	noBlindfold	counterclockwise	practice	Guided	2	0.5	-0.25	5.410126	-0.11182	-1.45103	0.55054	1.00756540675611	-1.236612	-2.165668	1.080129
Trial1	2	1	noBlindfold	counterclockwise	practice	Guided	2	0.5	-0.25	5.43013	-0.12014	-1.45107	0.5506	1.01268651057072	-1.588338	-2.191059	1.211471
Trial1	2	1	noBlindfold	counterclockwise	practice	Guided	2	0.5	-0.25	5.450134	-0.1286	-1.45109	0.55064	1.01792060124987	-1.834136	-2.119118	1.278718
Trial1	2	1	noBlindfold	counterclockwise	practice	Guided	2	0.5	-0.25	5.470139	-0.13878	-1.45105	0.5507	1.02428530684824	-1.820096	-1.886369	1.391006
Trial1	2	1	noBlindfold	counterclockwise	practice	Guided	2	0.5	-0.25	5.490128	-0.14932	-1.45096	0.55082	1.03098454493371	-1.844465	-1.839819	1.542352
Trial1	2	1	noBlindfold	counterclockwise	practice	Guided	2	0.5	-0.25	5.510132	-0.17346	-1.45094	0.55085	1.04637902394294	-1.824383	-2.009091	1.68864
Trial1	2	1	noBlindfold	counterclockwise	practice	Guided	2	0.5	-0.25	5.530136	-0.18661	-1.451	0.55083	1.05487534301351	-1.937565	-2.178363	1.650793
Trial1	2	1	noBlindfold	counterclockwise	practice	Guided	2	0.5	-0.25	5.550125	-0.20019	-1.45108	0.55081	1.06374934549118	-1.926249	-2.309549	1.605113
Trial1	2	1	noBlindfold	counterclockwise	practice	Guided	2	0.5	-0.25	5.570129	-0.21503	-1.45114	0.5508	1.07356815392846	-1.909973	-2.301085	1.572123
Trial1	2	1	noBlindfold	counterclockwise	practice	Guided	2	0.5	-0.25	5.590134	-0.2312	-1.45115	0.55084	1.08443449324812	-1.991758	-2.220681	1.640269
Trial1	2	1	noBlindfold	counterclockwise	practice	Guided	2	0.5	-0.25	5.610138	-0.26553	-1.45113	0.55085	1.1078794370303	-1.609028	-2.292622	1.685946
Trial1	2	1	noBlindfold	counterclockwise	practice	Guided	2	0.5	-0.25	5.630127	-0.28335	-1.45116	0.55084	1.12025976723166	-1.611894	-2.474589	1.720087
Trial1	2	1	noBlindfold	counterclockwise	practice	Guided	2	0.5	-0.25	5.650131	-0.30202	-1.45123	0.55083	1.13338640959364	-1.79373	-2.681947	1.635133
Trial1	2	1	noBlindfold	counterclockwise	practice	Guided	2	0.5	-0.25	5.670135	-0.30617	-1.45124	0.55085	1.13634095968251	-3.790594	-2.753888	1.686933
Trial1	2	1	noBlindfold	counterclockwise	practice	Guided	2	0.5	-0.25	5.69014	-0.30422	-1.45125	0.5512	1.13520535147404	-6.622062	-2.54653	2.196554
Trial1	2	1	noBlindfold	counterclockwise	practice	Guided	2	0.5	-0.25	5.710129	-0.30277	-1.45105	0.55158	1.13444709798028	-2.497935	-1.18389	3.874403
Trial1	2	1	noBlindfold	counterclockwise	practice	Guided	2	0.5	-0.25	5.730133	-0.30178	-1.45086	0.55171	1.13383865011088	-1.865654	-1.780574	3.792625
Trial1	2	1	noBlindfold	counterclockwise	practice	Guided	2	0.5	-0.25	5.750137	-0.30143	-1.45088	0.55168	1.13356993450701	-3.284586	-2.394185	3.362469
Trial1	2	1	noBlindfold	counterclockwise	practice	Guided	2	0.5	-0.25	5.770126	-0.30152	-1.45097	0.55156	1.1335487212131	-4.702484	-3.215154	2.709371
Trial1	2	1	noBlindfold	counterclockwise	practice	Guided	2	0.5	-0.25	5.790131	-0.30181	-1.45126	0.55148	1.13369724929556	-4.15659	-3.316717	2.426717
Trial1	2	1	noBlindfold	counterclockwise	practice	Guided	2	0.5	-0.25	5.810135	-0.30163	-1.45131	0.55141	1.13352042992922	-1.456101	-2.432271	2.419624
Trial1	2	1	noBlindfold	counterclockwise	practice	Guided	2	0.5	-0.25	5.830139	-0.30131	-1.4513	0.55136	1.13325883538795	-1.67917	-2.753888	2.175416
Trial1	2	1	noBlindfold	counterclockwise	practice	Guided	2	0.5	-0.25	5.850128	-0.30126	-1.45133	0.55132	1.1331951938898	-2.606319	-3.308254	1.852581
Trial1	2	1	noBlindfold	counterclockwise	practice	Guided	2	0.5	-0.25	5.870132	-0.30127	-1.4514	0.5513	1.13318811262277	-3.001991	-3.236313	1.870371
Trial1	2	1	noBlindfold	counterclockwise	practice	Guided	2	0.5	-0.25	5.890137	-0.30128	-1.45141	0.5513	1.13319517210981	-2.623713	-2.542298	2.261554
Trial1	2	1	noBlindfold	counterclockwise	practice	Guided	2	0.5	-0.25	5.910126	-0.30127	-1.45138	0.5513	1.13318811262277	-2.44612	-2.233377	2.731177
Trial1	2	1	noBlindfold	counterclockwise	practice	Guided	2	0.5	-0.25	5.93013	-0.30128	-1.45137	0.5513	1.13319517210981	-3.068595	-2.487285	2.597507
Trial1	2	1	noBlindfold	counterclockwise	practice	Guided	2	0.5	-0.25	5.950134	-0.3013	-1.45137	0.55129	1.13320225271439	-3.41255	-2.631166	2.423122
Trial1	2	1	noBlindfold	counterclockwise	practice	Guided	2	0.5	-0.25	5.970139	-0.30132	-1.45136	0.55129	1.13321637208508	-3.225937	-2.495748	2.412752
Trial1	2	1	noBlindfold	counterclockwise	practice	Guided	2	0.5	-0.25	5.990128	-0.30133	-1.45135	0.55128	1.13321641458429	-2.787496	-2.343403	2.522997
Trial1	2	1	noBlindfold	counterclockwise	practice	Guided	2	0.5	-0.25	6.010132	-0.30133	-1.45134	0.55128	1.13321641458429	-2.693912	-2.576152	2.202287
Trial1	2	1	noBlindfold	counterclockwise	practice	Guided	2	0.5	-0.25	6.030136	-0.30133	-1.45134	0.55126	1.13320225377332	-2.732004	-2.516907	2.078209
Trial1	2	1	noBlindfold	counterclockwise	practice	Guided	2	0.5	-0.25	6.050125	-0.30133	-1.45133	0.55125	1.13319521557895	-2.675408	-2.339172	2.054032
Trial1	2	1	noBlindfold	counterclockwise	practice	Guided	2	0.5	-0.25	6.070129	-0.30133	-1.45132	0.55123	1.13318105503293	-2.444581	-2.131813	1.957078
Trial1	2	1	noBlindfold	counterclockwise	practice	Guided	2	0.5	-0.25	6.090134	-0.30132	-1.45129	0.55119	1.13314569534815	-2.281815	-2.034482	1.91859
Trial1	2	1	noBlindfold	counterclockwise	practice	Guided	2	0.5	-0.25	6.110138	-0.3013	-1.45124	0.55116	1.13311037688562	-2.326647	-2.068336	1.592975
Trial1	2	1	noBlindfold	counterclockwise	practice	Guided	2	0.5	-0.25	6.130127	-0.30129	-1.45122	0.55111	1.13306789569066	-2.278222	-2.000628	1.501949
Trial1	2	1	noBlindfold	counterclockwise	practice	Guided	2	0.5	-0.25	6.150131	-0.30127	-1.45118	0.55103	1.13299719991331	-2.100929	-1.77211	1.32384
Trial1	2	1	noBlindfold	counterclockwise	practice	Guided	2	0.5	-0.25	6.170135	-0.30123	-1.45109	0.55094	1.13290526240998	-2.017202	-1.674779	1.226628
Trial1	2	1	noBlindfold	counterclockwise	practice	Guided	2	0.5	-0.25	6.19014	-0.30118	-1.45101	0.55081	1.13277801165912	-1.965061	-1.662084	1.122724
Trial1	2	1	noBlindfold	counterclockwise	practice	Guided	2	0.5	-0.25	6.210129	-0.30113	-1.45096	0.55074	1.13269317340481	-1.980183	-1.805965	0.770204
Trial1	2	1	noBlindfold	counterclockwise	practice	Guided	2	0.5	-0.25	6.230133	-0.30112	-1.45096	0.55065	1.13262248725827	-2.023161	-1.822892	0.558008
Trial1	2	1	noBlindfold	counterclockwise	practice	Guided	2	0.5	-0.25	6.250137	-0.30111	-1.45095	0.55055	1.13254470464328	-2.145886	-1.822892	0.354404
Trial1	2	1	noBlindfold	counterclockwise	practice	Guided	2	0.5	-0.25	6.270126	-0.30111	-1.45095	0.55047	1.13248816476587	-2.179066	-1.827124	0.23842
Trial1	2	1	noBlindfold	counterclockwise	practice	Guided	2	0.5	-0.25	6.290131	-0.30111	-1.45095	0.5503	1.13236801638253	-2.242395	-1.860978	0.061054
Trial1	2	1	noBlindfold	counterclockwise	practice	Guided	2	0.5	-0.25	6.310135	-0.30112	-1.45097	0.5502	1.13230441667764	-2.372536	-2.224913	-0.356432
Trial1	2	1	noBlindfold	counterclockwise	practice	Guided	2	0.5	-0.25	6.330139	-0.30114	-1.45105	0.55001	1.13218432999983	-2.367548	-2.597311	-0.667976
Trial1	2	1	noBlindfold	counterclockwise	practice	Guided	2	0.5	-0.25	6.350128	-0.30115	-1.4512	0.54948	1.1318169328682	-2.240187	-2.838524	-1.263952
Trial1	2	1	noBlindfold	counterclockwise	practice	Guided	2	0.5	-0.25	6.370132	-0.30113	-1.45134	0.54835	1.13100484383403	-2.186305	-2.775047	-1.669985
Trial1	2	1	noBlindfold	counterclockwise	practice	Guided	2	0.5	-0.25	6.390137	-0.3011	-1.45139	0.54332	1.12743860585928	-2.145294	-2.796206	-1.883399
Trial1	2	1	noBlindfold	counterclockwise	practice	Guided	2	0.5	-0.25	6.410126	-0.3011	-1.45138	0.53903	1.1244240563774	-2.306815	-2.906233	-2.467674
Trial1	2	1	noBlindfold	counterclockwise	practice	Guided	2	0.5	-0.25	6.43013	-0.30114	-1.45146	0.5332	1.12036940168386	-2.306356	-3.172836	-2.863179
Trial1	2	1	noBlindfold	counterclockwise	practice	Guided	2	0.5	-0.25	6.450134	-0.30117	-1.45158	0.52534	1.11491049437759	-2.404931	-3.477526	-3.278493
Trial1	2	1	noBlindfold	counterclockwise	practice	Guided	2	0.5	-0.25	6.470139	-0.30121	-1.45174	0.51546	1.10809138761956	-2.4982	-3.761056	-3.437518
Trial1	2	1	noBlindfold	counterclockwise	practice	Guided	2	0.5	-0.25	6.490128	-0.30124	-1.45185	0.49045	1.09098658462583	-2.591575	-3.744129	-3.520934
Trial1	2	1	noBlindfold	counterclockwise	practice	Guided	2	0.5	-0.25	6.510132	-0.30133	-1.45181	0.47497	1.08060690760735	-2.696589	-3.39289	-3.662933
Trial1	2	1	noBlindfold	counterclockwise	practice	Guided	2	0.5	-0.25	6.530136	-0.30135	-1.45176	0.45689	1.06857630254902	-2.694851	-3.587553	-3.642398
Trial1	2	1	noBlindfold	counterclockwise	practice	Guided	2	0.5	-0.25	6.550125	-0.30135	-1.45175	0.43737	1.05576481213684	-2.641281	-3.409817	-3.639079
Trial1	2	1	noBlindfold	counterclockwise	practice	Guided	2	0.5	-0.25	6.570129	-0.30133	-1.45174	0.41561	1.04171323393263	-2.607806	-3.418281	-3.54291
Trial1	2	1	noBlindfold	counterclockwise	practice	Guided	2	0.5	-0.25	6.590134	-0.30132	-1.45169	0.37076	1.01363538355149	-2.686016	-3.236313	-3.025986
Trial1	2	1	noBlindfold	counterclockwise	practice	Guided	2	0.5	-0.25	6.610138	-0.30135	-1.45157	0.34626	0.998843240692771	-2.582529	-3.04165	-2.288209
Trial1	2	1	noBlindfold	counterclockwise	practice	Guided	2	0.5	-0.25	6.630127	-0.30134	-1.45153	0.32219	0.984655853964988	-2.722759	-2.902001	-1.671368
Trial1	2	1	noBlindfold	counterclockwise	practice	Guided	2	0.5	-0.25	6.650131	-0.30132	-1.45146	0.298	0.97078201956906	-2.544094	-2.75812	-1.420727
Trial1	2	1	noBlindfold	counterclockwise	practice	Guided	2	0.5	-0.25	6.670135	-0.30128	-1.45139	0.27303	0.95687513276347	-2.448444	-2.775047	-1.472656
Trial1	2	1	noBlindfold	counterclockwise	practice	Guided	2	0.5	-0.25	6.69014	-0.30122	-1.45135	0.22484	0.931357357877872	-2.235025	-2.588848	-1.236387
Trial1	2	1	noBlindfold	counterclockwise	practice	Guided	2	0.5	-0.25	6.710129	-0.30108	-1.45132	0.20022	0.918927193132418	-2.036731	-2.724265	-1.205708
Trial1	2	1	noBlindfold	counterclockwise	practice	Guided	2	0.5	-0.25	6.730133	-0.30103	-1.45131	0.17646	0.907478488284372	-2.070058	-2.457662	-1.166535
Trial1	2	1	noBlindfold	counterclockwise	practice	Guided	2	0.5	-0.25	6.750137	-0.301	-1.45127	0.15283	0.89658965594771	-1.973863	-2.529603	-1.121506
Trial1	2	1	noBlindfold	counterclockwise	practice	Guided	2	0.5	-0.25	6.770126	-0.30099	-1.45125	0.12871	0.886005795665315	-1.890812	-2.24184	-1.071535
Trial1	2	1	noBlindfold	counterclockwise	practice	Guided	2	0.5	-0.25	6.790131	-0.301	-1.45115	0.081874	0.867030189238644	-2.032927	-2.127582	-1.093249
Trial1	2	1	noBlindfold	counterclockwise	practice	Guided	2	0.5	-0.25	6.810135	-0.30102	-1.45103	0.059249	0.858643102735294	-1.947402	-1.835587	-0.884688
Trial1	2	1	noBlindfold	counterclockwise	practice	Guided	2	0.5	-0.25	6.830139	-0.30101	-1.451	0.036942	0.8508541018484	-2.141052	-2.081032	-0.841586
Trial1	2	1	noBlindfold	counterclockwise	practice	Guided	2	0.5	-0.25	6.850128	-0.301	-1.451	0.014269	0.843468495434511	-1.960563	-1.992164	-0.800685
Trial1	2	1	noBlindfold	counterclockwise	practice	Guided	2	0.5	-0.25	6.870132	-0.301	-1.45099	-0.0074404	0.836920640129071	-1.873638	-2.055641	-0.670849
Trial1	2	1	noBlindfold	counterclockwise	practice	Guided	2	0.5	-0.25	6.890137	-0.30098	-1.45099	-0.051004	0.825329250128025	-1.839217	-2.004859	-0.874766
Trial1	2	1	noBlindfold	counterclockwise	practice	Guided	2	0.5	-0.25	6.910126	-0.30092	-1.45098	-0.072396	0.820375520059826	-1.899993	-1.95831	-1.027974
Trial1	2	1	noBlindfold	counterclockwise	practice	Guided	2	0.5	-0.25	6.93013	-0.30091	-1.45097	-0.093836	0.815992656829876	-1.755519	-1.831356	-1.262612
Trial1	2	1	noBlindfold	counterclockwise	practice	Guided	2	0.5	-0.25	6.950134	-0.30092	-1.45097	-0.11598	0.812055524361851	-1.934687	-1.822892	-1.106823
Trial1	2	1	noBlindfold	counterclockwise	practice	Guided	2	0.5	-0.25	6.970139	-0.30095	-1.45096	-0.13817	0.808719256424094	-2.060893	-2.013323	-1.050453
Trial1	2	1	noBlindfold	counterclockwise	practice	Guided	2	0.5	-0.25	6.990128	-0.30096	-1.45093	-0.18123	0.803906860433884	-1.767145	-1.717097	-1.241916
Trial1	2	1	noBlindfold	counterclockwise	practice	Guided	2	0.5	-0.25	7.010132	-0.301	-1.45087	-0.2035	0.802348582742134	-2.04483	-1.886369	-1.098533
Trial1	2	1	noBlindfold	counterclockwise	practice	Guided	2	0.5	-0.25	7.030136	-0.301	-1.45088	-0.2253	0.801380738338322	-1.858192	-1.556289	-1.478012
Trial1	2	1	noBlindfold	counterclockwise	practice	Guided	2	0.5	-0.25	7.050125	-0.30098	-1.45086	-0.24733	0.800984451803293	-2.049291	-1.81866	-1.107434
Trial1	2	1	noBlindfold	counterclockwise	practice	Guided	2	0.5	-0.25	7.070129	-0.30095	-1.45089	-0.26963	0.801190504184986	-1.754827	-1.704402	-1.378501
Trial1	2	1	noBlindfold	counterclockwise	practice	Guided	2	0.5	-0.25	7.090134	-0.30094	-1.45088	-0.31558	0.803620328596283	-1.833358	-1.628229	-1.438752
Trial1	2	1	noBlindfold	counterclockwise	practice	Guided	2	0.5	-0.25	7.110138	-0.30097	-1.45086	-0.33838	0.805831245094323	-1.844856	-1.552057	-1.227905
Trial1	2	1	noBlindfold	counterclockwise	practice	Guided	2	0.5	-0.25	7.130127	-0.30098	-1.45085	-0.36184	0.808750363753503	-2.172241	-1.869442	-0.998153
Trial1	2	1	noBlindfold	counterclockwise	practice	Guided	2	0.5	-0.25	7.150131	-0.30101	-1.45084	-0.38455	0.812231917904656	-2.093476	-1.547825	-1.031657
Trial1	2	1	noBlindfold	counterclockwise	practice	Guided	2	0.5	-0.25	7.170135	-0.30104	-1.45084	-0.40715	0.816309502321	-2.181017	-1.801733	-1.002607
Trial1	2	1	noBlindfold	counterclockwise	practice	Guided	2	0.5	-0.25	7.19014	-0.30106	-1.45086	-0.45237	0.826226833994841	-2.076835	-1.585911	-0.970031
Trial1	2	1	noBlindfold	counterclockwise	practice	Guided	2	0.5	-0.25	7.210129	-0.30112	-1.45081	-0.47434	0.831938523660993	-2.17243	-1.480116	-1.036391
Trial1	2	1	noBlindfold	counterclockwise	practice	Guided	2	0.5	-0.25	7.230133	-0.30114	-1.45078	-0.49612	0.838093296401007	-2.4108	-1.543593	-0.787187
Trial1	2	1	noBlindfold	counterclockwise	practice	Guided	2	0.5	-0.25	7.250137	-0.30115	-1.45077	-0.51758	0.8446540135868	-2.30402	-1.636693	-0.506656
Trial1	2	1	noBlindfold	counterclockwise	practice	Guided	2	0.5	-0.25	7.270126	-0.30116	-1.45076	-0.5393	0.851793272985478	-2.355846	-1.480116	-0.761053
Trial1	2	1	noBlindfold	counterclockwise	practice	Guided	2	0.5	-0.25	7.290131	-0.30118	-1.45075	-0.58025	0.866576274795376	-2.61382	-1.539361	-0.274364
Trial1	2	1	noBlindfold	counterclockwise	practice	Guided	2	0.5	-0.25	7.310135	-0.3012	-1.45068	-0.60085	0.874652591962435	-2.279564	-1.416639	-0.853816
Trial1	2	1	noBlindfold	counterclockwise	practice	Guided	2	0.5	-0.25	7.330139	-0.30119	-1.45067	-0.62061	0.882755441430174	-2.255299	-1.238904	-0.716521
Trial1	2	1	noBlindfold	counterclockwise	practice	Guided	2	0.5	-0.25	7.350128	-0.30117	-1.45066	-0.6408	0.89140226310737	-2.42704	-1.243135	-0.675309
Trial1	2	1	noBlindfold	counterclockwise	practice	Guided	2	0.5	-0.25	7.370132	-0.30116	-1.45066	-0.66024	0.900085642213018	-2.465842	-1.365858	-0.551978
Trial1	2	1	noBlindfold	counterclockwise	practice	Guided	2	0.5	-0.25	7.390137	-0.30115	-1.45068	-0.69857	0.918181037409803	-2.357704	-1.357394	-0.665018
Trial1	2	1	noBlindfold	counterclockwise	practice	Guided	2	0.5	-0.25	7.410126	-0.30118	-1.45071	-0.71784	0.927773477323566	-2.531758	-1.480116	-0.734936
Trial1	2	1	noBlindfold	counterclockwise	practice	Guided	2	0.5	-0.25	7.43013	-0.30121	-1.45069	-0.73623	0.937207083828901	-2.303047	-1.44203	-0.703517
Trial1	2	1	noBlindfold	counterclockwise	practice	Guided	2	0.5	-0.25	7.450134	-0.30124	-1.45068	-0.7549	0.947053072144796	-2.286869	-1.327771	-0.939904
Trial1	2	1	noBlindfold	counterclockwise	practice	Guided	2	0.5	-0.25	7.470139	-0.30124	-1.45065	-0.7728701	0.956754219551536	-2.319491	-1.200817	-0.875662
Trial1	2	1	noBlindfold	counterclockwise	practice	Guided	2	0.5	-0.25	7.490128	-0.30123	-1.45061	-0.80846	0.976650938163558	-2.327974	-1.306612	-0.669548
Trial1	2	1	noBlindfold	counterclockwise	practice	Guided	2	0.5	-0.25	7.510132	-0.30123	-1.45065	-0.82668	0.987182513150606	-2.474453	-1.480116	-0.962029
Trial1	2	1	noBlindfold	counterclockwise	practice	Guided	2	0.5	-0.25	7.530136	-0.30123	-1.45069	-0.84421	0.997524458203902	-2.376683	-1.53513	-0.870002
Trial1	2	1	noBlindfold	counterclockwise	practice	Guided	2	0.5	-0.25	7.550125	-0.30124	-1.4507	-0.86202	1.00824304245962	-2.405448	-1.467421	-0.51582
Trial1	2	1	noBlindfold	counterclockwise	practice	Guided	2	0.5	-0.25	7.570129	-0.30124	-1.45068	-0.87904	1.01866425194072	-2.408724	-1.344699	-0.389815
Trial1	2	1	noBlindfold	counterclockwise	practice	Guided	2	0.5	-0.25	7.590134	-0.30124	-1.45066	-0.9122599	1.03950649651743	-2.556487	-1.458957	-0.509672
Trial1	2	1	noBlindfold	counterclockwise	practice	Guided	2	0.5	-0.25	7.610138	-0.3013	-1.45066	-0.9291	1.05036112802907	-2.561872	-1.196586	-0.736969
Trial1	2	1	noBlindfold	counterclockwise	practice	Guided	2	0.5	-0.25	7.630127	-0.30132	-1.45065	-0.94531	1.06092870272898	-2.634548	-1.39548	-0.872757
Trial1	2	1	noBlindfold	counterclockwise	practice	Guided	2	0.5	-0.25	7.650131	-0.30131	-1.45064	-0.96192	1.07188051558519	-2.59778	-1.251599	-0.849445
Trial1	2	1	noBlindfold	counterclockwise	practice	Guided	2	0.5	-0.25	7.670135	-0.3013	-1.45062	-0.978	1.08261987130876	-2.580999	-1.221976	-0.875681
Trial1	2	1	noBlindfold	counterclockwise	practice	Guided	2	0.5	-0.25	7.690125	-0.3013	-1.45062	-1.01026	1.10457094235163	-2.606791	-1.255831	-0.958877
Trial1	2	1	noBlindfold	counterclockwise	practice	Guided	2	0.5	-0.25	7.710129	-0.30132	-1.45062	-1.02713	1.11626375459897	-2.730723	-1.268526	-1.151603
Trial1	2	1	noBlindfold	counterclockwise	practice	Guided	2	0.5	-0.25	7.730133	-0.30133	-1.45063	-1.04374	1.12789760656643	-2.648589	-1.425103	-1.190198
Trial1	2	1	noBlindfold	counterclockwise	practice	Guided	2	0.5	-0.25	7.750137	-0.30133	-1.45065	-1.05571	1.13635315716535	-2.713937	-1.226208	-1.388265
Trial1	2	1	noBlindfold	counterclockwise	practice	Guided	2	0.5	-0.25	7.770126	-0.30134	-1.45064	-1.05489	1.1357789137203	-2.921109	-0.637988	-4.242382
Trial1	2	1	noBlindfold	counterclockwise	practice	Guided	2	0.5	-0.25	7.790131	-0.30136	-1.45068	-1.05153	1.13341440522809	-2.659957	-2.796206	-3.244695
Trial1	2	1	noBlindfold	counterclockwise	practice	Guided	2	0.5	-0.25	7.810135	-0.30114	-1.45088	-1.0513	1.13309623794566	-1.876627	-1.18389	-2.11808
Trial1	2	1	noBlindfold	counterclockwise	practice	Guided	2	0.5	-0.25	7.830139	-0.30106	-1.45079	-1.05131	1.13304676568938	-2.024188	-2.419576	-2.649837
Trial1	2	1	noBlindfold	counterclockwise	practice	Guided	2	0.5	-0.25	7.850128	-0.30105	-1.45087	-1.05131	1.13303968614595	-1.915395	-1.60707	-3.125375
Trial1	2	1	noBlindfold	counterclockwise	practice	Guided	2	0.5	-0.25	7.870132	-0.30104	-1.45087	-1.05131	1.13303260664679	-1.809838	-1.568984	-2.638055
Trial1	2	1	noBlindfold	counterclockwise	practice	Guided	2	0.5	-0.25	7.890137	-0.30104	-1.45088	-1.05132	1.13303960422434	-1.99945	-2.610007	-2.697174
Trial1	2	1	noBlindfold	counterclockwise	practice	Guided	2	0.5	-0.25	7.910126	-0.30104	-1.45093	-1.05132	1.13303960422434	-2.105132	-1.513971	-2.461422
Trial1	2	1	noBlindfold	counterclockwise	practice	Guided	2	0.5	-0.25	7.93013	-0.30104	-1.45093	-1.05132	1.13303960422434	-2.090592	-2.021787	-2.537716
Trial1	2	1	noBlindfold	counterclockwise	practice	Guided	2	0.5	-0.25	7.950134	-0.30104	-1.45093	-1.05132	1.13303960422434	-1.889203	-1.581679	-2.722928
Trial1	2	1	noBlindfold	counterclockwise	practice	Guided	2	0.5	-0.25	7.970139	-0.30104	-1.45092	-1.05132	1.13303960422434	-1.750119	-1.568984	-2.699474
Trial1	2	1	noBlindfold	counterclockwise	practice	Guided	2	0.5	-0.25	7.990128	-0.30103	-1.45092	-1.05133	1.13303962785657	-1.840357	-2.140277	-2.830122
Trial1	2	1	noBlindfold	counterclockwise	practice	Guided	2	0.5	-0.25	8.010132	-0.30101	-1.45092	-1.05134	1.13303255136178	-1.665165	-1.767879	-2.795608
Trial1	2	1	noBlindfold	counterclockwise	practice	Guided	2	0.5	-0.25	8.030136	-0.301	-1.45092	-1.05134	1.13302549324072	-1.53359	-2.000628	-2.843297
Trial1	2	1	noBlindfold	counterclockwise	practice	Guided	2	0.5	-0.25	8.050125	-0.30099	-1.45093	-1.05135	1.13302551740266	-1.409164	-1.725561	-2.953737
Trial1	2	1	noBlindfold	counterclockwise	practice	Guided	2	0.5	-0.25	8.070129	-0.30097	-1.45092	-1.05136	1.13301846277198	-1.168545	-1.687474	-2.959279
Trial1	2	1	noBlindfold	counterclockwise	practice	Guided	2	0.5	-0.25	8.090134	-0.30095	-1.45092	-1.05137	1.13301138747092	-1.162897	-1.805965	-3.027372
Trial1	2	1	noBlindfold	counterclockwise	practice	Guided	2	0.5	-0.25	8.110138	-0.3009	-1.4509	-1.05137	1.13297605715521	-1.04572	-1.467421	-2.788587
Trial1	2	1	noBlindfold	counterclockwise	practice	Guided	2	0.5	-0.25	8.130127	-0.30088	-1.45089	-1.05137	1.13296192112437	-0.949687	-1.526666	-2.846581
Trial1	2	1	noBlindfold	counterclockwise	practice	Guided	2	0.5	-0.25	8.150131	-0.30084	-1.45088	-1.05137	1.13293364959245	-0.832269	-1.353162	-2.797764
Trial1	2	1	noBlindfold	counterclockwise	practice	Guided	2	0.5	-0.25	8.170135	-0.30077	-1.45084	-1.05136	1.13287706121332	-0.707501	-1.374321	-2.693829
Trial1	2	1	noBlindfold	counterclockwise	practice	Guided	2	0.5	-0.25	8.190125	-0.30069	-1.45082	-1.05136	1.13282052238962	-0.583844	-1.399712	-2.720158
Trial1	2	1	noBlindfold	counterclockwise	practice	Guided	2	0.5	-0.25	8.210129	-0.3006	-1.45079	-1.05135	1.13274982505279	-0.401265	-1.378553	-2.622895
Trial1	2	1	noBlindfold	counterclockwise	practice	Guided	2	0.5	-0.25	8.230133	-0.30056	-1.45078	-1.05135	1.13272155811437	-0.364327	-1.365858	-2.595055
Trial1	2	1	noBlindfold	counterclockwise	practice	Guided	2	0.5	-0.25	8.250137	-0.30051	-1.45076	-1.05133	1.13267204622719	-0.241538	-1.281222	-2.541458
Trial1	2	1	noBlindfold	counterclockwise	practice	Guided	2	0.5	-0.25	8.270126	-0.30044	-1.45074	-1.05131	1.13260850746526	-0.112316	-1.357394	-2.433502
Trial1	2	1	noBlindfold	counterclockwise	practice	Guided	2	0.5	-0.25	8.290131	-0.30036	-1.45073	-1.05127	1.13252361835534	0.087923	-1.399712	-2.437879
Trial1	2	1	noBlindfold	counterclockwise	practice	Guided	2	0.5	-0.25	8.310135	-0.30017	-1.45073	-1.05126	1.13238227409612	0.555572	-1.552057	-2.436884
Trial1	2	1	noBlindfold	counterclockwise	practice	Guided	2	0.5	-0.25	8.330139	-0.30006	-1.45075	-1.05126	1.1323045477216	0.763314	-1.619766	-2.475193
Trial1	2	1	noBlindfold	counterclockwise	practice	Guided	2	0.5	-0.25	8.350128	-0.29989	-1.45078	-1.05125	1.13217735470667	0.905108	-1.674779	-2.493849
Trial1	2	1	noBlindfold	counterclockwise	practice	Guided	2	0.5	-0.25	8.370132	-0.29951	-1.45081	-1.05125	1.13190890775301	0.940802	-1.679011	-2.495323
Trial1	2	1	noBlindfold	counterclockwise	practice	Guided	2	0.5	-0.25	8.390137	-0.2989	-1.45083	-1.05122	1.13145685541051	0.996513	-1.695938	-2.447164
Trial1	2	1	noBlindfold	counterclockwise	practice	Guided	2	0.5	-0.25	8.410126	-0.29691	-1.45083	-1.05117	1.13001720523461	1.028159	-1.649388	-2.342168
Trial1	2	1	noBlindfold	counterclockwise	practice	Guided	2	0.5	-0.25	8.43013	-0.29545	-1.45081	-1.05108	1.12892420186333	1.044558	-1.374321	-1.969424
Trial1	2	1	noBlindfold	counterclockwise	practice	Guided	2	0.5	-0.25	8.450134	-0.29372	-1.45073	-1.05107	1.12769878695791	1.170352	-1.336235	-2.167779
Trial1	2	1	noBlindfold	counterclockwise	practice	Guided	2	0.5	-0.25	8.470139	-0.29142	-1.45067	-1.05101	1.12603846722821	1.139229	-1.437798	-2.182893
Trial1	2	1	noBlindfold	counterclockwise	practice	Guided	2	0.5	-0.25	8.490128	-0.28877	-1.45066	-1.05106	1.12421321379227	0.837125	-1.0654	-1.858938
Trial1	2	1	noBlindfold	counterclockwise	practice	Guided	2	0.5	-0.25	8.510132	-0.28221	-1.45063	-1.05112	1.1196632508042	1.032318	-1.56052	-2.252647
Trial1	2	1	noBlindfold	counterclockwise	practice	Guided	2	0.5	-0.25	8.530136	-0.27856	-1.45072	-1.05115	1.1171378214577	1.119594	-1.497043	-2.326983
Trial1	2	1	noBlindfold	counterclockwise	practice	Guided	2	0.5	-0.25	8.550125	-0.27432	-1.45073	-1.05112	1.11416551519198	1.190756	-1.289685	-2.249212
Trial1	2	1	noBlindfold	counterclockwise	practice	Guided	2	0.5	-0.25	8.570129	-0.26975	-1.45069	-1.05106	1.11095108517331	1.144879	-1.48858	-2.091076
Trial1	2	1	noBlindfold	counterclockwise	practice	Guided	2	0.5	-0.25	8.590134	-0.26458	-1.45071	-1.05093	1.10728112773392	1.110451	-1.327771	-1.979636
Trial1	2	1	noBlindfold	counterclockwise	practice	Guided	2	0.5	-0.25	8.610138	-0.25327	-1.45061	-1.0509	1.09948009309978	0.871448	-1.32354	-1.778846
Trial1	2	1	noBlindfold	counterclockwise	practice	Guided	2	0.5	-0.25	8.630127	-0.24709	-1.45063	-1.05092	1.09526997827809	0.928754	-1.188122	-1.839987
Trial1	2	1	noBlindfold	counterclockwise	practice	Guided	2	0.5	-0.25	8.650131	-0.24082	-1.4506	-1.05095	1.09102485841818	1.062784	-1.120413	-1.873143
Trial1	2	1	noBlindfold	counterclockwise	practice	Guided	2	0.5	-0.25	8.670135	-0.23412	-1.45059	-1.051	1.08652344176592	1.202823	-1.344699	-1.998619
Trial1	2	1	noBlindfold	counterclockwise	practice	Guided	2	0.5	-0.25	8.690125	-0.22693	-1.45064	-1.05104	1.08170800666611	1.334878	-1.34893	-2.10667
Trial1	2	1	noBlindfold	counterclockwise	practice	Guided	2	0.5	-0.25	8.710129	-0.21062	-1.45068	-1.051	1.0707855920932	1.325603	-1.429335	-1.982159
Trial1	2	1	noBlindfold	counterclockwise	practice	Guided	2	0.5	-0.25	8.730133	-0.20175	-1.4507	-1.05096	1.06488962336132	1.356698	-1.34893	-1.913257
Trial1	2	1	noBlindfold	counterclockwise	practice	Guided	2	0.5	-0.25	8.750137	-0.19232	-1.45068	-1.05091	1.05866131940159	1.312669	-1.27699	-1.826101
Trial1	2	1	noBlindfold	counterclockwise	practice	Guided	2	0.5	-0.25	8.770126	-0.18235	-1.45065	-1.05086	1.05213028654276	1.23347	-1.310844	-1.717072
Trial1	2	1	noBlindfold	counterclockwise	practice	Guided	2	0.5	-0.25	8.790131	-0.1716	-1.45064	-1.0508	1.04514455654228	1.15731	-1.192354	-1.658666
Trial1	2	1	noBlindfold	counterclockwise	practice	Guided	2	0.5	-0.25	8.810135	-0.14916	-1.4506	-1.05077	1.03084497695197	1.040893	-1.238904	-1.517934
Trial1	2	1	noBlindfold	counterclockwise	practice	Guided	2	0.5	-0.25	8.830139	-0.13762	-1.45061	-1.05075	1.02360141509378	1.092882	-1.179658	-1.487816
Trial1	2	1	noBlindfold	counterclockwise	practice	Guided	2	0.5	-0.25	8.850128	-0.12539	-1.4506	-1.05073	1.0160123912214	1.056227	-1.171195	-1.464375
Trial1	2	1	noBlindfold	counterclockwise	practice	Guided	2	0.5	-0.25	8.870132	-0.11319	-1.4506	-1.05073	1.00854870797289	1.08038	-1.264294	-1.475323
Trial1	2	1	noBlindfold	counterclockwise	practice	Guided	2	0.5	-0.25	8.890137	-0.10067	-1.45063	-1.05075	1.00100201886701	1.033409	-1.293917	-1.518865
Trial1	2	1	noBlindfold	counterclockwise	practice	Guided	2	0.5	-0.25	8.910126	-0.074526	-1.45065	-1.05075	0.985535752690146	0.914131	-1.34893	-1.530549
Trial1	2	1	noBlindfold	counterclockwise	practice	Guided	2	0.5	-0.25	8.93013	-0.061447	-1.45066	-1.05074	0.977960781110509	0.82854	-1.264294	-1.477584
Trial1	2	1	noBlindfold	counterclockwise	practice	Guided	2	0.5	-0.25	8.950134	-0.048318	-1.45063	-1.05071	0.970458176450694	0.773687	-1.200817	-1.43784
Trial1	2	1	noBlindfold	counterclockwise	practice	Guided	2	0.5	-0.25	8.970139	-0.035119	-1.4506	-1.05069	0.963045543132326	0.754493	-1.166963	-1.377328
Trial1	2	1	noBlindfold	counterclockwise	practice	Guided	2	0.5	-0.25	8.990128	-0.02144	-1.45059	-1.05069	0.955512452048493	0.788295	-1.099254	-1.367705
Trial1	2	1	noBlindfold	counterclockwise	practice	Guided	2	0.5	-0.25	9.010132	0.0052779	-1.45057	-1.05071	0.941215384915922	0.566511	-1.205049	-1.406827
Trial1	2	1	noBlindfold	counterclockwise	practice	Guided	2	0.5	-0.25	9.030136	0.019289	-1.45059	-1.05072	0.933935515014795	0.33335	-1.188122	-1.423086
Trial1	2	1	noBlindfold	counterclockwise	practice	Guided	2	0.5	-0.25	9.050125	0.032183	-1.45059	-1.05071	0.927356021744348	0.193489	-1.196586	-1.410466
Trial1	2	1	noBlindfold	counterclockwise	practice	Guided	2	0.5	-0.25	9.070129	0.045025	-1.4506	-1.0507	0.920935856428991	0.209231	-1.260063	-1.401641
Trial1	2	1	noBlindfold	counterclockwise	practice	Guided	2	0.5	-0.25	9.090134	0.05735	-1.45061	-1.05067	0.914883333456348	0.202556	-1.272758	-1.371938
Trial1	2	1	noBlindfold	counterclockwise	practice	Guided	2	0.5	-0.25	9.110138	0.079518	-1.45063	-1.05068	0.90437461918903	0.22899	-1.298149	-1.362641
Trial1	2	1	noBlindfold	counterclockwise	practice	Guided	2	0.5	-0.25	9.130127	0.090147	-1.45065	-1.05071	0.899508715588976	0.280738	-1.32354	-1.433093
Trial1	2	1	noBlindfold	counterclockwise	practice	Guided	2	0.5	-0.25	9.150131	0.10068	-1.45066	-1.05073	0.89477649635629	0.309499	-1.344699	-1.432302
Trial1	2	1	noBlindfold	counterclockwise	practice	Guided	2	0.5	-0.25	9.170135	0.11053	-1.45066	-1.05073	0.890424281202934	0.248918	-1.264294	-1.416021
Trial1	2	1	noBlindfold	counterclockwise	practice	Guided	2	0.5	-0.25	9.190125	0.12793	-1.45064	-1.05074	0.882961289030731	0.164104	-1.238904	-1.458981
Trial1	2	1	noBlindfold	counterclockwise	practice	Guided	2	0.5	-0.25	9.210129	0.13763	-1.45063	-1.05075	0.878926963050202	0.149675	-1.310844	-1.530481
Trial1	2	1	noBlindfold	counterclockwise	practice	Guided	2	0.5	-0.25	9.230133	0.14605	-1.45065	-1.05076	0.875498278430729	0.156249	-1.370089	-1.547009
Trial1	2	1	noBlindfold	counterclockwise	practice	Guided	2	0.5	-0.25	9.250137	0.15374	-1.45068	-1.05075	0.872408490917968	0.153232	-1.399712	-1.53854
Trial1	2	1	noBlindfold	counterclockwise	practice	Guided	2	0.5	-0.25	9.270126	0.16119	-1.45069	-1.05074	0.869469244599022	0.139316	-1.370089	-1.471098
Trial1	2	1	noBlindfold	counterclockwise	practice	Guided	2	0.5	-0.25	9.290131	0.16813	-1.45069	-1.0507	0.866751573216543	0.109555	-1.357394	-1.4427
Trial1	2	1	noBlindfold	counterclockwise	practice	Guided	2	0.5	-0.25	9.310135	0.17999	-1.45066	-1.05067	0.862252218313516	0.100203	-1.27699	-1.329374
Trial1	2	1	noBlindfold	counterclockwise	practice	Guided	2	0.5	-0.25	9.330139	0.18551	-1.45064	-1.05065	0.860200201637027	0.136154	-1.27699	-1.303177
Trial1	2	1	noBlindfold	counterclockwise	practice	Guided	2	0.5	-0.25	9.350128	0.19048	-1.45064	-1.05065	0.858395630022556	0.141373	-1.336235	-1.298765
Trial1	2	1	noBlindfold	counterclockwise	practice	Guided	2	0.5	-0.25	9.370132	0.19508	-1.45066	-1.05065	0.856747700579081	0.151204	-1.412407	-1.302627
Trial1	2	1	noBlindfold	counterclockwise	practice	Guided	2	0.5	-0.25	9.390137	0.19943	-1.45069	-1.05067	0.855227932160828	0.206417	-1.497043	-1.338822
Trial1	2	1	noBlindfold	counterclockwise	practice	Guided	2	0.5	-0.25	9.410126	0.20679	-1.45075	-1.05068	0.852678392855615	0.159015	-1.518202	-1.348429
Trial1	2	1	noBlindfold	counterclockwise	practice	Guided	2	0.5	-0.25	9.43013	0.21001	-1.45076	-1.05067	0.851567201093623	0.114731	-1.458957	-1.337077
Trial1	2	1	noBlindfold	counterclockwise	practice	Guided	2	0.5	-0.25	9.450134	0.21279	-1.45074	-1.05064	0.850596246365027	0.042312	-1.365858	-1.305443
Trial1	2	1	noBlindfold	counterclockwise	practice	Guided	2	0.5	-0.25	9.470139	0.21502	-1.4507	-1.05061	0.849817672670737	0.040434	-1.293917	-1.217
Trial1	2	1	noBlindfold	counterclockwise	practice	Guided	2	0.5	-0.25	9.490128	0.21685	-1.45064	-1.05056	0.849158539431331	0.099939	-1.196586	-1.102147
Trial1	2	1	noBlindfold	counterclockwise	practice	Guided	2	0.5	-0.25	9.510132	0.2196	-1.4506	-1.05058	0.848264428374318	0.226931	-1.264294	-1.165428
Trial1	2	1	noBlindfold	counterclockwise	practice	Guided	2	0.5	-0.25	9.530136	0.22062	-1.45062	-1.05062	0.847965506932453	0.252532	-1.302381	-1.269658
Trial1	2	1	noBlindfold	counterclockwise	practice	Guided	2	0.5	-0.25	9.550125	0.22137	-1.45065	-1.05065	0.847747074411743	0.188258	-1.336235	-1.347273
Trial1	2	1	noBlindfold	counterclockwise	practice	Guided	2	0.5	-0.25	9.570129	0.22184	-1.45066	-1.05066	0.847602175017126	0.171177	-1.251599	-1.368806
Trial1	2	1	noBlindfold	counterclockwise	practice	Guided	2	0.5	-0.25	9.590134	0.222	-1.45064	-1.05065	0.847540218411812	0.116231	-1.213513	-1.320095
Trial1	2	1	noBlindfold	counterclockwise	practice	Guided	2	0.5	-0.25	9.610138	0.222	-1.45063	-1.05065	0.847540218411812	-0.084307	-1.11195	-1.170881
Trial1	2	1	noBlindfold	counterclockwise	practice	Guided	2	0.5	-0.25	9.630127	0.222	-1.45062	-1.05064	0.847530758839839	-0.168123	-1.0654	-1.089837
Trial1	2	1	noBlindfold	counterclockwise	practice	Guided	2	0.5	-0.25	9.650131	0.22199	-1.45061	-1.05063	0.847524583941457	-0.238945	-1.069632	-1.062257
Trial1	2	1	noBlindfold	counterclockwise	practice	Guided	2	0.5	-0.25	9.670135	0.22198	-1.4506	-1.05061	0.847509052610338	-0.319307	-1.073863	-1.052161
Trial1	2	1	noBlindfold	counterclockwise	practice	Guided	2	0.5	-0.25	9.690125	0.22195	-1.45058	-1.05052	0.847433877008954	-0.480633	-1.027314	-1.015179
Trial1	2	1	noBlindfold	counterclockwise	practice	Guided	2	0.5	-0.25	9.710129	0.22147	-1.45049	-1.05044	0.847515829621802	-0.767146	-0.794565	-0.822423
Trial1	2	1	noBlindfold	counterclockwise	practice	Guided	2	0.5	-0.25	9.730133	0.22069	-1.45042	-1.05035	0.847687514042207	-0.767332	-0.709929	-0.675303
Trial1	2	1	noBlindfold	counterclockwise	practice	Guided	2	0.5	-0.25	9.750137	0.21945	-1.45035	-1.05029	0.848040311502997	-0.651154	-0.578743	-0.549677
Trial1	2	1	noBlindfold	counterclockwise	practice	Guided	2	0.5	-0.25	9.770126	0.21791	-1.4503	-1.05026	0.848522690783917	-0.406864	-0.557584	-0.534262
Trial1	2	1	noBlindfold	counterclockwise	practice	Guided	2	0.5	-0.25	9.790131	0.21621	-1.45028	-1.05033	0.849155425831345	-0.344117	-0.599902	-0.548346
Trial1	2	1	noBlindfold	counterclockwise	practice	Guided	2	0.5	-0.25	9.810135	0.21264	-1.45034	-1.05036	0.850383349322818	-0.324959	-0.824187	-0.745078
Trial1	2	1	noBlindfold	counterclockwise	practice	Guided	2	0.5	-0.25	9.830139	0.21082	-1.4504	-1.05035	0.850990665999232	-0.424275	-0.832651	-0.701709
Trial1	2	1	noBlindfold	counterclockwise	practice	Guided	2	0.5	-0.25	9.850128	0.20889	-1.45041	-1.0503	0.851601509317576	-0.427795	-0.731088	-0.584041
Trial1	2	1	noBlindfold	counterclockwise	practice	Guided	2	0.5	-0.25	9.870132	0.20686	-1.45037	-1.05023	0.852231864618581	-0.445575	-0.616829	-0.412513
Trial1	2	1	noBlindfold	counterclockwise	practice	Guided	2	0.5	-0.25	9.890137	0.20464	-1.45031	-1.05015	0.85292298033565	-0.479269	-0.47292	-0.3456
Trial1	2	1	noBlindfold	counterclockwise	practice	Guided	2	0.5	-0.25	9.910126	0.19973	-1.4502	-1.05015	0.854635682031157	-0.471209	-0.366904	-0.315447
Trial1	2	1	noBlindfold	counterclockwise	practice	Guided	2	0.5	-0.25	9.93013	0.19679	-1.45018	-1.05018	0.855701036536648	-0.399112	-0.366798	-0.346782
Trial1	2	1	noBlindfold	counterclockwise	practice	Guided	2	0.5	-0.25	9.950134	0.19376	-1.4502	-1.05021	0.856807432021782	-0.285436	-0.485171	-0.435839
Trial1	2	1	noBlindfold	counterclockwise	practice	Guided	2	0.5	-0.25	9.970139	0.19068	-1.45024	-1.05025	0.857950466452531	-0.128528	-0.582494	-0.481797
Trial1	2	1	noBlindfold	counterclockwise	practice	Guided	2	0.5	-0.25	9.990128	0.18766	-1.45029	-1.0503	0.859090428035899	0.028859	-0.633276	-0.549
Trial1	2	1	noBlindfold	counterclockwise	practice	Guided	2	0.5	-0.25	10.01013	0.18263	-1.45035	-1.05031	0.860941255816885	0.155159	-0.743303	-0.638193
Trial1	2	1	noBlindfold	counterclockwise	practice	Guided	2	0.5	-0.25	10.03014	0.18078	-1.45036	-1.05031	0.861624937965045	0.15019	-0.709448	-0.617357
Trial1	2	1	noBlindfold	counterclockwise	practice	Guided	2	0.5	-0.25	10.05013	0.17922	-1.45034	-1.0503	0.862194819952144	0.091028	-0.544408	-0.572661
Trial1	2	1	noBlindfold	counterclockwise	practice	Guided	2	0.5	-0.25	10.07013	0.17802	-1.45028	-1.05027	0.862614126452691	0.089873	-0.396234	-0.530689
Trial1	2	1	noBlindfold	counterclockwise	practice	Guided	2	0.5	-0.25	10.09013	0.17701	-1.45021	-1.05019	0.862917453426242	-0.0056083	-0.260721	-0.453183
Trial1	2	1	noBlindfold	counterclockwise	practice	Guided	2	0.5	-0.25	10.11014	0.1755	-1.45011	-1.05016	0.863456051391555	-0.044587	-0.171726	-0.31949
Trial1	2	1	noBlindfold	counterclockwise	practice	Guided	2	0.5	-0.25	10.13013	0.17488	-1.45009	-1.05013	0.86366141419883	0.020772	-0.137832	-0.263189
Trial1	2	1	noBlindfold	counterclockwise	practice	Guided	2	0.5	-0.25	10.15013	0.17433	-1.45007	-1.05012	0.863859334522162	0.015882	-0.112411	-0.246435
Trial1	2	1	noBlindfold	counterclockwise	practice	Guided	2	0.5	-0.25	10.17014	0.17391	-1.45006	-1.05012	0.864017766856204	0.082071	-0.133534	-0.223751
Trial1	2	1	noBlindfold	counterclockwise	practice	Guided	2	0.5	-0.25	10.19012	0.17362	-1.45006	-1.05014	0.864145688003076	0.042516	-0.108109	-0.245654
Trial1	2	1	noBlindfold	counterclockwise	practice	Guided	2	0.5	-0.25	10.21013	0.17346	-1.45005	-1.05014	0.864206128897493	0.079495	-0.061509	-0.303407
Trial1	2	1	noBlindfold	counterclockwise	practice	Guided	2	0.5	-0.25	10.23013	0.17347	-1.45005	-1.05013	0.864193190046319	0.051555	-0.065722	-0.25359
Trial1	2	1	noBlindfold	counterclockwise	practice	Guided	2	0.5	-0.25	10.25014	0.17348	-1.45004	-1.05012	0.864180140857873	0.081649	-0.031856	-0.210781
Trial1	2	1	noBlindfold	counterclockwise	practice	Guided	2	0.5	-0.25	10.27013	0.17354	-1.45003	-1.05011	0.864148203838098	0.144	-0.086854	-0.213407
Trial1	2	1	noBlindfold	counterclockwise	practice	Guided	2	0.5	-0.25	10.29013	0.17364	-1.45003	-1.05011	0.864110424288845	0.112928	-0.095296	-0.218307
Trial1	2	1	noBlindfold	counterclockwise	practice	Guided	2	0.5	-0.25	10.31013	0.17397	-1.45006	-1.05012	0.863995121336553	0.12248	-0.213718	-0.247359
Trial1	2	1	noBlindfold	counterclockwise	practice	Guided	2	0.5	-0.25	10.33014	0.17415	-1.45008	-1.05012	0.86392721184429	0.117494	-0.17558	-0.226404
Trial1	2	1	noBlindfold	counterclockwise	practice	Guided	2	0.5	-0.25	10.35013	0.17434	-1.45009	-1.0501	0.863837131641962	0.128115	-0.175529	-0.297487
Trial1	2	1	noBlindfold	counterclockwise	practice	Guided	2	0.5	-0.25	10.37013	0.17449	-1.45007	-1.05003	0.863715663155805	0.127019	-0.073942	-0.070613
Trial1	2	1	noBlindfold	counterclockwise	practice	Guided	2	0.5	-0.25	10.39014	0.17463	-1.45001	-1.04999	0.863625809136184	0.068055	-0.010477	-0.025836
Trial1	2	1	noBlindfold	counterclockwise	practice	Guided	2	0.5	-0.25	10.41013	0.17484	-1.45	-1.05	0.863555989609937	-0.0079953	0.010687	-0.010892
Trial1	2	1	noBlindfold	counterclockwise	practice	Guided	2	0.5	-0.25	10.43013	0.17492	-1.45001	-1.05	0.863525873880899	-0.004788	0.061462	0.039603
Trial1	2	1	noBlindfold	counterclockwise	practice	Guided	2	0.5	-0.25	10.45013	0.17497	-1.44999	-1.05	0.863507049170714	-0.0026285	0.0022111	-0.019178
Trial1	2	1	noBlindfold	counterclockwise	practice	Guided	2	0.5	-0.25	10.47014	0.17502	-1.45	-1.05	0.863488226946329	0.014439	-0.010475	-0.018739
Trial1	2	1	noBlindfold	counterclockwise	practice	Guided	2	0.5	-0.25	10.49013	0.17505	-1.45	-1.05001	0.863486221235063	0.040608	0.027606	0.0029131
Trial1	2	1	noBlindfold	counterclockwise	practice	Guided	2	0.5	-0.25	10.51013	0.17511	-1.45001	-1.05003	0.863482190843291	0.082891	-0.031626	-0.088453
Trial1	2	1	noBlindfold	counterclockwise	practice	Guided	2	0.5	-0.25	10.53014	0.17519	-1.45001	-1.05004	0.863461375626789	0.096211	0.053005	-0.0881
Trial1	2	1	noBlindfold	counterclockwise	practice	Guided	2	0.5	-0.25	10.55013	0.1753	-1.44999	-1.05002	0.863401445562706	0.035468	-0.014713	0.028061
Trial1	2	1	noBlindfold	counterclockwise	practice	Guided	2	0.5	-0.25	10.57013	0.17542	-1.45	-1.05001	0.863347040021944	0.014042	0.031844	-0.0060739
Trial1	2	1	noBlindfold	counterclockwise	practice	Guided	2	0.5	-0.25	10.59013	0.17552	-1.45	-1.05	0.863300175061806	-0.044311	0.052997	0.013498
Trial1	2	1	noBlindfold	counterclockwise	practice	Guided	2	0.5	-0.25	10.61014	0.17563	-1.45	-1.05	0.863258836341154	0.014244	-0.010479	-0.014464
Trial1	2	1	noBlindfold	counterclockwise	practice	Guided	2	0.5	-0.25	10.63013	0.17565	-1.45	-1.05	0.863251322521355	0.04114	0.031837	-0.022202
Trial1	2	1	noBlindfold	counterclockwise	practice	Guided	2	0.5	-0.25	10.65013	0.17566	-1.44999	-1.05	0.863247571359321	0.050029	-0.0020273	-0.02198
Trial1	2	1	noBlindfold	counterclockwise	practice	Guided	2	0.5	-0.25	10.67014	0.17567	-1.45	-1.05001	0.863253089062688	0.0097785	-0.018948	-0.014566
Trial1	2	1	noBlindfold	counterclockwise	practice	Guided	2	0.5	-0.25	10.69012	0.17568	-1.45	-1.05	0.863240052537618	-0.043195	0.031829	-0.032674
Trial1	2	1	noBlindfold	counterclockwise	practice	Guided	2	0.5	-0.25	10.71013	0.17568	-1.45	-1.05	0.863240052537618	0.01836	-0.010491	-0.0017418
Trial1	2	1	noBlindfold	counterclockwise	practice	Guided	2	0.5	-0.25	10.73013	0.17568	-1.45	-1.05	0.863240052537618	0.022908	0.044517	-0.0058287
Trial1	2	1	noBlindfold	counterclockwise	practice	Guided	2	0.5	-0.25	10.75014	0.17568	-1.44999	-1.05	0.863240052537618	0.053938	-0.0020417	-0.00085928
Trial1	2	1	noBlindfold	counterclockwise	practice	Guided	2	0.5	-0.25	10.77013	0.17569	-1.45	-1.05001	0.863245576119354	0.0060324	-0.027424	-0.044052
Trial1	2	1	noBlindfold	counterclockwise	practice	Guided	2	0.5	-0.25	10.79013	0.17569	-1.45	-1.05	0.863236296075301	0.00022974	0.040281	0.010426
Trial1	2	1	noBlindfold	counterclockwise	practice	Guided	2	0.5	-0.25	10.81013	0.1757	-1.45	-1.05	0.863232534114368	0.036332	-0.010502	-0.027468
Trial1	2	1	noBlindfold	counterclockwise	practice	Guided	2	0.5	-0.25	10.83014	0.1757	-1.45	-1.05	0.863232534114368	0.01874	0.0064223	-0.01852
Trial1	2	1	noBlindfold	counterclockwise	practice	Guided	2	0.5	-0.25	10.85013	0.1757	-1.45	-1.05	0.863232534114368	0.027527	-0.018977	-0.0141
Trial1	2	1	noBlindfold	counterclockwise	practice	Guided	2	0.5	-0.25	10.87013	0.17571	-1.45	-1.05	0.863228777851132	0.035797	-0.027433	0.011314
Trial1	2	1	noBlindfold	counterclockwise	practice	Guided	2	0.5	-0.25	10.89014	0.17572	-1.45	-1.05	0.863225021687366	0.0047523	0.023348	0.0063503
Trial1	2	1	noBlindfold	counterclockwise	practice	Guided	2	0.5	-0.25	10.91013	0.17572	-1.45	-1.05	0.863225021687366	-0.012015	-0.0020446	-0.036074
Trial1	2	1	noBlindfold	counterclockwise	practice	Guided	2	0.5	-0.25	10.93013	0.17572	-1.45	-1.05	0.863225021687366	-0.021222	0.023346	-0.023694
Trial1	2	1	noBlindfold	counterclockwise	practice	Guided	2	0.5	-0.25	10.95013	0.17573	-1.45	-1.05	0.86322126562307	0.067433	-0.014747	-0.0089001
Trial1	2	1	noBlindfold	counterclockwise	practice	Guided	2	0.5	-0.25	10.97014	0.17573	-1.45	-1.04999	0.863211985433825	0.053563	-0.014741	0.011766
Trial1	2	1	noBlindfold	counterclockwise	practice	Guided	2	0.5	-0.25	10.99013	0.17573	-1.45002	-1.05	0.86322126562307	0.060076	-0.222069	0.108541
Trial1	2	1	noBlindfold	counterclockwise	practice	Guided	2	0.5	-0.25	11.01013	0.17594	-1.45018	-1.05007	0.863207367782517	0.54237	-0.526564	-0.140035
Trial1	2	1	noBlindfold	counterclockwise	practice	Guided	2	0.5	-0.25	11.03014	0.17646	-1.45025	-1.05017	0.863104902932497	0.722223	-0.623895	-0.391723
Trial1	2	1	noBlindfold	counterclockwise	practice	Guided	2	0.5	-0.25	11.05013	0.17739	-1.45032	-1.05028	0.862858878895446	0.990076	-0.835485	-0.59917
Trial1	2	1	noBlindfold	counterclockwise	practice	Guided	2	0.5	-0.25	11.07013	0.17906	-1.45039	-1.05036	0.862310007131657	1.159025	-0.814326	-0.762764
Trial1	2	1	noBlindfold	counterclockwise	practice	Guided	2	0.5	-0.25	11.09013	0.18121	-1.4504	-1.05048	0.86162364193391	1.228342	-0.759313	-0.853073
Trial1	2	1	noBlindfold	counterclockwise	practice	Guided	2	0.5	-0.25	11.11014	0.18832	-1.4504	-1.0505	0.859036984379947	1.285913	-0.700068	-0.976379
Trial1	2	1	noBlindfold	counterclockwise	practice	Guided	2	0.5	-0.25	11.13013	0.19299	-1.45036	-1.0505	0.857353633373426	1.354291	-0.602736	-1.01153
Trial1	2	1	noBlindfold	counterclockwise	practice	Guided	2	0.5	-0.25	11.15013	0.19851	-1.45032	-1.05051	0.855401989570291	1.351267	-0.649286	-1.031522
Trial1	2	1	noBlindfold	counterclockwise	practice	Guided	2	0.5	-0.25	11.17014	0.20512	-1.45031	-1.05053	0.853113373342976	1.483981	-0.636591	-1.123139
Trial1	2	1	noBlindfold	counterclockwise	practice	Guided	2	0.5	-0.25	11.19012	0.21227	-1.45033	-1.05055	0.850687266852853	1.533674	-0.725458	-1.107576
Trial1	2	1	noBlindfold	counterclockwise	practice	Guided	2	0.5	-0.25	11.21013	0.23023	-1.45041	-1.05055	0.84478170423357	1.606847	-0.814326	-1.076158
Trial1	2	1	noBlindfold	counterclockwise	practice	Guided	2	0.5	-0.25	11.23013	0.24055	-1.45043	-1.05055	0.841542971828542	1.667774	-0.873571	-1.118061
Trial1	2	1	noBlindfold	counterclockwise	practice	Guided	2	0.5	-0.25	11.25014	0.25261	-1.45045	-1.05052	0.837874801790292	1.778423	-0.89473	-1.044187
Trial1	2	1	noBlindfold	counterclockwise	practice	Guided	2	0.5	-0.25	11.27013	0.26507	-1.45045	-1.05051	0.834271207282193	1.826746	-0.856644	-0.971938
Trial1	2	1	noBlindfold	counterclockwise	practice	Guided	2	0.5	-0.25	11.29013	0.27864	-1.45044	-1.05048	0.8305230232314	1.829904	-0.86934	-1.002046
Trial1	2	1	noBlindfold	counterclockwise	practice	Guided	2	0.5	-0.25	11.31013	0.30907	-1.45045	-1.05048	0.822935302257932	1.802902	-0.873571	-0.99131
Trial1	2	1	noBlindfold	counterclockwise	practice	Guided	2	0.5	-0.25	11.33014	0.32691	-1.45044	-1.05048	0.81898009455372	1.714695	-0.877803	-0.953197
Trial1	2	1	noBlindfold	counterclockwise	practice	Guided	2	0.5	-0.25	11.35013	0.3442	-1.45045	-1.0505	0.815520545559668	1.700717	-0.873571	-0.97914
Trial1	2	1	noBlindfold	counterclockwise	practice	Guided	2	0.5	-0.25	11.37013	0.36297	-1.45045	-1.05051	0.812153655862536	1.696375	-0.907426	-1.012792
Trial1	2	1	noBlindfold	counterclockwise	practice	Guided	2	0.5	-0.25	11.39014	0.38324	-1.45045	-1.05048	0.808950644121735	1.582375	-0.898962	-0.989018
Trial1	2	1	noBlindfold	counterclockwise	practice	Guided	2	0.5	-0.25	11.41013	0.42491	-1.45041	-1.05046	0.803974307977714	1.337828	-0.738154	-0.893716
Trial1	2	1	noBlindfold	counterclockwise	practice	Free	1	0.5	-0.25	0	0.45005	-1.45	-1.05	0.801557812367948	-0.01077	0.010598	0.018678
Trial1	2	1	noBlindfold	counterclockwise	practice	Free	1	0.5	-0.25	0.01586914	0.45005	-1.45	-1.05	0.801557812367948	-0.014678	-0.0063296	0.010014
Trial1	2	1	noBlindfold	counterclockwise	practice	Free	1	0.5	-0.25	0.03585815	0.45005	-1.45	-1.05	0.801557812367948	-0.012814	0.027521	-0.019326
Trial1	2	1	noBlindfold	counterclockwise	practice	Free	1	0.5	-0.25	0.05586243	0.45005	-1.45	-1.05001	0.801567806486715	-0.037153	0.0063594	0.012797
Trial1	2	1	noBlindfold	counterclockwise	practice	Free	1	0.5	-0.25	0.0758667	0.45006	-1.45	-1.05001	0.801567182548942	0.0080508	0.023283	0.0016382
Trial1	2	1	noBlindfold	counterclockwise	practice	Free	1	0.5	-0.25	0.09587097	0.45006	-1.45	-1.05001	0.801567182548942	-0.032455	0.0063549	0.0088915
Trial1	2	1	noBlindfold	counterclockwise	practice	Free	1	0.5	-0.25	0.11586	0.45006	-1.45	-1.05001	0.801567182548942	0.021104	-0.0021087	0.008091
Trial1	2	1	noBlindfold	counterclockwise	practice	Free	1	0.5	-0.25	0.1358643	0.45006	-1.45	-1.05001	0.801567182548942	-0.0070544	0.023279	-0.039991
Trial1	2	1	noBlindfold	counterclockwise	practice	Free	1	0.5	-0.25	0.1558685	0.45006	-1.45	-1.05001	0.801567182548942	0.022967	0.0021156	-0.021247
Trial1	2	1	noBlindfold	counterclockwise	practice	Free	1	0.5	-0.25	0.1758575	0.45006	-1.45	-1.05001	0.801567182548942	0.040724	0.0063434	-0.022937
Trial1	2	1	noBlindfold	counterclockwise	practice	Free	1	0.5	-0.25	0.1958618	0.45007	-1.45	-1.05001	0.801566558735778	-0.010261	0.023269	0.010315
Trial1	2	1	noBlindfold	counterclockwise	practice	Free	1	0.5	-0.25	0.2158661	0.45007	-1.45	-1.05001	0.801566558735778	-0.0068879	-0.006354	0.027365
Trial1	2	1	noBlindfold	counterclockwise	practice	Free	1	0.5	-0.25	0.2358704	0.45007	-1.45	-1.05001	0.801566558735778	-0.022789	0.010569	-0.0031044
Trial1	2	1	noBlindfold	counterclockwise	practice	Free	1	0.5	-0.25	0.2558594	0.45007	-1.45	-1.05002	0.801576552870587	-0.00058617	0.023262	-0.0016911
Trial1	2	1	noBlindfold	counterclockwise	practice	Free	1	0.5	-0.25	0.2758636	0.45007	-1.45	-1.05002	0.801576552870587	0.0043849	-0.002131	-0.0097856
Trial1	2	1	noBlindfold	counterclockwise	practice	Free	1	0.5	-0.25	0.2958679	0.45007	-1.45	-1.05002	0.801576552870587	-0.00059139	0.019026	-0.0016846
Trial1	2	1	noBlindfold	counterclockwise	practice	Free	1	0.5	-0.25	0.3158569	0.45007	-1.45	-1.05002	0.801576552870587	0.014062	0.0063307	-0.026268
Trial1	2	1	noBlindfold	counterclockwise	practice	Free	1	0.5	-0.25	0.3358612	0.45007	-1.45	-1.05002	0.801576552870587	-0.0050366	0.01056	-0.0019608
Trial1	2	1	noBlindfold	counterclockwise	practice	Free	1	0.5	-0.25	0.3558655	0.45008	-1.45	-1.05002	0.801575931045817	0.030755	-0.0021393	-0.0038934
Trial1	2	1	noBlindfold	counterclockwise	practice	Free	1	0.5	-0.25	0.3758698	0.45008	-1.45	-1.05002	0.801575931045817	-0.0092195	0.03171	-0.0064328
Trial1	2	1	noBlindfold	counterclockwise	practice	Free	1	0.5	-0.25	0.3958588	0.45008	-1.44999	-1.05002	0.801575931045817	-0.032227	0.0020827	0.0047298
Trial1	2	1	noBlindfold	counterclockwise	practice	Free	1	0.5	-0.25	0.415863	0.45008	-1.45	-1.05002	0.801575931045817	0.021333	0.010546	0.003927
Trial1	2	1	noBlindfold	counterclockwise	practice	Free	1	0.5	-0.25	0.4358673	0.45008	-1.45	-1.05002	0.801575931045817	0.033853	0.031701	0.01735
Trial1	2	1	noBlindfold	counterclockwise	practice	Free	1	0.5	-0.25	0.4558563	0.45008	-1.44999	-1.05003	0.801585925188864	0.0085374	0.006307	-0.0052985
Trial1	2	1	noBlindfold	counterclockwise	practice	Free	1	0.5	-0.25	0.4758606	0.45008	-1.45	-1.05003	0.801585925188864	-0.0086992	0.014768	-0.028511
Trial1	2	1	noBlindfold	counterclockwise	practice	Free	1	0.5	-0.25	0.4958649	0.45009	-1.45	-1.05003	0.801585303495713	0.009863	-0.010626	-0.026249
Trial1	2	1	noBlindfold	counterclockwise	practice	Free	1	0.5	-0.25	0.5158691	0.45009	-1.45	-1.05003	0.801585303495713	-0.01261	-0.023323	0.011477
Trial1	2	1	noBlindfold	counterclockwise	practice	Free	1	0.5	-0.25	0.5358582	0.45009	-1.45	-1.05003	0.801585303495713	0.036508	0.01476	-0.015364
Trial1	2	1	noBlindfold	counterclockwise	practice	Free	1	0.5	-0.25	0.5558624	0.45009	-1.45	-1.05003	0.801585303495713	-0.0037315	-0.0063998	-0.022898
Trial1	2	1	noBlindfold	counterclockwise	practice	Free	1	0.5	-0.25	0.5758667	0.45009	-1.45	-1.05004	0.801595297646996	0.010125	0.0020593	-0.030428
Trial1	2	1	noBlindfold	counterclockwise	practice	Free	1	0.5	-0.25	0.595871	0.45009	-1.45	-1.05004	0.801595297646996	0.007992	-0.0021755	0.0031066
Trial1	2	1	noBlindfold	counterclockwise	practice	Free	1	0.5	-0.25	0.61586	0.45009	-1.45	-1.05004	0.801595297646996	0.013765	0.023214	-0.017568
Trial1	2	1	noBlindfold	counterclockwise	practice	Free	1	0.5	-0.25	0.6358643	0.45009	-1.45	-1.05004	0.801595297646996	-0.01475	-0.0064102	0.01008
Trial1	2	1	noBlindfold	counterclockwise	practice	Free	1	0.5	-0.25	0.6558685	0.45009	-1.45	-1.05004	0.801595297646996	-0.0029383	0.00205	-0.035459
Trial1	2	1	noBlindfold	counterclockwise	practice	Free	1	0.5	-0.25	0.6758575	0.45009	-1.45	-1.05004	0.801595297646996	0.015358	0.023207	-0.042707
Trial1	2	1	noBlindfold	counterclockwise	practice	Free	1	0.5	-0.25	0.6958618	0.45009	-1.45	-1.05004	0.801595297646996	0.033564	0.0062777	0.021578
Trial1	2	1	noBlindfold	counterclockwise	practice	Free	1	0.5	-0.25	0.7158661	0.45009	-1.45	-1.05004	0.801595297646996	0.0090468	-0.023346	-0.030412
Trial1	2	1	noBlindfold	counterclockwise	practice	Free	1	0.5	-0.25	0.7358704	0.4501	-1.45	-1.05004	0.801594674230239	-0.010051	0.018971	0.0061857
Trial1	2	1	noBlindfold	counterclockwise	practice	Free	1	0.5	-0.25	0.7558594	0.45009	-1.45	-1.05005	0.801605291798765	-0.00063511	0.0020403	-0.0016329
Trial1	2	1	noBlindfold	counterclockwise	practice	Free	1	0.5	-0.25	0.7758636	0.4501	-1.45	-1.05005	0.80160466838978	-0.025954	0.023198	-0.002194
Trial1	2	1	noBlindfold	counterclockwise	practice	Free	1	0.5	-0.25	0.7958679	0.4501	-1.45	-1.05005	0.80160466838978	0.014547	0.03166	-0.030122
Trial1	2	1	noBlindfold	counterclockwise	practice	Free	1	0.5	-0.25	0.8158569	0.4501	-1.45	-1.05005	0.80160466838978	-0.0089934	-0.0064286	0.024935
Trial1	2	1	noBlindfold	counterclockwise	practice	Free	1	0.5	-0.25	0.8358612	0.4501	-1.45	-1.05005	0.80160466838978	0.036214	0.0020347	-0.02032
Trial1	2	1	noBlindfold	counterclockwise	practice	Free	1	0.5	-0.25	0.8558655	0.4501	-1.45	-1.05005	0.80160466838978	-0.010064	0.014728	0.0061992
Trial1	2	1	noBlindfold	counterclockwise	practice	Free	1	0.5	-0.25	0.8758698	0.4501	-1.45	-1.05005	0.80160466838978	-0.0050931	0.048581	-0.027049
Trial1	2	1	noBlindfold	counterclockwise	practice	Free	1	0.5	-0.25	0.8958588	0.4501	-1.45	-1.05005	0.80160466838978	0.020753	-0.0022042	0.012369
Trial1	2	1	noBlindfold	counterclockwise	practice	Free	1	0.5	-0.25	0.915863	0.45011	-1.45	-1.05006	0.801614041128001	0.030166	0.0062552	0.0045541
Trial1	2	1	noBlindfold	counterclockwise	practice	Free	1	0.5	-0.25	0.9358673	0.45011	-1.45	-1.05006	0.801614041128001	0.01924	0.010486	-0.034014
Trial1	2	1	noBlindfold	counterclockwise	practice	Free	1	0.5	-0.25	0.9558563	0.45011	-1.45	-1.05006	0.801614041128001	0.025187	0.023179	0.012658
Trial1	2	1	noBlindfold	counterclockwise	practice	Free	1	0.5	-0.25	0.9758606	0.45011	-1.44999	-1.05006	0.801614041128001	-0.0048402	-0.0064514	-0.0060805
Trial1	2	1	noBlindfold	counterclockwise	practice	Free	1	0.5	-0.25	0.9958649	0.45011	-1.45	-1.05006	0.801614041128001	-0.058134	0.0062422	0.0062149
Trial1	2	1	noBlindfold	counterclockwise	practice	Free	1	0.5	-0.25	1.015869	0.45011	-1.45	-1.05006	0.801614041128001	-0.01319	0.01047	-0.043518
Trial1	2	1	noBlindfold	counterclockwise	practice	Free	1	0.5	-0.25	1.035858	0.45011	-1.45	-1.05006	0.801614041128001	0.0053698	-0.010689	-0.026465
Trial1	2	1	noBlindfold	counterclockwise	practice	Free	1	0.5	-0.25	1.055862	0.45011	-1.45	-1.05006	0.801614041128001	0.0218	0.014699	-0.0043771
Trial1	2	1	noBlindfold	counterclockwise	practice	Free	1	0.5	-0.25	1.075867	0.45012	-1.45	-1.05006	0.801613417975623	-0.022617	0.0020011	-0.0071984
Trial1	2	1	noBlindfold	counterclockwise	practice	Free	1	0.5	-0.25	1.095871	0.45012	-1.45	-1.05007	0.80162341215165	0.048437	0.001996	-0.0026801
Trial1	2	1	noBlindfold	counterclockwise	practice	Free	1	0.5	-0.25	1.11586	0.45012	-1.45	-1.05007	0.80162341215165	0.012905	0.0062256	-0.0049374
Trial1	2	1	noBlindfold	counterclockwise	practice	Free	1	0.5	-0.25	1.135864	0.45012	-1.45	-1.05007	0.80162341215165	0.0061552	0.031613	-0.039033
Trial1	2	1	noBlindfold	counterclockwise	practice	Free	1	0.5	-0.25	1.155869	0.45012	-1.45	-1.05007	0.80162341215165	-0.017651	0.0019887	-0.015293
Trial1	2	1	noBlindfold	counterclockwise	practice	Free	1	0.5	-0.25	1.175858	0.45012	-1.45	-1.05007	0.80162341215165	-0.014278	0.014681	0.0017621
Trial1	2	1	noBlindfold	counterclockwise	practice	Free	1	0.5	-0.25	1.195862	0.45012	-1.45	-1.05007	0.80162341215165	-0.00068814	0.027374	-0.0015799
Trial1	2	1	noBlindfold	counterclockwise	practice	Free	1	0.5	-0.25	1.215866	0.45012	-1.45	-1.05007	0.80162341215165	0.01814	-0.010715	-0.017216
Trial1	2	1	noBlindfold	counterclockwise	practice	Free	1	0.5	-0.25	1.23587	0.45013	-1.45	-1.05007	0.801622790985684	0.011832	-0.0022532	0.011845
Trial1	2	1	noBlindfold	counterclockwise	practice	Free	1	0.5	-0.25	1.255859	0.45013	-1.45	-1.05008	0.801632666191553	-0.0085101	0.023134	-0.018905
Trial1	2	1	noBlindfold	counterclockwise	practice	Free	1	0.5	-0.25	1.275864	0.45013	-1.45	-1.05008	0.801632666191553	0.014221	0.031597	-0.025873
Trial1	2	1	noBlindfold	counterclockwise	practice	Free	1	0.5	-0.25	1.295868	0.45013	-1.45	-1.05008	0.801632666191553	0.0095134	0.014667	-0.021959
Trial1	2	1	noBlindfold	counterclockwise	practice	Free	1	0.5	-0.25	1.315857	0.45013	-1.45	-1.05008	0.801632666191553	-0.031524	0.031591	-0.0077308
Trial1	2	1	noBlindfold	counterclockwise	practice	Free	1	0.5	-0.25	1.335861	0.45013	-1.45	-1.05008	0.801632666191553	-0.0095858	0.0061975	-0.0063162
Trial1	2	1	noBlindfold	counterclockwise	practice	Free	1	0.5	-0.25	1.355865	0.45013	-1.45	-1.05008	0.801632666191553	0.033758	0.02312	-0.0060314
Trial1	2	1	noBlindfold	counterclockwise	practice	Free	1	0.5	-0.25	1.37587	0.45013	-1.44999	-1.05008	0.801632666191553	-0.023979	0.018882	0.013799
Trial1	2	1	noBlindfold	counterclockwise	practice	Free	1	0.5	-0.25	1.395859	0.45014	-1.44999	-1.05009	0.80164203749595	-0.021051	-0.010743	-0.032308
Trial1	2	1	noBlindfold	counterclockwise	practice	Free	1	0.5	-0.25	1.415863	0.45014	-1.44999	-1.05009	0.80164203749595	-0.009594	0.0019494	-0.0021181
Trial1	2	1	noBlindfold	counterclockwise	practice	Free	1	0.5	-0.25	1.435867	0.45014	-1.45	-1.05009	0.80164203749595	0.003729	0.0019488	-0.0012692
Trial1	2	1	noBlindfold	counterclockwise	practice	Free	1	0.5	-0.25	1.455856	0.45014	-1.45	-1.05009	0.80164203749595	0.013944	0.014643	-0.021659
Trial1	2	1	noBlindfold	counterclockwise	practice	Free	1	0.5	-0.25	1.475861	0.45014	-1.45	-1.05009	0.80164203749595	-0.012969	-0.010751	-0.019161
Trial1	2	1	noBlindfold	counterclockwise	practice	Free	1	0.5	-0.25	1.495865	0.45014	-1.45	-1.05009	0.80164203749595	0.0029275	-0.0022885	0.011311
Trial1	2	1	noBlindfold	counterclockwise	practice	Free	1	0.5	-0.25	1.515869	0.45014	-1.45	-1.05009	0.80164203749595	0.028064	0.0061743	-0.016334
Trial1	2	1	noBlindfold	counterclockwise	practice	Free	1	0.5	-0.25	1.535858	0.45014	-1.45	-1.05009	0.80164203749595	-0.0043545	-0.0022917	-0.0144
Trial1	2	1	noBlindfold	counterclockwise	practice	Free	1	0.5	-0.25	1.555862	0.45014	-1.45	-1.0501	0.801652150667424	-0.036238	0.031561	-0.0038005
Trial1	2	1	noBlindfold	counterclockwise	practice	Free	1	0.5	-0.25	1.575867	0.45014	-1.45	-1.0501	0.801652150667424	0.013144	0.023095	-0.0090708
Trial1	2	1	noBlindfold	counterclockwise	practice	Free	1	0.5	-0.25	1.595871	0.45014	-1.45	-1.0501	0.801652150667424	-0.00018188	-0.0065295	-0.0099127
Trial1	2	1	noBlindfold	counterclockwise	practice	Free	1	0.5	-0.25	1.61586	0.45014	-1.45	-1.0501	0.801652150667424	0.049469	0.010394	-0.019379
Trial1	2	1	noBlindfold	counterclockwise	practice	Free	1	0.5	-0.25	1.635864	0.45014	-1.45	-1.0501	0.801652150667424	0.0076297	0.010392	0.0074204
Trial1	2	1	noBlindfold	counterclockwise	practice	Free	1	0.5	-0.25	1.655869	0.45014	-1.45	-1.0501	0.801652150667424	0.025391	0.010389	0.0085498
Trial1	2	1	noBlindfold	counterclockwise	practice	Free	1	0.5	-0.25	1.675858	0.45014	-1.45	-1.0501	0.801652150667424	0.0084229	-0.027702	-0.024978
Trial1	2	1	noBlindfold	counterclockwise	practice	Free	1	0.5	-0.25	1.695862	0.45014	-1.45	-1.0501	0.801652150667424	-0.0012608	0.03154	0.0068627
Trial1	2	1	noBlindfold	counterclockwise	practice	Free	1	0.5	-0.25	1.715866	0.45015	-1.44999	-1.05011	0.80166140314219	0.017565	0.035767	0.013032
Trial1	2	1	noBlindfold	counterclockwise	practice	Free	1	0.5	-0.25	1.73587	0.45015	-1.45	-1.05011	0.80166140314219	0.043678	0.014608	0.001307
Trial1	2	1	noBlindfold	counterclockwise	practice	Free	1	0.5	-0.25	1.755859	0.45015	-1.45	-1.05011	0.80166140314219	-0.0020674	-0.0023213	0.019443
Trial1	2	1	noBlindfold	counterclockwise	practice	Free	1	0.5	-0.25	1.775864	0.45015	-1.45	-1.05011	0.80166140314219	-0.0062426	0.031529	0.012476
Trial1	2	1	noBlindfold	counterclockwise	practice	Free	1	0.5	-0.25	1.795868	0.45015	-1.45	-1.05011	0.80166140314219	0.0070814	0.014601	0.015822
Trial1	2	1	noBlindfold	counterclockwise	practice	Free	1	0.5	-0.25	1.815857	0.45015	-1.45	-1.05011	0.80166140314219	0.009479	0.039988	-0.021902
Trial1	2	1	noBlindfold	counterclockwise	practice	Free	1	0.5	-0.25	1.835861	0.45015	-1.45	-1.05011	0.80166140314219	0.014186	0.0018993	-0.025807
Trial1	2	1	noBlindfold	counterclockwise	practice	Free	1	0.5	-0.25	1.855865	0.45015	-1.45	-1.05011	0.80166140314219	-0.00047005	-0.010794	-0.0056941
Trial1	2	1	noBlindfold	counterclockwise	practice	Free	1	0.5	-0.25	1.87587	0.45015	-1.45	-1.05011	0.80166140314219	0.030346	-0.019267	0.00047644
Trial1	2	1	noBlindfold	counterclockwise	practice	Free	1	0.5	-0.25	1.895859	0.45015	-1.45	-1.05012	0.801671397343905	0.022528	-0.0065719	-0.016853
Trial1	2	1	noBlindfold	counterclockwise	practice	Free	1	0.5	-0.25	1.915863	0.45015	-1.45	-1.05012	0.801671397343905	0.018353	0.014585	-0.038091
Trial1	2	1	noBlindfold	counterclockwise	practice	Free	1	0.5	-0.25	1.935867	0.45015	-1.45	-1.05012	0.801671397343905	0.011244	0.023044	-0.013787
Trial1	2	1	noBlindfold	counterclockwise	practice	Free	1	0.5	-0.25	1.955856	0.45015	-1.45	-1.05012	0.801671397343905	0.026968	0.0061152	0.020878
Trial1	2	1	noBlindfold	counterclockwise	practice	Free	1	0.5	-0.25	1.975861	0.45015	-1.45	-1.05012	0.801671397343905	0.022522	0.0018777	-0.016842
Trial1	2	1	noBlindfold	counterclockwise	practice	Free	1	0.5	-0.25	1.995865	0.45016	-1.45	-1.05012	0.801670778441684	-0.0049257	0.0018751	-0.00596
Trial1	2	1	noBlindfold	counterclockwise	practice	Free	1	0.5	-0.25	2.015869	0.45016	-1.45	-1.05012	0.801670778441684	-0.003595	0.014568	-0.026916
Trial1	2	1	noBlindfold	counterclockwise	practice	Free	1	0.5	-0.25	2.035858	0.45016	-1.45	-1.05012	0.801670778441684	-0.020294	0.031494	-0.044811
Trial1	2	1	noBlindfold	counterclockwise	practice	Free	1	0.5	-0.25	2.055862	0.45016	-1.45	-1.05013	0.801680772651598	0.02225	0.014564	-0.012643
Trial1	2	1	noBlindfold	counterclockwise	practice	Free	1	0.5	-0.25	2.075867	0.45016	-1.45	-1.05013	0.801680772651598	0.012566	0.023024	-0.00062964
Trial1	2	1	noBlindfold	counterclockwise	practice	Free	1	0.5	-0.25	2.095871	0.45016	-1.45	-1.05013	0.801680772651598	-0.01195	0.01879	-0.035854
Trial1	2	1	noBlindfold	counterclockwise	practice	Free	1	0.5	-0.25	2.11586	0.45016	-1.45	-1.05013	0.801680772651598	0.022775	0.018787	-0.021018
Trial1	2	1	noBlindfold	counterclockwise	practice	Free	1	0.5	-0.25	2.135864	0.45016	-1.45	-1.05013	0.801680772651598	-0.008848	-0.015068	-0.042255
Trial1	2	1	noBlindfold	counterclockwise	practice	Free	1	0.5	-0.25	2.155869	0.45016	-1.45	-1.05013	0.801680772651598	-0.02741	0.018785	-0.0031604
Trial1	2	1	noBlindfold	counterclockwise	practice	Free	1	0.5	-0.25	2.175858	0.45016	-1.45	-1.05013	0.801680772651598	-0.023503	0.010318	0.0055091
Trial1	2	1	noBlindfold	counterclockwise	practice	Free	1	0.5	-0.25	2.195862	0.45016	-1.45	-1.05014	0.801690647883297	0.016465	0.014546	0.0080517
Trial1	2	1	noBlindfold	counterclockwise	practice	Free	1	0.5	-0.25	2.215866	0.45017	-1.45	-1.05014	0.801690023562327	-0.014625	0.0018498	-0.0098418
Trial1	2	1	noBlindfold	counterclockwise	practice	Free	1	0.5	-0.25	2.23587	0.45017	-1.45	-1.05014	0.801690023562327	0.0086429	0.010312	-0.009276
Trial1	2	1	noBlindfold	counterclockwise	practice	Free	1	0.5	-0.25	2.255859	0.45017	-1.45	-1.05014	0.801690023562327	-0.009123	0.0060796	-0.010404
Trial1	2	1	noBlindfold	counterclockwise	practice	Free	1	0.5	-0.25	2.275864	0.45017	-1.45	-1.05014	0.801690023562327	-0.00077681	0.01454	-0.0014525
Trial1	2	1	noBlindfold	counterclockwise	practice	Free	1	0.5	-0.25	2.295868	0.45017	-1.45	-1.05014	0.801690023562327	0.034482	0.039928	0.0049985
Trial1	2	1	noBlindfold	counterclockwise	practice	Free	1	0.5	-0.25	2.315857	0.45017	-1.45	-1.05014	0.801690023562327	0.018047	0.0060708	-0.017088
Trial1	2	1	noBlindfold	counterclockwise	practice	Free	1	0.5	-0.25	2.335861	0.45017	-1.45	-1.05014	0.801690023562327	-0.015174	-0.010858	0.001894
Trial1	2	1	noBlindfold	counterclockwise	practice	Free	1	0.5	-0.25	2.355865	0.45017	-1.45	-1.05014	0.801690023562327	-0.0096689	-0.0066286	-0.002015
Trial1	2	1	noBlindfold	counterclockwise	practice	Free	1	0.5	-0.25	2.37587	0.45018	-1.45	-1.05014	0.801689403070747	0.018041	0.0060634	-0.017928
Trial1	2	1	noBlindfold	counterclockwise	practice	Free	1	0.5	-0.25	2.395859	0.45018	-1.45	-1.05015	0.80169951627603	0.0099548	0.039913	-0.030218
Trial1	2	1	noBlindfold	counterclockwise	practice	Free	1	0.5	-0.25	2.415863	0.45018	-1.45	-1.05015	0.80169951627603	0.018302	-0.015103	-0.019854
Trial1	2	1	noBlindfold	counterclockwise	practice	Free	1	0.5	-0.25	2.435867	0.45018	-1.45	-1.05015	0.80169951627603	0.00080275	-0.0066397	-0.026586
Trial1	2	1	noBlindfold	counterclockwise	practice	Free	1	0.5	-0.25	2.455856	0.45018	-1.45	-1.05015	0.80169951627603	0.053826	0.031443	-0.019002
Trial1	2	1	noBlindfold	counterclockwise	practice	Free	1	0.5	-0.25	2.475861	0.45018	-1.45	-1.05015	0.80169951627603	0.026907	-0.0024152	-0.016501
Trial1	2	1	noBlindfold	counterclockwise	practice	Free	1	0.5	-0.25	2.495865	0.45019	-1.45	-1.05015	0.801698894064492	-0.017238	0.0060451	-0.023515
Trial1	2	1	noBlindfold	counterclockwise	practice	Free	1	0.5	-0.25	2.515869	0.45019	-1.45	-1.05015	0.801698894064492	0.0033674	-0.015117	0.0030486
Trial1	2	1	noBlindfold	counterclockwise	practice	Free	1	0.5	-0.25	2.535858	0.45019	-1.45	-1.05015	0.801698894064492	-9.2201E-06	0.044128	-0.016258
Trial1	2	1	noBlindfold	counterclockwise	practice	Free	1	0.5	-0.25	2.555862	0.45019	-1.45	-1.05016	0.801708888299131	0.020595	-0.023585	-0.01343
Trial1	2	1	noBlindfold	counterclockwise	practice	Free	1	0.5	-0.25	2.575867	0.45019	-1.45	-1.05016	0.801708888299131	0.025837	0.010265	0.00027953
Trial1	2	1	noBlindfold	counterclockwise	practice	Free	1	0.5	-0.25	2.595871	0.45019	-1.45	-1.05016	0.801708888299131	0.039693	-0.01936	-0.0072557
Trial1	2	1	noBlindfold	counterclockwise	practice	Free	1	0.5	-0.25	2.61586	0.45019	-1.45	-1.05016	0.801708888299131	-0.0013465	-0.010897	0.00697
Trial1	2	1	noBlindfold	counterclockwise	practice	Free	1	0.5	-0.25	2.635864	0.45019	-1.45	-1.05016	0.801708888299131	-0.0039243	-0.0024349	-0.022652
Trial1	2	1	noBlindfold	counterclockwise	practice	Free	1	0.5	-0.25	2.655869	0.45019	-1.45	-1.05016	0.801708888299131	0.003359	0.0060257	0.0030638
Trial1	2	1	noBlindfold	counterclockwise	practice	Free	1	0.5	-0.25	2.675858	0.45019	-1.45	-1.05016	0.801708888299131	0.043591	0.010252	0.0036347
Trial1	2	1	noBlindfold	counterclockwise	practice	Free	1	0.5	-0.25	2.695862	0.45019	-1.45	-1.05016	0.801708888299131	-0.00028635	0.027177	-0.0097876
Trial1	2	1	noBlindfold	counterclockwise	practice	Free	1	0.5	-0.25	2.715866	0.45019	-1.45	-1.05016	0.801708888299131	0.003353	-0.0024482	0.0030697
Trial1	2	1	noBlindfold	counterclockwise	practice	Free	1	0.5	-0.25	2.73587	0.45019	-1.45	-1.05017	0.801718763555261	0.017478	0.014479	-0.0086545
Trial1	2	1	noBlindfold	counterclockwise	practice	Free	1	0.5	-0.25	2.755859	0.45019	-1.45	-1.05017	0.801718763555261	0.027158	0.014477	-0.016472
Trial1	2	1	noBlindfold	counterclockwise	practice	Free	1	0.5	-0.25	2.775864	0.45019	-1.45	-1.05017	0.801718763555261	-0.00082077	0.035631	-0.0013964
Trial1	2	1	noBlindfold	counterclockwise	practice	Free	1	0.5	-0.25	2.795868	0.45019	-1.45	-1.05017	0.801718763555261	0.0080585	0.027167	-0.00082914
Trial1	2	1	noBlindfold	counterclockwise	practice	Free	1	0.5	-0.25	2.815857	0.4502	-1.45	-1.05017	0.801718143334951	-0.00056225	0.022934	-0.0055827
Trial1	2	1	noBlindfold	counterclockwise	practice	Free	1	0.5	-0.25	2.835861	0.4502	-1.45	-1.05017	0.801718143334951	0.054859	0.022933	-0.035723
Trial1	2	1	noBlindfold	counterclockwise	practice	Free	1	0.5	-0.25	2.855865	0.4502	-1.45	-1.05017	0.801718143334951	0.026879	-0.0024599	-0.016458
Trial1	2	1	noBlindfold	counterclockwise	practice	Free	1	0.5	-0.25	2.87587	0.4502	-1.45	-1.05017	0.801718143334951	0.0022717	0.022928	0.019855
Trial1	2	1	noBlindfold	counterclockwise	practice	Free	1	0.5	-0.25	2.895859	0.4502	-1.45	-1.05017	0.801718143334951	0.0030699	0.0059979	0.0072807
Trial1	2	1	noBlindfold	counterclockwise	practice	Free	1	0.5	-0.25	2.915863	0.4502	-1.45	-1.05018	0.801728137578281	0.00049296	0.0017654	-0.022341
Trial1	2	1	noBlindfold	counterclockwise	practice	Free	1	0.5	-0.25	2.935867	0.4502	-1.45	-1.05017	0.801718143334951	0.038593	0.0017636	0.0095429
Trial1	2	1	noBlindfold	counterclockwise	practice	Free	1	0.5	-0.25	2.955856	0.45021	-1.45	-1.05018	0.801727515638724	0.026332	0.018689	-0.008071
Trial1	2	1	noBlindfold	counterclockwise	practice	Free	1	0.5	-0.25	2.975861	0.45021	-1.45	-1.05018	0.801727515638724	-0.00058095	0.027148	-0.0055718
Trial1	2	1	noBlindfold	counterclockwise	practice	Free	1	0.5	-0.25	2.995865	0.45021	-1.45	-1.05018	0.801727515638724	0.03051	-0.0024753	-0.0035912
Trial1	2	1	noBlindfold	counterclockwise	practice	Free	1	0.5	-0.25	3.015869	0.45021	-1.45	-1.05018	0.801727515638724	0.011943	0.0059864	0.0078554
Trial1	2	1	noBlindfold	counterclockwise	practice	Free	1	0.5	-0.25	3.035858	0.45021	-1.45	-1.05018	0.801727515638724	0.032102	0.014448	-0.028735
Trial1	2	1	noBlindfold	counterclockwise	practice	Free	1	0.5	-0.25	3.055862	0.45021	-1.45	-1.05018	0.801727515638724	-0.0011194	0.035605	0.002823
Trial1	2	1	noBlindfold	counterclockwise	practice	Free	1	0.5	-0.25	3.075867	0.45021	-1.45	-1.05018	0.801727515638724	-0.015511	0.018672	0.018741
Trial1	2	1	noBlindfold	counterclockwise	practice	Free	1	0.5	-0.25	3.095871	0.45021	-1.45	-1.05018	0.801727515638724	-0.021729	0.018671	-0.023738
Trial1	2	1	noBlindfold	counterclockwise	practice	Free	1	0.5	-0.25	3.11586	0.45021	-1.45	-1.05018	0.801727515638724	-0.00059104	-0.0024909	-0.0055575
Trial1	2	1	noBlindfold	counterclockwise	practice	Free	1	0.5	-0.25	3.135864	0.45021	-1.45	-1.05019	0.801737509890289	0.0046468	0.022897	-0.0022113
Trial1	2	1	noBlindfold	counterclockwise	practice	Free	1	0.5	-0.25	3.155869	0.45021	-1.45	-1.05019	0.801737509890289	-0.010278	-0.0067277	0.0064571
Trial1	2	1	noBlindfold	counterclockwise	practice	Free	1	0.5	-0.25	3.175858	0.45022	-1.45	-1.05019	0.801736889933503	0.0096174	-0.0067301	-0.025942
Trial1	2	1	noBlindfold	counterclockwise	practice	Free	1	0.5	-0.25	3.195862	0.45022	-1.45	-1.05019	0.801736889933503	0.021342	-0.010965	5.6658E-05
Trial1	2	1	noBlindfold	counterclockwise	practice	Free	1	0.5	-0.25	3.215866	0.45022	-1.45	-1.05019	0.801736889933503	-0.0078816	0.010191	-0.031259
Trial1	2	1	noBlindfold	counterclockwise	practice	Free	1	0.5	-0.25	3.23587	0.45022	-1.45	-1.05019	0.801736889933503	0.003839	0.018651	-0.0052583
Trial1	2	1	noBlindfold	counterclockwise	practice	Free	1	0.5	-0.25	3.255859	0.45022	-1.45	-1.0502	0.801746884193279	0.0051708	0.02288	-0.025082
Trial1	2	1	noBlindfold	counterclockwise	practice	Free	1	0.5	-0.25	3.275864	0.45022	-1.45	-1.0502	0.801746884193279	0.011381	0.010179	0.016276
Trial1	2	1	noBlindfold	counterclockwise	practice	Free	1	0.5	-0.25	3.295868	0.45022	-1.45	-1.0502	0.801746884193279	0.0027649	-0.0025187	0.011519
Trial1	2	1	noBlindfold	counterclockwise	practice	Free	1	0.5	-0.25	3.315857	0.45022	-1.45	-1.0502	0.801746884193279	0.0046324	0.022869	-0.022576
Trial1	2	1	noBlindfold	counterclockwise	practice	Free	1	0.5	-0.25	3.335861	0.45022	-1.45	-1.0502	0.801746884193279	0.021059	-0.010989	0.0042739
[truncated: 15,651 more rows]
