# Supplementary material for: Assessing kinesthetic proprioceptive function of the upper limb: a novel dynamic movement reproduction task using a robotic arm
Source: PeerJ. 2021 May 3;9:e11301. doi: 10.7717/peerj.11301 (PMC8101453; doi:10.7717/peerj.11301)
Supplement: Supplemental Information 4 [file peerj-09-11301-s004.zip]

Archive with 3 entries (2 files):
- JR raw data/
- JR raw data/JR data_Study 1.xlsx
- JR raw data/JR data_Study 2.xlsx
