# Supplementary material for: Assessing kinesthetic proprioceptive function of the upper limb: a novel dynamic movement reproduction task using a robotic arm
Source: PeerJ. 2021 May 3;9:e11301. doi: 10.7717/peerj.11301 (PMC8101453; doi:10.7717/peerj.11301)
Supplement: Supplemental Information 4 [file peerj-09-11301-s004.zip › JR raw data/JR data_Study 1.xlsx]

## Sheet: Condition 1 (test)
PPNR		Target 1	Actual 1	Reprod 1	Target 2	Actual 2	Reprod 2	Target 3	Actual 3	Reprod 3	Target 4	Actual 4	Reprod 4	Target 5	Actual 5	Reprod 5	Target 6	Actual 6	Reprod 6
1	Test	60	65.5	63	45	46.3	42	30	32.5	26.3	45	47.4	55.1	60	61.3	60.3	30	32.3	30.9
2	Test	30	33.3	29.5	60	61.2	40	30	35.7	41.9	60	63.2	71.4	45	46.4	77.7	45	75.5	39
3	Test	45	48.5	36.5	60	65.5	62.9	30	35.4	38.8	60	57.6	57.8	45	50.7	54.7	30	37.5	42.8
4	Test	60	69	63.8	45	48.9	51.1	45	53.2	60.1	60	60.5	63.7	30	27.1	28.3	30	34.5	38.5
5	Test	30	40.5	39.7	45	53.5	55.8	30	40.2	39.2	60	61.5	66.6	45	45.8	44.1	60	63	66.1
6	Test	60	59.6	75	30	45.3	45.9	60	68.2	73.5	30	49.2	40.9	45	53.2	51.8	45	49.5	47.2
7	Test	45	52.2	53.6	45	50.8	56.6	60	63.8	66.7	60	65.9	69.2	30	33.3	32.2	30	32.5	35.2
8	Test	45	46.5	47.2	60	61.7	60.1	45	46.8	48.1	30	37.2	38	30	32.5	33.4	60	64.2	64.8
9	Test	45	48.9	47.9	60	63.3	67.5	30	37.8	35.3	30	39.2	37.4	60	66.5	66.9	45	46.1	38.5
10	Test	45	47.1	48.6	60	60.6	62.2	45	46.1	41.7	60	66.2	69	30	34.5	37.2	30	36.7	36.1
11	Test	30	31.6	35.6	45	46.4	53.4	30	32.1	40.8	60	60.8	65.4	60	63.5	68.3	45	49.4	47.4
12	Test	60	61.2	65.3	45	45.7	48.3	30	35.3	41.2	30	35.1	31.4	60	62.1	59.4	45	51.2	50.5
13	Test	30	29.1	27.9	45	47.7	49.1	30	33.5	40.4	45	51.8	53.5	60	66.5	61.4	60	63.2	57.8
14	Test	60	58.9	58.9	30	36.7	26.8	45	43.1	40.4	30	36.1	31.5	60	67.5	63.3	45	45.9	47.9
15	Test	60	62.5	68.4	45	44.9	51.3	45	46.4	51.9	60	62.8	66.4	30	30.1	29.6	30	35.5	38.8
16	Test	60	61.8	61.8	60	63.3	70.5	45	51.4	50	30	33.4	32.2	45	53.5	58.9	30	34.2	31.6
17	Test	30	33.7	37.9	45	47.2	39.1	60	60.4	65.1	30	36.5	50.2	60	61.8	64.8	45	48.6	55.3
18	Test	60	58.1	61.8	30	34.8	36.6	45	46.5	47.3	45	49.2	42.2	30	33.8	32.5	60	62.7	60.9
19	Test	45	47.8	48.7	30	31.8	35.8	60	60.6	62.8	30	35.6	39.9	45	56.1	55.8	60	67.9	66.5
20	Test	60	64.5	74.4	30	36.7	33.9	45	45.2	48.5	45	53.6	59.1	30	32.2	47.7	60	64.5	76.1
21	Test	45	46.2	46.9	30	30.1	31.2	60	67.1	72.3	45	46.3	43.2	30	31.2	29.1	60	65.3	62.8
22	Test	45	42.7	53.4	45	49.9	28.5	60	60.9	67.2	30	30.9	29.1	30	31.7	33.8	60	63.6	52.8
23	Test	30	32.4	34.5	60	61.3	67.5	45	46.8	49.9	60	61.2	61.6	45	46.4	45.6	30	36.6	33.4
24	Test	30	38.2	35.3	60	59.5	56.8	45	49.8	48.9	60	65.3	66.3	30	33.4	25.3	45	52.6	47.2
25	Test	60	59.8	52.4	30	30.9	26.3	60	62.8	69.9	45	48.8	47.4	30	32.9	30.9	45	45.8	41.9

## Sheet: Condition 2 (test)
PPNR		Target 1	Actual 1	Reprod 1	Target 2	Actual 2	Reprod 2	Target 3	Actual 3	Reprod 3	Target 4	Actual 4	Reprod 4	Target 5	Actual 5	Reprod 5	Target 6	Actual 6	Reprod 6
1	Test	60	67.5	61.7	45	50.2	48.2	30	35.6	34.2	45	50.2	46.2	60	65.5	61.5	30	35.1	36.4
2	Test	30	37.1	42.7	60	64.5	55	30	40.8	37.7	60	64.4	59.1	45	48.5	56.9	45	51.2	47.9
3	Test	45	47.8	45.5	60	64.1	69.3	30	33.9	29.5	60	59.5	60.9	45	50.8	43.6	30	35.9	33.8
4	Test	60	62.3	56.4	45	50.8	51.1	45	54.8	51.9	60	55.8	49.4	30	25.8	30.3	30	36	43.2
5	Test	30	35.9	33.8	45	47.1	46.8	30	33.1	37.3	60	64.1	62.2	45	50.7	49.9	60	59	57.2
6	Test	60	68.6	69.1	30	37.2	33.6	60	59.4	57.8	30	37.8	47	45	52.6	62.4	45	49.2	46.9
7	Test	45	47.4	50.6	45	47.6	45.3	60	60.4	54.8	60	69.7	62.9	30	35.6	32.2	30	31.6	35.3
8	Test	45	46.5	47.6	60	61.8	59.2	45	47.5	48.2	30	32	35.8	30	31.7	29.2	60	62.2	64.9
9	Test	45	50.3	51.2	60	68.2	66.2	30	40.3	38.4	30	36.9	32.1	60	60.8	56.2	45	52.8	54.5
10	Test	45	50.8	56.2	60	61.4	71.1	45	53.2	48.8	60	65.1	68.5	30	32.9	42.5	30	36.5	39.2
11	Test	30	33.7	36.5	45	51.1	49.5	30	32.6	32.1	60	60.3	61.2	60	62.7	63.2	45	41.2	43.3
12	Test	60	65.5	64.7	45	49.9	48.8	30	34.4	35.9	30	38.5	44.3	60	62.8	63.1	45	51.1	51.8
13	Test	30	31.4	39.8	45	50.7	53.5	30	32.8	35.9	45	54.8	56.2	60	64.5	64.7	60	67.9	67.2
14	Test	60	62.3	61.3	30	30.9	40.4	45	47.4	46.6	30	41.8	46.2	60	68.5	67.9	45	49.1	48.5
15	Test	60	63.3	66.4	45	45.3	44.1	45	45.9	52.2	60	62.4	64.2	30	35.5	33.8	30	32.8	28.8
16	Test	60	65.2	56.5	60	58.1	65.1	45	48.8	46.5	30	38.2	31.7	45	47.2	47.8	30	28.7	29.4
17	Test	30	31.4	39.1	45	43.2	39.5	60	60.3	64.2	30	37.4	38.8	60	65.1	68.4	45	48.7	53.1
18	Test	60	56.9	63.9	30	30.2	34.1	45	49.9	43.7	45	48.5	47.4	30	34.6	29.7	60	64.2	66.4
19	Test	45	50.7	45.4	30	33.5	33.9	60	61.5	62.7	30	34.9	36.8	45	47.9	39.8	60	61.9	54.9
20	Test	60	67.1	66.7	30	32.2	30.9	45	44.4	72.1	45	46.4	68.2	30	37.9	43.8	60	64.7	72.4
21	Test	45	45.3	40.4	30	30.9	36.3	60	67.4	68	45	54.5	56.5	30	43.3	41.2	60	65.8	67.1
22	Test	45	48.4	45.6	45	47.9	53.7	60	62.5	64.5	30	31.3	35.8	30	39.7	46.6	60	59.9	63.5
23	Test	30	35.5	33.2	60	57.2	53.1	45	49.8	48.2	60	62.7	63.4	45	50.1	50.2	30	31.8	29.1
24	Test	30	38.3	35.3	60	59.2	60.8	45	48.2	41.4	60	64.2	63.8	30	34.7	32.2	45	50.4	36.5
25	Test	60	60.7	59.3	30	36.7	33.9	60	59.3	59.3	45	49.2	48.3	30	31.9	36.2	45	48.9	51.3

## Sheet: Condition 1 (retest)
PPNR		Target 1	Actual 1	Reprod 1	Target 2	Actual 2	Reprod 2	Target 3	Actual 3	Reprod 3	Target 4	Actual 4	Reprod 4	Target 5	Actual 5	Reprod 5	Target 6	Actual 6	Reprod 6
1	Retest	60	60.9	60.3	45	46.8	40.7	45	46.5	44.6	60	61.6	64.7	30	37.1	30.7	30	33	33.8
2	Retest	60	62.3	56.7	30	39.2	39.9	45	45.3	41.2	45	48.7	48.2	30	42.3	35.2	60	61.7	50.2
3	Retest	45	49.3	50.8	45	45.5	41.1	60	57.1	64.5	60	67.9	75.3	30	38.8	36.6	30	36.2	34.5
4	Retest	45	45.5	53.6	60	62.9	67.2	45	45.5	39.9	30	31.7	30.2	30	36.6	31.9	60	62.8	64.7
5	Retest	45	51.8	53.2	30	42.6	41.2	60	61.8	71.3	30	37.1	41.6	45	50.3	64.1	60	64.7	67.4
6	Retest	30	33.8	31.1	60	59.8	65.2	45	47.5	42.9	60	61.1	62.2	45	49.6	49.7	30	38.8	43.5
7	Retest	60	59.9	55.2	30	35.5	31.5	60	61.7	48.8	45	50.8	55.1	30	31.8	33.5	45	47.4	52.2
8	Retest	30	37.6	36.7	45	45.2	45.6	60	60.8	61.2	30	33.2	35.2	60	63.2	61.2	45	47.7	46.8
9	Retest	60	60.8	66.5	45	53.1	53.7	30	36.3	35.3	45	49.6	54.5	60	63.3	62.3	30	36.7	45.4
10	Retest	30	35.5	35.2	60	63.2	67.4	30	38.8	44.6	60	62.2	60.7	45	48.8	46.5	45	42.3	46.8
11	Retest	45	48.6	49.9	60	59.1	63.8	30	36.8	48.9	60	60.9	68.3	45	48.5	54.5	30	30.3	32.8
12	Retest	30	31.8	36.4	45	51.9	52.7	30	39.9	52.6	60	63.9	65.5	60	65.9	72.6	45	52.7	52.3
13	Retest	60	71	69.5	45	48.6	47.6	30	33.6	34.4	30	34.2	37.6	60	68.5	66.8	45	50.3	52.2
14	Retest	30	30.5	22.6	45	51.1	53.9	30	31.2	30.5	45	48.6	52.9	60	64	62.8	60	60.4	62.9
15	Retest	60	61.9	67.1	30	38.3	46.4	45	45.9	50.3	30	29.9	43.8	60	59.3	62.5	45	45.7	40.8
16	Retest	30	33.5	26.1	45	48.5	39.2	30	36.5	29.8	60	62.4	65.2	45	51.9	54.2	60	61.2	56.6
17	Retest	60	63.6	56.8	30	36.8	31.8	45	46.1	48	45	50.9	49.9	30	37.5	36.3	60	59.9	58.9
18	Retest	45	47.2	46.8	60	64.5	61.2	45	46.8	49.5	60	63.2	60.9	30	37.6	39.8	30	42.3	40.7
19	Retest	60	64.6	72.8	45	48.4	48.6	45	53.1	62.5	60	61.7	63.2	30	35.9	46.8	30	31.6	32.6
20	Retest	30	33.8	40.9	60	67.1	71.6	45	46.9	52.4	60	59.4	65.8	30	34.2	38.1	45	48.1	52.5
21	Retest	45	50.2	40.6	60	67.8	63.7	30	39.1	45.1	30	34.3	32.8	60	58.5	56.5	45	51.6	48.3
22	Retest	60	63.9	57.3	60	58.9	52.9	45	44.5	37.7	30	32.7	32.2	45	50.4	46.6	30	37.4	37.3
23	Retest	45	45.5	42.3	45	46.1	49.9	60	58.5	66.3	30	33.2	28.9	30	34.5	34.4	60	68.3	69.8
24	Retest	45	48.7	36.1	60	59.7	59.4	30	34.7	33	30	33.4	27.9	60	61.8	62.2	45	48.1	42.2
25	Retest	60	57.4	58.2	30	34.1	29.8	60	60.1	59.9	30	33.9	32.2	45	49.8	52.1	45	48.2	41.5

## Sheet: Condition 2 (retest)
PPNR		Target 1	Actual 1	Reprod 1	Target 2	Actual 2	Reprod 2	Target 3	Actual 3	Reprod 3	Target 4	Actual 4	Reprod 4	Target 5	Actual 5	Reprod 5	Target 6	Actual 6	Reprod 6
1	Retest	60	59	57.5	45	46.7	43.8	45	47	45.6	60	63.3	61.9	30	32	33.4	30	38.2	38.3
2	Retest	60	62.7	66.2	30	48.5	34.2	45	49.7	56.4	45	48.2	51.5	30	37.9	38.9	60	62.4	69.2
3	Retest	45	50.6	51.8	45	48	46.3	60	57.9	61.5	60	62.9	58.1	30	37.9	37.5	30	38.5	36.4
4	Retest	45	46.2	44.3	60	61.8	58.1	45	46.4	42.9	30	36.5	38.2	30	30.3	30.2	60	62.5	65.5
5	Retest	45	47.2	48.1	30	40.1	44.5	60	62.9	62.3	30	38.4	45.5	45	47	51.5	60	62.1	63.4
6	Retest	30	29.3	25.9	60	60.5	67.1	45	50.5	54.2	60	58.1	67.3	45	49.8	50.4	30	34.3	33.3
7	Retest	60	60.3	54.8	30	28.1	31.8	60	62.2	59.9	45	48.3	39.4	30	28.5	36.5	45	47.8	48.2
8	Retest	30	32.7	31.4	45	47.2	45.3	60	63.8	61.6	30	29.3	31.2	60	59.2	54.1	45	47.7	45.7
9	Retest	60	62.3	61.4	45	54.4	52.8	30	38.3	39.8	45	47.3	45.1	60	62.9	63.3	30	31.9	29.3
10	Retest	30	35.5	35.2	60	63.2	67.4	30	38.8	44.6	60	62.2	60.7	45	48.8	46.5	45	42.3	46.8
11	Retest	45	44.3	46.5	60	60.4	58.7	30	35.5	46.2	60	62.1	65.8	45	47.9	50.2	30	26.6	30.9
12	Retest	30	39.8	48.8	45	53.5	50.4	30	35.9	42.8	60	60.5	60.8	60	63.4	67.8	45	56.2	47.9
13	Retest	60	59.4	54.7	45	47.5	52.8	30	33.6	45.9	30	34.9	43.8	60	64.1	69.1	45	49.5	61.2
14	Retest	30	36.4	32.9	45	49.3	56.3	30	33.3	32.1	45	47	46.8	60	57.9	54.9	60	65.6	63
15	Retest	60	60.4	62.1	30	32.9	29.9	45	47.8	52.4	30	31.7	38.9	60	61.5	64	45	49.5	44.3
16	Retest	30	29.3	20.2	45	51.4	56.7	30	32.2	29.2	60	62.3	66.8	45	50.1	47.2	60	62.7	52.1
17	Retest	60	60.5	67.3	30	35.2	36.2	45	46.4	44.1	45	46	54.7	30	32.1	43.6	60	61.3	60.7
18	Retest	45	44.2	42.2	60	64.5	62.2	45	50.6	48.8	60	64.2	62.3	30	35.8	35.3	30	34.7	35.2
19	Retest	60	63.8	51.9	45	48.8	43.9	45	49.7	45.8	60	69.5	67.9	30	32.8	33.9	30	33.9	35.9
20	Retest	30	35.6	30.7	60	64.1	67.3	45	44.8	50.2	60	64.4	75.4	30	32.9	46.9	45	45.6	58.8
21	Retest	45	42.2	46.3	60	60.1	58.2	30	36.9	43.8	30	37.9	40.1	60	63	64.8	45	45.9	47.8
22	Retest	60	61.5	62.9	60	60.9	60.6	45	53.9	49.4	30	36.6	35.6	45	44.7	48.3	30	36.8	44
23	Retest	45	49.9	48.9	45	50.2	49.9	60	61.2	61.1	30	35.2	34.1	30	31.1	38.3	60	63.5	65.4
24	Retest	45	47.7	56.8	60	63.9	65.1	30	33.9	32.6	30	37.5	37.9	60	61.4	57.8	45	50.5	43.9
25	Retest	60	58.4	57.2	30	35.1	32.3	60	60	59.8	30	37.8	38.9	45	48	45.6	45	48.4	47.7

## Sheet: Legend
Target	Target angle
Actual	Actual target angle
Reprod	Reproduced angle
