# Supplementary material for: Assessing kinesthetic proprioceptive function of the upper limb: a novel dynamic movement reproduction task using a robotic arm
Source: PeerJ. 2021 May 3;9:e11301. doi: 10.7717/peerj.11301 (PMC8101453; doi:10.7717/peerj.11301)
Supplement: Supplemental Information 4 [file peerj-09-11301-s004.zip › JR raw data/JR data_Study 2.xlsx]

## Sheet: Condition
PPNR	Visual_C1	C1_Target 1	C1_Actual 1	C1_Reprod 1	C1_T1	C1_Target 2	C1_Actual 2	C1_Reprod 2	C1_T2	C1_Target 3	C1_Actual 3	C1_Reprod 3	C1_T3	C1_Target 4	C1_Actual 4	C1_Reprod 4	C1_T4	C1_Target 5	C1_Actual 5	C1_Reprod 5	C1_T5	C1_Target 6	C1_Actual 6	C1_Reprod 6	C1_T6	C1	C2_Target 1	C2_Actual 1	C2_Reprod 1	C2_T1	C2_Target 2	C2_Actual 2	C2_Reprod 2	C2_T2	C2_Target 3	C2_Actual 3	C2_Reprod 3	C2_T3	C2_Target 4	C2_Actual 4	C2_Reprod 4	C2_T4	C2_Target 5	C2_Actual 5	C2_Reprod 5	C2_T5	C2_Target 6	C2_Actual 6	C2_Reprod 6
1	Blindfold	60	68.7	62.8	5.9	45	50.5	44.5	6	30	32.6	37.1	4.5	45	45.3	47.8	2.5	60	61.4	62.7	1.3	30	31.2	37.8	6.6	4.46667	60	68.8	67.5	1.3	60	63.1	57.9	5.2	45	52.4	51.5	0.9	45	52.3	53	0.7	30	33	35.8	2.8	30	31.7	35.5
2	No blindfold	45	45.5	47.6	2.1	45	47.1	57.7	10.6	60	64.7	68.8	4.1	30	40.3	38	2.3	30	33.9	35.5	1.6	60	57.7	57.7	0	3.45	60	58.8	54.1	4.7	60	62.5	65.7	3.2	45	47.3	37	10.3	30	32.7	19.9	12.8	45	43.7	47.1	3.4	30	29.9	32.1
3	Blindfold	30	36.6	36.1	0.5	60	59	59.9	0.9	30	27.1	33.8	6.7	60	58.9	53.1	5.8	45	47.1	41.5	5.6	45	50.5	49.9	0.6	3.35	60	60.3	55.4	4.9	30	28.2	24.4	3.8	45	42.4	38	4.4	45	48.6	45.6	3	30	31.2	33	1.8	60	59.9	57.5
4	Blindfold	45	44.8	45	0.2	60	62.7	58.9	3.8	30	32.9	32.5	0.4	60	64.1	57.9	6.2	45	50.7	47.1	3.6	30	33.5	31.8	1.7	2.65	45	51.4	50.1	1.3	45	49.6	51	1.4	60	70.9	76.1	5.2	60	78.9	81	2.1	30	31.5	29.8	1.7	30	33.1	33.8
5	Blindfold	60	63	73.1	10.1	45	49.9	46.3	3.6	45	49.8	47	2.8	60	59.3	57.6	1.7	30	32.1	31.6	0.5	30	27.5	27.9	0.4	3.18333	45	50.2	55	4.8	60	65	65.9	0.9	45	52.6	53	0.4	30	42.6	42.9	0.3	30	35.2	35.1	0.1	60	69.9	73.6
6	No blindfold	30	25.2	23.1	2.1	45	47.3	48.8	1.5	30	24.8	28.9	4.1	60	62.9	60.9	2	45	50.4	49.8	0.6	60	63.9	66.5	2.6	2.15	45	46.2	42.8	3.4	30	34.9	37.6	2.7	60	60.9	64.4	3.5	30	27.6	32.6	5	45	52.6	51.9	0.7	60	60.8	62.4
7	Blindfold	30	30.6	30.4	0.2	60	60.8	64.8	4	45	47.3	42.4	4.9	60	60.3	62.5	2.2	45	49.9	43.5	6.4	30	29.9	27.3	2.6	3.38333	45	48.3	45.8	2.5	45	54.8	64	9.2	60	69.8	71.6	1.8	30	30.2	31.6	1.4	30	33.5	36.8	3.3	60	66.3	72.9
8	Blindfold	60	58.6	57.5	1.1	30	28.8	28.2	0.6	60	56.7	55	1.7	30	31.9	38	6.1	45	44	37.9	6.1	45	45.7	48	2.3	2.98333	30	30.4	32.6	2.2	60	59.3	63.3	4	45	47.5	38.9	8.6	60	58.1	61.5	3.4	45	46.9	47.9	1	30	30.1	29.3
9	No blindfold	45	51.9	53.2	1.3	45	45.7	41.2	4.5	60	59.2	63.3	4.1	60	62.8	64.9	2.1	30	31.7	29.9	1.8	30	32.9	28.7	4.2	3	60	61.9	69.9	8	30	32.9	31.9	1	60	64	57.8	6.2	45	36.7	40.9	4.2	30	28.4	33.9	5.5	45	47.9	44.8
10	No blindfold	45	50.9	55.9	5	60	63.2	66.8	3.6	45	46.6	36.9	9.7	30	30.5	26.8	3.7	30	31.3	33.8	2.5	60	62.5	68.3	5.8	5.05	30	34.2	34.5	0.3	45	47.4	65.3	17.9	60	62.8	64.3	1.5	30	32.3	38.2	5.9	60	62.1	66.5	4.4	45	55.8	51.7
11	Blindfold	45	46.7	41.2	5.5	60	58.8	59.9	1.1	30	33.6	31	2.6	30	29.2	28.7	0.5	60	59.8	54	5.8	45	45.9	40.9	5	3.41667	60	61	55.3	5.7	45	50	49.9	0.1	30	37	33.5	3.5	45	47.3	51.9	4.6	60	60.7	61.1	0.4	30	25.2	21.1
12	No blindfold	30	29.5	24.9	4.6	60	61.7	56.9	4.8	45	47.1	37.9	9.2	60	59.8	60.7	0.9	30	33.2	28.6	4.6	45	46	38.6	7.4	5.25	45	53.1	42.5	10.6	60	61.8	62.8	1	30	31.2	32.3	1.1	30	39.1	40.5	1.4	60	64.9	64.3	0.6	45	51.6	52.2
13	No blindfold	45	51.8	55.2	3.4	60	62.4	62.1	0.3	45	57.4	49.9	7.5	60	66.2	66.4	0.2	30	47.2	44.5	2.7	30	39.9	40.6	0.7	2.46667	30	32.5	38.9	6.4	60	63.5	66	2.5	30	36.2	39.1	2.9	60	70.9	70.1	0.8	45	51.1	41.5	9.6	45	52.5	49.1
14	Blindfold	30	32.9	32.5	0.4	45	39.1	43.2	4.1	30	32.6	28.1	4.5	60	51.3	57.6	6.3	60	60.1	64.5	4.4	45	54.7	49.9	4.8	4.08333	45	42.8	36.8	6	60	57.3	49.9	7.4	30	35.5	35.7	0.2	60	58.8	58.9	0.1	45	51.4	44.9	6.5	30	35.7	33.8
15	No blindfold	60	59.6	59.9	0.3	45	57	50.8	6.2	30	31.8	37.8	6	30	37.8	47.5	9.7	60	62.2	71	8.8	45	49.4	56.7	7.3	6.38333	30	31.5	36	4.5	45	47	55.7	8.7	30	32.3	42.8	10.5	60	56.4	55.5	0.9	60	57.9	62.1	4.2	45	50.9	53.9
16	No blindfold	60	65.3	63.5	1.8	30	25.7	29.6	3.9	60	60.5	56.4	4.1	45	47.8	49.3	1.5	30	32.6	30	2.6	45	47.8	46.7	1.1	2.5	60	57.9	50.5	7.4	30	25.1	30.5	5.4	60	57	49.9	7.1	30	28.9	37.2	8.3	45	44.8	48.1	3.3	45	49.2	52.3
17	No blindfold	30	41.3	38.5	2.8	45	54.9	55.9	1	30	33.7	35.8	2.1	45	49.9	53.9	4	60	62.3	64.3	2	60	66.6	65.8	0.8	2.11667	60	62.3	61.4	0.9	45	50.8	48.8	2	30	37.3	33.6	3.7	30	34.9	33.6	1.3	60	64.5	63	1.5	45	49.2	43
18	No blindfold	60	52.9	52.2	0.7	30	28	29	1	45	48.8	49.9	1.1	30	22.2	21.5	0.7	60	66.6	69.1	2.5	45	48.9	50.9	2	1.33333	30	33.2	29.5	3.7	45	46	48.9	2.9	30	32.5	35.5	3	45	52.1	55	2.9	60	62.9	71	8.1	60	66.3	70.7
19	No blindfold	60	70.7	66.5	4.2	45	50.4	47.5	2.9	45	50.2	44.8	5.4	60	68.5	66	2.5	30	29.5	32.3	2.8	30	34.3	35.9	1.6	3.23333	60	60	60.5	0.5	30	24.4	28	3.6	45	39.8	37.8	2	30	29	27.6	1.4	60	64.6	63	1.6	45	47.1	44.2
20	No blindfold	60	57.9	55.7	2.2	60	57.7	43.9	13.8	45	45.4	39.9	5.5	30	28.5	22.5	6	45	46.9	46.6	0.3	30	29.9	30.9	1	4.8	30	28	26.9	1.1	45	50.9	47.9	3	30	34.4	33.6	0.8	60	59.9	55.6	4.3	45	50.7	45.3	5.4	60	59	62.8
21	No blindfold	30	33.8	35.3	1.5	45	50.8	50.8	0	60	63.7	62.8	0.9	30	35.4	28.1	7.3	60	67.7	69.5	1.8	45	50.5	49.3	1.2	2.11667	60	56.7	58.9	2.2	30	28.3	29.6	1.3	45	46.7	51.8	5.1	45	44.5	47	2.5	30	29	32.9	3.9	60	57.8	64.4
22	No blindfold	60	61.7	66.7	5	30	31.3	30.5	0.8	45	53.3	54	0.7	45	56	62.4	6.4	30	26.7	25.7	1	60	67.9	71.9	4	2.98333	45	49.7	44.8	4.9	60	62.2	60.9	1.3	45	51.8	46.2	5.6	60	62.5	66.7	4.2	30	30.6	28.9	1.7	30	39.5	40.8
23	Blindfold	45	48.9	55.5	6.6	30	39.5	32.8	6.7	60	71.2	73.9	2.7	30	39.9	44.9	5	45	51.9	51.5	0.4	60	64.4	65.1	0.7	3.68333	60	66.9	69.8	2.9	45	51.8	52.7	0.9	45	47.7	50.2	2.5	60	65.8	71.8	6	30	43.6	47.8	4.2	30	41.2	41.6
24	Blindfold	60	54.8	51.8	3	30	23.3	22.3	1	45	47.6	41.5	6.1	45	46.9	47.8	0.9	30	29.8	30	0.2	60	62.5	63.7	1.2	2.06667	30	34.4	38.2	3.8	60	64.3	63	1.3	45	51.2	50.6	0.6	60	63.4	61.7	1.7	30	24.8	25.5	0.7	45	41.3	41.2
25	No blindfold	45	45.7	46.5	0.8	30	36.5	34.8	1.7	60	62.8	60.7	2.1	45	45.2	41.6	3.6	30	39.2	34.1	5.1	60	61.8	59	2.8	2.68333	45	42.8	41.6	1.2	60	55.8	53.2	2.6	30	35.1	33.8	1.3	30	36.6	35.6	1	60	60.8	57.7	3.1	45	45.4	42.3
26	Blindfold	45	42.4	46	3.6	30	36.5	34.9	1.6	60	58.2	57.7	0.5	45	44.9	41.9	3	60	57.6	56.5	1.1	30	31.6	30.1	1.5	1.88333	60	64.8	69.3	4.5	60	68.7	69.8	1.1	45	46.9	52	5.1	45	48.8	49.4	0.6	30	34.2	40.6	6.4	30	36.7	44.7
27	No blindfold	30	26.4	20.8	5.6	30	26	20.7	5.3	60	66.7	62.7	4	60	66.1	69.5	3.4	45	49.3	37.1	12.2	45	47.6	44.7	2.9	5.56667	45	48.2	48.6	0.4	30	28.9	25.8	3.1	60	59.5	58.4	1.1	45	46.3	43.6	2.7	60	63.5	70.1	6.6	30	30.9	32.5
28	Blindfold	30	28.3	22.3	6	60	54.9	56.3	1.4	45	44.4	44.6	0.2	60	56.9	61.8	4.9	45	43.2	47.2	4	30	33.5	38.3	4.8	3.55	60	63	63.5	0.5	30	33.4	36.8	3.4	30	31.8	32.8	1	60	61.1	58.8	2.3	45	41.2	45.5	4.3	45	40.1	44.7
29	Blindfold	30	27.2	28.2	1	60	60.1	50.5	9.6	45	45.1	44.6	0.5	60	65.8	67.2	1.4	45	49.4	50.8	1.4	30	35.8	36.1	0.3	2.36667	60	68.7	71.2	2.5	30	36.8	35.2	1.6	30	33.8	41.9	8.1	60	63.9	66.6	2.7	45	43.3	40.7	2.6	45	49.3	52.9
30	Blindfold	45	46.3	46.1	0.2	30	33.2	32.8	0.4	60	60.8	64.2	3.4	60	61.3	60	1.3	30	35.1	40.7	5.6	45	47.7	47.4	0.3	1.86667	45	47.8	49.9	2.1	30	37.8	39.6	1.8	60	62.5	59.8	2.7	30	35.2	36.3	1.1	60	63.9	65.1	1.2	45	52.3	53.1
31	No blindfold	60	58.8	60.6	1.8	60	61.8	65.4	3.6	45	45.2	48.4	3.2	30	30.7	31.5	0.8	30	31.3	31.5	0.2	45	42.8	42.5	0.3	1.65	45	42.4	42.6	0.2	30	39.9	31.2	8.7	45	43.5	51.9	8.4	30	26.8	30.1	3.3	60	65.8	60.8	5	60	57.5	51.2
32	No blindfold	45	44.1	42.1	2	60	59.1	61.5	2.4	45	46.7	44.8	1.9	60	60.2	60.1	0.1	30	36.6	32.8	3.8	30	32.5	33.5	1	1.86667	30	29.8	31.8	2	45	45.2	42.6	2.6	45	45.9	50.6	4.7	30	32.4	37	4.6	60	59	63.1	4.1	60	59.2	54.5
33	No blindfold	45	45.4	46.9	1.5	45	49.8	51	1.2	30	25.9	27.5	1.6	60	65.9	62.7	3.2	60	68.2	68.5	0.3	30	26	25.5	0.5	1.38333	60	56.5	54.2	2.3	30	27.9	30.7	2.8	45	49.7	49.7	0	30	31.4	33.9	2.5	60	61.8	62.2	0.4	45	43.9	47.8
34	No blindfold	45	45.3	48.8	3.5	45	44.4	43	1.4	30	33.6	32.4	1.2	60	60.2	62.6	2.4	30	34.8	37.9	3.1	60	61	66.5	5.5	2.85	60	56.9	61.8	4.9	60	58.4	65.6	7.2	30	31.3	29.4	1.9	45	44.7	49	4.3	30	30.1	34.1	4	45	40.4	43.3
35	No blindfold	60	67.7	69.7	2	30	36.7	35.2	1.5	45	51.6	51.1	0.5	45	46.7	41.6	5.1	60	64.5	67.8	3.3	30	41	40.8	0.2	2.1	60	60.9	66.6	5.7	30	29.2	32.3	3.1	60	61.3	57.8	3.5	30	32.9	30	2.9	45	44.4	47.3	2.9	45	48.2	51.7
36	No blindfold	30	26.6	28.2	1.6	45	44	42.7	1.3	60	60.5	57.6	2.9	30	28.8	30.3	1.5	45	50.9	47.1	3.8	60	62.6	61.6	1	2.01667	60	60.8	63.9	3.1	45	49.4	54	4.6	30	27.6	31.9	4.3	45	45.6	49.5	3.9	60	58.3	62	3.7	30	29.2	33.5
37	No blindfold	45	49	44	5	60	64.8	67	2.2	30	32.2	33.2	1	60	51.7	51.7	0	30	30.6	33.5	2.9	45	45.4	45.1	0.3	1.9	30	33.8	35	1.2	30	37.8	41.9	4.1	45	50.6	53.1	2.5	45	45.5	46.3	0.8	60	62.1	66.6	4.5	60	63.3	63.2
38	No blindfold	60	57.6	61.6	4	60	61	66.3	5.3	30	35.9	40.3	4.4	30	36.9	39.1	2.2	45	47.3	44.8	2.5	45	44.2	45.2	1	3.23333	45	47.4	46.6	0.8	30	35.3	33.4	1.9	60	55.5	63.6	8.1	60	67.9	64.3	3.6	30	31.1	37.2	6.1	45	48.2	48.3
39	Blindfold	60	60.5	61.2	0.7	45	43.5	45.5	2	30	33.3	32.1	1.2	45	44	40.9	3.1	30	34.2	34.2	0	60	58	57.5	0.5	1.25	45	43.1	39.9	3.2	45	37.7	38	0.3	60	60.9	60.1	0.8	30	27.2	29.2	2	30	25.8	26.3	0.5	60	51.9	53.7
40	Blindfold	45	42.5	38.4	4.1	60	57.1	51.2	5.9	30	27.2	27.2	0	30	27.6	31.3	3.7	60	59.2	51.8	7.4	45	44.3	40.2	4.1	4.2	45	39.9	36.3	3.6	60	59.2	52.7	6.5	30	26	27.3	1.3	45	41.2	40.1	1.1	30	34.9	37.6	2.7	60	55.6	51.4
41	Blindfold	30	27.3	30.5	3.2	60	55.1	57.9	2.8	60	57.4	58.8	1.4	45	45.6	51.7	6.1	45	42.3	44.1	1.8	30	23.3	31	7.7	3.83333	60	63.2	59.4	3.8	45	44.8	46.2	1.4	60	58.3	57.9	0.4	30	36.1	32.6	3.5	30	37.2	30	7.2	45	45.8	47.3
42	Blindfold	45	42.7	39.2	3.5	30	31.2	30.3	0.9	30	27.9	27.4	0.5	45	45.6	46.9	1.3	60	60	56.3	3.7	60	56.9	52.5	4.4	2.38333	60	61.2	54.3	6.9	45	43.6	46.6	3	30	27.6	28.4	0.8	60	61.2	56.1	5.1	30	33.9	29.6	4.3	45	42.5	43
43	Blindfold	60	57.3	54.7	2.6	30	31	35.6	4.6	60	58.2	63.1	4.9	45	44.7	44	0.7	30	32.9	31.9	1	45	44.8	43.4	1.4	2.53333	60	56.4	56.7	0.3	45	45.8	44.4	1.4	60	61.1	60.6	0.5	30	38.5	36	2.5	45	43.7	40.5	3.2	30	35.1	34.5
44	Blindfold	30	35.5	31.3	4.2	60	60.9	67.9	7	45	40.3	30.6	9.7	45	51.3	51.2	0.1	60	60.5	62.1	1.6	30	30.5	28.2	2.3	4.15	45	57.2	59.6	2.4	30	26.3	28.5	2.2	60	63.5	64.3	0.8	60	66.4	67.5	1.1	30	41.8	42.8	1	45	52.1	53.6
45	Blindfold	45	47.7	53.7	6	30	33.8	37.7	3.9	45	48.6	53	4.4	60	69.1	71.6	2.5	60	58.5	59.5	1	30	48.5	48.6	0.1	2.98333	30	35	35.7	0.7	45	50.2	48.8	1.4	30	30.9	31.8	0.9	45	47.3	51	3.7	60	58.6	56.1	2.5	60	60	59.9
46	No blindfold	30	28.1	28	0.1	30	30.4	30.2	0.2	60	59.5	61.2	1.7	45	46.7	45.2	1.5	60	61.4	57.2	4.2	45	43.5	44.3	0.8	1.41667	60	54.9	60.7	5.8	45	40.1	50.3	10.2	45	47.6	50.3	2.7	30	32.2	30.5	1.7	60	57.9	59.4	1.5	30	30.2	29.4
47	Blindfold	30	31.8	27.2	4.6	30	35.6	41.3	5.7	60	59.3	58.7	0.6	45	42.4	43.3	0.9	60	59.6	70.1	10.5	45	44.4	46.4	2	4.05	45	46.8	47	0.2	60	73.8	74.5	0.7	45	44.9	52.5	7.6	60	67.1	69.7	2.6	30	38.8	47.6	8.8	30	45.3	46.2
48	Blindfold	45	39.1	42.9	3.8	45	39.9	41.8	1.9	30	29.5	29.4	0.1	60	60.2	53.5	6.7	30	28.3	27.2	1.1	60	53.6	56	2.4	2.66667	60	56.2	59.5	3.3	30	30	28.9	1.1	30	33.9	35.4	1.5	60	58.4	57.6	0.8	45	44.9	46.1	1.2	45	40.9	39.7
49	No blindfold	30	27.6	28.7	1.1	60	56.8	57.7	0.9	45	47.5	49.9	2.4	60	58.9	58.1	0.8	30	33.9	33.6	0.3	45	45.6	42.9	2.7	1.36667	60	59.7	58.2	1.5	45	46.8	50.4	3.6	30	37.5	37.9	0.4	60	56.2	57.8	1.6	45	43.9	47.8	3.9	30	27.2	31.7
50	No blindfold	30	33.4	36.2	2.8	30	31.5	33.2	1.7	60	66.9	64.8	2.1	60	64.7	65.8	1.1	45	49.8	43.2	6.6	45	47.9	44	3.9	3.03333	60	56.1	56.5	0.4	45	44.4	40.2	4.2	30	35.7	36.3	0.6	30	30.4	34.4	4	45	46.6	44.3	2.3	60	61.6	60.2
51	Blindfold	60	57.4	57.9	0.5	45	47.5	41.6	5.9	30	32	33.7	1.7	45	40.5	44.5	4	60	58.4	56.3	2.1	30	34.3	34.2	0.1	2.38333	30	30.6	32.4	1.8	45	45.8	49.4	3.6	45	44.4	45.9	1.5	30	26	33.9	7.9	60	60.7	60	0.7	60	58.6	61.2
52	Blindfold	45	44.7	43.5	1.2	60	57.3	53.2	4.1	45	48	46.6	1.4	60	58.6	63.8	5.2	30	32	27.1	4.9	30	35	38.9	3.9	3.45	30	27.4	24.7	2.7	45	44.7	42	2.7	30	33.5	34.4	0.9	45	44.3	45.3	1	60	63.5	58.1	5.4	60	66.7	62.3
53	Blindfold	30	29.1	34.7	5.6	45	42.4	47.7	5.3	60	61.3	66.5	5.2	45	41.2	46.3	5.1	30	30	33	3	60	58.2	61.9	3.7	4.65	30	29.1	34.9	5.8	60	54.6	62	7.4	45	38.1	41.7	3.6	45	44.7	51.1	6.4	60	54.4	58.4	4	30	35.6	39
54	Blindfold	60	71.7	69.9	1.8	45	54.2	56.9	2.7	60	67	53.6	13.4	45	46.2	37.5	8.7	30	35.5	26.8	8.7	30	34.3	27.9	6.4	6.95	60	58.5	60.8	2.3	30	33.1	32.2	0.9	45	40.4	42.8	2.4	30	36.6	38	1.4	45	44.7	46.5	1.8	60	59.7	56.3
55	Blindfold	30	26.4	30.9	4.5	30	33.4	36.1	2.7	45	44.1	46.3	2.2	60	59.2	54.9	4.3	60	63.5	62.4	1.1	45	44	44.9	0.9	2.61667	30	31.5	36.5	5	30	37.6	36.7	0.9	60	57.7	54.8	2.9	45	44.3	46.2	1.9	60	59.6	63.5	3.9	45	43.8	44.9
56	Blindfold	60	58.8	63.6	4.8	45	46.1	52.5	6.4	60	66.8	72.8	6	45	55.7	46.9	8.8	30	40.8	30.7	10.1	30	34.3	24.4	9.9	7.66667	45	48.4	47.2	1.2	60	63.9	70.1	6.2	45	54.8	52.1	2.7	60	67	69.3	2.3	30	36.8	38.3	1.5	30	39.5	34.2
57	No blindfold	60	58.9	51.5	7.4	60	57.7	61.3	3.6	30	26.1	28.2	2.1	45	41.3	37.7	3.6	45	45.2	42.9	2.3	30	30.7	33.5	2.8	3.63333	45	37.8	42.1	4.3	60	61.3	61.2	0.1	45	44.8	46	1.2	60	59.9	55.2	4.7	30	32.7	32.8	0.1	30	32.8	32
58	Blindfold	45	42.7	47.9	5.2	60	64.2	76.4	12.2	45	50.5	51.6	1.1	60	59.4	58.9	0.5	30	34.5	34.5	0	30	27.7	31.3	3.6	3.76667	60	64.7	63.9	0.8	45	50.4	50.7	0.3	45	46.7	48.2	1.5	60	65.1	75.3	10.2	30	43.7	43.5	0.2	30	32	33.3
59	No blindfold	30	34.7	37.7	3	60	57.7	58.6	0.9	60	61.7	61.3	0.4	30	23	25.2	2.2	45	43.9	43.7	0.2	45	42.5	37.2	5.3	2	45	41.9	52.1	10.2	30	33.4	38.1	4.7	60	68.5	64.3	4.2	45	44.8	56.2	11.4	30	27	35.5	8.5	60	63.2	61.8
60	No blindfold	60	66	65.9	0.1	60	63.7	67	3.3	45	47	49.9	2.9	45	45.9	44.9	1	30	35.6	33.9	1.7	30	33.9	34	0.1	1.51667	30	26.9	27.9	1	45	40.9	48.1	7.2	60	49.9	60.4	10.5	45	42.6	42.2	0.4	30	34.3	31.6	2.7	60	55.3	59.7
61	No blindfold	60	60.4	61.5	1.1	45	40	31.9	8.1	60	60.8	55.4	5.4	30	28.5	24.9	3.6	30	28	24.6	3.4	45	38.7	35.5	3.2	4.13333	45	30.8	29.5	1.3	30	48.3	48.8	0.5	60	66.3	62.1	4.2	45	42	44.5	2.5	60	38.4	36.3	2.1	30	63.6	58
62	No blindfold	30	36.6	37.2	0.6	60	58.3	57.6	0.7	60	61.2	62.7	1.5	45	40.5	42.4	1.9	45	47.4	50.4	3	30	39.5	40.9	1.4	1.51667	60	56	51.5	4.5	60	54.1	49.3	4.8	30	38.3	44.2	5.9	30	31.9	39.1	7.2	45	40	44.4	4.4	45	40.8	43.3
63	No blindfold	30	29.3	32.9	3.6	45	48.5	42.1	6.4	60	58.2	57.3	0.9	45	51.5	39.2	12.3	30	34.3	35.4	1.1	60	59.4	56.9	2.5	4.46667	45	44.5	43.7	0.8	60	60.9	56.1	4.8	60	53.3	48	5.3	45	47.6	50.2	2.6	30	31.2	28.8	2.4	30	33.8	30.4
64	Blindfold	60	56.4	59.4	3	30	34.1	35.5	1.4	30	33.3	25.2	8.1	45	47.9	42.6	5.3	45	42	37.4	4.6	60	57.8	54.1	3.7	4.35	60	56.5	50.1	6.4	45	51.1	48	3.1	30	34.6	35.9	1.3	30	36.6	34.6	2	60	56.2	61.9	5.7	45	41	39.1
[truncated: 2 more columns]

## Sheet: Legend
Target	Target angle				C	Condition
Actual	Actual target angle				T	Trial
Reprod	Reproduced angle
