# Supplementary material for: Assessing kinesthetic proprioceptive function of the upper limb: a novel dynamic movement reproduction task using a robotic arm
Source: PeerJ. 2021 May 3;9:e11301. doi: 10.7717/peerj.11301 (PMC8101453; doi:10.7717/peerj.11301)
Supplement: Supplemental Information 5 [file peerj-09-11301-s005.zip]

Archive with 6 entries (5 files):
- DMR scripts + variables/
- DMR scripts + variables/HMData_mean_absolutedeviation_all.m
- DMR scripts + variables/HMData_plot_condition.m
- DMR scripts + variables/HMData_plot_condition_border.m
- DMR scripts + variables/HMData_plot_trial_border.m
- DMR scripts + variables/Variables.docx
