# Supplementary material for: Assessing kinesthetic proprioceptive function of the upper limb: a novel dynamic movement reproduction task using a robotic arm
Source: PeerJ. 2021 May 3;9:e11301. doi: 10.7717/peerj.11301 (PMC8101453; doi:10.7717/peerj.11301)
Supplement: Supplemental Information 6 [file peerj-09-11301-s006.zip]

Archive with 3 entries (2 files):
- Data after cleaning/
- Data after cleaning/Study1_merged.xls
- Data after cleaning/Study2_merged.xls
