# Supplementary material for: Assessing kinesthetic proprioceptive function of the upper limb: a novel dynamic movement reproduction task using a robotic arm
Source: PeerJ. 2021 May 3;9:e11301. doi: 10.7717/peerj.11301 (PMC8101453; doi:10.7717/peerj.11301)
Supplement: Supplemental Information 6 [file peerj-09-11301-s006.zip › Data after cleaning/Study1_merged.xls]

## Sheet: Condition
PPNR	FirstTask	DMR_C1_visual	DMR_S1_C1_T1	DMR_S1_C1_T2	DMR_S1_C1_T3	DMR_S1_C1_T4	DMR_S1_C1_T5	DMR_S1_C1_T6	DMR_S1_C1	VE_DMR_S1_C1	DMR_S1_C2_T1	DMR_S1_C2_T2	DMR_S1_C2_T3	DMR_S1_C2_T4	DMR_S1_C2_T5	DMR_S1_C2_T6	DMR_S1_C2	VE_DMR_S1_C2	DMR_S2_C1_T1	DMR_S2_C1_T2	DMR_S2_C1_T3	DMR_S2_C1_T4	DMR_S2_C1_T5	DMR_S2_C1_T6	DMR_S2_C1	VE_DMR_S2_C1	DMR_S2_C2_T1	DMR_S2_C2_T2	DMR_S2_C2_T3	DMR_S2_C2_T4	DMR_S2_C2_T5	DMR_S2_C2_T6	DMR_S2_C2	VE_DMR_S2_C2	DMR_S1_extraAttemptsC1	DMR_S1_extraAttemptsC2	DMR_S2_extraAttemptsC1	DMR_S2_extraAttemptsC2	JR_C1_visual	JR_S1_C1_T1	JR_S1_C1_T2	JR_S1_C1_T3	JR_S1_C1_T4	JR_S1_C1_T5	JR_S1_C1_T6	JR_S1_C1	VE_JR_S1_C1	JR_S1_C2_T1	JR_S1_C2_T2
1	1	0	0.215042	0.216	0.2471	0.122702	0.200667	0.405441	0.234492	0.0935348	0.305302	0.175192	0.213316	0.312038	0.277401	0.20781	0.24851	0.057213	0.223477	0.154348	0.14942	0.383217	0.0955835	0.0503427	0.176065	0.117154	0.144937	0.0729107	0.105655	0.191526	0.133006	0.109989	0.126337	0.0404709	0	0	0	0	0	2.5	4.3	6.2	7.7	1	1.4	3.85	2.70167	5.8	2
3	1	0	0.0816664	0.103131	0.192736	0.165607	0.167286	0.186172	0.149433	0.0459161	0.186383	0.157089	0.113278	0.188011	0.144422	0.155566	0.157458	0.0279129	0.0601176	0.0867374	0.147953	0.16034	0.0747425	0.225917	0.125968	0.0634886	0.107067	0.104994	0.0810509	0.265512	0.188573	0.111289	0.143081	0.0702354	0	0	0	0	0	12	2.6	3.4	0.2	4	5.3	4.58333	4.0102	2.3	5.2
4	0	1	0.208996	0.113339	0.10902	0.157295	0.173337	0.128327	0.148386	0.0388736	0.135437	0.0616064	0.178922	0.167268	0.0894053	0.0738781	0.117753	0.0497737	0.124653	0.162529	0.0775565	0.165696	0.212682	0.197797	0.156819	0.0494539	0.0694949	0.0778634	0.117103	0.122234	0.189945	0.19963	0.129378	0.0548545	0	0	0	0	0	5.2	2.2	6.9	3.2	1.2	4	3.78333	2.06341	5.9	0.3
5	0	0	0.307986	0.262477	0.479395	0.264198	0.193543	0.090809	0.266401	0.12904	0.135538	0.107807	0.25115	0.230349	0.177754	0.237403	0.19	0.0591373	0.302773	0.254942	0.159854	0.113504	0.112996	0.122375	0.177741	0.0816047	0.166594	0.324106	0.183365	0.225071	0.18422	0.215251	0.216435	0.0570694	0	0	0	0	0	0.8	2.3	1	5.1	1.7	3.1	2.33333	1.59833	2.1	0.3
6	0	0	0.211918	0.216123	0.201179	0.130104	0.11372	0.226918	0.183327	0.0485586	0.112161	0.0483803	0.0498784	0.0842281	0.147336	0.0352903	0.0795457	0.0435688	0.132094	0.226722	0.123517	0.152832	0.248306	0.122126	0.1676	0.0556756	0.14972	0.061254	0.128344	0.0806517	0.119884	0.111939	0.108632	0.0323787	0	0	0	0	0	15.4	0.6	5.3	8.3	1.4	2.3	5.55	5.60241	0.5	3.6
7	1	1	0.483687				0.486624	0.383295	0.451202	0.0588275		0.46795	0.31446	0.358173	0.190075	0.296039	0.325339	0.100858	0.15058	0.10584	0.196262	0.143805	0.324196	0.241062	0.193624	0.0791796	0.354379	0.40719	0.187238	0.334932	0.178348	0.147512	0.268266	0.109902	0	0	0	0	1	1.4	5.8	2.9	3.3	1.1	2.7	2.86667	1.67889	3.2	2.3
8	0	1	0.12197	0.196321	0.174365	0.0681439	0.153641	0.105363	0.136634	0.0472424	0.130575	0.09092	0.111277	0.0581268	0.0700393	0.114602	0.0959234	0.0279606	0.21639	0.0893274	0.128964	0.0670807	0.0759401	0.0829577	0.11011	0.0562835	0.102316	0.162867	0.128098	0.156064	0.0940745	0.0990614	0.123747	0.0301424	0	0	0	0	1	0.7	1.6	1.3	0.8	0.9	0.6	0.983333	0.386868	1.1	2.6
9	0	0	0.34463	0.289663	0.236599	0.15516	0.263341	0.133139	0.237089	0.0806676	0.176393	0.285208	0.183485	0.207876	0.124846	0.171219	0.191505	0.0532839	0.251258	0.0883867	0.0947946	0.107704	0.142351	0.0809725	0.127578	0.0643315	0.154718	0.212477	0.185912	0.151274	0.130032	0.208805	0.17387	0.0336307	0	0	0	0	0	1	4.2	2.5	1.8	0.4	7.6	2.91667	2.64607	0.9	2
10	0	0	0.116884	0.0938916	0.0799204	0.154921	0.111957	0.161766	0.11989	0.032638	0.170891	0.0926177	0.176277	0.107052	0.127183	0.187499	0.143587	0.0398603	0.104265	0.0985798	0.134951	0.109026	0.0349336	0.0432069	0.0874937	0.0396078	0.14464	0.122513	0.127818	0.226268	0.152948	0.0862582	0.143407	0.0466991	0	0	0	0	1	1.5	1.6	4.4	2.8	2.7	0.6	2.26667	1.32916	5.4	9.7
11	1	1	0.302801	0.201425	0.131295	0.211298	0.187836	0.109242	0.19065	0.0682328	0.0695973	0.0437208	0.114693	0.239918	0.154746	0.16336	0.131006	0.0708914	0.173694	0.262535	0.144636	0.177277	0.11281	0.121707	0.165443	0.0543157	0.152522	0.141868	0.101337	0.129898	0.175763	0.151634	0.14217	0.0250731	0	0	0	0	0	4	7	8.7	4.6	4.8	2	5.18333	2.35322	2.8	1.6
12	0	0	0.0708024	0.148919	0.120859	0.0574983	0.235447	0.0692508	0.117129	0.0678498	0.288893	0.246129	0.130647	0.18559	0.304442	0.34563	0.250222	0.0800377	0.0578587	0.090934	0.113032	0.150502	0.154588	0.116937	0.113975	0.0365327	0.204488	0.166027	0.188358	0.19577	0.142128	0.162648	0.17657	0.0235723	0	0	0	0	1	4.1	2.6	5.9	3.7	2.7	0.7	3.28333	1.74174	0.8	1.1
13	1	0	0.319819	0.212596	0.260533	0.120185	0.209943	0.182695	0.217628	0.0679468	0.169081	0.285473	0.179392	0.22649	0.22037	0.250259	0.221844	0.0435106	0.303571	0.143414	0.234808	0.235627	0.154533	0.108229	0.196697	0.0732577	0.174299	0.331952	0.259268	0.340884	0.244392	0.148169	0.249827	0.0789853	0	0	0	0	1	1.2	1.4	6.9	1.7	5.1	5.4	3.61667	2.47339	8.4	2.8
14	0	1	0.159768	0.27422	0.18911	0.198894	0.136374	0.157626	0.185999	0.0488152	0.205046	0.239111	0.336464	0.199743	0.126124	0.220983	0.221245	0.0683632	0.154017	0.124837	0.131899	0.164678	0.121145	0.245391	0.156994	0.0465422	0.148413	0.142883	0.0869231	0.153028	0.209652	0.106914	0.141302	0.0424308	0	0	0	0	0	0	9.9	2.7	4.6	4.2	2	3.9	3.37165	1	9.5
15	0	1	0.276514	0.272205	0.144216	0.150988	0.0751043	0.145477	0.177417	0.0801173	0.211052	0.106235	0.151775	0.120562	0.102191		0.138363	0.0450586	0.101205	0.162812	0.152847	0.243265	0.133024	0.126389	0.153257	0.0490585	0.0841368	0.0546397	0.278319	0.125713	0.154179	0.095855	0.13214	0.0794009	0	0	0	0	1	5.9	6.4	5.5	3.6	0.5	3.3	4.2	2.20363	3.1	1.2
16	1	1	0.271443	0.230547	0.238634	0.300269	0.368528	0.210545	0.269994	0.0577952	0.271576	0.25135	0.268443	0.316094	0.206862	0.394727	0.284842	0.0643409	0.277549	0.0862825		0.185165	0.212611	0.314264	0.215174	0.0883595	0.271955	0.596208	0.181278	0.304047	0.194248	0.233841	0.29693	0.153715	1	0	0	0	1	6.3	7.2	1.4	1.2	5.4	2.6	4.01667	2.60953	8.7	7
17	0	0	0.16203	0.229034	0.278273	0.191181	0.131549	0.120281	0.185391	0.0604144	0.207284	0.217322	0.148984	0.248408	0.158674	0.218674	0.199891	0.0383552	0.290109	0.219603	0.231288	0.466203	0.234531	0.427881	0.311602	0.108387	0.399135	0.333963	0.207307	0.322672	0.275796	0.245667	0.297423	0.068681	0	0	0	0	1	4.2	8.1	4.7	13.7	3	6.7	6.73333	3.87023	7.7	3.7
18	1	1	0.159524	0.0999389	0.18248	0.138487	0.248721	0.142444	0.161932	0.0504638	0.0961969	0.181574	0.153679	0.18053	0.0851463	0.259989	0.159519	0.0641828	0.106028	0.0519819	0.187409	0.16629	0.0797209	0.0446565	0.106014	0.0593867	0.0949344	0.144071	0.0847499	0.198128	0.213542	0.150446	0.147645	0.0522413	0	0	0	0	1	3.7	1.8	0.8	7	1.3	1.8	2.73333	2.30969	7	3.9
19	1	0	0.174801	0.110043	0.248097	0.120461	0.183441	0.12443	0.160212	0.0526378	0.187729	0.162105	0.11782	0.16156	0.0908989	0.245306	0.160903	0.0540408	0.193296	0.261709	0.160776	0.0787841	0.118769	0.125156	0.156415	0.0646329	0.087462	0.220917	0.0805998	0.0909802	0.0735388	0.174298	0.121299	0.0612117	0	0	0	0	0	0.9	4	2.2	4.3	0.3	1.4	2.18333	1.64853	5.3	0.4
20	0	0	0.412952	0.145962	0.433844	0.242583	0.200968	0.226899	0.277201	0.118093	0.450522	0.132796	0.405389	0.280778	0.194529	0.237494	0.283585	0.122886	0.278093	0.129422	0.222557	0.161509	0.272259	0.236974	0.216802	0.059941	0.142901	0.267424	0.416888	0.207018	0.139108	0.179871	0.225535	0.104973	0	1	0	0	1	9.9	2.8	3.3	5.5	15.5	11.6	8.1	5.06241	0.4	1.3
22	0	0	0.126754	0.171462	0.0967574	0.128818	0.109556	0.0874109	0.120127	0.0299432	0.146925	0.21478	0.236096	0.222251	0.0691254	0.0651331	0.159052	0.0775759	0.117984	0.13637	0.084158	0.153486	0.158918	0.184107	0.139171	0.0349207	0.0863338	0.1721	0.239198	0.193318	0.246151	0.373249	0.218392	0.0952838	0	0	0	0	1	5.7	21.4	6.3	1.8	2.1	10.8	8.01667	7.33251	2.8	5.8
23	0	1	0.104483	0.0778464	0.0923838	0.101355	0.091052	0.111237	0.096393	0.0118237	0.119095	0.165794	0.15233	0.103973	0.110813	0.22284	0.145807	0.0448648	0.0708208	0.0605489	0.105512	0.166269	0.105451	0.0720146	0.0967693	0.0389359	0.177916	0.174622	0.154781	0.104849	0.194022	0.179314	0.164251	0.0317042	0	0	0	0	0	2.1	6.2	3.1	0.4	0.8	3.2	2.63333	2.09253	2.3	4.1
24	1	1	0.286847	0.142514	0.20235	0.106949	0.124163	0.144853	0.167946	0.0665412	0.130131	0.181554	0.162294	0.135039	0.0852091	0.106699	0.133488	0.0352204	0.0483791	0.0623497	0.0656694	0.0832942	0.0648378	0.159263	0.0806323	0.0400944	0.192748	0.133842	0.0899354	0.127301	0.189718	0.156622	0.148361	0.0395392	0	0	0	0	1	2.9	2.7	0.9	1	8.1	5.4	3.5	2.78496	3	1.6
25	1	0	0.146068	0.173109	0.140771	0.140654	0.0921444	0.139467	0.138702	0.0261318	0.182284	0.159347	0.115105	0.120067	0.09141	0.0615261	0.121623	0.0439824	0.107783	0.13502	0.073186	0.085888	0.120789	0.132241	0.109151	0.0251965	0.113592	0.0940954	0.0892982	0.127284	0.13558	0.0674388	0.104548	0.0256149	0	0	0	0	0	7.4	4.6	7.1	1.4	2	3.9	4.4	2.5036	1.4	2.8
[truncated: 22 more columns]

## Sheet: Visual Information
PPNR	DMR_C1_visual	DMR_C1_direction	DMR_S1_B_T1	DMR_S1_B_T2	DMR_S1_B_T3	DMR_S1_B_T4	DMR_S1_B_T5	DMR_S1_B_T6	DMR_S1_B	VE_DMR_S1_B	DMR_S1_NB_T1	DMR_S1_NB_T2	DMR_S1_NB_T3	DMR_S1_NB_T4	DMR_S1_NB_T5	DMR_S1_NB_T6	DMR_S1_NB	VE_DMR_S1_NB	DMR_S2_B_T1	DMR_S2_B_T2	DMR_S2_B_T3	DMR_S2_B_T4	DMR_S2_B_T5	DMR_S2_B_T6	DMR_S2_B	VE_DMR_S2_B	DMR_S2_NB_T1	DMR_S2_NB_T2	DMR_S2_NB_T3	DMR_S2_NB_T4	DMR_S2_NB_T5	DMR_S2_NB_T6	DMR_S2_NB	VE_DMR_S2_NB	JR_C1_visual	JR_S1_B_T1	JR_S1_B_T2	JR_S1_B_T3	JR_S1_B_T4	JR_S1_B_T5	JR_S1_B_T6	JR_S1_B	VE_JR_S1_B	JR_S1_NB_T1	JR_S1_NB_T2	JR_S1_NB_T3	JR_S1_NB_T4	JR_S1_NB_T5	JR_S1_NB_T6
1	0	0	0.215042	0.216	0.2471	0.122702	0.200667	0.405441	0.234492	0.0935348	0.305302	0.175192	0.213316	0.312038	0.277401	0.20781	0.24851	0.057213	0.223477	0.154348	0.14942	0.383217	0.0955835	0.0503427	0.176065	0.117154	0.144937	0.0729107	0.105655	0.191526	0.133006	0.109989	0.126337	0.0404709	0	2.5	4.3	6.2	7.7	1	1.4	3.85	2.70167	5.8	2	1.4	4	4	1.3
3	0	1	0.0816664	0.103131	0.192736	0.165607	0.167286	0.186172	0.149433	0.0459161	0.186383	0.157089	0.113278	0.188011	0.144422	0.155566	0.157458	0.0279129	0.0601176	0.0867374	0.147953	0.16034	0.0747425	0.225917	0.125968	0.0634886	0.107067	0.104994	0.0810509	0.265512	0.188573	0.111289	0.143081	0.0702354	0	12	2.6	3.4	0.2	4	5.3	4.58333	4.0102	2.3	5.2	4.4	1.4	7.2	2.1
4	1	0	0.135437	0.0616064	0.178922	0.167268	0.0894053	0.0738781	0.117753	0.0497737	0.208996	0.113339	0.10902	0.157295	0.173337	0.128327	0.148386	0.0388736	0.0694949	0.0778634	0.117103	0.122234	0.189945	0.19963	0.129378	0.0548545	0.124653	0.162529	0.0775565	0.165696	0.212682	0.197797	0.156819	0.0494539	0	5.2	2.2	6.9	3.2	1.2	4	3.78333	2.06341	5.9	0.3	2.9	6.4	4.5	7.2
5	0	1	0.307986	0.262477	0.479395	0.264198	0.193543	0.090809	0.266401	0.12904	0.135538	0.107807	0.25115	0.230349	0.177754	0.237403	0.19	0.0591373	0.302773	0.254942	0.159854	0.113504	0.112996	0.122375	0.177741	0.0816047	0.166594	0.324106	0.183365	0.225071	0.18422	0.215251	0.216435	0.0570694	0	0.8	2.3	1	5.1	1.7	3.1	2.33333	1.59833	2.1	0.3	4.2	1.9	0.8	1.8
6	0	1	0.211918	0.216123	0.201179	0.130104	0.11372	0.226918	0.183327	0.0485586	0.112161	0.0483803	0.0498784	0.0842281	0.147336	0.0352903	0.0795457	0.0435688	0.132094	0.226722	0.123517	0.152832	0.248306	0.122126	0.1676	0.0556756	0.14972	0.061254	0.128344	0.0806517	0.119884	0.111939	0.108632	0.0323787	0	15.4	0.6	5.3	8.3	1.4	2.3	5.55	5.60241	0.5	3.6	1.6	9.2	9.8	2.3
7	1	0		0.46795	0.31446	0.358173	0.190075	0.296039	0.325339	0.100858	0.483687				0.486624	0.383295	0.451202	0.0588275	0.354379	0.40719	0.187238	0.334932	0.178348	0.147512	0.268266	0.109902	0.15058	0.10584	0.196262	0.143805	0.324196	0.241062	0.193624	0.0791796	1	3.2	2.3	5.6	6.8	3.4	3.7	4.16667	1.68602	1.4	5.8	2.9	3.3	1.1	2.7
8	1	0	0.130575	0.09092	0.111277	0.0581268	0.0700393	0.114602	0.0959234	0.0279606	0.12197	0.196321	0.174365	0.0681439	0.153641	0.105363	0.136634	0.0472424	0.102316	0.162867	0.128098	0.156064	0.0940745	0.0990614	0.123747	0.0301424	0.21639	0.0893274	0.128964	0.0670807	0.0759401	0.0829577	0.11011	0.0562835	1	1.1	2.6	0.7	3.8	2.5	2.7	2.23333	1.14134	0.7	1.6	1.3	0.8	0.9	0.6
9	0	1	0.34463	0.289663	0.236599	0.15516	0.263341	0.133139	0.237089	0.0806676	0.176393	0.285208	0.183485	0.207876	0.124846	0.171219	0.191505	0.0532839	0.251258	0.0883867	0.0947946	0.107704	0.142351	0.0809725	0.127578	0.0643315	0.154718	0.212477	0.185912	0.151274	0.130032	0.208805	0.17387	0.0336307	0	1	4.2	2.5	1.8	0.4	7.6	2.91667	2.64607	0.9	2	1.9	4.8	4.6	1.7
10	0	1	0.116884	0.0938916	0.0799204	0.154921	0.111957	0.161766	0.11989	0.032638	0.170891	0.0926177	0.176277	0.107052	0.127183	0.187499	0.143587	0.0398603	0.104265	0.0985798	0.134951	0.109026	0.0349336	0.0432069	0.0874937	0.0396078	0.14464	0.122513	0.127818	0.226268	0.152948	0.0862582	0.143407	0.0466991	1	5.4	9.7	4.4	3.4	9.6	2.7	5.86667	3.06964	1.5	1.6	4.4	2.8	2.7	0.6
11	1	0	0.0695973	0.0437208	0.114693	0.239918	0.154746	0.16336	0.131006	0.0708914	0.302801	0.201425	0.131295	0.211298	0.187836	0.109242	0.19065	0.0682328	0.152522	0.141868	0.101337	0.129898	0.175763	0.151634	0.14217	0.0250731	0.173694	0.262535	0.144636	0.177277	0.11281	0.121707	0.165443	0.0543157	0	4	7	8.7	4.6	4.8	2	5.18333	2.35322	2.8	1.6	0.5	0.9	0.5	2.1
12	0	1	0.0708024	0.148919	0.120859	0.0574983	0.235447	0.0692508	0.117129	0.0678498	0.288893	0.246129	0.130647	0.18559	0.304442	0.34563	0.250222	0.0800377	0.0578587	0.090934	0.113032	0.150502	0.154588	0.116937	0.113975	0.0365327	0.204488	0.166027	0.188358	0.19577	0.142128	0.162648	0.17657	0.0235723	1	0.8	1.1	1.5	5.8	0.3	0.7	1.7	2.04841	4.1	2.6	5.9	3.7	2.7	0.7
13	0	0	0.319819	0.212596	0.260533	0.120185	0.209943	0.182695	0.217628	0.0679468	0.169081	0.285473	0.179392	0.22649	0.22037	0.250259	0.221844	0.0435106	0.303571	0.143414	0.234808	0.235627	0.154533	0.108229	0.196697	0.0732577	0.174299	0.331952	0.259268	0.340884	0.244392	0.148169	0.249827	0.0789853	1	8.4	2.8	3.1	1.4	0.2	0.7	2.76667	2.98574	1.2	1.4	6.9	1.7	5.1	5.4
14	1	1	0.205046	0.239111	0.336464	0.199743	0.126124	0.220983	0.221245	0.0683632	0.159768	0.27422	0.18911	0.198894	0.136374	0.157626	0.185999	0.0488152	0.148413	0.142883	0.0869231	0.153028	0.209652	0.106914	0.141302	0.0424308	0.154017	0.124837	0.131899	0.164678	0.121145	0.245391	0.156994	0.0465422	0	0	9.9	2.7	4.6	4.2	2	3.9	3.37165	1	9.5	0.8	4.4	0.6	0.6
15	1	1	0.211052	0.106235	0.151775	0.120562	0.102191		0.138363	0.0450586	0.276514	0.272205	0.144216	0.150988	0.0751043	0.145477	0.177417	0.0801173	0.0841368	0.0546397	0.278319	0.125713	0.154179	0.095855	0.13214	0.0794009	0.101205	0.162812	0.152847	0.243265	0.133024	0.126389	0.153257	0.0490585	1	3.1	1.2	6.3	1.8	1.7	4	3.01667	1.91146	5.9	6.4	5.5	3.6	0.5	3.3
16	1	1	0.271576	0.25135	0.268443	0.316094	0.206862	0.394727	0.284842	0.0643409	0.271443	0.230547	0.238634	0.300269	0.368528	0.210545	0.269994	0.0577952	0.271955	0.596208	0.181278	0.304047	0.194248	0.233841	0.29693	0.153715	0.277549	0.0862825		0.185165	0.212611	0.314264	0.215174	0.0883595	1	8.7	7	2.3	6.5	0.6	0.7	4.3	3.52534	6.3	7.2	1.4	1.2	5.4	2.6
17	0	1	0.16203	0.229034	0.278273	0.191181	0.131549	0.120281	0.185391	0.0604144	0.207284	0.217322	0.148984	0.248408	0.158674	0.218674	0.199891	0.0383552	0.290109	0.219603	0.231288	0.466203	0.234531	0.427881	0.311602	0.108387	0.399135	0.333963	0.207307	0.322672	0.275796	0.245667	0.297423	0.068681	1	7.7	3.7	3.9	1.4	3.3	4.4	4.06667	2.05783	4.2	8.1	4.7	13.7	3	6.7
18	1	0	0.0961969	0.181574	0.153679	0.18053	0.0851463	0.259989	0.159519	0.0641828	0.159524	0.0999389	0.18248	0.138487	0.248721	0.142444	0.161932	0.0504638	0.0949344	0.144071	0.0847499	0.198128	0.213542	0.150446	0.147645	0.0522413	0.106028	0.0519819	0.187409	0.16629	0.0797209	0.0446565	0.106014	0.0593867	1	7	3.9	6.2	1.1	4.9	2.2	4.21667	2.28159	3.7	1.8	0.8	7	1.3	1.8
19	0	0	0.174801	0.110043	0.248097	0.120461	0.183441	0.12443	0.160212	0.0526378	0.187729	0.162105	0.11782	0.16156	0.0908989	0.245306	0.160903	0.0540408	0.193296	0.261709	0.160776	0.0787841	0.118769	0.125156	0.156415	0.0646329	0.087462	0.220917	0.0805998	0.0909802	0.0735388	0.174298	0.121299	0.0612117	0	0.9	4	2.2	4.3	0.3	1.4	2.18333	1.64853	5.3	0.4	1.2	1.9	8.1	7
20	0	0	0.412952	0.145962	0.433844	0.242583	0.200968	0.226899	0.277201	0.118093	0.450522	0.132796	0.405389	0.280778	0.194529	0.237494	0.283585	0.122886	0.278093	0.129422	0.222557	0.161509	0.272259	0.236974	0.216802	0.059941	0.142901	0.267424	0.416888	0.207018	0.139108	0.179871	0.225535	0.104973	1	0.4	1.3	27.7	21.8	5.9	7.7	10.8	11.3017	9.9	2.8	3.3	5.5	15.5	11.6
22	0	0	0.126754	0.171462	0.0967574	0.128818	0.109556	0.0874109	0.120127	0.0299432	0.146925	0.21478	0.236096	0.222251	0.0691254	0.0651331	0.159052	0.0775759	0.117984	0.13637	0.084158	0.153486	0.158918	0.184107	0.139171	0.0349207	0.0863338	0.1721	0.239198	0.193318	0.246151	0.373249	0.218392	0.0952838	1	2.8	5.8	2	4.5	6.9	3.6	4.26667	1.84788	5.7	21.4	6.3	1.8	2.1	10.8
23	1	0	0.119095	0.165794	0.15233	0.103973	0.110813	0.22284	0.145807	0.0448648	0.104483	0.0778464	0.0923838	0.101355	0.091052	0.111237	0.096393	0.0118237	0.177916	0.174622	0.154781	0.104849	0.194022	0.179314	0.164251	0.0317042	0.0708208	0.0605489	0.105512	0.166269	0.105451	0.0720146	0.0967693	0.0389359	0	2.1	6.2	3.1	0.4	0.8	3.2	2.63333	2.09253	2.3	4.1	1.6	0.7	0.1	2.7
24	1	0	0.130131	0.181554	0.162294	0.135039	0.0852091	0.106699	0.133488	0.0352204	0.286847	0.142514	0.20235	0.106949	0.124163	0.144853	0.167946	0.0665412	0.192748	0.133842	0.0899354	0.127301	0.189718	0.156622	0.148361	0.0395392	0.0483791	0.0623497	0.0656694	0.0832942	0.0648378	0.159263	0.0806323	0.0400944	1	3	1.6	6.8	0.4	2.5	13.9	4.7	4.9976	2.9	2.7	0.9	1	8.1	5.4
25	0	1	0.146068	0.173109	0.140771	0.140654	0.0921444	0.139467	0.138702	0.0261318	0.182284	0.159347	0.115105	0.120067	0.09141	0.0615261	0.121623	0.0439824	0.107783	0.13502	0.073186	0.085888	0.120789	0.132241	0.109151	0.0251965	0.113592	0.0940954	0.0892982	0.127284	0.13558	0.0674388	0.104548	0.0256149	0	7.4	4.6	7.1	1.4	2	3.9	4.4	2.5036	1.4	2.8	0	0.9	4.3	2.4
[truncated: 18 more columns]

## Sheet: Legend
C1_Visual					DMR	Dynamic Movement Reproduction
0	Blindfold in C1				JR	Joint Reproduction
1	noBlindfold in C1				S	Session
C1_Direction					C	Condition
0	Counterclockwise in C1				T	Trial
1	Clockwise in C1				B	Blindfold
FirstTask					NB	No Blindfold
0	JR				VE	Variable Error
1	DMR
