# Supplementary material for: Assessing kinesthetic proprioceptive function of the upper limb: a novel dynamic movement reproduction task using a robotic arm
Source: PeerJ. 2021 May 3;9:e11301. doi: 10.7717/peerj.11301 (PMC8101453; doi:10.7717/peerj.11301)
Supplement: Supplemental Information 6 [file peerj-09-11301-s006.zip › Data after cleaning/Study2_merged.xls]

## Sheet: Condition
pp	C1_blindfold	C1_direction	C1_T1	C1_T2	C1_T3	C1_T4	C1_T5	C1_T6	C1	C2_blindfold	C2_direction	C2_T1	C2_T2	C2_T3	C2_T4	C2_T5	C2_T6	C2	extraAttemptsC1	extraAttemptsC2
1	blindfold	counterclockwise	0.0516394	0.0606963	0.0600811	0.0952968	0.0472555	0.104537	0.0699177	noBlindfold	clockwise	0.187108	0.156727	0.0738269	0.0367248	0.0675855	0.0761965	0.0996948	0	0
2	blindfold	counterclockwise	0.402375	0.127633	0.189902	0.327404	0.298905	0.410485	0.292784	noBlindfold	clockwise	0.180629	0.175192	0.225935	0.260398	0.224523	0.228077	0.215792	0	0
3	blindfold	counterclockwise	0.0723826	0.171094	0.194433	0.206766	0.165997	0.206499	0.169529	noBlindfold	clockwise	0.203515	0.205819	0.113399	0.2368	0.219895	0.114521	0.182325	0	0
4	blindfold	clockwise	0.0709779	0.155636	0.161251	0.15905	0.10358	0.178769	0.138211	noBlindfold	counterclockwise	0.116476	0.0742793	0.0651263	0.0360561	0.0860389	0.0984327	0.0794015	0	0
5	noBlindfold	counterclockwise	0.223742	0.363601	0.227843	0.128977	0.19759	0.0911404	0.205482	blindfold	clockwise	0.177887	0.140156	0.156052	0.264603	0.338866	0.264581	0.223691	0	0
6	blindfold	clockwise	0.205583	0.157315	0.172382	0.231375	0.237941	0.133411	0.189668	noBlindfold	counterclockwise	0.108313	0.0798162	0.126801	0.172118	0.155942	0.131351	0.129057	0	0
7	noBlindfold	counterclockwise	0.144691	0.179887	0.115093	0.140768	0.167409	0.244408	0.165376	blindfold	clockwise	0.0572694	0.156096	0.126769	0.103899	0.135083	0.303555	0.147112	0	0
8	blindfold	clockwise	0.247019	0.147958	0.314267	0.263129	0.106147	0.149825	0.204724	noBlindfold	counterclockwise	0.240166	0.204248	0.156481	0.0649072	0.254175	0.251973	0.195325	0	0
9	noBlindfold	counterclockwise	0.524773	0.475422	0.175927	0.205732	0.262024	0.242254	0.314355	blindfold	clockwise	0.262832	0.141193	0.24362	0.107868	0.125089	0.0913267	0.161988	0	0
10	noBlindfold	counterclockwise	0.348062	0.274461	0.279835	0.417685	0.325143	0.263474	0.31811	blindfold	clockwise	0.255157	0.206912	0.335463	0.282373	0.0782264	0.110996	0.211521	0	0
11	blindfold	clockwise	0.119779	0.0765858	0.0920032	0.0954476	0.112305	0.178435	0.112426	noBlindfold	counterclockwise	0.120581	0.12042	0.150932	0.0462255	0.10635	0.0474059	0.0986525	0	0
12	noBlindfold	counterclockwise	0.296586	0.175852	0.256742	0.139053	0.288298	0.21971	0.229373	blindfold	clockwise	0.147641	0.183677	0.0777455	0.128985	0.151713	0.153373	0.140523	0	0
13	blindfold	clockwise	0.198661	0.184356	0.136922	0.0952558	0.114396	0.157419	0.147835	noBlindfold	counterclockwise	0.268736	0.171149	0.25558	0.106526	0.201797	0.285391	0.214863	0	0
14	noBlindfold	counterclockwise	0.365131	0.225854	0.240368	0.331483	0.180927	0.410272	0.292339	blindfold	clockwise	0.0765914	0.0815917	0.208305	0.181956	0.102573	0.192392	0.140568	1	0
15	blindfold	clockwise	0.2007	0.231641	0.243325	0.153735	0.238781	0.185176	0.208893	noBlindfold	counterclockwise	0.146631	0.274599	0.106771	0.200163	0.305954	0.237718	0.211973	0	1
16	blindfold	clockwise	0.166798	0.10074	0.0947433	0.070894	0.0834971	0.092157	0.101472	noBlindfold	counterclockwise	0.150691	0.121612	0.179789	0.16479	0.175456	0.220976	0.168886	0	0
17	blindfold	counterclockwise	0.0689153	0.136617	0.140054	0.0981726	0.0870782	0.133212	0.110675	noBlindfold	clockwise	0.193173	0.343687	0.263071	0.227629	0.237049	0.192137	0.242791	0	0
18	noBlindfold	clockwise	0.0714327	0.0903987	0.0992771	0.0658798	0.0873529	0.0769873	0.0818881	blindfold	counterclockwise	0.186816	0.175467	0.209756	0.187465	0.0881194	0.122898	0.161754	0	0
19	noBlindfold	clockwise	0.124019	0.104079	0.131739	0.144383	0.107341	0.103798	0.119227	blindfold	counterclockwise	0.114387	0.10341	0.117809	0.0977746	0.199735	0.108264	0.123563	0	0
20	noBlindfold	clockwise	0.424203	0.317536	0.228271	0.147877	0.173323	0.137027	0.23804	blindfold	counterclockwise	0.0872243	0.123848	0.113867	0.0739885	0.104308	0.132534	0.105961	0	0
21	blindfold	clockwise	0.0596101	0.0856488	0.056039	0.0464345	0.0588896	0.152557	0.0765298	noBlindfold	counterclockwise	0.313182	0.249861	0.219624	0.174765	0.095336	0.21772	0.211748	0	0
22	noBlindfold	counterclockwise	0.277343	0.228541	0.238334	0.131757	0.160054	0.210803	0.207805	blindfold	clockwise	0.13456	0.141086	0.160389	0.0944232	0.0946564	0.130523	0.12594	0	0
23	blindfold	counterclockwise	0.253132	0.206709	0.275403	0.16764	0.220421	0.271271	0.232429	noBlindfold	clockwise	0.20141	0.159188	0.0969506	0.169232	0.160983	0.126079	0.152307	0	0
24	blindfold	counterclockwise	0.0836651	0.074232	0.0699293	0.119734	0.0924573	0.167061	0.10118	noBlindfold	clockwise	0.174452	0.111798	0.101693	0.0326976	0.0579131	0.0719494	0.0917504	0	0
25	noBlindfold	counterclockwise	0.236455	0.208751	0.339387	0.212523	0.225643	0.284382	0.25119	blindfold	clockwise	0.165146	0.103228	0.129472	0.157387	0.150922	0.126072	0.138704	0	0
26	noBlindfold	clockwise		0.46418	0.262157	0.200554	0.18501	0.0712345	0.236627	blindfold	counterclockwise	0.207033	0.206034	0.0940908	0.153446	0.108914	0.201311	0.161805	1	0
27	blindfold	clockwise	0.129813	0.147859	0.110887	0.101847	0.107235	0.0867804	0.11407	noBlindfold	counterclockwise	0.0888152	0.091966	0.0574979	0.0769994	0.114829	0.144126	0.0957056	0	0
28	noBlindfold	clockwise	0.286417	0.111025	0.134257	0.156543	0.0648231	0.14079	0.148976	blindfold	counterclockwise	0.104032	0.109337	0.125597	0.162124	0.188421	0.260352	0.15831	0	0
29	blindfold	counterclockwise	0.0929075	0.12197	0.1358	0.147097	0.0597096	0.120068	0.112925	noBlindfold	clockwise	0.25992	0.269327	0.144409	0.212047	0.244498	0.287793	0.236332	0	0
30	noBlindfold	clockwise	0.259387	0.136972	0.0920781	0.127823	0.177527	0.113932	0.151286	blindfold	counterclockwise	0.107374	0.0966029	0.0801021	0.233285	0.112338	0.223024	0.142121	0	0
31	noBlindfold	clockwise	0.176681	0.254669	0.23038	0.378716	0.264688	0.182478	0.247935	blindfold	counterclockwise	0.106669	0.322834	0.065832	0.221818	0.310913	0.283921	0.218665	0	0
32	noBlindfold	counterclockwise	0.385374		0.351658	0.292927	0.267663	0.136909	0.286906	blindfold	clockwise	0.111029	0.111739	0.17493	0.112209	0.140601	0.0769671	0.121246	0	0
33	noBlindfold	clockwise	0.174464	0.195826	0.258921	0.285871	0.126052	0.281876	0.220502	blindfold	counterclockwise	0.118191	0.127388	0.162856	0.151997	0.247723	0.108672	0.152805	0	0
34	noBlindfold	clockwise	0.122132	0.216819	0.272819			0.0960849	0.176963	blindfold	counterclockwise	0.263152	0.159673	0.1992	0.278675	0.170491	0.294713	0.227651	0	0
35	blindfold	clockwise	0.113666	0.232412	0.21975	0.19373	0.176225	0.264921	0.200117	noBlindfold	counterclockwise	0.115402	0.0738035	0.172172	0.205485	0.156305	0.142525	0.144282	0	0
36	blindfold	counterclockwise	0.0720465	0.0595568	0.12917	0.0850858	0.112944	0.12174	0.0967572	noBlindfold	clockwise	0.0698299	0.0620861	0.0509488	0.0655567	0.0659849	0.0656119	0.0633364	0	0
37	blindfold	counterclockwise	0.0927423	0.203145	0.151222	0.174992	0.218565	0.103654	0.157387	noBlindfold	clockwise	0.133235	0.215422	0.0808574	0.126056	0.169416	0.142362	0.144558	0	0
38	noBlindfold	clockwise	0.164169	0.197861	0.200531	0.156021	0.152255	0.237468	0.184717	blindfold	counterclockwise	0.350524	0.166365	0.0897842	0.254184	0.161562	0.100842	0.18721	0	0
39	blindfold	clockwise	0.177873	0.0637724	0.143562	0.203319	0.283558	0.0802171	0.158717	noBlindfold	counterclockwise	0.223516	0.214327	0.093008	0.0745378	0.100539	0.0642465	0.128362	0	0
40	blindfold	clockwise	0.363068	0.276299	0.163826	0.162589	0.281276	0.3039	0.258493	noBlindfold	counterclockwise	0.421675	0.190665	0.224176	0.138585	0.181122	0.106781	0.210501	0	0
41	noBlindfold	clockwise	0.176695	0.113538	0.100402	0.0684616	0.063889	0.131937	0.109154	blindfold	counterclockwise	0.0746492	0.106133	0.0575696	0.0681899	0.0981164	0.0866998	0.081893	0	0
42	noBlindfold	clockwise	0.135912	0.136632	0.07595	0.0986028	0.05427	0.0640149	0.0942303	blindfold	counterclockwise	0.125337	0.0976147	0.0935602	0.136153	0.169624	0.106238	0.121421	0	0
43	noBlindfold	counterclockwise	0.207861	0.143119	0.154661	0.0710114	0.0816304	0.156664	0.135824	blindfold	clockwise	0.142213	0.102387	0.127321	0.12089	0.0674475	0.172681	0.122157	0	0
44	noBlindfold	clockwise		0.276518	0.183042	0.236574			0.232045	blindfold	counterclockwise	0.191053	0.167094	0.242208	0.113419	0.175105	0.147702	0.172764	1	0
45	blindfold	counterclockwise	0.0637732	0.096544	0.086109	0.129377	0.168745	0.148842	0.115565	noBlindfold	clockwise	0.163743	0.24955	0.164582	0.122075	0.12694	0.183492	0.168397	0	0
46	blindfold	clockwise	0.0817919	0.142758	0.272203	0.0769454	0.144447	0.128943	0.141181	noBlindfold	counterclockwise	0.0742518	0.129158	0.0944876	0.164141	0.0804269	0.134145	0.112768	0	0
47	blindfold	clockwise	0.170309	0.191493	0.0770717	0.102506	0.139012	0.0866505	0.12784	noBlindfold	counterclockwise	0.133025	0.134253	0.229717	0.247298	0.193604	0.146408	0.180717	0	0
48	blindfold	counterclockwise	0.0944393	0.123981	0.291129	0.0615566	0.156212	0.267658	0.165829	noBlindfold	clockwise	0.220029	0.198161	0.164922	0.105927	0.13756	0.0882702	0.152478	0	0
49	noBlindfold	counterclockwise	0.193362	0.172576	0.182664	0.101795	0.0610328	0.108144	0.136595	blindfold	clockwise	0.0908787	0.124865	0.137746	0.0839413	0.0960834	0.159546	0.11551	0	0
50	blindfold	clockwise		0.391455	0.276861	0.167545	0.121172	0.228141	0.237035	noBlindfold	counterclockwise	0.242556	0.223312	0.301734	0.381212	0.463117	0.245073	0.309501	0	0
51	noBlindfold	clockwise	0.153767	0.081062	0.202894	0.124945	0.0681404	0.108507	0.123219	blindfold	counterclockwise	0.19187	0.133841	0.0653507	0.128707	0.119407	0.0738208	0.118833	1	0
52	blindfold	counterclockwise	0.185806	0.0947073	0.122274	0.106505	0.129045	0.128636	0.127829	noBlindfold	clockwise	0.17863	0.246811	0.217194	0.130336	0.105217	0.152727	0.171819	0	0
53	blindfold	clockwise	0.267293	0.0934828	0.178486	0.184755	0.112705	0.140282	0.162834	noBlindfold	counterclockwise	0.106971	0.210866	0.103225	0.194141	0.206936	0.0582884	0.146738	0	0
54	noBlindfold	counterclockwise	0.171524	0.185276	0.136033	0.242935	0.257074	0.20214	0.199164	blindfold	clockwise	0.192947	0.300776	0.284272	0.282988	0.200225	0.198605	0.243302	0	0
55	noBlindfold	clockwise	0.176222	0.317757	0.31671	0.20344	0.190623	0.225935	0.238448	blindfold	counterclockwise	0.13804	0.246661	0.137885	0.290239	0.127654	0.191408	0.188648	0	0
56	blindfold	clockwise	0.212396	0.185805	0.143693	0.0986578	0.100988	0.179004	0.153424	noBlindfold	counterclockwise	0.194725	0.178915	0.156217	0.15329	0.222327	0.180106	0.18093	0	0
57	noBlindfold	clockwise	0.315949		0.276833	0.27045	0.14001	0.237301	0.248108	blindfold	counterclockwise	0.195894	0.120039	0.117835	0.133886	0.164338	0.0658331	0.132971	1	0
58	blindfold	counterclockwise	0.0866542	0.10407	0.123448	0.122875	0.116335	0.176851	0.121706	noBlindfold	clockwise	0.0737211	0.180127	0.0881168	0.186661	0.0729565	0.100812	0.117066	0	0
59	noBlindfold	counterclockwise	0.20655	0.345155	0.128077	0.234034	0.365527	0.190626	0.244995	blindfold	clockwise	0.12269	0.165056	0.113004	0.111388	0.0710076	0.0903574	0.11225	1	0
60	blindfold	counterclockwise	0.350943	0.1566	0.177629	0.202067	0.218718	0.293755	0.233285	noBlindfold	clockwise	0.244962	0.314922	0.212908	0.135698	0.180041	0.200239	0.214795	0	0
61	noBlindfold	counterclockwise	0.297721	0.199863	0.170871	0.118647	0.19559	0.0910643	0.178959	blindfold	clockwise	0.0773328	0.117975	0.0702881	0.0806126	0.0991163	0.100961	0.0910477	0	0
62	blindfold	counterclockwise	0.0772931	0.193221	0.120712	0.142648	0.156428	0.189293	0.146599	noBlindfold	clockwise	0.114801	0.103467	0.0919961	0.10183	0.115326	0.169071	0.116082	1	0
63	blindfold	counterclockwise	0.133895	0.205319	0.103848	0.152154	0.15969	0.151417	0.151054	noBlindfold	clockwise	0.138424	0.195649	0.274774	0.193528	0.119476	0.142972	0.177471	0	0
64	noBlindfold	counterclockwise	0.220248	0.208031	0.165178	0.133223			0.18167	blindfold	clockwise	0.102956	0.163281	0.266658	0.191401	0.11443	0.141871	0.163433	1	0

## Sheet: Direction
PPNR	C1_blindfold	C1_direction	DMR_CC_T1	DMR_CC_T2	DMR_CC_T3	DMR_CC_T4	DMR_CC_T5	DMR_CC_T6	DMR_CC	DMR_C_T1	DMR_C_T2	DMR_C_T3	DMR_C_T4	DMR_C_T5	DMR_C_T6	DMR_C
1	blindfold	counterclockwise	0.0516394	0.0606963	0.0600811	0.0952968	0.0472555	0.104537	0.0699177	0.187108	0.156727	0.0738269	0.0367248	0.0675855	0.0761965	0.0996948
2	blindfold	counterclockwise	0.402375	0.127633	0.189902	0.327404	0.298905	0.410485	0.292784	0.180629	0.175192	0.225935	0.260398	0.224523	0.228077	0.215792
3	blindfold	counterclockwise	0.0723826	0.171094	0.194433	0.206766	0.165997	0.206499	0.169529	0.203515	0.205819	0.113399	0.2368	0.219895	0.114521	0.182325
4	blindfold	clockwise	0.116476	0.0742793	0.0651263	0.0360561	0.0860389	0.0984327	0.0794015	0.0709779	0.155636	0.161251	0.15905	0.10358	0.178769	0.138211
5	noBlindfold	counterclockwise	0.223742	0.363601	0.227843	0.128977	0.19759	0.0911404	0.205482	0.177887	0.140156	0.156052	0.264603	0.338866	0.264581	0.223691
6	blindfold	clockwise	0.108313	0.0798162	0.126801	0.172118	0.155942	0.131351	0.129057	0.205583	0.157315	0.172382	0.231375	0.237941	0.133411	0.189668
7	noBlindfold	counterclockwise	0.144691	0.179887	0.115093	0.140768	0.167409	0.244408	0.165376	0.0572694	0.156096	0.126769	0.103899	0.135083	0.303555	0.147112
8	blindfold	clockwise	0.240166	0.204248	0.156481	0.0649072	0.254175	0.251973	0.195325	0.247019	0.147958	0.314267	0.263129	0.106147	0.149825	0.204724
9	noBlindfold	counterclockwise	0.524773	0.475422	0.175927	0.205732	0.262024	0.242254	0.314355	0.262832	0.141193	0.24362	0.107868	0.125089	0.0913267	0.161988
10	noBlindfold	counterclockwise	0.348062	0.274461	0.279835	0.417685	0.325143	0.263474	0.31811	0.255157	0.206912	0.335463	0.282373	0.0782264	0.110996	0.211521
11	blindfold	clockwise	0.120581	0.12042	0.150932	0.0462255	0.10635	0.0474059	0.0986525	0.119779	0.0765858	0.0920032	0.0954476	0.112305	0.178435	0.112426
12	noBlindfold	counterclockwise	0.296586	0.175852	0.256742	0.139053	0.288298	0.21971	0.229373	0.147641	0.183677	0.0777455	0.128985	0.151713	0.153373	0.140523
13	blindfold	clockwise	0.268736	0.171149	0.25558	0.106526	0.201797	0.285391	0.214863	0.198661	0.184356	0.136922	0.0952558	0.114396	0.157419	0.147835
14	noBlindfold	counterclockwise	0.365131	0.225854	0.240368	0.331483	0.180927	0.410272	0.292339	0.0765914	0.0815917	0.208305	0.181956	0.102573	0.192392	0.140568
15	blindfold	clockwise	0.146631	0.274599	0.106771	0.200163	0.305954	0.237718	0.211973	0.2007	0.231641	0.243325	0.153735	0.238781	0.185176	0.208893
16	blindfold	clockwise	0.150691	0.121612	0.179789	0.16479	0.175456	0.220976	0.168886	0.166798	0.10074	0.0947433	0.070894	0.0834971	0.092157	0.101472
17	blindfold	counterclockwise	0.0689153	0.136617	0.140054	0.0981726	0.0870782	0.133212	0.110675	0.193173	0.343687	0.263071	0.227629	0.237049	0.192137	0.242791
18	noBlindfold	clockwise	0.186816	0.175467	0.209756	0.187465	0.0881194	0.122898	0.161754	0.0714327	0.0903987	0.0992771	0.0658798	0.0873529	0.0769873	0.0818881
19	noBlindfold	clockwise	0.114387	0.10341	0.117809	0.0977746	0.199735	0.108264	0.123563	0.124019	0.104079	0.131739	0.144383	0.107341	0.103798	0.119227
20	noBlindfold	clockwise	0.0872243	0.123848	0.113867	0.0739885	0.104308	0.132534	0.105961	0.424203	0.317536	0.228271	0.147877	0.173323	0.137027	0.23804
21	blindfold	clockwise	0.313182	0.249861	0.219624	0.174765	0.095336	0.21772	0.211748	0.0596101	0.0856488	0.056039	0.0464345	0.0588896	0.152557	0.0765298
22	noBlindfold	counterclockwise	0.277343	0.228541	0.238334	0.131757	0.160054	0.210803	0.207805	0.13456	0.141086	0.160389	0.0944232	0.0946564	0.130523	0.12594
23	blindfold	counterclockwise	0.253132	0.206709	0.275403	0.16764	0.220421	0.271271	0.232429	0.20141	0.159188	0.0969506	0.169232	0.160983	0.126079	0.152307
24	blindfold	counterclockwise	0.0836651	0.074232	0.0699293	0.119734	0.0924573	0.167061	0.10118	0.174452	0.111798	0.101693	0.0326976	0.0579131	0.0719494	0.0917504
25	noBlindfold	counterclockwise	0.236455	0.208751	0.339387	0.212523	0.225643	0.284382	0.25119	0.165146	0.103228	0.129472	0.157387	0.150922	0.126072	0.138704
26	noBlindfold	clockwise	0.207033	0.206034	0.0940908	0.153446	0.108914	0.201311	0.161805		0.46418	0.262157	0.200554	0.18501	0.0712345	0.236627
27	blindfold	clockwise	0.0888152	0.091966	0.0574979	0.0769994	0.114829	0.144126	0.0957056	0.129813	0.147859	0.110887	0.101847	0.107235	0.0867804	0.11407
28	noBlindfold	clockwise	0.104032	0.109337	0.125597	0.162124	0.188421	0.260352	0.15831	0.286417	0.111025	0.134257	0.156543	0.0648231	0.14079	0.148976
29	blindfold	counterclockwise	0.0929075	0.12197	0.1358	0.147097	0.0597096	0.120068	0.112925	0.25992	0.269327	0.144409	0.212047	0.244498	0.287793	0.236332
30	noBlindfold	clockwise	0.107374	0.0966029	0.0801021	0.233285	0.112338	0.223024	0.142121	0.259387	0.136972	0.0920781	0.127823	0.177527	0.113932	0.151286
31	noBlindfold	clockwise	0.106669	0.322834	0.065832	0.221818	0.310913	0.283921	0.218665	0.176681	0.254669	0.23038	0.378716	0.264688	0.182478	0.247935
32	noBlindfold	counterclockwise	0.385374		0.351658	0.292927	0.267663	0.136909	0.286906	0.111029	0.111739	0.17493	0.112209	0.140601	0.0769671	0.121246
33	noBlindfold	clockwise	0.118191	0.127388	0.162856	0.151997	0.247723	0.108672	0.152805	0.174464	0.195826	0.258921	0.285871	0.126052	0.281876	0.220502
34	noBlindfold	clockwise	0.263152	0.159673	0.1992	0.278675	0.170491	0.294713	0.227651	0.122132	0.216819	0.272819			0.0960849	0.176963
35	blindfold	clockwise	0.115402	0.0738035	0.172172	0.205485	0.156305	0.142525	0.144282	0.113666	0.232412	0.21975	0.19373	0.176225	0.264921	0.200117
36	blindfold	counterclockwise	0.0720465	0.0595568	0.12917	0.0850858	0.112944	0.12174	0.0967572	0.0698299	0.0620861	0.0509488	0.0655567	0.0659849	0.0656119	0.0633364
37	blindfold	counterclockwise	0.0927423	0.203145	0.151222	0.174992	0.218565	0.103654	0.157387	0.133235	0.215422	0.0808574	0.126056	0.169416	0.142362	0.144558
38	noBlindfold	clockwise	0.350524	0.166365	0.0897842	0.254184	0.161562	0.100842	0.18721	0.164169	0.197861	0.200531	0.156021	0.152255	0.237468	0.184717
39	blindfold	clockwise	0.223516	0.214327	0.093008	0.0745378	0.100539	0.0642465	0.128362	0.177873	0.0637724	0.143562	0.203319	0.283558	0.0802171	0.158717
40	blindfold	clockwise	0.421675	0.190665	0.224176	0.138585	0.181122	0.106781	0.210501	0.363068	0.276299	0.163826	0.162589	0.281276	0.3039	0.258493
41	noBlindfold	clockwise	0.0746492	0.106133	0.0575696	0.0681899	0.0981164	0.0866998	0.081893	0.176695	0.113538	0.100402	0.0684616	0.063889	0.131937	0.109154
42	noBlindfold	clockwise	0.125337	0.0976147	0.0935602	0.136153	0.169624	0.106238	0.121421	0.135912	0.136632	0.07595	0.0986028	0.05427	0.0640149	0.0942303
43	noBlindfold	counterclockwise	0.207861	0.143119	0.154661	0.0710114	0.0816304	0.156664	0.135824	0.142213	0.102387	0.127321	0.12089	0.0674475	0.172681	0.122157
44	noBlindfold	clockwise	0.191053	0.167094	0.242208	0.113419	0.175105	0.147702	0.172764		0.276518	0.183042	0.236574			0.232045
45	blindfold	counterclockwise	0.0637732	0.096544	0.086109	0.129377	0.168745	0.148842	0.115565	0.163743	0.24955	0.164582	0.122075	0.12694	0.183492	0.168397
46	blindfold	clockwise	0.0742518	0.129158	0.0944876	0.164141	0.0804269	0.134145	0.112768	0.0817919	0.142758	0.272203	0.0769454	0.144447	0.128943	0.141181
47	blindfold	clockwise	0.133025	0.134253	0.229717	0.247298	0.193604	0.146408	0.180717	0.170309	0.191493	0.0770717	0.102506	0.139012	0.0866505	0.12784
48	blindfold	counterclockwise	0.0944393	0.123981	0.291129	0.0615566	0.156212	0.267658	0.165829	0.220029	0.198161	0.164922	0.105927	0.13756	0.0882702	0.152478
49	noBlindfold	counterclockwise	0.193362	0.172576	0.182664	0.101795	0.0610328	0.108144	0.136595	0.0908787	0.124865	0.137746	0.0839413	0.0960834	0.159546	0.11551
50	blindfold	clockwise	0.242556	0.223312	0.301734	0.381212	0.463117	0.245073	0.309501		0.391455	0.276861	0.167545	0.121172	0.228141	0.237035
51	noBlindfold	clockwise	0.19187	0.133841	0.0653507	0.128707	0.119407	0.0738208	0.118833	0.153767	0.081062	0.202894	0.124945	0.0681404	0.108507	0.123219
52	blindfold	counterclockwise	0.185806	0.0947073	0.122274	0.106505	0.129045	0.128636	0.127829	0.17863	0.246811	0.217194	0.130336	0.105217	0.152727	0.171819
53	blindfold	clockwise	0.106971	0.210866	0.103225	0.194141	0.206936	0.0582884	0.146738	0.267293	0.0934828	0.178486	0.184755	0.112705	0.140282	0.162834
54	noBlindfold	counterclockwise	0.171524	0.185276	0.136033	0.242935	0.257074	0.20214	0.199164	0.192947	0.300776	0.284272	0.282988	0.200225	0.198605	0.243302
55	noBlindfold	clockwise	0.13804	0.246661	0.137885	0.290239	0.127654	0.191408	0.188648	0.176222	0.317757	0.31671	0.20344	0.190623	0.225935	0.238448
56	blindfold	clockwise	0.194725	0.178915	0.156217	0.15329	0.222327	0.180106	0.18093	0.212396	0.185805	0.143693	0.0986578	0.100988	0.179004	0.153424
57	noBlindfold	clockwise	0.195894	0.120039	0.117835	0.133886	0.164338	0.0658331	0.132971	0.315949		0.276833	0.27045	0.14001	0.237301	0.248108
58	blindfold	counterclockwise	0.0866542	0.10407	0.123448	0.122875	0.116335	0.176851	0.121706	0.0737211	0.180127	0.0881168	0.186661	0.0729565	0.100812	0.117066
59	noBlindfold	counterclockwise	0.20655	0.345155	0.128077	0.234034	0.365527	0.190626	0.244995	0.12269	0.165056	0.113004	0.111388	0.0710076	0.0903574	0.11225
60	blindfold	counterclockwise	0.350943	0.1566	0.177629	0.202067	0.218718	0.293755	0.233285	0.244962	0.314922	0.212908	0.135698	0.180041	0.200239	0.214795
61	noBlindfold	counterclockwise	0.297721	0.199863	0.170871	0.118647	0.19559	0.0910643	0.178959	0.0773328	0.117975	0.0702881	0.0806126	0.0991163	0.100961	0.0910477
62	blindfold	counterclockwise	0.0772931	0.193221	0.120712	0.142648	0.156428	0.189293	0.146599	0.114801	0.103467	0.0919961	0.10183	0.115326	0.169071	0.116082
63	blindfold	counterclockwise	0.133895	0.205319	0.103848	0.152154	0.15969	0.151417	0.151054	0.138424	0.195649	0.274774	0.193528	0.119476	0.142972	0.177471
64	noBlindfold	counterclockwise	0.220248	0.208031	0.165178	0.133223			0.18167	0.102956	0.163281	0.266658	0.191401	0.11443	0.141871	0.163433

## Sheet: Visual Information
PPNR	DMR_C1_blindfold	DMR_C1_direction	DMR_B_T1	DMR_B_T2	DMR_B_T3	DMR_B_T4	DMR_B_T5	DMR_B_T6	DMR_B	VE_DMR_B	DMR_NB_T1	DMR_NB_T2	DMR_NB_T3	DMR_NB_T4	DMR_NB_T5	DMR_NB_T6	DMR_NB	JR_C1_blindfold	JR_B_T1	JR_B_T2	JR_B_T3	JR_B_T4	JR_B_T5	JR_B_T6	VE_JR_B	JR_B	JR_NB_T1	JR_NB_T2	JR_NB_T3	JR_NB_T4	JR_NB_T5	JR_NB_T6	JR_NB
1	blindfold	counterclockwise	0.0516394	0.0606963	0.0600811	0.0952968	0.0472555	0.104537	0.0699177	0.0239669	0.187108	0.156727	0.0738269	0.0367248	0.0675855	0.0761965	0.0996948	Blindfold	5.9	6	4.5	2.5	1.3	6.6	2.13791	4.46667	1.3	5.2	0.9	0.7	2.8	3.8	2.45
2	blindfold	counterclockwise	0.402375	0.127633	0.189902	0.327404	0.298905	0.410485	0.292784	0.113982	0.180629	0.175192	0.225935	0.260398	0.224523	0.228077	0.215792	No blindfold	4.7	3.2	10.3	12.8	3.4	2.2	4.36807	6.1	2.1	10.6	4.1	2.3	1.6	0	3.45
3	blindfold	counterclockwise	0.0723826	0.171094	0.194433	0.206766	0.165997	0.206499	0.169529	0.0506477	0.203515	0.205819	0.113399	0.2368	0.219895	0.114521	0.182325	Blindfold	0.5	0.9	6.7	5.8	5.6	0.6	2.96564	3.35	4.9	3.8	4.4	3	1.8	2.4	3.38333
4	blindfold	clockwise	0.0709779	0.155636	0.161251	0.15905	0.10358	0.178769	0.138211	0.0415531	0.116476	0.0742793	0.0651263	0.0360561	0.0860389	0.0984327	0.0794015	Blindfold	0.2	3.8	0.4	6.2	3.6	1.7	2.31495	2.65	1.3	1.4	5.2	2.1	1.7	0.7	2.06667
5	noBlindfold	counterclockwise	0.177887	0.140156	0.156052	0.264603	0.338866	0.264581	0.223691	0.0777973	0.223742	0.363601	0.227843	0.128977	0.19759	0.0911404	0.205482	Blindfold	10.1	3.6	2.8	1.7	0.5	0.4	3.61409	3.18333	4.8	0.9	0.4	0.3	0.1	3.7	1.7
6	blindfold	clockwise	0.205583	0.157315	0.172382	0.231375	0.237941	0.133411	0.189668	0.0420321	0.108313	0.0798162	0.126801	0.172118	0.155942	0.131351	0.129057	No blindfold	3.4	2.7	3.5	5	0.7	1.6	1.51976	2.81667	2.1	1.5	4.1	2	0.6	2.6	2.15
7	noBlindfold	counterclockwise	0.0572694	0.156096	0.126769	0.103899	0.135083	0.303555	0.147112	0.083729	0.144691	0.179887	0.115093	0.140768	0.167409	0.244408	0.165376	Blindfold	0.2	4	4.9	2.2	6.4	2.6	2.18762	3.38333	2.5	9.2	1.8	1.4	3.3	6.6	4.13333
8	blindfold	clockwise	0.247019	0.147958	0.314267	0.263129	0.106147	0.149825	0.204724	0.0814288	0.240166	0.204248	0.156481	0.0649072	0.254175	0.251973	0.195325	Blindfold	1.1	0.6	1.7	6.1	6.1	2.3	2.48066	2.98333	2.2	4	8.6	3.4	1	0.8	3.33333
9	noBlindfold	counterclockwise	0.262832	0.141193	0.24362	0.107868	0.125089	0.0913267	0.161988	0.0728688	0.524773	0.475422	0.175927	0.205732	0.262024	0.242254	0.314355	No blindfold	8	1	6.2	4.2	5.5	3.1	2.46062	4.66667	1.3	4.5	4.1	2.1	1.8	4.2	3
10	noBlindfold	counterclockwise	0.255157	0.206912	0.335463	0.282373	0.0782264	0.110996	0.211521	0.10018	0.348062	0.274461	0.279835	0.417685	0.325143	0.263474	0.31811	No blindfold	0.3	17.9	1.5	5.9	4.4	4.1	6.32342	5.68333	5	3.6	9.7	3.7	2.5	5.8	5.05
11	blindfold	clockwise	0.119779	0.0765858	0.0920032	0.0954476	0.112305	0.178435	0.112426	0.0357803	0.120581	0.12042	0.150932	0.0462255	0.10635	0.0474059	0.0986525	Blindfold	5.5	1.1	2.6	0.5	5.8	5	2.32673	3.41667	5.7	0.1	3.5	4.6	0.4	4.1	3.06667
12	noBlindfold	counterclockwise	0.147641	0.183677	0.0777455	0.128985	0.151713	0.153373	0.140523	0.0354327	0.296586	0.175852	0.256742	0.139053	0.288298	0.21971	0.229373	No blindfold	10.6	1	1.1	1.4	0.6	0.6	3.95563	2.55	4.6	4.8	9.2	0.9	4.6	7.4	5.25
13	blindfold	clockwise	0.198661	0.184356	0.136922	0.0952558	0.114396	0.157419	0.147835	0.0400269	0.268736	0.171149	0.25558	0.106526	0.201797	0.285391	0.214863	No blindfold	6.4	2.5	2.9	0.8	9.6	3.4	3.18601	4.26667	3.4	0.3	7.5	0.2	2.7	0.7	2.46667
14	noBlindfold	counterclockwise	0.0765914	0.0815917	0.208305	0.181956	0.102573	0.192392	0.140568	0.060003	0.365131	0.225854	0.240368	0.331483	0.180927	0.410272	0.292339	Blindfold	0.4	4.1	4.5	6.3	4.4	4.8	1.96308	4.08333	6	7.4	0.2	0.1	6.5	1.9	3.68333
15	blindfold	clockwise	0.2007	0.231641	0.243325	0.153735	0.238781	0.185176	0.208893	0.0354071	0.146631	0.274599	0.106771	0.200163	0.305954	0.237718	0.211973	No blindfold	4.5	8.7	10.5	0.9	4.2	3	3.60832	5.3	0.3	6.2	6	9.7	8.8	7.3	6.38333
16	blindfold	clockwise	0.166798	0.10074	0.0947433	0.070894	0.0834971	0.092157	0.101472	0.0336398	0.150691	0.121612	0.179789	0.16479	0.175456	0.220976	0.168886	No blindfold	7.4	5.4	7.1	8.3	3.3	3.1	2.1997	5.76667	1.8	3.9	4.1	1.5	2.6	1.1	2.5
17	blindfold	counterclockwise	0.0689153	0.136617	0.140054	0.0981726	0.0870782	0.133212	0.110675	0.0300034	0.193173	0.343687	0.263071	0.227629	0.237049	0.192137	0.242791	No blindfold	0.9	2	3.7	1.3	1.5	6.2	2.01594	2.6	2.8	1	2.1	4	2	0.8	2.11667
18	noBlindfold	clockwise	0.186816	0.175467	0.209756	0.187465	0.0881194	0.122898	0.161754	0.0462888	0.0714327	0.0903987	0.0992771	0.0658798	0.0873529	0.0769873	0.0818881	No blindfold	3.7	2.9	3	2.9	8.1	4.4	2.01561	4.16667	0.7	1	1.1	0.7	2.5	2	1.33333
19	noBlindfold	clockwise	0.114387	0.10341	0.117809	0.0977746	0.199735	0.108264	0.123563	0.0380123	0.124019	0.104079	0.131739	0.144383	0.107341	0.103798	0.119227	No blindfold	0.5	3.6	2	1.4	1.6	2.9	1.10815	2	4.2	2.9	5.4	2.5	2.8	1.6	3.23333
20	noBlindfold	clockwise	0.0872243	0.123848	0.113867	0.0739885	0.104308	0.132534	0.105961	0.0222018	0.424203	0.317536	0.228271	0.147877	0.173323	0.137027	0.23804	No blindfold	1.1	3	0.8	4.3	5.4	3.8	1.81732	3.06667	2.2	13.8	5.5	6	0.3	1	4.8
21	blindfold	clockwise	0.0596101	0.0856488	0.056039	0.0464345	0.0588896	0.152557	0.0765298	0.0394621	0.313182	0.249861	0.219624	0.174765	0.095336	0.21772	0.211748	No blindfold	2.2	1.3	5.1	2.5	3.9	6.6	1.98997	3.6	1.5	0	0.9	7.3	1.8	1.2	2.11667
22	noBlindfold	counterclockwise	0.13456	0.141086	0.160389	0.0944232	0.0946564	0.130523	0.12594	0.0263948	0.277343	0.228541	0.238334	0.131757	0.160054	0.210803	0.207805	No blindfold	4.9	1.3	5.6	4.2	1.7	1.3	1.95516	3.16667	5	0.8	0.7	6.4	1	4	2.98333
23	blindfold	counterclockwise	0.253132	0.206709	0.275403	0.16764	0.220421	0.271271	0.232429	0.0419222	0.20141	0.159188	0.0969506	0.169232	0.160983	0.126079	0.152307	Blindfold	6.6	6.7	2.7	5	0.4	0.7	2.82801	3.68333	2.9	0.9	2.5	6	4.2	0.4	2.81667
24	blindfold	counterclockwise	0.0836651	0.074232	0.0699293	0.119734	0.0924573	0.167061	0.10118	0.0367974	0.174452	0.111798	0.101693	0.0326976	0.0579131	0.0719494	0.0917504	Blindfold	3	1	6.1	0.9	0.2	1.2	2.1851	2.06667	3.8	1.3	0.6	1.7	0.7	0.1	1.36667
25	noBlindfold	counterclockwise	0.165146	0.103228	0.129472	0.157387	0.150922	0.126072	0.138704	0.0232417	0.236455	0.208751	0.339387	0.212523	0.225643	0.284382	0.25119	No blindfold	1.2	2.6	1.3	1	3.1	3.1	0.989444	2.05	0.8	1.7	2.1	3.6	5.1	2.8	2.68333
26	noBlindfold	clockwise	0.207033	0.206034	0.0940908	0.153446	0.108914	0.201311	0.161805	0.0510198		0.46418	0.262157	0.200554	0.18501	0.0712345	0.236627	Blindfold	3.6	1.6	0.5	3	1.1	1.5	1.17884	1.88333	4.5	1.1	5.1	0.6	6.4	8	4.28333
27	blindfold	clockwise	0.129813	0.147859	0.110887	0.101847	0.107235	0.0867804	0.11407	0.0216357	0.0888152	0.091966	0.0574979	0.0769994	0.114829	0.144126	0.0957056	No blindfold	0.4	3.1	1.1	2.7	6.6	1.6	2.20673	2.58333	5.6	5.3	4	3.4	12.2	2.9	5.56667
28	noBlindfold	clockwise	0.104032	0.109337	0.125597	0.162124	0.188421	0.260352	0.15831	0.0595791	0.286417	0.111025	0.134257	0.156543	0.0648231	0.14079	0.148976	Blindfold	6	1.4	0.2	4.9	4	4.8	2.25544	3.55	0.5	3.4	1	2.3	4.3	4.6	2.68333
29	blindfold	counterclockwise	0.0929075	0.12197	0.1358	0.147097	0.0597096	0.120068	0.112925	0.0318008	0.25992	0.269327	0.144409	0.212047	0.244498	0.287793	0.236332	Blindfold	1	9.6	0.5	1.4	1.4	0.3	3.57249	2.36667	2.5	1.6	8.1	2.7	2.6	3.6	3.51667
30	noBlindfold	clockwise	0.107374	0.0966029	0.0801021	0.233285	0.112338	0.223024	0.142121	0.0676295	0.259387	0.136972	0.0920781	0.127823	0.177527	0.113932	0.151286	Blindfold	0.2	0.4	3.4	1.3	5.6	0.3	2.19059	1.86667	2.1	1.8	2.7	1.1	1.2	0.8	1.61667
31	noBlindfold	clockwise	0.106669	0.322834	0.065832	0.221818	0.310913	0.283921	0.218665	0.109115	0.176681	0.254669	0.23038	0.378716	0.264688	0.182478	0.247935	No blindfold	0.2	8.7	8.4	3.3	5	6.3	3.23321	5.31667	1.8	3.6	3.2	0.8	0.2	0.3	1.65
32	noBlindfold	counterclockwise	0.111029	0.111739	0.17493	0.112209	0.140601	0.0769671	0.121246	0.0331469	0.385374		0.351658	0.292927	0.267663	0.136909	0.286906	No blindfold	2	2.6	4.7	4.6	4.1	4.7	1.18561	3.78333	2	2.4	1.9	0.1	3.8	1	1.86667
33	noBlindfold	clockwise	0.118191	0.127388	0.162856	0.151997	0.247723	0.108672	0.152805	0.0507998	0.174464	0.195826	0.258921	0.285871	0.126052	0.281876	0.220502	No blindfold	2.3	2.8	0	2.5	0.4	3.9	1.49321	1.98333	1.5	1.2	1.6	3.2	0.3	0.5	1.38333
34	noBlindfold	clockwise	0.263152	0.159673	0.1992	0.278675	0.170491	0.294713	0.227651	0.0584104	0.122132	0.216819	0.272819			0.0960849	0.176963	No blindfold	4.9	7.2	1.9	4.3	4	2.9	1.81769	4.2	3.5	1.4	1.2	2.4	3.1	5.5	2.85
35	blindfold	clockwise	0.113666	0.232412	0.21975	0.19373	0.176225	0.264921	0.200117	0.0523706	0.115402	0.0738035	0.172172	0.205485	0.156305	0.142525	0.144282	No blindfold	5.7	3.1	3.5	2.9	2.9	3.5	1.06395	3.6	2	1.5	0.5	5.1	3.3	0.2	2.1
36	blindfold	counterclockwise	0.0720465	0.0595568	0.12917	0.0850858	0.112944	0.12174	0.0967572	0.0285218	0.0698299	0.0620861	0.0509488	0.0655567	0.0659849	0.0656119	0.0633364	No blindfold	3.1	4.6	4.3	3.9	3.7	4.3	0.538207	3.98333	1.6	1.3	2.9	1.5	3.8	1	2.01667
37	blindfold	counterclockwise	0.0927423	0.203145	0.151222	0.174992	0.218565	0.103654	0.157387	0.0514795	0.133235	0.215422	0.0808574	0.126056	0.169416	0.142362	0.144558	No blindfold	1.2	4.1	2.5	0.8	4.5	0.1	1.80887	2.2	5	2.2	1	0	2.9	0.3	1.9
38	noBlindfold	clockwise	0.350524	0.166365	0.0897842	0.254184	0.161562	0.100842	0.18721	0.0991972	0.164169	0.197861	0.200531	0.156021	0.152255	0.237468	0.184717	No blindfold	0.8	1.9	8.1	3.6	6.1	0.1	3.14049	3.43333	4	5.3	4.4	2.2	2.5	1	3.23333
39	blindfold	clockwise	0.177873	0.0637724	0.143562	0.203319	0.283558	0.0802171	0.158717	0.0816677	0.223516	0.214327	0.093008	0.0745378	0.100539	0.0642465	0.128362	Blindfold	0.7	2	1.2	3.1	0	0.5	1.1327	1.25	3.2	0.3	0.8	2	0.5	1.8	1.43333
40	blindfold	clockwise	0.363068	0.276299	0.163826	0.162589	0.281276	0.3039	0.258493	0.0799916	0.421675	0.190665	0.224176	0.138585	0.181122	0.106781	0.210501	Blindfold	4.1	5.9	0	3.7	7.4	4.1	2.49159	4.2	3.6	6.5	1.3	1.1	2.7	4.2	3.23333
41	noBlindfold	clockwise	0.0746492	0.106133	0.0575696	0.0681899	0.0981164	0.0866998	0.081893	0.0184703	0.176695	0.113538	0.100402	0.0684616	0.063889	0.131937	0.109154	Blindfold	3.2	2.8	1.4	6.1	1.8	7.7	2.51449	3.83333	3.8	1.4	0.4	3.5	7.2	1.5	2.96667
42	noBlindfold	clockwise	0.125337	0.0976147	0.0935602	0.136153	0.169624	0.106238	0.121421	0.028738	0.135912	0.136632	0.07595	0.0986028	0.05427	0.0640149	0.0942303	Blindfold	3.5	0.9	0.5	1.3	3.7	4.4	1.67143	2.38333	6.9	3	0.8	5.1	4.3	0.5	3.43333
43	noBlindfold	counterclockwise	0.142213	0.102387	0.127321	0.12089	0.0674475	0.172681	0.122157	0.0356854	0.207861	0.143119	0.154661	0.0710114	0.0816304	0.156664	0.135824	Blindfold	2.6	4.6	4.9	0.7	1	1.4	1.83703	2.53333	0.3	1.4	0.5	2.5	3.2	0.6	1.41667
44	noBlindfold	clockwise	0.191053	0.167094	0.242208	0.113419	0.175105	0.147702	0.172764	0.0432308		0.276518	0.183042	0.236574			0.232045	Blindfold	4.2	7	9.7	0.1	1.6	2.3	3.61262	4.15	2.4	2.2	0.8	1.1	1	1.5	1.5
45	blindfold	counterclockwise	0.0637732	0.096544	0.086109	0.129377	0.168745	0.148842	0.115565	0.0400951	0.163743	0.24955	0.164582	0.122075	0.12694	0.183492	0.168397	Blindfold	6	3.9	4.4	2.5	1	0.1	2.21035	2.98333	0.7	1.4	0.9	3.7	2.5	0.1	1.55
46	blindfold	clockwise	0.0817919	0.142758	0.272203	0.0769454	0.144447	0.128943	0.141181	0.0706866	0.0742518	0.129158	0.0944876	0.164141	0.0804269	0.134145	0.112768	No blindfold	5.8	10.2	2.7	1.7	1.5	0.8	3.6019	3.78333	0.1	0.2	1.7	1.5	4.2	0.8	1.41667
47	blindfold	clockwise	0.170309	0.191493	0.0770717	0.102506	0.139012	0.0866505	0.12784	0.0466819	0.133025	0.134253	0.229717	0.247298	0.193604	0.146408	0.180717	Blindfold	4.6	5.7	0.6	0.9	10.5	2	3.75912	4.05	0.2	0.7	7.6	2.6	8.8	0.9	3.46667
48	blindfold	counterclockwise	0.0944393	0.123981	0.291129	0.0615566	0.156212	0.267658	0.165829	0.0936827	0.220029	0.198161	0.164922	0.105927	0.13756	0.0882702	0.152478	Blindfold	3.8	1.9	0.1	6.7	1.1	2.4	2.33467	2.66667	3.3	1.1	1.5	0.8	1.2	1.2	1.51667
49	noBlindfold	counterclockwise	0.0908787	0.124865	0.137746	0.0839413	0.0960834	0.159546	0.11551	0.030006	0.193362	0.172576	0.182664	0.101795	0.0610328	0.108144	0.136595	No blindfold	1.5	3.6	0.4	1.6	3.9	4.5	1.63391	2.58333	1.1	0.9	2.4	0.8	0.3	2.7	1.36667
50	blindfold	clockwise		0.391455	0.276861	0.167545	0.121172	0.228141	0.237035	0.104599	0.242556	0.223312	0.301734	0.381212	0.463117	0.245073	0.309501	No blindfold	0.4	4.2	0.6	4	2.3	1.4	1.65378	2.15	2.8	1.7	2.1	1.1	6.6	3.9	3.03333
51	noBlindfold	clockwise	0.19187	0.133841	0.0653507	0.128707	0.119407	0.0738208	0.118833	0.0459216	0.153767	0.081062	0.202894	0.124945	0.0681404	0.108507	0.123219	Blindfold	0.5	5.9	1.7	4	2.1	0.1	2.20401	2.38333	1.8	3.6	1.5	7.9	0.7	2.6	3.01667
52	blindfold	counterclockwise	0.185806	0.0947073	0.122274	0.106505	0.129045	0.128636	0.127829	0.0314518	0.17863	0.246811	0.217194	0.130336	0.105217	0.152727	0.171819	Blindfold	1.2	4.1	1.4	5.2	4.9	3.9	1.73522	3.45	2.7	2.7	0.9	1	5.4	4.4	2.85
53	blindfold	clockwise	0.267293	0.0934828	0.178486	0.184755	0.112705	0.140282	0.162834	0.0623992	0.106971	0.210866	0.103225	0.194141	0.206936	0.0582884	0.146738	Blindfold	5.6	5.3	5.2	5.1	3	3.7	1.04451	4.65	5.8	7.4	3.6	6.4	4	3.4	5.1
54	noBlindfold	counterclockwise	0.192947	0.300776	0.284272	0.282988	0.200225	0.198605	0.243302	0.0508839	0.171524	0.185276	0.136033	0.242935	0.257074	0.20214	0.199164	Blindfold	1.8	2.7	13.4	8.7	8.7	6.4	4.30384	6.95	2.3	0.9	2.4	1.4	1.8	3.4	2.03333
55	noBlindfold	clockwise	0.13804	0.246661	0.137885	0.290239	0.127654	0.191408	0.188648	0.0671598	0.176222	0.317757	0.31671	0.20344	0.190623	0.225935	0.238448	Blindfold	4.5	2.7	2.2	4.3	1.1	0.9	1.53677	2.61667	5	0.9	2.9	1.9	3.9	1.1	2.61667
56	blindfold	clockwise	0.212396	0.185805	0.143693	0.0986578	0.100988	0.179004	0.153424	0.0469556	0.194725	0.178915	0.156217	0.15329	0.222327	0.180106	0.18093	Blindfold	4.8	6.4	6	8.8	10.1	9.9	2.22681	7.66667	1.2	6.2	2.7	2.3	1.5	5.3	3.2
57	noBlindfold	clockwise	0.195894	0.120039	0.117835	0.133886	0.164338	0.0658331	0.132971	0.0443798	0.315949		0.276833	0.27045	0.14001	0.237301	0.248108	No blindfold	4.3	0.1	1.2	4.7	0.1	0.8	2.08678	1.86667	7.4	3.6	2.1	3.6	2.3	2.8	3.63333
58	blindfold	counterclockwise	0.0866542	0.10407	0.123448	0.122875	0.116335	0.176851	0.121706	0.0303774	0.0737211	0.180127	0.0881168	0.186661	0.0729565	0.100812	0.117066	Blindfold	5.2	12.2	1.1	0.5	0	3.6	4.58636	3.76667	0.8	0.3	1.5	10.2	0.2	1.3	2.38333
59	noBlindfold	counterclockwise	0.12269	0.165056	0.113004	0.111388	0.0710076	0.0903574	0.11225	0.0318715	0.20655	0.345155	0.128077	0.234034	0.365527	0.190626	0.244995	No blindfold	10.2	4.7	4.2	11.4	8.5	1.4	3.89649	6.73333	3	0.9	0.4	2.2	0.2	5.3	2
60	blindfold	counterclockwise	0.350943	0.1566	0.177629	0.202067	0.218718	0.293755	0.233285	0.0743841	0.244962	0.314922	0.212908	0.135698	0.180041	0.200239	0.214795	No blindfold	1	7.2	10.5	0.4	2.7	4.4	3.8857	4.36667	0.1	3.3	2.9	1	1.7	0.1	1.51667
61	noBlindfold	counterclockwise	0.0773328	0.117975	0.0702881	0.0806126	0.0991163	0.100961	0.0910477	0.01798	0.297721	0.199863	0.170871	0.118647	0.19559	0.0910643	0.178959	No blindfold	1.3	0.5	4.2	2.5	2.1	5.6	1.88997	2.7	1.1	8.1	5.4	3.6	3.4	3.2	4.13333
62	blindfold	counterclockwise	0.0772931	0.193221	0.120712	0.142648	0.156428	0.189293	0.146599	0.0437768	0.114801	0.103467	0.0919961	0.10183	0.115326	0.169071	0.116082	No blindfold	4.5	4.8	5.9	7.2	4.4	2.5	1.57913	4.88333	0.6	0.7	1.5	1.9	3	1.4	1.51667
63	blindfold	counterclockwise	0.133895	0.205319	0.103848	0.152154	0.15969	0.151417	0.151054	0.0332971	0.138424	0.195649	0.274774	0.193528	0.119476	0.142972	0.177471	No blindfold	0.8	4.8	5.3	2.6	2.4	3.4	1.65942	3.21667	3.6	6.4	0.9	12.3	1.1	2.5	4.46667
64	noBlindfold	counterclockwise	0.102956	0.163281	0.266658	0.191401	0.11443	0.141871	0.163433	0.0599355	0.220248	0.208031	0.165178	0.133223			0.18167	Blindfold	3	1.4	8.1	5.3	4.6	3.7	2.27925	4.35	6.4	3.1	1.3	2	5.7	1.9	3.4

## Sheet: Legend
DMR	Dynamic Movement Reproduction
JR	Joint Reproduction
S	Session
C	Condition
T	Trial
B	Blindfold
NB	No Blindfold
VE	Variable Error
